# Supplementary material for: Alternative polyadenylation produces multiple 3’ untranslated regions of odorant receptor mRNAs in mouse olfactory sensory neurons
Source: BMC Genomics. 2019 Jul 12;20:577. doi: 10.1186/s12864-019-5927-3 (PMC6624953; doi:10.1186/s12864-019-5927-3)
Supplement: Supplementary file 1 — Table S1. Olfr genomic regions included in the mask. An Olfr genomic region is defined by one Olfr CDS (isolated) or multiple consecutive Olfr CDSs bounded by an upstream and a downstream nonOlfr CDSs. Olfactory genomic region line (orange): # region, Number of Olfr genes (with a CDS), # chromosome, Upstream boundary (end of the upstream non-Olfr CDS), Downstream boundary (beginning of the downstream non-Olfr CDS), Region length (nt), Gene density (number of Olfr CDS divided by region length). Gene line: non-Olfr/Olfr flag, # chromosome, CDS upstream end, CDS downstream end, Gene name, Gene orientation, CDS length (nt). Comments: Isolated genes are indicated; As Olfr161 is the first gene on Chr16, the upstream boundary of the Olfr161 genomic region was arbitrarily established 25 kb upstream of the Olfr161 CDS. (XLSX 176 kb) [file 12864_2019_5927_MOESM1_ESM.xlsx]

## Sheet: Mask_Olfr_regions
Olfr genomic region	Olfr genes	Chromosome	Upstream boundary	Downstream boundary	Gene name	Gene orientation	Length	Gene density (CDSs/Mb)	Comments
1	8	chr1	92473737	92637369			163632	48.8902
	nonOlfr-Ndufa10	chr1	92439842	92473737	Ndufa10	-	33895
	Olfr1416	chr1	92479684	92480619	Olfr1416	-	935
	Olfr1415	chr1	92490821	92491753	Olfr1415	-	932
	Olfr1414	chr1	92511091	92512026	Olfr1414	-	935
	Olfr1413	chr1	92573173	92574141	Olfr1413	+	968
	Olfr1412	chr1	92588332	92589294	Olfr1412	+	962
	Olfr1411	chr1	92596521	92597489	Olfr1411	+	968
	Olfr1410	chr1	92607839	92608847	Olfr1410	+	1008
	Olfr12	chr1	92619908	92620906	Olfr12	+	998
	nonOlfr-Cops9	chr1	92637369	92641942	Cops9	-	4573
2	5	chr1	172894887	173221493			326606	15.309
	nonOlfr-Apcs	chr1	172894106	172894887	Apcs	-	781
	Olfr16	chr1	172956797	172957723	Olfr16	+	926
	Olfr1408	chr1	173130286	173131215	Olfr1408	-	929
	Olfr1406	chr1	173183503	173184432	Olfr1406	-	929
	Olfr218	chr1	173203358	173204296	Olfr218	+	938
	Olfr1404	chr1	173215653	173216591	Olfr1404	+	938
	nonOlfr-Fcer1a	chr1	173221493	173227175	Fcer1a	-	5682
3	1	chr1	173227175	173274464			47289	21.1466
	nonOlfr-Fcer1a	chr1	173221493	173227175	Fcer1a	-	5682
	Olfr418	chr1	173270177	173271106	Olfr418	+	929		Isolated
	nonOlfr-Mptx2	chr1	173274464	173277722	Mptx2	-	3258
4	9	chr1	174028462	174172941			144479	62.2928
	nonOlfr-Ifi205	chr1	174012247	174028462	Ifi205	-	16215
	Olfr433	chr1	174041952	174042893	Olfr433	+	941
	Olfr432	chr1	174050375	174051310	Olfr432	+	935
	Olfr430	chr1	174069300	174070250	Olfr430	+	950
	Olfr429	chr1	174089042	174089977	Olfr429	+	935
	Olfr427	chr1	174099460	174100404	Olfr427	+	944
	Olfr231	chr1	174117094	174118014	Olfr231	-	920
	Olfr424	chr1	174136746	174137690	Olfr424	+	944
	Olfr421-ps1	chr1	174151518	174152462	Olfr421-ps1	+	944
	Olfr420	chr1	174158775	174159737	Olfr420	+	962
	nonOlfr-Spta1	chr1	174172941	174247454	Spta1	+	74513
5	1	chr1	174247454	174330573			83119	12.0309
	nonOlfr-Spta1	chr1	174172941	174247454	Spta1	+	74513
	Olfr419	chr1	174249987	174250925	Olfr419	-	938		Isolated
	nonOlfr-Mptx1	chr1	174330573	174332786	Mptx1	+	2213
6	4	chr1	174332786	174502046			169260	23.6323
	nonOlfr-Mptx1	chr1	174330573	174332786	Mptx1	+	2213
	Olfr417	chr1	174368919	174369845	Olfr417	+	926
	Olfr248	chr1	174391071	174391997	Olfr248	+	926
	Olfr414	chr1	174430430	174431380	Olfr414	+	950
	Olfr220	chr1	174448625	174449599	Olfr220	+	974
	nonOlfr-Fmn2	chr1	174502046	174821242	Fmn2	+	319196
7	29	chr2	36251348	37351834			1100486	26.352
	nonOlfr-Ptgs1	chr2	36230563	36251348	Ptgs1	+	20785
	OlfrAL929054.1	chr2	36301541	36302476	OlfrAL929054.1	+	935
	Olfr338	chr2	36376778	36377695	Olfr338	+	917
	Olfr339	chr2	36421400	36422326	Olfr339	+	926
	Olfr340	chr2	36452587	36453522	Olfr340	+	935
	Olfr341	chr2	36479190	36480128	Olfr341	-	938
	Olfr342	chr2	36527414	36528349	Olfr342	+	935
	Olfr344	chr2	36568600	36569526	Olfr344	+	926
	Olfr345	chr2	36640041	36640973	Olfr345	+	932
	Olfr346	chr2	36688004	36688930	Olfr346	+	926
	Olfr347	chr2	36734323	36735258	Olfr347	+	935
	Olfr348	chr2	36786527	36787465	Olfr348	+	938
	Olfr50	chr2	36793238	36794173	Olfr50	+	935
	Olfr3	chr2	36812152	36813090	Olfr3	-	938
	Olfr350	chr2	36850048	36850983	Olfr350	+	935
	Olfr351	chr2	36859417	36860346	Olfr351	-	929
	Olfr352	chr2	36869568	36870512	Olfr352	+	944
	Olfr353	chr2	36889914	36890846	Olfr353	-	932
	Olfr354	chr2	36906948	36907898	Olfr354	+	950
	Olfr355	chr2	36927183	36928112	Olfr355	-	929
	Olfr356	chr2	36937121	36938065	Olfr356	+	944
	Olfr357	chr2	36996812	36997735	Olfr357	+	923
	Olfr358	chr2	37004623	37005612	Olfr358	-	989
	Olfr360	chr2	37068307	37069257	Olfr360	+	950
	Olfr361	chr2	37084781	37085746	Olfr361	-	965
	Olfr362	chr2	37104698	37105648	Olfr362	-	950
	Olfr364-ps1	chr2	37146214	37147134	Olfr364-ps1	+	920
	Olfr365	chr2	37201243	37202178	Olfr365	+	935
	Olfr366	chr2	37219491	37220417	Olfr366	+	926
	Olfr368	chr2	37331749	37332729	Olfr368	+	980
	nonOlfr-Pdcl	chr2	37351834	37357375	Pdcl	-	5541
8	6	chr2	85196678	85484147			287469	20.8718
	nonOlfr-Lrrc55	chr2	85191913	85196678	Lrrc55	-	4765
	Olfr987	chr2	85330970	85331896	Olfr987	-	926
	Olfr988	chr2	85352998	85353924	Olfr988	-	926
	Olfr992	chr2	85399605	85400531	Olfr992	-	926
	Olfr993	chr2	85413936	85414877	Olfr993	-	941
	Olfr994	chr2	85429886	85430827	Olfr994	-	941
	Olfr995	chr2	85438212	85439156	Olfr995	-	944
	nonOlfr-4833423E24Rik	chr2	85484147	85518766	4833423E24Rik	-	34619
9	101	chr2	85518766	87489511			1970745	51.2497
	nonOlfr-4833423E24Rik	chr2	85484147	85518766	4833423E24Rik	-	34619
	Olfr996	chr2	85579241	85580182	Olfr996	+	941
	Olfr998	chr2	85590542	85591483	Olfr998	+	941
	Olfr1000	chr2	85607967	85608908	Olfr1000	-	941
	OlfrAL773585.4	chr2	85633431	85634372	OlfrAL773585.4	+	941
	Olfr1002	chr2	85647366	85648319	Olfr1002	-	953
	Olfr154	chr2	85663479	85664432	Olfr154	-	953
	Olfr1006	chr2	85674214	85675149	Olfr1006	-	935
	Olfr1008	chr2	85689431	85690369	Olfr1008	+	938
	Olfr1009	chr2	85721407	85722348	Olfr1009	+	941
	OlfrAL773585.3	chr2	85753363	85754306	OlfrAL773585.3	+	943
	Olfr1012	chr2	85759442	85760374	Olfr1012	-	932
	Olfr1013	chr2	85769803	85770717	Olfr1013	+	914
	Olfr1014	chr2	85776586	85777500	Olfr1014	+	914
	Olfr1015	chr2	85785513	85786448	Olfr1015	+	935
	Olfr1016	chr2	85799342	85800268	Olfr1016	-	926
	Olfr1018	chr2	85822973	85823905	Olfr1018	+	932
	Olfr1019	chr2	85840860	85841789	Olfr1019	-	929
	Olfr1020	chr2	85849454	85850404	Olfr1020	+	950
	Olfr1021-ps1	chr2	85863413	85864364	Olfr1021-ps1	+	951
	Olfr1022	chr2	85868594	85869538	Olfr1022	+	944
	Olfr1023	chr2	85886802	85887734	Olfr1023	+	932
	Olfr1024	chr2	85904072	85905052	Olfr1024	-	980
	Olfr1025-ps1	chr2	85917927	85918862	Olfr1025-ps1	+	935
	Olfr1026	chr2	85923270	85924190	Olfr1026	+	920
	Olfr1028	chr2	85951065	85952036	Olfr1028	+	971
	Olfr1029	chr2	85975245	85976216	Olfr1029	+	971
	Olfr1030	chr2	85983842	85984795	Olfr1030	+	953
	Olfr1031	chr2	85991819	85992826	Olfr1031	+	1007
	Olfr1032	chr2	86007778	86008707	Olfr1032	+	929
	Olfr1033	chr2	86041317	86042246	Olfr1033	+	929
	Olfr1034	chr2	86046484	86047413	Olfr1034	+	929
	Olfr1036	chr2	86074742	86075671	Olfr1036	+	929
	Olfr1037	chr2	86084813	86085775	Olfr1037	-	962
	Olfr1038-ps	chr2	86121925	86122882	Olfr1038-ps	+	957
	Olfr1039	chr2	86130705	86131661	Olfr1039	-	956
	Olfr1040	chr2	86145794	86146732	Olfr1040	-	938
	Olfr1042	chr2	86159430	86160368	Olfr1042	-	938
	Olfr1043	chr2	86162006	86162947	Olfr1043	-	941
	Olfr1044	chr2	86170874	86171815	Olfr1044	-	941
	Olfr52	chr2	86181153	86182109	Olfr52	-	956
	Olfr1045	chr2	86197806	86198750	Olfr1045	-	944
	Olfr1046	chr2	86216761	86217708	Olfr1046	-	947
	Olfr1047	chr2	86228013	86228969	Olfr1047	-	956
	Olfr1048	chr2	86235874	86236833	Olfr1048	-	959
	Olfr1049	chr2	86254768	86255691	Olfr1049	-	923
	Olfr1051	chr2	86275562	86276485	Olfr1051	-	923
	Olfr1052	chr2	86297818	86298753	Olfr1052	+	935
	Olfr1053	chr2	86314346	86315284	Olfr1053	-	938
	Olfr1054	chr2	86332419	86333354	Olfr1054	-	935
	Olfr1055	chr2	86346727	86347764	Olfr1055	-	1037
	Olfr1056	chr2	86355442	86356380	Olfr1056	-	938
	Olfr1057	chr2	86374466	86375410	Olfr1057	-	944
	Olfr1058	chr2	86385469	86386416	Olfr1058	-	947
	Olfr1061	chr2	86413112	86414050	Olfr1061	-	938
	Olfr1062	chr2	86422730	86423674	Olfr1062	-	944
	Olfr1065	chr2	86445042	86445980	Olfr1065	-	938
	Olfr1066	chr2	86455331	86456269	Olfr1066	-	938
	Olfr228	chr2	86482802	86483740	Olfr228	-	938
	Olfr1076	chr2	86508461	86509399	Olfr1076	+	938
	OlfrAL772265.6	chr2	86525237	86526175	OlfrAL772265.6	-	938
	Olfr1079	chr2	86537969	86538913	Olfr1079	-	944
	Olfr1080	chr2	86553184	86554122	Olfr1080	-	938
	Olfr1082	chr2	86593888	86594826	Olfr1082	-	938
	Olfr1083-ps	chr2	86606627	86607569	Olfr1083-ps	-	942
	Olfr1084	chr2	86638768	86639706	Olfr1084	-	938
	Olfr1085	chr2	86657518	86658456	Olfr1085	-	938
	Olfr1086	chr2	86676402	86677331	Olfr1086	-	929
	Olfr1087	chr2	86690035	86690973	Olfr1087	-	938
	Olfr1089	chr2	86732678	86733610	Olfr1089	-	932
	Olfr1090	chr2	86753798	86754736	Olfr1090	-	938
	Olfr1093	chr2	86785732	86786697	Olfr1093	+	965
	Olfr141	chr2	86806053	86806997	Olfr141	-	944
	Olfr1094	chr2	86828754	86829743	Olfr1094	+	989
	Olfr1095	chr2	86850773	86851696	Olfr1095	-	923
	OlfrGm13723	chr2	86872777	86873721	OlfrGm13723	-	944
	Olfr1097	chr2	86890229	86891173	Olfr1097	-	944
	Olfr1098	chr2	86922586	86923530	Olfr1098	-	944
	Olfr1099	chr2	86958521	86959456	Olfr1099	-	935
	Olfr1100	chr2	86977832	86978794	Olfr1100	-	962
	Olfr1101	chr2	86988245	86989174	Olfr1101	-	929
	Olfr1102	chr2	87001971	87002942	Olfr1102	+	971
	Olfr1104	chr2	87021613	87022542	Olfr1104	-	929
	Olfr1105	chr2	87033284	87034219	Olfr1105	-	935
	Olfr1106	chr2	87048299	87049234	Olfr1106	-	935
	Olfr1107	chr2	87071197	87072132	Olfr1107	-	935
	Olfr1109	chr2	87092460	87093395	Olfr1109	-	935
	Olfr259	chr2	87107450	87108385	Olfr259	-	935
	Olfr1110	chr2	87135384	87136319	Olfr1110	-	935
	Olfr1111	chr2	87149724	87150659	Olfr1111	-	935
	Olfr1112	chr2	87191689	87192642	Olfr1112	+	953
	Olfr1113	chr2	87212894	87213871	Olfr1113	+	977
	Olfr1115	chr2	87251939	87252916	Olfr1115	+	977
	Olfr1116	chr2	87268846	87269766	Olfr1116	+	920
	Olfr1118	chr2	87284352	87285272	Olfr1118	+	920
	Olfr1117-ps1	chr2	87308791	87309711	Olfr1117-ps1	+	920
	Olfr1150-ps1	chr2	87357446	87358387	Olfr1150-ps1	+	941
	Olfr1121	chr2	87371534	87372475	Olfr1121	+	941
	Olfr1122	chr2	87387707	87388684	Olfr1122	+	977
	Olfr1123	chr2	87418050	87419018	Olfr1123	+	968
	Olfr1124	chr2	87434489	87435442	Olfr1124	+	953
	Olfr1126	chr2	87457167	87458108	Olfr1126	+	941
	nonOlfr-Pramel7	chr2	87489511	87492418	Pramel7	-	2907
10	133	chr2	87510780	90430005			2919225	45.56
	nonOlfr-Pramel6	chr2	87508458	87510780	Pramel6	+	2322
	Olfr153	chr2	87532035	87532955	Olfr153	+	920
	Olfr1128	chr2	87544610	87545542	Olfr1128	-	932
	Olfr1129	chr2	87575086	87576027	Olfr1129	+	941
	Olfr1130	chr2	87607390	87608331	Olfr1130	+	941
	Olfr1131	chr2	87628465	87629391	Olfr1131	+	926
	Olfr1132	chr2	87634822	87635745	Olfr1132	-	923
	Olfr1133	chr2	87645183	87646121	Olfr1133	-	938
	Olfr1134	chr2	87655984	87656919	Olfr1134	-	935
	Olfr1135	chr2	87671436	87672365	Olfr1135	-	929
	Olfr1136	chr2	87692951	87693880	Olfr1136	-	929
	Olfr1137	chr2	87710975	87711904	Olfr1137	-	929
	Olfr1138	chr2	87737390	87738322	Olfr1138	-	932
	Olfr1140	chr2	87746198	87747130	Olfr1140	+	932
	Olfr1141	chr2	87753059	87753991	Olfr1141	-	932
	Olfr152	chr2	87782536	87783483	Olfr152	+	947
	Olfr1143	chr2	87802391	87803332	Olfr1143	+	941
	Olfr1145	chr2	87809822	87810796	Olfr1145	+	974
	Olfr1148	chr2	87833041	87833982	Olfr1148	+	941
	Olfr1120	chr2	87846273	87847220	Olfr1120	+	947
	Olfr1151	chr2	87857177	87858100	Olfr1151	+	923
	Olfr1152	chr2	87867993	87868922	Olfr1152	+	929
	Olfr1153	chr2	87896177	87897130	Olfr1153	+	953
	Olfr1154	chr2	87902745	87903674	Olfr1154	-	929
	Olfr1155	chr2	87942685	87943626	Olfr1155	-	941
	Olfr1156	chr2	87949263	87950231	Olfr1156	-	968
	Olfr1157	chr2	87961955	87962890	Olfr1157	-	935
	Olfr74	chr2	87973710	87974663	Olfr74	-	953
	Olfr1158	chr2	87990113	87991051	Olfr1158	+	938
	Olfr1160	chr2	88005820	88006776	Olfr1160	-	956
	Olfr1161	chr2	88024724	88025686	Olfr1161	+	962
	Olfr73	chr2	88034199	88035137	Olfr73	-	938
	Olfr1162	chr2	88049681	88050622	Olfr1162	-	941
	Olfr1163	chr2	88070433	88071380	Olfr1163	-	947
	Olfr1164	chr2	88092957	88093934	Olfr1164	-	977
	Olfr1165-ps	chr2	88101036	88101985	Olfr1165-ps	-	949
	Olfr1166	chr2	88124036	88124983	Olfr1166	-	947
	Olfr1167	chr2	88149070	88150017	Olfr1167	-	947
	Olfr1168	chr2	88184879	88185814	Olfr1168	+	935
	Olfr1170	chr2	88224083	88225030	Olfr1170	-	947
	Olfr1173	chr2	88274112	88275047	Olfr1173	-	935
	Olfr1176	chr2	88339567	88340511	Olfr1176	+	944
	Olfr1178	chr2	88391249	88392217	Olfr1178	+	968
	Olfr1179	chr2	88402012	88402932	Olfr1179	-	920
	Olfr1192-ps1	chr2	88411730	88412656	Olfr1192-ps1	-	926
	Olfr1181	chr2	88423091	88424023	Olfr1181	-	932
	OlfrGm13757	chr2	88446022	88446936	OlfrGm13757	-	914
	Olfr1183	chr2	88461342	88462250	Olfr1183	+	908
	Olfr1184	chr2	88486734	88487666	Olfr1184	+	932
	Olfr1186	chr2	88499087	88499995	Olfr1186	+	908
	Olfr1185-ps1	chr2	88525585	88526493	Olfr1185-ps1	+	908
	Olfr1188	chr2	88559471	88560406	Olfr1188	+	935
	Olfr1189	chr2	88591806	88592723	Olfr1189	+	917
	Olfr1180	chr2	88623305	88624236	Olfr1180	+	931
	Olfr1191-ps1	chr2	88642769	88643701	Olfr1191-ps1	+	932
	OlfrOR4P4	chr2	88652154	88653080	OlfrOR4P4	+	926
	Olfr1193	chr2	88677857	88678810	Olfr1193	+	953
	Olfr1195	chr2	88682807	88683730	Olfr1195	-	923
	Olfr1196	chr2	88700386	88701327	Olfr1196	-	941
	Olfr1197	chr2	88728656	88729597	Olfr1197	-	941
	Olfr1198	chr2	88745963	88746886	Olfr1198	-	923
	Olfr1199	chr2	88755744	88756673	Olfr1199	-	929
	Olfr1200	chr2	88767306	88768313	Olfr1200	-	1007
	Olfr1201	chr2	88794384	88795304	Olfr1201	+	920
	Olfr1202	chr2	88817173	88818099	Olfr1202	+	926
	Olfr1205	chr2	88831119	88832039	Olfr1205	+	920
	Olfr1204	chr2	88851952	88852878	Olfr1204	+	926
	Olfr1206	chr2	88864607	88865527	Olfr1206	+	920
	Olfr1208	chr2	88896672	88897595	Olfr1208	-	923
	Olfr1209	chr2	88909462	88910391	Olfr1209	-	929
	Olfr1211	chr2	88929381	88930313	Olfr1211	-	932
	Olfr1212	chr2	88958468	88959400	Olfr1212	+	932
	OlfrGm13762	chr2	88972957	88973889	OlfrGm13762	-	932
	Olfr1214	chr2	88987268	88988200	Olfr1214	-	932
	Olfr1215	chr2	89001351	89002286	Olfr1215	-	935
	Olfr1216	chr2	89013130	89014062	Olfr1216	-	932
	Olfr1217	chr2	89023090	89024001	Olfr1217	-	911
	Olfr1218	chr2	89054492	89055424	Olfr1218	-	932
	Olfr1219	chr2	89074157	89075089	Olfr1219	-	932
	Olfr1220	chr2	89096993	89097925	Olfr1220	-	932
	Olfr1221	chr2	89111578	89112510	Olfr1221	-	932
	Olfr1222	chr2	89124797	89125729	Olfr1222	-	932
	Olfr1223	chr2	89144089	89145021	Olfr1223	-	932
	Olfr1224-ps1	chr2	89156241	89157173	Olfr1224-ps1	-	932
	Olfr1225	chr2	89170278	89171210	Olfr1225	-	932
	Olfr1226	chr2	89193103	89194032	Olfr1226	-	929
	Olfr1228	chr2	89248724	89249692	Olfr1228	-	968
	Olfr1229	chr2	89282199	89283131	Olfr1229	-	932
	Olfr1230	chr2	89296354	89297268	Olfr1230	-	914
	Olfr1231	chr2	89302652	89303590	Olfr1231	-	938
	Olfr1232	chr2	89325246	89326178	Olfr1232	-	932
	Olfr1233	chr2	89339386	89340300	Olfr1233	-	914
	Olfr1234	chr2	89362486	89363427	Olfr1234	-	941
	Olfr1238	chr2	89406133	89407077	Olfr1238	-	944
	Olfr1239	chr2	89417497	89418411	Olfr1239	-	914
	Olfr1240	chr2	89439336	89440277	Olfr1240	-	941
	Olfr1241	chr2	89482192	89483133	Olfr1241	-	941
	Olfr1242	chr2	89493393	89494310	Olfr1242	-	917
	Olfr1243	chr2	89527494	89528408	Olfr1243	-	914
	Olfr1245	chr2	89574804	89575724	Olfr1245	-	920
	Olfr1246	chr2	89590172	89591113	Olfr1246	-	941
	Olfr1247	chr2	89609159	89610100	Olfr1247	-	941
	Olfr1248	chr2	89617270	89618190	Olfr1248	-	920
	Olfr1249	chr2	89629943	89630896	Olfr1249	-	953
	Olfr1250	chr2	89656498	89657439	Olfr1250	-	941
	Olfr1251	chr2	89666931	89667884	Olfr1251	-	953
	Olfr1252	chr2	89721168	89722109	Olfr1252	-	941
	Olfr1253	chr2	89751873	89752826	Olfr1253	-	953
	Olfr1254	chr2	89788409	89789350	Olfr1254	-	941
	Olfr1255	chr2	89816328	89817257	Olfr1255	+	929
	Olfr1256	chr2	89835026	89835943	Olfr1256	-	917
	Olfr48	chr2	89844069	89844971	Olfr48	-	902
	Olfr1257	chr2	89880828	89881754	Olfr1257	+	926
	Olfr1258	chr2	89929811	89930743	Olfr1258	+	932
	Olfr1259	chr2	89943187	89944113	Olfr1259	-	926
	Olfr1260	chr2	89977780	89978709	Olfr1260	+	929
	Olfr1261	chr2	89993395	89994312	Olfr1261	+	917
	Olfr1262	chr2	90002408	90003319	Olfr1262	+	911
	Olfr1263	chr2	90014932	90015849	Olfr1263	+	917
	Olfr1264	chr2	90021141	90022064	Olfr1264	-	923
	Olfr1265	chr2	90036921	90037847	Olfr1265	+	926
	Olfr140	chr2	90051417	90052322	Olfr140	-	905
	Olfr1269	chr2	90085533	90086459	Olfr1269	-	926
	Olfr1268-ps1	chr2	90110459	90111387	Olfr1268-ps1	-	928
	Olfr1267-ps1	chr2	90118670	90119596	Olfr1267-ps1	-	926
	Olfr32	chr2	90138214	90139137	Olfr32	-	923
	Olfr1270	chr2	90149093	90150004	Olfr1270	-	911
	Olfr1506	chr2	90221570	90222496	Olfr1506	-	926
	Olfr142	chr2	90252072	90252986	Olfr142	-	914
	Olfr1271	chr2	90265514	90266428	Olfr1271	-	914
	Olfr1272	chr2	90281650	90282573	Olfr1272	-	923
	Olfr1273-ps	chr2	90295939	90296859	Olfr1273-ps	-	920
	OlfrGm13769	chr2	90324197	90325123	OlfrGm13769	+	926
	Olfr1274-ps	chr2	90400663	90401589	Olfr1274-ps	+	926
	nonOlfr-Ptprj	chr2	90430005	90580587	Ptprj	-	150582
11	39	chr2	111229412	112239944			1010532	38.5935
	nonOlfr-4930430A15Rik	chr2	111162061	111229412	4930430A15Rik	-	67351
	Olfr1275	chr2	111230856	111231791	Olfr1275	-	935
	Olfr1276	chr2	111257117	111258052	Olfr1276	+	935
	Olfr1277	chr2	111269457	111270365	Olfr1277	-	908
	Olfr1278	chr2	111292270	111293208	Olfr1278	+	938
	Olfr1279	chr2	111306201	111307139	Olfr1279	+	938
	Olfr1280	chr2	111315481	111316395	Olfr1280	+	914
	Olfr1281	chr2	111328421	111329335	Olfr1281	+	914
	Olfr1282	chr2	111335162	111336076	Olfr1282	-	914
	Olfr1283	chr2	111368634	111369548	Olfr1283	+	914
	Olfr1284	chr2	111379002	111379934	Olfr1284	+	932
	Olfr1286	chr2	111420035	111420949	Olfr1286	-	914
	Olfr1287	chr2	111449142	111450056	Olfr1287	+	914
	Olfr1288	chr2	111478786	111479721	Olfr1288	+	935
	Olfr1289	chr2	111483432	111484325	Olfr1289	+	893
	Olfr1290	chr2	111489221	111490156	Olfr1290	-	935
	Olfr1293-ps	chr2	111527307	111528239	Olfr1293-ps	+	932
	Olfr1294	chr2	111537352	111538287	Olfr1294	-	935
	Olfr1295	chr2	111564507	111565442	Olfr1295	-	935
	Olfr1297	chr2	111621137	111622072	Olfr1297	-	935
	Olfr1298	chr2	111645060	111645995	Olfr1298	-	935
	Olfr1299	chr2	111664228	111665163	Olfr1299	+	935
	Olfr1300-ps1	chr2	111691520	111692456	Olfr1300-ps1	+	936
	Olfr1301	chr2	111754251	111755186	Olfr1301	+	935
	Olfr1302	chr2	111780313	111781257	Olfr1302	+	944
	Olfr1303	chr2	111813789	111814724	Olfr1303	-	935
	Olfr1305	chr2	111872918	111873853	Olfr1305	-	935
	Olfr1306	chr2	111911993	111912928	Olfr1306	-	935
	Olfr1307	chr2	111944519	111945454	Olfr1307	-	935
	Olfr1308	chr2	111960112	111961071	Olfr1308	-	959
	Olfr1309	chr2	111983137	111984096	Olfr1309	-	959
	Olfr1310	chr2	112008249	112009184	Olfr1310	-	935
	Olfr1311	chr2	112020917	112021852	Olfr1311	-	935
	Olfr1312	chr2	112042080	112043030	Olfr1312	-	950
	Olfr1313	chr2	112071649	112072581	Olfr1313	-	932
	Olfr1314	chr2	112091764	112092699	Olfr1314	-	935
	Olfr1315-ps1	chr2	112110315	112111256	Olfr1315-ps1	-	941
	Olfr1316	chr2	112129874	112130815	Olfr1316	-	941
	Olfr1317	chr2	112141947	112142894	Olfr1317	+	947
	Olfr1318	chr2	112155953	112156912	Olfr1318	+	959
	nonOlfr-Lpcat4	chr2	112239944	112246884	Lpcat4	+	6940
12	1	chr3	97216365	97561018			344653	2.90147
	nonOlfr-Bcl9	chr3	97204863	97216365	Bcl9	-	11502
	Olfr1402	chr3	97410220	97411179	Olfr1402	-	959		Isolated
	nonOlfr-Chd1l	chr3	97561018	97610171	Chd1l	-	49153
13	1	chr3	106770744	107036423			265679	3.76394
	nonOlfr-Cd53	chr3	106760807	106770744	Cd53	-	9937
	Olfr266	chr3	106821610	106822557	Olfr266	-	947		Isolated
	nonOlfr-Kcna3	chr3	107036423	107038006	Kcna3	+	1583
14	2	chr4	43690359	43727362			37003	54.0497
	nonOlfr-Tmem8b	chr4	43669620	43690359	Tmem8b	+	20739
	Olfr70	chr4	43696224	43697171	Olfr70	-	947
	Olfr71	chr4	43705631	43706566	Olfr71	-	935
	nonOlfr-Hrct1	chr4	43727362	43727688	Hrct1	+	326
15	5	chr4	43731189	43875606			144417	34.622
	nonOlfr-5430416O09Rik	chr4	43730965	43731189	5430416O09Rik	+	224
	Olfr159	chr4	43770053	43771009	Olfr159	-	956
	OlfrAL773539.1	chr4	43781369	43782328	OlfrAL773539.1	-	959
	Olfr156	chr4	43820406	43821359	Olfr156	-	953
	Olfr157	chr4	43835535	43836488	Olfr157	-	953
	Olfr155	chr4	43854311	43855267	Olfr155	+	956
	nonOlfr-Reck	chr4	43875606	43943362	Reck	+	67756
16	5	chr4	52612157	52989439			377282	13.2527
	nonOlfr-Toporsl	chr4	52610109	52612157	Toporsl	+	2048
	Olfr275	chr4	52825399	52826355	Olfr275	+	956
	Olfr273	chr4	52855561	52856511	Olfr273	-	950
	Olfr272	chr4	52910836	52911792	Olfr272	-	956
	Olfr271-ps1	chr4	52935430	52936381	Olfr271-ps1	-	951
	Olfr270	chr4	52970623	52971564	Olfr270	+	941
	nonOlfr-Nipsnap3a	chr4	52989439	53000371	Nipsnap3a	+	10932
17	1	chr4	58504666	58800184			295518	3.38389
	nonOlfr-Lpar1	chr4	58437336	58504666	Lpar1	-	67330
	Olfr267	chr4	58784782	58785720	Olfr267	-	938		Isolated
	nonOlfr-AI314180	chr4	58800184	58912497	AI314180	-	112313
18	13	chr4	118625867	118961999			336132	38.6753
	nonOlfr-Ebna1bp2	chr4	118620932	118625867	Ebna1bp2	+	4935
	Olfr62	chr4	118665519	118666463	Olfr62	+	944
	Olfr1342	chr4	118689506	118690450	Olfr1342	-	944
	Olfr1341	chr4	118709409	118710344	Olfr1341	+	935
	Olfr1340	chr4	118726249	118727193	Olfr1340	+	944
	Olfr1339	chr4	118734531	118735475	Olfr1339	+	944
	Olfr1338	chr4	118753598	118754536	Olfr1338	-	938
	Olfr1337	chr4	118781639	118782583	Olfr1337	-	944
	Olfr1335	chr4	118808858	118809862	Olfr1335	-	1004
	Olfr1333	chr4	118829488	118830438	Olfr1333	-	950
	Olfr1331	chr4	118868783	118869733	Olfr1331	+	950
	Olfr1330	chr4	118893085	118894029	Olfr1330	+	944
	Olfr1329	chr4	118916527	118917465	Olfr1329	-	938
	Olfr1328	chr4	118933902	118934840	Olfr1328	-	938
	nonOlfr-Lao1	chr4	118961999	118968553	Lao1	+	6554
19	2	chr6	40519066	40577969			58903	33.9541
	nonOlfr-Prss37	chr6	40514934	40519066	Prss37	-	4132
	Olfr461	chr6	40544039	40544977	Olfr461	-	938
	Olfr460	chr6	40571388	40572329	Olfr460	+	941
	nonOlfr-Clec5a	chr6	40577969	40585228	Clec5a	-	7259
20	1	chr6	41703785	41847580			143795	6.95434
	nonOlfr-Kel	chr6	41686450	41703785	Kel	-	17335
	Olfr459	chr6	41771356	41772297	Olfr459	-	941		Isolated
	nonOlfr-Pip	chr6	41847580	41851960	Pip	+	4380
21	4	chr6	42435458	42587485			152027	26.3111
	nonOlfr-Tas2r126	chr6	42434535	42435458	Tas2r126	+	923
	Olfr458	chr6	42460079	42461017	Olfr458	-	938
	Olfr457	chr6	42471238	42472176	Olfr457	-	938
	Olfr456	chr6	42486256	42487191	Olfr456	-	935
	Olfr455	chr6	42538070	42539020	Olfr455	-	950
	nonOlfr-Tcaf3	chr6	42587485	42597276	Tcaf3	-	9791
22	10	chr6	42686944	42980690			293746	34.043
	nonOlfr-Tcaf1	chr6	42673378	42686944	Tcaf1	-	13566
	Olfr453	chr6	42744039	42744989	Olfr453	+	950
	Olfr38	chr6	42762054	42763004	Olfr38	+	950
	Olfr452	chr6	42790041	42790991	Olfr452	+	950
	Olfr451-ps1	chr6	42800743	42801675	Olfr451-ps1	+	932
	Olfr450	chr6	42817473	42818402	Olfr450	+	929
	Olfr449	chr6	42837883	42838815	Olfr449	+	932
	Olfr448	chr6	42896453	42897382	Olfr448	+	929
	Olfr447	chr6	42911525	42912454	Olfr447	+	929
	Olfr446	chr6	42927233	42928156	Olfr446	+	923
	Olfr444	chr6	42955500	42956429	Olfr444	+	929
	nonOlfr-Gm17472	chr6	42980690	42981150	Gm17472	+	460
23	7	chr6	43082097	43272317			190220	36.7995
	nonOlfr-Gm20730	chr6	43081518	43082097	Gm20730	-	579
	Olfr441	chr6	43115744	43116673	Olfr441	+	929
	Olfr237-ps1	chr6	43153307	43154236	Olfr237-ps1	+	929
	Olfr437	chr6	43167060	43167989	Olfr437	+	929
	Olfr13	chr6	43173988	43174917	Olfr13	+	929
	Olfr435	chr6	43201646	43202584	Olfr435	+	938
	Olfr434	chr6	43216915	43217877	Olfr434	+	962
	Olfr47	chr6	43235610	43236572	Olfr47	+	962
	nonOlfr-Arhgef5	chr6	43272317	43288768	Arhgef5	+	16451
24	3	chr6	116461024	116551164			90140	33.2816
	nonOlfr-Alox5	chr6	116410722	116461024	Alox5	-	50302
	Olfr211	chr6	116493611	116494537	Olfr211	+	926
	Olfr212	chr6	116515779	116516759	Olfr212	+	980
	Olfr213	chr6	116540455	116541435	Olfr213	+	980
	nonOlfr-Gm5580	chr6	116551164	116552396	Gm5580	+	1232
25	2	chr6	116552396	116626326			73930	27.0526
	nonOlfr-Gm5580	chr6	116551164	116552396	Gm5580	+	1232
	Olfr214	chr6	116556427	116557386	Olfr214	+	959
	Olfr215	chr6	116582015	116582944	Olfr215	-	929
	nonOlfr-Zfp422	chr6	116626326	116627036	Zfp422	-	710
26	8	chr7	6438939	6676926			237987	33.6153
	nonOlfr-Gm20715	chr7	6424717	6438939	Gm20715	+	14222
	Olfr1344	chr7	6439902	6440864	Olfr1344	+	962
	Olfr1336	chr7	6460511	6461452	Olfr1336	+	941
	Olfr1346	chr7	6474112	6475050	Olfr1346	+	938
	Olfr5	chr7	6480219	6481154	Olfr5	-	935
	Olfr1347	chr7	6487916	6488872	Olfr1347	-	956
	Olfr1348	chr7	6501289	6502325	Olfr1348	-	1036
	Olfr1349	chr7	6514477	6515427	Olfr1349	-	950
	Olfr1350	chr7	6569993	6570916	Olfr1350	+	923
	nonOlfr-Zim1	chr7	6676926	6688672	Zim1	-	11746
27	2	chr7	84634392	84940172			305780	6.54065
	nonOlfr-Zfand6	chr7	84615823	84634392	Zfand6	-	18569
	Olfr291	chr7	84856365	84857315	Olfr291	+	950
	Olfr290	chr7	84915781	84916725	Olfr290	+	944
	nonOlfr-Vmn2r65	chr7	84940172	84964009	Vmn2r65	-	23837
28	17	chr7	86246201	86719662			473461	35.9058
	nonOlfr-Vmn2r76	chr7	86225209	86246201	Vmn2r76	-	20992
	Olfr310	chr7	86268792	86269787	Olfr310	-	995
	Olfr309	chr7	86306188	86307111	Olfr309	-	923
	Olfr308	chr7	86321027	86321950	Olfr308	-	923
	Olfr307	chr7	86335456	86336394	Olfr307	-	938
	Olfr305	chr7	86363379	86364335	Olfr305	-	956
	Olfr304	chr7	86385660	86386658	Olfr304	-	998
	Olfr303	chr7	86394540	86395496	Olfr303	-	956
	Olfr301	chr7	86412364	86413296	Olfr301	+	932
	Olfr300-ps1	chr7	86442983	86443936	Olfr300-ps1	+	953
	Olfr299	chr7	86465413	86466402	Olfr299	+	989
	Olfr298	chr7	86488554	86489549	Olfr298	-	995
	Olfr297	chr7	86526759	86527688	Olfr297	+	929
	Olfr296-ps1	chr7	86561734	86562660	Olfr296-ps1	+	926
	Olfr295	chr7	86585277	86586203	Olfr295	+	926
	Olfr294	chr7	86615639	86616643	Olfr294	-	1004
	Olfr293	chr7	86663664	86664671	Olfr293	+	1007
	Olfr292	chr7	86694458	86695381	Olfr292	+	923
	nonOlfr-Folh1	chr7	86719662	86775759	Folh1	-	56097
29	2	chr7	99706526	99813261			106735	18.738
	nonOlfr-Slco2b1	chr7	99660018	99706526	Slco2b1	-	46508
	Olfr520	chr7	99735145	99736092	Olfr520	+	947
	Olfr521	chr7	99767164	99768126	Olfr521	+	962
	nonOlfr-Neu3	chr7	99813261	99823528	Neu3	-	10267
30	6	chr7	102468480	102559125			90645	66.1923
	nonOlfr-Rrm1	chr7	102442025	102468480	Rrm1	+	26455
	Olfr543	chr7	102476861	102477868	Olfr543	-	1007
	Olfr544	chr7	102484117	102485118	Olfr544	-	1001
	Olfr545	chr7	102493826	102494773	Olfr545	-	947
	Olfr547	chr7	102534749	102535681	Olfr547	+	932
	Olfr548-ps1	chr7	102541938	102542879	Olfr548-ps1	+	941
	Olfr549	chr7	102554286	102555233	Olfr549	+	947
	nonOlfr-Trim21	chr7	102559125	102564089	Trim21	-	4964
31	7	chr7	102564089	102678290			114201	61.2954
	nonOlfr-Trim21	chr7	102559125	102564089	Trim21	-	4964
	Olfr550	chr7	102578497	102579444	Olfr550	+	947
	Olfr551	chr7	102587797	102588741	Olfr551	-	944
	Olfr552	chr7	102604356	102605306	Olfr552	+	950
	Olfr553	chr7	102614010	102614987	Olfr553	-	977
	Olfr554	chr7	102640248	102641198	Olfr554	+	950
	Olfr555	chr7	102658823	102659767	Olfr555	+	944
	Olfr556	chr7	102669922	102670893	Olfr556	+	971
	nonOlfr-Trim68	chr7	102678290	102684473	Trim68	-	6183
32	33	chr7	102684473	103250089			565616	58.3435
	nonOlfr-Trim68	chr7	102678290	102684473	Trim68	-	6183
	Olfr557	chr7	102698240	102699205	Olfr557	+	965
	Olfr558	chr7	102709261	102710211	Olfr558	+	950
	Olfr33	chr7	102713458	102714411	Olfr33	-	953
	Olfr559	chr7	102723535	102724488	Olfr559	-	953
	Olfr78	chr7	102742042	102743001	Olfr78	-	959
	Olfr560	chr7	102752986	102753927	Olfr560	-	941
	Olfr561	chr7	102774526	102775467	Olfr561	+	941
	Olfr562-ps1	chr7	102781478	102782425	Olfr562-ps1	+	947
	Olfr564	chr7	102803480	102804427	Olfr564	+	947
	Olfr566	chr7	102856324	102857280	Olfr566	-	956
	Olfr568	chr7	102877122	102878060	Olfr568	+	938
	Olfr569	chr7	102887210	102888151	Olfr569	-	941
	Olfr570	chr7	102900369	102901304	Olfr570	+	935
	Olfr571	chr7	102908872	102909837	Olfr571	-	965
	Olfr572	chr7	102927630	102928583	Olfr572	+	953
	Olfr573-ps1	chr7	102941685	102942575	Olfr573-ps1	-	890
	Olfr574	chr7	102948467	102949504	Olfr574	+	1037
	Olfr575	chr7	102954667	102955620	Olfr575	-	953
	Olfr576	chr7	102965102	102975160	Olfr576	+	10058
	Olfr577	chr7	102973055	102973990	Olfr577	-	935
	Olfr578	chr7	102984224	102985162	Olfr578	-	938
	Olfr582	chr7	103041481	103042437	Olfr582	+	956
	Olfr583	chr7	103051300	103052256	Olfr583	+	956
	Olfr584	chr7	103085520	103086476	Olfr584	+	956
	Olfr585	chr7	103097743	103098696	Olfr585	+	953
	Olfr586	chr7	103121832	103122782	Olfr586	-	950
	Olfr587-ps1	chr7	103134376	103135320	Olfr587-ps1	+	944
	Olfr588-ps1	chr7	103143590	103144528	Olfr588-ps1	+	938
	Olfr589	chr7	103154795	103155745	Olfr589	-	950
	Olfr591	chr7	103172694	103173635	Olfr591	-	941
	Olfr592	chr7	103186603	103187538	Olfr592	+	935
	Olfr593	chr7	103211862	103212842	Olfr593	+	980
	Olfr594	chr7	103219720	103220652	Olfr594	+	932
	nonOlfr-Usp17ld	chr7	103250089	103252505	Usp17ld	-	2416
33	7	chr7	103252505	103415094			162589	43.0533
	nonOlfr-Usp17ld	chr7	103250089	103252505	Usp17ld	-	2416
	Olfr596	chr7	103309723	103310658	Olfr596	+	935
	Olfr597	chr7	103320413	103321357	Olfr597	+	944
	Olfr598	chr7	103328488	103329444	Olfr598	+	956
	Olfr599	chr7	103338056	103339000	Olfr599	+	944
	Olfr600	chr7	103345985	103346926	Olfr600	-	941
	Olfr601	chr7	103358251	103359192	Olfr601	-	941
	Olfr603	chr7	103383065	103384000	Olfr603	-	935
	nonOlfr-Usp17lc	chr7	103415094	103419134	Usp17lc	+	4040
34	26	chr7	103419134	103812659			393525	66.0695
	nonOlfr-Usp17lc	chr7	103415094	103419134	Usp17lc	+	4040
	Olfr605	chr7	103442180	103443121	Olfr605	-	941
	Olfr606	chr7	103451339	103452295	Olfr606	+	956
	Olfr608	chr7	103470041	103470988	Olfr608	+	947
	Olfr609	chr7	103491920	103492876	Olfr609	-	956
	Olfr610	chr7	103506000	103506944	Olfr610	-	944
	Olfr611	chr7	103517414	103518382	Olfr611	-	968
	Olfr612	chr7	103538264	103539232	Olfr612	-	968
	Olfr613	chr7	103551787	103552737	Olfr613	+	950
	Olfr615	chr7	103560479	103561417	Olfr615	+	938
	Olfr616	chr7	103564327	103565277	Olfr616	-	950
	Olfr617	chr7	103584024	103584977	Olfr617	+	953
	Olfr618	chr7	103597318	103598271	Olfr618	+	953
	Olfr619	chr7	103603656	103604615	Olfr619	+	959
	Olfr620	chr7	103611413	103612351	Olfr620	-	938
	Olfr621-ps1	chr7	103629021	103629958	Olfr621-ps1	-	937
	Olfr622	chr7	103639188	103640138	Olfr622	-	950
	Olfr623	chr7	103660298	103661248	Olfr623	-	950
	Olfr624	chr7	103670106	103671029	Olfr624	-	923
	Olfr625-ps1	chr7	103682720	103683682	Olfr625-ps1	+	962
	Olfr243	chr7	103716596	103717543	Olfr243	+	947
	Olfr628	chr7	103731928	103732875	Olfr628	+	947
	Olfr629	chr7	103740297	103741238	Olfr629	-	941
	Olfr630	chr7	103754627	103755583	Olfr630	-	956
	Olfr69	chr7	103767448	103768395	Olfr69	-	947
	Olfr68	chr7	103777399	103778343	Olfr68	-	944
	Olfr67	chr7	103787316	103788275	Olfr67	-	959
	nonOlfr-Hbb-bt	chr7	103812659	103813869	Hbb-bt	-	1210
35	18	chr7	103853152	104128086			274934	65.4703
	nonOlfr-Hbb-y	chr7	103851877	103853152	Hbb-y	-	1275
	Olfr66	chr7	103881309	103882241	Olfr66	-	932
	Olfr64	chr7	103892813	103893733	Olfr64	-	920
	Olfr65	chr7	103906441	103907385	Olfr65	+	944
	Olfr631	chr7	103928825	103929781	Olfr631	+	956
	Olfr632	chr7	103937382	103938332	Olfr632	+	950
	Olfr633	chr7	103946568	103947503	Olfr633	+	935
	Olfr634-ps1	chr7	103956412	103957366	Olfr634-ps1	+	954
	Olfr635	chr7	103979176	103980138	Olfr635	+	962
	Olfr638	chr7	104003259	104004221	Olfr638	+	962
	Olfr643	chr7	104023334	104059600	Olfr643	-	36266
	Olfr639	chr7	104011753	104012700	Olfr639	-	947
	Olfr640	chr7	104021375	104022316	Olfr640	-	941
	Olfr641	chr7	104039798	104040733	Olfr641	+	935
	Olfr642	chr7	104049411	104050352	Olfr642	-	941
	Olfr4930516K23Rik	chr7	104058659	104059600	Olfr4930516K23Rik	-	941
	Olfr644	chr7	104068088	104069029	Olfr644	-	941
	Olfr645	chr7	104084134	104085078	Olfr645	-	944
	Olfr646	chr7	104106281	104107216	Olfr646	+	935
	nonOlfr-4931431F19Rik	chr7	104128086	104129615	4931431F19Rik	-	1529
36	3	chr7	104164805	104225558			60753	49.3803
	nonOlfr-Olfm5	chr7	104153767	104164805	Olfm5	-	11038
	Olfr648	chr7	104179459	104180406	Olfr648	-	947
	Olfr649	chr7	104189270	104190205	Olfr649	-	935
	Olfr650-ps1	chr7	104206029	104207006	Olfr650-ps1	+	977
	nonOlfr-Trim6	chr7	104225558	104232929	Trim6	+	7371
37	12	chr7	104487995	104768160			280165	42.8319
	nonOlfr-Trim30d	chr7	104472046	104487995	Trim30d	-	15949
	Olfr651	chr7	104552921	104553859	Olfr651	+	938
	Olfr652	chr7	104564223	104565176	Olfr652	+	953
	Olfr653	chr7	104579648	104580598	Olfr653	+	950
	Olfr654	chr7	104587755	104588777	Olfr654	+	1022
	Olfr655	chr7	104596256	104597179	Olfr655	-	923
	Olfr656	chr7	104617657	104618643	Olfr656	+	986
	Olfr657	chr7	104635676	104636632	Olfr657	+	956
	Olfr658	chr7	104644402	104645370	Olfr658	-	968
	Olfr659	chr7	104670704	104671669	Olfr659	+	965
	Olfr661	chr7	104688017	104688973	Olfr661	+	956
	Olfr663	chr7	104703569	104704527	Olfr663	+	958
	Olfr664	chr7	104733388	104734362	Olfr664	-	974
	nonOlfr-Usp17le	chr7	104768160	104777470	Usp17le	-	9310
38	23	chr7	104861767	105378774			517007	44.4868
	nonOlfr-Usp17la	chr7	104859393	104861767	Usp17la	+	2374
	Olfr665	chr7	104880709	104881656	Olfr665	+	947
	Olfr666	chr7	104892673	104893626	Olfr666	-	953
	Olfr667	chr7	104916317	104917294	Olfr667	-	977
	Olfr668	chr7	104924809	104925762	Olfr668	-	953
	Olfr669	chr7	104938528	104939478	Olfr669	+	950
	Olfr670	chr7	104959795	104960730	Olfr670	-	935
	Olfr671	chr7	104975045	104975995	Olfr671	-	950
	Olfr672	chr7	104995967	104996902	Olfr672	-	935
	Olfr675	chr7	105024028	105024978	Olfr675	-	950
	Olfr676	chr7	105035200	105036150	Olfr676	+	950
	Olfr677	chr7	105056248	105057183	Olfr677	+	935
	Olfr678	chr7	105069469	105070407	Olfr678	+	938
	Olfr679	chr7	105085718	105086662	Olfr679	+	944
	Olfr681	chr7	105121459	105122403	Olfr681	+	944
	Olfr683	chr7	105143353	105144309	Olfr683	-	956
	Olfr684	chr7	105156745	105157680	Olfr684	-	935
	Olfr685	chr7	105180364	105181356	Olfr685	-	992
	Olfr686	chr7	105203391	105204341	Olfr686	-	950
	Olfr688	chr7	105288095	105289057	Olfr688	+	962
	Olfr689	chr7	105314006	105314965	Olfr689	+	959
	Olfr690	chr7	105329246	105330190	Olfr690	-	944
	Olfr691	chr7	105336749	105337714	Olfr691	-	965
	Olfr692	chr7	105368328	105369314	Olfr692	+	986
	nonOlfr-Fam160a2	chr7	105378774	105390158	Fam160a2	-	11384
39	26	chr7	106165260	107181173			1015913	25.5927
	nonOlfr-Gvin1	chr7	106157980	106165260	Gvin1	-	7280
	Olfr693	chr7	106677537	106678484	Olfr693	-	947
	Olfr694	chr7	106688785	106689729	Olfr694	-	944
	Olfr695	chr7	106713735	106714679	Olfr695	-	944
	Olfr697	chr7	106740982	106741932	Olfr697	-	950
	Olfr698	chr7	106752454	106753386	Olfr698	-	932
	Olfr699	chr7	106790052	106790999	Olfr699	-	947
	Olfr700	chr7	106805513	106806460	Olfr700	-	947
	Olfr701	chr7	106818085	106819032	Olfr701	+	947
	Olfr702	chr7	106823571	106824524	Olfr702	-	953
	Olfr703	chr7	106844613	106845569	Olfr703	+	956
	Olfr704	chr7	106864982	106865926	Olfr704	+	944
	Olfr705	chr7	106873296	106874243	Olfr705	-	947
	Olfr706	chr7	106885868	106886815	Olfr706	-	947
	Olfr707	chr7	106891187	106892107	Olfr707	-	920
	Olfr1532-ps1	chr7	106914200	106915120	Olfr1532-ps1	+	920
	Olfr709-ps1	chr7	106926537	106927457	Olfr709-ps1	-	920
	Olfr710	chr7	106944070	106944999	Olfr710	-	929
	Olfr6	chr7	106955987	106956934	Olfr6	-	947
	Olfr711	chr7	106971401	106972342	Olfr711	-	941
	Olfr2	chr7	107000878	107001858	Olfr2	-	980
	Olfr713	chr7	107036136	107037107	Olfr713	+	971
	Olfr714	chr7	107073830	107074780	Olfr714	+	950
	Olfr17	chr7	107097467	107098411	Olfr17	+	944
	OlfrGm10081	chr7	107105915	107106859	OlfrGm10081	-	944
	Olfr715	chr7	107128447	107129391	Olfr715	-	944
	Olfr716	chr7	107147318	107148259	Olfr716	+	941
	nonOlfr-Nlrp14	chr7	107181173	107197906	Nlrp14	+	16733
40	43	chr7	107801179	108924253			1123074	38.2878
	nonOlfr-Ovch2	chr7	107781641	107801179	Ovch2	-	19538
	Olfr467	chr7	107814580	107815503	Olfr467	+	923
	Olfr469	chr7	107822526	107823467	Olfr469	-	941
	Olfr470	chr7	107844790	107845731	Olfr470	-	941
	Olfr472	chr7	107902719	107903648	Olfr472	+	929
	Olfr473	chr7	107933522	107934451	Olfr473	+	929
	Olfr474	chr7	107954643	107955572	Olfr474	+	929
	Olfr476	chr7	107967399	107968328	Olfr476	+	929
	Olfr477	chr7	107990367	107991296	Olfr477	+	929
	Olfr478	chr7	108031400	108032341	Olfr478	-	941
	Olfr479	chr7	108054984	108055964	Olfr479	+	980
	Olfr480	chr7	108065771	108066796	Olfr480	-	1025
	Olfr481	chr7	108080796	108081731	Olfr481	+	935
	Olfr482	chr7	108094600	108095568	Olfr482	-	968
	Olfr483	chr7	108103311	108104255	Olfr483	+	944
	Olfr484	chr7	108124299	108125261	Olfr484	-	962
	Olfr485	chr7	108158921	108159871	Olfr485	-	950
	Olfr486	chr7	108171801	108172742	Olfr486	-	941
	Olfr487	chr7	108211586	108212527	Olfr487	-	941
	Olfr488	chr7	108255195	108256136	Olfr488	-	941
	Olfr490	chr7	108286183	108287124	Olfr490	-	941
	Olfr491	chr7	108316896	108317825	Olfr491	+	929
	Olfr492	chr7	108322733	108323674	Olfr492	-	941
	Olfr493	chr7	108346038	108346979	Olfr493	-	941
	Olfr494	chr7	108367492	108368433	Olfr494	+	941
	Olfr495	chr7	108395122	108396111	Olfr495	+	989
	Olfr497	chr7	108422573	108423514	Olfr497	+	941
	Olfr498	chr7	108465326	108466315	Olfr498	+	989
	Olfr501-ps1	chr7	108508058	108509000	Olfr501-ps1	+	942
	Olfr502	chr7	108523007	108523948	Olfr502	-	941
	Olfr503	chr7	108544527	108545495	Olfr503	+	968
	Olfr504	chr7	108564840	108565793	Olfr504	-	953
	Olfr506	chr7	108612309	108613250	Olfr506	+	941
	Olfr507	chr7	108621814	108622761	Olfr507	+	947
	Olfr508	chr7	108629994	108630923	Olfr508	+	929
	Olfr509	chr7	108645612	108646574	Olfr509	-	962
	Olfr510	chr7	108667418	108668359	Olfr510	+	941
	Olfr512	chr7	108713355	108714332	Olfr512	+	977
	Olfr513	chr7	108754858	108755784	Olfr513	+	926
	Olfr514	chr7	108825068	108825997	Olfr514	-	929
	Olfr516	chr7	108845067	108846008	Olfr516	-	941
	Olfr517	chr7	108868211	108869152	Olfr517	-	941
	Olfr518	chr7	108880606	108881604	Olfr518	-	998
	Olfr519	chr7	108893464	108894420	Olfr519	-	956
	nonOlfr-Nlrp10	chr7	108924253	108927129	Nlrp10	-	2876
41	3	chr7	140153657	140218565			64908	46.2193
	nonOlfr-Sprn	chr7	140151213	140153657	Sprn	-	2444
	Olfr522	chr7	140162013	140162948	Olfr522	-	935
	Olfr523	chr7	140176104	140177054	Olfr523	+	950
	Olfr524	chr7	140201815	140202768	Olfr524	-	953
	nonOlfr-Cd163l1	chr7	140218565	140230463	Cd163l1	+	11898
42	17	chr7	140299788	140763851			464063	36.633
	nonOlfr-5830411N06Rik	chr7	140247381	140299788	5830411N06Rik	+	52407
	Olfr525	chr7	140322701	140323627	Olfr525	+	926
	Olfr527	chr7	140335864	140336778	Olfr527	+	914
	Olfr60	chr7	140345055	140345987	Olfr60	-	932
	Olfr530	chr7	140372688	140373608	Olfr530	-	920
	Olfr531	chr7	140400133	140401044	Olfr531	-	911
	Olfr532	chr7	140418845	140419771	Olfr532	-	926
	Olfr533	chr7	140466203	140467162	Olfr533	+	959
	Olfr535	chr7	140492640	140493575	Olfr535	+	935
	Olfr536	chr7	140503537	140504457	Olfr536	-	920
	Olfr537-ps1	chr7	140538519	140539444	Olfr537-ps1	+	925
	Olfr538	chr7	140574155	140575084	Olfr538	+	929
	Olfr46	chr7	140610168	140611121	Olfr46	+	953
	Olfr61	chr7	140637703	140638635	Olfr61	+	932
	Olfr53	chr7	140651981	140652916	Olfr53	+	935
	Olfr539	chr7	140667289	140668245	Olfr539	+	956
	Olfr45	chr7	140690907	140691839	Olfr45	+	932
	Olfr541	chr7	140704253	140705188	Olfr541	+	935
	nonOlfr-Cyp2e1	chr7	140763851	140774739	Cyp2e1	+	10888
43	3	chr8	72009241	72135322			126081	23.7942
	nonOlfr-Cyp4f18	chr8	71988563	72009241	Cyp4f18	-	20678
	Olfr372	chr8	72057682	72058623	Olfr372	+	941
	Olfr373	chr8	72099762	72100703	Olfr373	+	941
	Olfr374	chr8	72109568	72110506	Olfr374	+	938
	nonOlfr-Tpm4	chr8	72135322	72151821	Tpm4	+	16499
44	1	chr8	83458339	83566819			108480	9.21829
	nonOlfr-Scoc	chr8	83430570	83458339	Scoc	-	27769
	Olfr370	chr8	83541146	83542087	Olfr370	+	941		Isolated
	nonOlfr-Ndufb7	chr8	83566819	83571562	Ndufb7	+	4743
45	1	chr8	85171807	85261133			89326	11.1949
	nonOlfr-Cks1brt	chr8	85171520	85171807	Cks1brt	+	287
	Olfr371	chr8	85230497	85231432	Olfr371	+	935		Isolated
	nonOlfr-Vps35	chr8	85261133	85299457	Vps35	-	38324
46	20	chr9	18674530	19641224			966694	20.6891
	nonOlfr-Muc16	chr9	18495521	18674530	Muc16	-	179009
	Olfr24	chr9	18754695	18755633	Olfr24	-	938
	Olfr828	chr9	18815357	18816292	Olfr828	-	935
	Olfr829	chr9	18856627	18857589	Olfr829	+	962
	Olfr830	chr9	18875329	18876273	Olfr830	+	944
	Olfr832	chr9	18944650	18945585	Olfr832	+	935
	Olfr834	chr9	18987990	18988925	Olfr834	+	935
	Olfr835	chr9	19035125	19036057	Olfr835	+	932
	Olfr836	chr9	19120957	19121907	Olfr836	+	950
	Olfr837	chr9	19136995	19137930	Olfr837	+	935
	Olfr839-ps1	chr9	19174739	19175674	Olfr839-ps1	-	935
	Olfr843	chr9	19248459	19249397	Olfr843	-	938
	Olfr845	chr9	19338462	19339397	Olfr845	+	935
	Olfr846	chr9	19360418	19361353	Olfr846	-	935
	Olfr847	chr9	19374944	19375879	Olfr847	-	935
	Olfr849	chr9	19440915	19441850	Olfr849	+	935
	Olfr850	chr9	19477304	19478248	Olfr850	-	944
	Olfr851	chr9	19496750	19497685	Olfr851	+	935
	Olfr853	chr9	19537014	19537928	Olfr853	-	914
	Olfr854	chr9	19566438	19567382	Olfr854	-	944
	Olfr855	chr9	19584539	19585474	Olfr855	+	935
	nonOlfr-Zfp317	chr9	19641224	19648045	Zfp317	+	6821
47	17	chr9	19648045	20347303			699258	24.3115
	nonOlfr-Zfp317	chr9	19641224	19648045	Zfp317	+	6821
	Olfr857	chr9	19712829	19713755	Olfr857	+	926
	Olfr58	chr9	19783135	19784061	Olfr58	+	926
	Olfr859	chr9	19808320	19809246	Olfr859	+	926
	Olfr860	chr9	19845667	19846617	Olfr860	-	950
	Olfr862	chr9	19883386	19884303	Olfr862	-	917
	Olfr77	chr9	19920211	19921146	Olfr77	+	935
	Olfr863-ps1	chr9	19941510	19942438	Olfr863-ps1	-	928
	Olfr866	chr9	20027001	20027936	Olfr866	-	935
	Olfr867	chr9	20054469	20057487	Olfr867	-	3018
	Olfr868	chr9	20100761	20101687	Olfr868	+	926
	Olfr869	chr9	20129146	20138086	Olfr869	+	8940
	Olfr870	chr9	20170637	20171569	Olfr870	-	932
	Olfr871	chr9	20212351	20213283	Olfr871	+	932
	Olfr872	chr9	20237214	20260810	Olfr872	+	23596
	Olfr39	chr9	20282477	20286633	Olfr39	+	4156
	Olfr873	chr9	20300211	20301167	Olfr873	+	956
	Olfr18	chr9	20313926	20335965	Olfr18	-	22039
	nonOlfr-Zfp560	chr9	20347303	20354088	Zfp560	-	6785
48	46	chr9	37669055	38722388			1053333	43.6709
	nonOlfr-Panx3	chr9	37661077	37669055	Panx3	-	7978
	Olfr160	chr9	37711351	37712277	Olfr160	-	926
	Olfr151	chr9	37730053	37730981	Olfr151	-	928
	Olfr874	chr9	37746136	37747065	Olfr874	+	929
	Olfr875	chr9	37772661	37773590	Olfr875	+	929
	Olfr876	chr9	37803913	37804842	Olfr876	+	929
	Olfr877	chr9	37854820	37855752	Olfr877	+	932
	Olfr145	chr9	37897406	37898335	Olfr145	+	929
	Olfr878	chr9	37918644	37919585	Olfr878	+	941
	Olfr881	chr9	37992494	37993435	Olfr881	+	941
	Olfr883	chr9	38025808	38026734	Olfr883	+	926
	Olfr884	chr9	38047224	38048150	Olfr884	+	926
	Olfr885	chr9	38061322	38062248	Olfr885	+	926
	Olfr887	chr9	38084838	38085764	Olfr887	+	926
	Olfr888	chr9	38108688	38109629	Olfr888	+	941
	Olfr889	chr9	38115692	38116724	Olfr889	+	1032
	Olfr890	chr9	38143137	38144078	Olfr890	+	941
	Olfr891	chr9	38179874	38180821	Olfr891	-	947
	OlfrAC068905.1	chr9	38189727	38190658	OlfrAC068905.1	+	931
	Olfr893	chr9	38209055	38209990	Olfr893	+	935
	Olfr894	chr9	38218825	38219763	Olfr894	+	938
	Olfr143	chr9	38253419	38254357	Olfr143	+	938
	Olfr895	chr9	38268515	38269462	Olfr895	+	947
	Olfr896-ps1	chr9	38291947	38292870	Olfr896-ps1	+	923
	OlfrAC069563.1	chr9	38308797	38309731	OlfrAC069563.1	+	934
	Olfr25	chr9	38329589	38330527	Olfr25	+	938
	Olfr898	chr9	38349085	38350032	Olfr898	+	947
	Olfr250	chr9	38367548	38368540	Olfr250	+	992
	Olfr251	chr9	38377883	38378830	Olfr251	+	947
	Olfr147	chr9	38402876	38403826	Olfr147	+	950
	Olfr901	chr9	38430284	38431216	Olfr901	+	932
	Olfr902	chr9	38448874	38449800	Olfr902	+	926
	Olfr904	chr9	38464043	38464972	Olfr904	+	929
	Olfr905	chr9	38472749	38473678	Olfr905	+	929
	Olfr906	chr9	38488031	38488963	Olfr906	+	932
	Olfr907	chr9	38498671	38499600	Olfr907	+	929
	OlfrAC069559.1	chr9	38516034	38516965	OlfrAC069559.1	+	931
	Olfr911-ps1	chr9	38523734	38524666	Olfr911-ps1	+	932
	Olfr912-201	chr9	38538897	38539826	Olfr912-201	+	929
	Olfr912-202	chr9	38581279	38582208	Olfr912-202	+	929
	Olfr913	chr9	38594223	38595158	Olfr913	+	935
	Olfr914	chr9	38606467	38607414	Olfr914	+	947
	Olfr910	chr9	38646593	38647522	Olfr910	-	929
	Olfr916	chr9	38657461	38658390	Olfr916	-	929
	Olfr917	chr9	38664916	38665842	Olfr917	-	926
	Olfr918	chr9	38672507	38673481	Olfr918	-	974
	Olfr919	chr9	38697432	38698376	Olfr919	-	944
	nonOlfr-Vwa5a	chr9	38722388	38741770	Vwa5a	+	19382
49	31	chr9	38741770	39589049			847279	36.5877
	nonOlfr-Vwa5a	chr9	38722388	38741770	Vwa5a	+	19382
	Olfr920	chr9	38755690	38756619	Olfr920	+	929
	Olfr921	chr9	38775257	38776195	Olfr921	+	938
	Olfr922	chr9	38815505	38816437	Olfr922	+	932
	Olfr923	chr9	38827693	38828643	Olfr923	+	950
	Olfr924	chr9	38848116	38849039	Olfr924	+	923
	Olfr26	chr9	38855064	38855987	Olfr26	+	923
	Olfr926	chr9	38877178	38878101	Olfr926	+	923
	Olfr930	chr9	38930173	38931096	Olfr930	+	923
	Olfr933	chr9	38975678	38976601	Olfr933	+	923
	Olfr934	chr9	38982113	38983042	Olfr934	-	929
	Olfr935	chr9	38994510	38995433	Olfr935	-	923
	Olfr146	chr9	39018622	39019539	Olfr146	-	917
	Olfr936	chr9	39046614	39047550	Olfr936	-	936
	Olfr937	chr9	39059732	39060664	Olfr937	-	932
	Olfr938	chr9	39077799	39078743	Olfr938	-	944
	Olfr27	chr9	39144102	39145034	Olfr27	+	932
	Olfr943	chr9	39184180	39185121	Olfr943	+	941
	Olfr944	chr9	39217359	39218291	Olfr944	+	932
	Olfr1537	chr9	39237490	39238431	Olfr1537	-	941
	Olfr945	chr9	39257723	39258679	Olfr945	-	956
	OlfrAC073945.2	chr9	39288958	39289888	OlfrAC073945.2	-	930
	Olfr948	chr9	39318650	39319612	Olfr948	-	962
	OlfrAC073945.1	chr9	39364561	39365509	OlfrAC073945.1	+	948
	Olfr951	chr9	39393793	39394734	Olfr951	+	941
	Olfr952	chr9	39426128	39427069	Olfr952	-	941
	Olfr954	chr9	39461433	39462374	Olfr954	+	941
	Olfr955	chr9	39469783	39470724	Olfr955	-	941
	Olfr44	chr9	39484310	39485251	Olfr44	-	941
	Olfr957	chr9	39510786	39511718	Olfr957	-	932
	Olfr958	chr9	39549934	39550869	Olfr958	-	935
	Olfr959	chr9	39572325	39573257	Olfr959	-	932
	nonOlfr-AW551984	chr9	39589049	39600822	AW551984	-	11773
50	27	chr9	39600822	40148326			547504	49.3147
	nonOlfr-AW551984	chr9	39589049	39600822	AW551984	-	11773
	Olfr148	chr9	39613569	39614498	Olfr148	+	929
	Olfr960	chr9	39623125	39624072	Olfr960	+	947
	Olfr961	chr9	39646728	39647669	Olfr961	+	941
	Olfr963	chr9	39669059	39669991	Olfr963	+	932
	OlfrCT025612.3	chr9	39686029	39686942	OlfrCT025612.3	-	913
	Olfr149	chr9	39701835	39702767	Olfr149	-	932
	Olfr965	chr9	39719229	39720164	Olfr965	+	935
	Olfr150	chr9	39736817	39737752	Olfr150	+	935
	Olfr967	chr9	39750388	39751317	Olfr967	+	929
	Olfr968	chr9	39771857	39772798	Olfr968	-	941
	Olfr969	chr9	39795377	39796309	Olfr969	+	932
	Olfr970	chr9	39819641	39820573	Olfr970	+	932
	Olfr971	chr9	39839436	39840356	Olfr971	+	920
	Olfr972	chr9	39873277	39874218	Olfr972	+	941
	Olfr229	chr9	39909805	39910725	Olfr229	+	920
	Olfr974	chr9	39942262	39943191	Olfr974	+	929
	Olfr975	chr9	39949840	39950769	Olfr975	-	929
	Olfr976	chr9	39955992	39956969	Olfr976	-	977
	OlfrAC159246.1	chr9	39973879	39974821	OlfrAC159246.1	-	942
	Olfr978	chr9	39993812	39994744	Olfr978	+	932
	Olfr979	chr9	40000293	40001225	Olfr979	-	932
	Olfr980	chr9	40006018	40006947	Olfr980	-	929
	Olfr981	chr9	40022395	40023324	Olfr981	+	929
	Olfr982	chr9	40074297	40075259	Olfr982	+	962
	Olfr983	chr9	40092020	40092964	Olfr983	-	944
	Olfr984	chr9	40100547	40101488	Olfr984	-	941
	Olfr985	chr9	40127027	40127959	Olfr985	-	932
	nonOlfr-Tmem225	chr9	40148326	40150781	Tmem225	+	2455
51	1	chr9	40150781	40207293			56512	17.6954
	nonOlfr-Tmem225	chr9	40148326	40150781	Tmem225	+	2455
	Olfr986	chr9	40187117	40188052	Olfr986	+	935		Isolated
	nonOlfr-Zfp202	chr9	40207293	40211866	Zfp202	+	4573
52	1	chr10	78591889	78713340			121451	8.23377
	nonOlfr-Syde1	chr10	78585505	78591889	Syde1	-	6384
	Olfr1357	chr10	78611701	78612639	Olfr1357	-	938		Isolated
	nonOlfr-Casp14	chr10	78713340	78715858	Casp14	-	2518
53	8	chr10	78814612	79066474			251862	31.7634
	nonOlfr-Slc1a6	chr10	78787769	78814612	Slc1a6	+	26843
	Olfr1356	chr10	78846954	78847913	Olfr1356	-	959
	Olfr1355	chr10	78879174	78880103	Olfr1355	+	929
	Olfr1354	chr10	78916842	78917771	Olfr1354	+	929
	Olfr8	chr10	78955207	78956136	Olfr8	+	929
	Olfr1353	chr10	78969651	78970577	Olfr1353	+	926
	Olfr1352	chr10	78983792	78984718	Olfr1352	+	926
	Olfr1351	chr10	79017324	79018280	Olfr1351	+	956
	Olfr57	chr10	79034798	79035754	Olfr57	+	956
	nonOlfr-2610008E11Rik	chr10	79066474	79097478	2610008E11Rik	-	31004
54	60	chr10	128960938	130270414			1309476	45.8199
	nonOlfr-Mettl7b	chr10	128958722	128960938	Mettl7b	-	2216
	Olfr9	chr10	128989914	128990849	Olfr9	+	935
	Olfr763	chr10	129011287	129012213	Olfr763	+	926
	Olfr765	chr10	129046135	129047061	Olfr765	-	926
	Olfr767	chr10	129079035	129079961	Olfr767	-	926
	Olfr768	chr10	129093037	129093972	Olfr768	-	935
	Olfr769	chr10	129111488	129112423	Olfr769	-	935
	Olfr770	chr10	129132834	129133766	Olfr770	-	932
	Olfr771	chr10	129160032	129160982	Olfr771	-	950
	Olfr772	chr10	129174087	129175019	Olfr772	-	932
	Olfr773	chr10	129186487	129187419	Olfr773	-	932
	Olfr774	chr10	129238151	129239086	Olfr774	+	935
	Olfr775	chr10	129250536	129251471	Olfr775	+	935
	Olfr776	chr10	129260963	129261898	Olfr776	+	935
	Olfr777	chr10	129268389	129269321	Olfr777	-	932
	Olfr779	chr10	129311180	129312108	Olfr779	+	928
	Olfr780	chr10	129321625	129322560	Olfr780	+	935
	Olfr781	chr10	129332883	129333815	Olfr781	+	932
	Olfr782	chr10	129350565	129351506	Olfr782	+	941
	Olfr784	chr10	129387635	129388591	Olfr784	+	956
	Olfr785	chr10	129409368	129410303	Olfr785	+	935
	Olfr786	chr10	129436814	129437749	Olfr786	+	935
	Olfr787	chr10	129462678	129463613	Olfr787	+	935
	Olfr788	chr10	129472694	129473626	Olfr788	+	932
	Olfr789	chr10	129487012	129487947	Olfr789	+	935
	Olfr790	chr10	129500886	129501851	Olfr790	+	965
	Olfr791	chr10	129526229	129527164	Olfr791	+	935
	Olfr792	chr10	129540539	129541471	Olfr792	+	932
	Olfr794	chr10	129570657	129571616	Olfr794	+	959
	Olfr796	chr10	129607550	129608479	Olfr796	-	929
	Olfr798	chr10	129625127	129626059	Olfr798	-	932
	Olfr799	chr10	129647130	129648062	Olfr799	+	932
	Olfr800	chr10	129659808	129660740	Olfr800	+	932
	Olfr801	chr10	129669564	129670517	Olfr801	-	953
	Olfr802	chr10	129681802	129682737	Olfr802	-	935
	Olfr803	chr10	129691116	129692039	Olfr803	-	923
	Olfr804	chr10	129704880	129705821	Olfr804	+	941
	Olfr805	chr10	129722586	129723542	Olfr805	-	956
	Olfr806	chr10	129737977	129738915	Olfr806	-	938
	Olfr807	chr10	129754516	129755448	Olfr807	-	932
	Olfr808	chr10	129767498	129768433	Olfr808	+	935
	Olfr809	chr10	129775871	129776854	Olfr809	+	983
	Olfr810	chr10	129790652	129791587	Olfr810	-	935
	Olfr811	chr10	129801567	129802523	Olfr811	-	956
	Olfr812	chr10	129842111	129843040	Olfr812	-	929
	Olfr813	chr10	129856520	129857449	Olfr813	+	929
	Olfr814	chr10	129873826	129874755	Olfr814	-	929
	Olfr815	chr10	129901779	129902726	Olfr815	-	947
	Olfr816	chr10	129911341	129912276	Olfr816	-	935
	Olfr818	chr10	129945107	129946060	Olfr818	-	953
	Olfr819	chr10	129965739	129966698	Olfr819	-	959
	Olfr247	chr10	129974608	129975567	Olfr247	-	959
	OlfrGm10310	chr10	129983483	129984442	OlfrGm10310	-	959
	Olfr820	chr10	130017363	130018298	Olfr820	+	935
	Olfr821	chr10	130033628	130034557	Olfr821	+	929
	Olfr822	chr10	130074412	130075347	Olfr822	+	935
	Olfr823	chr10	130111844	130112788	Olfr823	-	944
	Olfr824	chr10	130126111	130127055	Olfr824	-	944
	Olfr825	chr10	130162365	130163324	Olfr825	-	959
	Olfr826	chr10	130179940	130180878	Olfr826	-	938
	Olfr827	chr10	130210163	130211128	Olfr827	-	965
	nonOlfr-Neurod4	chr10	130270414	130271403	Neurod4	-	989
55	1	chr11	48967952	48986632			18680	53.5332
	nonOlfr-9930111J21Rik1	chr11	48947227	48967952	9930111J21Rik1	-	20725
	Olfr56	chr11	49134194	49135138	Olfr56	+	944		Isolated
	nonOlfr-Tgtp1	chr11	48986632	48987876	Tgtp1	-	1244
56	3	chr11	49096667	49169057			72390	41.4422
	nonOlfr-Ifi47	chr11	49095408	49096667	Ifi47	+	1259
	Olfr1396	chr11	49112780	49113724	Olfr1396	-	944
	Olfr1395	chr11	49148259	49149209	Olfr1395	+	950
	Olfr1394	chr11	49160016	49160951	Olfr1394	+	935
	nonOlfr-Btnl9	chr11	49169057	49183071	Btnl9	-	14014
57	15	chr11	49262032	49609770			347738	43.1359
	nonOlfr-Mgat1	chr11	49260692	49262032	Mgat1	+	1340
	Olfr1393	chr11	49280150	49281082	Olfr1393	+	932
	Olfr1392	chr11	49293323	49294255	Olfr1392	+	932
	Olfr10	chr11	49317548	49318480	Olfr10	+	932
	Olfr1391	chr11	49327413	49328345	Olfr1391	+	932
	Olfr1390	chr11	49340534	49341466	Olfr1390	+	932
	Olfr1389	chr11	49430478	49431410	Olfr1389	+	932
	Olfr1388	chr11	49443853	49444785	Olfr1388	+	932
	Olfr1387	chr11	49459681	49460613	Olfr1387	+	932
	Olfr1386	chr11	49470153	49471079	Olfr1386	+	926
	Olfr1385	chr11	49494535	49495461	Olfr1385	+	926
	Olfr1384	chr11	49513640	49514593	Olfr1384	+	953
	Olfr1383	chr11	49523725	49524657	Olfr1383	+	932
	Olfr1382	chr11	49535187	49536119	Olfr1382	+	932
	Olfr1381	chr11	49551749	49552681	Olfr1381	+	932
	Olfr1380	chr11	49563923	49564855	Olfr1380	+	932
	nonOlfr-Flt4	chr11	49609770	49651080	Flt4	+	41310
58	5	chr11	50953404	51060012			106608	46.9008
	nonOlfr-Prop1	chr11	50950909	50953404	Prop1	-	2495
	Olfr1378	chr11	50969020	50969964	Olfr1378	+	944
	Olfr1377	chr11	50984703	50985623	Olfr1377	+	920
	Olfr51	chr11	51006974	51007894	Olfr51	+	920
	Olfr54	chr11	51027004	51027942	Olfr54	+	938
	Olfr1375	chr11	51048109	51049047	Olfr1375	+	938
	nonOlfr-Zfp354a	chr11	51060012	51070682	Zfp354a	+	10670
59	2	chr11	52121971	52236837			114866	17.4116
	nonOlfr-Ppp2ca	chr11	52099049	52121971	Ppp2ca	+	22922
	Olfr1373	chr11	52144596	52145528	Olfr1373	-	932
	Olfr1371	chr11	52213055	52213987	Olfr1371	-	932
	nonOlfr-Skp1a	chr11	52236837	52246017	Skp1a	+	9180
60	9	chr11	58452466	58608331			155865	57.7423
	nonOlfr-4930504O13Rik	chr11	58446211	58452466	4930504O13Rik	-	6255
	Olfr30	chr11	58455003	58455947	Olfr30	-	944
	Olfr332	chr11	58489722	58490753	Olfr332	-	1031
	Olfr331	chr11	58501601	58502572	Olfr331	-	971
	Olfr330	chr11	58529040	58529984	Olfr330	-	944
	Olfr329-ps	chr11	58542521	58544218	Olfr329-ps	-	1697
	Olfr328	chr11	58551308	58552237	Olfr328	-	929
	Olfr224	chr11	58566402	58567343	Olfr224	-	941
	Olfr325	chr11	58580846	58581823	Olfr325	+	977
	Olfr324	chr11	58597392	58598390	Olfr324	+	998
	nonOlfr-2210407C18Rik	chr11	58608331	58612878	2210407C18Rik	-	4547
61	1	chr11	58612878	58640468			27590	36.245
	nonOlfr-2210407C18Rik	chr11	58608331	58612878	2210407C18Rik	-	4547
	Olfr323	chr11	58625073	58626044	Olfr323	-	971		Isolated
	nonOlfr-Trim58	chr11	58640468	58651670	Trim58	+	11202
62	8	chr11	58651670	58792892			141222	56.6484
	nonOlfr-Trim58	chr11	58640468	58651670	Trim58	+	11202
	Olfr322	chr11	58665561	58666541	Olfr322	+	980
	Olfr320	chr11	58683875	58684792	Olfr320	+	917
	Olfr319	chr11	58701703	58702620	Olfr319	+	917
	Olfr318	chr11	58720129	58721046	Olfr318	-	917
	Olfr317	chr11	58732183	58733163	Olfr317	-	980
	Olfr316	chr11	58757667	58758584	Olfr316	+	917
	Olfr315	chr11	58778129	58779055	Olfr315	+	926
	Olfr314	chr11	58786236	58787225	Olfr314	+	989
	nonOlfr-Fam183b	chr11	58792892	58801899	Fam183b	-	9007
63	3	chr11	58801899	58848688			46789	64.1176
	nonOlfr-Fam183b	chr11	58792892	58801899	Fam183b	-	9007
	Olfr313	chr11	58817010	58817933	Olfr313	+	923
	Olfr312	chr11	58831156	58832079	Olfr312	+	923
	Olfr311	chr11	58841116	58842039	Olfr311	+	923
	nonOlfr-Gm12258	chr11	58848688	58859881	Gm12258	+	11193
64	3	chr11	59566260	59662826			96566	31.0668
	nonOlfr-Nlrp3	chr11	59543113	59566260	Nlrp3	+	23147
	Olfr222	chr11	59570785	59571738	Olfr222	-	953
	Olfr223	chr11	59589131	59590087	Olfr223	-	956
	Olfr225	chr11	59612966	59614222	Olfr225	+	1256
	nonOlfr-Mprip	chr11	59662826	59775584	Mprip	+	112758
65	12	chr11	73353745	73688957			335212	35.7982
	nonOlfr-Spata22	chr11	73331152	73353745	Spata22	+	22593
	Olfr20	chr11	73353755	73354696	Olfr20	+	941
	Olfr376	chr11	73372055	73375701	Olfr376	+	3646
	Olfr377-ps1	chr11	73388081	73389024	Olfr377-ps1	-	943
	Olfr1	chr11	73395079	73396020	Olfr1	-	941
	Olfr378	chr11	73425040	73425981	Olfr378	-	941
	Olfr379-ps1	chr11	73433291	73434224	Olfr379-ps1	-	933
	Olfr380	chr11	73453278	73454210	Olfr380	-	932
	Olfr381	chr11	73485890	73486822	Olfr381	-	932
	Olfr382	chr11	73516262	73517197	Olfr382	-	935
	Olfr385	chr11	73588801	73589736	Olfr385	-	935
	Olfr384	chr11	73602582	73603517	Olfr384	+	935
	Olfr387-ps1	chr11	73664611	73665542	Olfr387-ps1	+	931
	nonOlfr-Zfp735	chr11	73688957	73712433	Zfp735	+	23476
66	15	chr11	73712433	74070323			357890	41.9123
	nonOlfr-Zfp735	chr11	73688957	73712433	Zfp735	+	23476
	Olfr388-ps1	chr11	73724082	73725022	Olfr388-ps1	-	940
	Olfr389	chr11	73776390	73777325	Olfr389	-	935
	Olfr390	chr11	73786940	73787872	Olfr390	+	932
	Olfr391-ps	chr11	73798820	73799755	Olfr391-ps	-	935
	Olfr392	chr11	73814145	73815080	Olfr392	-	935
	Olfr393	chr11	73847188	73848123	Olfr393	-	935
	Olfr394	chr11	73887441	73888370	Olfr394	-	929
	Olfr395	chr11	73906555	73907490	Olfr395	-	935
	Olfr396-ps1	chr11	73928007	73928942	Olfr396-ps1	+	935
	Olfr23	chr11	73940248	73941222	Olfr23	+	974
	Olfr22-ps1	chr11	73954692	73955628	Olfr22-ps1	+	936
	Olfr397	chr11	73964610	73965554	Olfr397	+	944
	Olfr398	chr11	73983665	73984606	Olfr398	-	941
	Olfr139	chr11	74044328	74045272	Olfr139	-	944
	Olfr399	chr11	74053825	74054757	Olfr399	-	932
	nonOlfr-Zfp616	chr11	74070323	74085867	Zfp616	+	15544
67	11	chr11	74085867	74388352			302485	36.3654
	nonOlfr-Zfp616	chr11	74070323	74085867	Zfp616	+	15544
	Olfr401	chr11	74121291	74122235	Olfr401	+	944
	Olfr402	chr11	74155156	74156100	Olfr402	+	944
	Olfr403	chr11	74195505	74196443	Olfr403	+	938
	Olfr43	chr11	74206276	74207214	Olfr43	-	938
	Olfr404-ps1	chr11	74239566	74240534	Olfr404-ps1	+	968
	Olfr406	chr11	74269391	74270359	Olfr406	+	968
	Olfr59	chr11	74288648	74289616	Olfr59	+	968
	Olfr409-ps1	chr11	74317027	74317997	Olfr409-ps1	+	970
	Olfr410	chr11	74334285	74335229	Olfr410	-	944
	Olfr411	chr11	74346638	74347582	Olfr411	-	944
	Olfr412	chr11	74364671	74365606	Olfr412	+	935
	nonOlfr-Rap1gap2	chr11	74388352	74610902	Rap1gap2	-	222550
68	3	chr11	87875414	87981209			105795	28.3567
	nonOlfr-Epx	chr11	87864709	87875414	Epx	-	10705
	Olfr462	chr11	87888962	87889894	Olfr462	-	932
	Olfr463	chr11	87892990	87893922	Olfr463	-	932
	Olfr464	chr11	87913966	87914904	Olfr464	-	938
	nonOlfr-Dynll2	chr11	87981209	87984003	Dynll2	-	2794
69	4	chr13	21023334	21180495			157161	25.4516
	nonOlfr-Aoah	chr13	20794394	21023334	Aoah	+	228940
	Olfr1370	chr13	21072352	21073299	Olfr1370	-	947
	Olfr1369-ps1	chr13	21115694	21116644	Olfr1369-ps1	+	950
	Olfr263	chr13	21132777	21133727	Olfr263	+	950
	Olfr1368	chr13	21142114	21143055	Olfr1368	-	941
	nonOlfr-Trim27	chr13	21180495	21192622	Trim27	+	12127
70	1	chr13	21319080	21363650			44570	22.4366
	nonOlfr-Gpx6	chr13	21312258	21319080	Gpx6	+	6822
	Olfr1367	chr13	21346930	21347877	Olfr1367	+	947		Isolated
	nonOlfr-Zscan12	chr13	21363650	21369510	Zscan12	+	5860
71	8	chr13	21526938	21715766			188828	42.3666
	nonOlfr-Zkscan8	chr13	21520004	21526938	Zkscan8	-	6934
	Olfr1366	chr13	21537020	21538003	Olfr1366	-	983
	Olfr1535	chr13	21555043	21556020	Olfr1535	-	977
	Olfr1364	chr13	21573513	21574454	Olfr1364	-	941
	Olfr1362	chr13	21611044	21611967	Olfr1362	-	923
	Olfr11	chr13	21638583	21639521	Olfr11	-	938
	Olfr1361	chr13	21658371	21659321	Olfr1361	-	950
	Olfr1360	chr13	21674004	21674942	Olfr1360	-	938
	Olfr1359	chr13	21703003	21703941	Olfr1359	+	938
	nonOlfr-Hist1h2bl	chr13	21715766	21716143	Hist1h2bl	-	377
72	2	chr13	65112617	65177504			64887	30.8228
	nonOlfr-Mfsd14b	chr13	65066616	65112617	Mfsd14b	-	46001
	Olfr465-ps1	chr13	65144261	65145205	Olfr465-ps1	+	944
	Olfr466	chr13	65152226	65153149	Olfr466	+	923
	nonOlfr-Nlrp4f	chr13	65177504	65199442	Nlrp4f	-	21938
73	2	chr14	14120883	14347131			226248	8.83986
	nonOlfr-Psmd6	chr14	14112293	14120883	Psmd6	-	8590
	Olfr720	chr14	14175133	14176080	Olfr720	-	947
	Olfr31	chr14	14328113	14329063	Olfr31	+	950
	nonOlfr-Il3ra	chr14	14347131	14355423	Il3ra	+	8292
74	1	chr14	14355423	14703233			347810	2.87513
	nonOlfr-Il3ra	chr14	14347131	14355423	Il3ra	+	8292
	Olfr721-ps1	chr14	14407224	14408195	Olfr721-ps1	+	971		Isolated
	nonOlfr-Slc4a7	chr14	14703233	14796155	Slc4a7	+	92922
75	14	chr14	49783276	50358016			574740	24.3588
	nonOlfr-3632451O06Rik	chr14	49682351	49783276	3632451O06Rik	-	100925
	Olfr722	chr14	49894877	49895800	Olfr722	-	923
	Olfr723	chr14	49928616	49929542	Olfr723	-	926
	Olfr724	chr14	49960144	49961070	Olfr724	-	926
	Olfr725	chr14	50034439	50035401	Olfr725	-	962
	Olfr726	chr14	50083717	50084679	Olfr726	-	962
	Olfr727	chr14	50126579	50127550	Olfr727	+	971
	Olfr728	chr14	50139705	50140637	Olfr728	-	932
	Olfr729	chr14	50147904	50148872	Olfr729	-	968
	Olfr730	chr14	50186265	50187218	Olfr730	-	953
	Olfr731	chr14	50237906	50238883	Olfr731	-	977
	Olfr732	chr14	50281328	50282251	Olfr732	-	923
	Olfr733	chr14	50298384	50299307	Olfr733	-	923
	Olfr734	chr14	50319895	50320833	Olfr734	-	938
	Olfr735	chr14	50345379	50346440	Olfr735	-	1061
	nonOlfr-Tlr11	chr14	50358016	50363351	Tlr11	+	5335
76	13	chr14	50363351	50765906			402555	32.2937
	nonOlfr-Tlr11	chr14	50358016	50363351	Tlr11	+	5335
	Olfr736	chr14	50392758	50393693	Olfr736	+	935
	Olfr738	chr14	50413546	50414478	Olfr738	+	932
	Olfr739	chr14	50424521	50425447	Olfr739	+	926
	Olfr740	chr14	50453054	50453986	Olfr740	+	932
	Olfr741	chr14	50485460	50486392	Olfr741	+	932
	Olfr742	chr14	50515206	50516138	Olfr742	+	932
	Olfr743	chr14	50533414	50534346	Olfr743	+	932
	Olfr744	chr14	50618224	50619192	Olfr744	+	968
	Olfr745	chr14	50642283	50643266	Olfr745	+	983
	Olfr746	chr14	50653239	50654180	Olfr746	+	941
	Olfr747	chr14	50680694	50681632	Olfr747	-	938
	Olfr748	chr14	50710332	50711252	Olfr748	+	920
	Olfr749	chr14	50736222	50737160	Olfr749	-	938
	nonOlfr-Ttc5	chr14	50765906	50785488	Ttc5	-	19582
77	1	chr14	51057220	51101404			44184	22.6326
	nonOlfr-Rnase12	chr14	51056786	51057220	Rnase12	-	434
	Olfr750	chr14	51070399	51071391	Olfr750	-	992		Isolated
	nonOlfr-Ang	chr14	51101404	51101838	Ang	+	434
78	1	chr14	52019283	52075083			55800	17.9211
	nonOlfr-Tmem253	chr14	52017090	52019283	Tmem253	+	2193
	Olfr221	chr14	52035177	52036109	Olfr221	-	932		Isolated
	nonOlfr-Hnrnpc	chr14	52075083	52084355	Hnrnpc	-	9272
79	4	chr14	52328175	52427967			99792	40.0834
	nonOlfr-Sall2	chr14	52312725	52328175	Sall2	-	15450
	Olfr1513	chr14	52349106	52350044	Olfr1513	-	938
	Olfr1512	chr14	52372113	52373051	Olfr1512	-	938
	Olfr1511	chr14	52389818	52390771	Olfr1511	-	953
	Olfr1510	chr14	52409917	52410870	Olfr1510	-	953
	nonOlfr-Trav1	chr14	52427967	52428876	Trav1	+	909
80	3	chr14	52428876	52567293			138417	21.6736
	nonOlfr-Trav1	chr14	52427967	52428876	Trav1	+	909
	Olfr1509	chr14	52450415	52451338	Olfr1509	+	923
	Olfr1508	chr14	52463078	52464007	Olfr1508	-	929
	Olfr1507	chr14	52490024	52490962	Olfr1507	-	938
	nonOlfr-Trav2	chr14	52567293	52568051	Trav2	+	758
81	1	chr14	54270612	54360855			90243	11.0812
	nonOlfr-Abhd4	chr14	54259258	54270612	Abhd4	+	11354
	Olfr49	chr14	54281955	54282893	Olfr49	-	938		Isolated
	nonOlfr-Oxa1l	chr14	54360855	54368448	Oxa1l	+	7593
82	2	chr15	98168888	98256073			87185	22.9397
	nonOlfr-Ccdc184	chr15	98168316	98168888	Ccdc184	+	572
	Olfr288	chr15	98186842	98189138	Olfr288	-	2296
	Olfr287	chr15	98207417	98210008	Olfr287	-	2591
	nonOlfr-H1fnt	chr15	98256073	98257266	H1fnt	-	1193
83	3	chr15	98293803	98399065			105262	28.5003
	nonOlfr-Zfp641	chr15	98288475	98293803	Zfp641	-	5328
	Olfr285	chr15	98312592	98313548	Olfr285	-	956
	Olfr284	chr15	98340025	98340987	Olfr284	-	962
	Olfr283	chr15	98378182	98379108	Olfr283	-	926
	nonOlfr-1700031M16Rik	chr15	98399065	98413472	1700031M16Rik	+	14407
84	2	chr15	98413472	98480692			67220	29.753
	nonOlfr-1700031M16Rik	chr15	98399065	98413472	1700031M16Rik	+	14407
	Olfr282	chr15	98437471	98438394	Olfr282	+	923
	Olfr281	chr15	98456312	98457244	Olfr281	+	932
	nonOlfr-Lalba	chr15	98480692	98482671	Lalba	-	1979
85	1	chr15	98482671	98519425			36754	27.2079
	nonOlfr-Lalba	chr15	98480692	98482671	Lalba	-	1979
	Olfr279	chr15	98497474	98498403	Olfr279	+	929		Isolated
	nonOlfr-Kansl2	chr15	98519425	98533768	Kansl2	-	14343
86	1	chr16	3567398	3707978			140580	7.11339
				3567398					No upstream CDS
	Olfr161	chr16	3592398	3593336	Olfr161	+	938		Isolated
	nonOlfr-Mefv	chr16	3707978	3718062	Mefv	-	10084
87	1	chr16	3749862	3847873			98011	10.2029
	nonOlfr-Zfp263	chr16	3744375	3749862	Zfp263	+	5487
	Olfr15	chr16	3838975	3839910	Olfr15	+	935		Isolated
	nonOlfr-Zfp174	chr16	3847873	3854809	Zfp174	+	6936
88	1	chr16	16490514	16753817			263303	3.79791
	nonOlfr-Fgd4	chr16	16422566	16490514	Fgd4	-	67948
	Olfr19	chr16	16673053	16673979	Olfr19	-	926		Isolated
	nonOlfr-Spag6l	chr16	16753817	16829219	Spag6l	-	75402
89	8	chr16	19260844	19655390			394546	20.2765
	nonOlfr-Iglv2	chr16	19260401	19260844	Iglv2	-	443
	Olfr164	chr16	19285797	19286741	Olfr164	-	944
	Olfr165	chr16	19407079	19408017	Olfr165	-	938
	Olfr166	chr16	19486840	19487775	Olfr166	+	935
	Olfr167	chr16	19514699	19515634	Olfr167	-	935
	Olfr168	chr16	19529983	19530918	Olfr168	-	935
	Olfr169	chr16	19565943	19566881	Olfr169	-	938
	Olfr170	chr16	19605728	19606666	Olfr170	-	938
	Olfr171	chr16	19624160	19625101	Olfr171	-	941
	nonOlfr-Lamp3	chr16	19655390	19706264	Lamp3	-	50874
90	27	chr16	58733056	59407382			674326	40.04
	nonOlfr-Cldnd1	chr16	58729456	58733056	Cldnd1	+	3600
	Olfr172	chr16	58760248	58761174	Olfr172	-	926
	Olfr173	chr16	58796882	58797844	Olfr173	-	962
	Olfr175-ps1	chr16	58823784	58824707	Olfr175-ps1	-	923
	Olfr177	chr16	58872222	58873148	Olfr177	-	926
	Olfr178	chr16	58889262	58890218	Olfr178	-	956
	Olfr180	chr16	58914421	58916639	Olfr180	-	2218
	Olfr181	chr16	58925619	58926569	Olfr181	-	950
	Olfr183	chr16	58999687	59000613	Olfr183	+	926
	Olfr186	chr16	59026979	59027905	Olfr186	-	926
	Olfr187	chr16	59035812	59036735	Olfr187	-	923
	Olfr190-1	chr16	59074158	59075078	Olfr190-1	-	920
	Olfr191	chr16	59085555	59086481	Olfr191	-	926
	Olfr190-2	chr16	59098066	59098990	Olfr190-2	-	924
	Olfr193	chr16	59109682	59110608	Olfr193	-	926
	Olfr194	chr16	59119151	59120068	Olfr194	-	917
	Olfr195	chr16	59148852	59149775	Olfr195	+	923
	Olfr196	chr16	59167215	59168141	Olfr196	-	926
	OlfrAC121290.1	chr16	59185556	59186481	OlfrAC121290.1	-	925
	Olfr198	chr16	59201507	59202424	Olfr198	-	917
	Olfr199	chr16	59215688	59216611	Olfr199	-	923
	Olfr201	chr16	59268742	59269665	Olfr201	-	923
	Olfr202	chr16	59283575	59284495	Olfr202	-	920
	Olfr203	chr16	59303152	59304072	Olfr203	+	920
	Olfr204	chr16	59314491	59315405	Olfr204	-	914
	Olfr205	chr16	59328593	59329507	Olfr205	-	914
	Olfr206	chr16	59344782	59345699	Olfr206	-	917
	Olfr209	chr16	59361302	59362216	Olfr209	-	914
	nonOlfr-Gabrr3	chr16	59407382	59461675	Gabrr3	+	54293
91	3	chr17	33138796	33241522			102726	29.2039
	nonOlfr-Morc2b	chr17	33135731	33138796	Morc2b	-	3065
	Olfr55	chr17	33176416	33177360	Olfr55	+	944
	Olfr239	chr17	33199062	33200006	Olfr239	+	944
	OlfrGm4461	chr17	33215398	33216351	OlfrGm4461	-	953
	nonOlfr-Zfp955a	chr17	33241522	33255040	Zfp955a	-	13518
92	1	chr17	33255040	33289649			34609	28.8942
	nonOlfr-Zfp955a	chr17	33241522	33255040	Zfp955a	-	13518
	Olfr63	chr17	33268726	33269673	Olfr63	+	947		Isolated
	nonOlfr-Zfp955b	chr17	33289649	33303193	Zfp955b	+	13544
93	5	chr17	37073023	37193952			120929	41.3466
	nonOlfr-Gabbr1	chr17	37046695	37073023	Gabbr1	+	26328
	Olfr90	chr17	37085234	37086163	Olfr90	-	929
	Olfr91	chr17	37092937	37093872	Olfr91	-	935
	Olfr92	chr17	37111045	37111980	Olfr92	-	935
	Olfr93	chr17	37150850	37151970	Olfr93	-	1120
	Olfr753-ps1	chr17	37169711	37170646	Olfr753-ps1	-	935
	nonOlfr-Ubd	chr17	37193952	37195710	Ubd	+	1758
94	5	chr17	37195710	37270262			74552	67.0673
	nonOlfr-Ubd	chr17	37193952	37195710	Ubd	+	1758
	Olfr94	chr17	37196809	37197966	Olfr94	-	1157
	Olfr95	chr17	37210916	37211851	Olfr95	-	935
	Olfr96	chr17	37225127	37226065	Olfr96	+	938
	Olfr97	chr17	37231439	37232368	Olfr97	-	929
	Olfr98	chr17	37262736	37263662	Olfr98	-	926
	nonOlfr-H2-M3	chr17	37270262	37273726	H2-M3	+	3464
95	7	chr17	37273726	37481229			207503	33.7345
	nonOlfr-H2-M3	chr17	37270262	37273726	H2-M3	+	3464
	Olfr99	chr17	37279504	37280418	Olfr99	-	914
	Olfr101	chr17	37299497	37300420	Olfr101	-	923
	Olfr102	chr17	37313459	37314382	Olfr102	-	923
	Olfr103	chr17	37336292	37337230	Olfr103	-	938
	Olfr107	chr17	37405550	37406476	Olfr107	+	926
	Olfr108	chr17	37445523	37446482	Olfr108	+	959
	Olfr109	chr17	37466208	37467149	Olfr109	+	941
	nonOlfr-H2-M2	chr17	37481229	37483529	H2-M2	-	2300
96	30	chr17	37483529	38417038			933509	32.1368
	nonOlfr-H2-M2	chr17	37481229	37483529	H2-M2	-	2300
	Olfr110	chr17	37498653	37499603	Olfr110	+	950
	Olfr111	chr17	37529979	37530929	Olfr111	+	950
	Olfr112	chr17	37563350	37564309	Olfr112	-	959
	Olfr113	chr17	37574486	37575421	Olfr113	-	935
	Olfr114	chr17	37589416	37590351	Olfr114	-	935
	Olfr115	chr17	37609820	37610755	Olfr115	-	935
	Olfr116	chr17	37623671	37624633	Olfr116	-	962
	Olfr117	chr17	37659381	37660331	Olfr117	-	950
	Olfr118	chr17	37672025	37672987	Olfr118	+	962
	Olfr119	chr17	37700672	37701634	Olfr119	+	962
	Olfr120	chr17	37725999	37726988	Olfr120	+	989
	Olfr121	chr17	37751856	37752818	Olfr121	+	962
	Olfr122	chr17	37771628	37772617	Olfr122	+	989
	Olfr123	chr17	37795446	37796372	Olfr123	+	926
	Olfr124	chr17	37805147	37806091	Olfr124	+	944
	Olfr125	chr17	37835001	37835960	Olfr125	+	959
	Olfr126	chr17	37850594	37851550	Olfr126	+	956
	Olfr127	chr17	37903548	37904516	Olfr127	+	968
	Olfr128	chr17	37923568	37924491	Olfr128	+	923
	Olfr761	chr17	37952054	37953022	Olfr761	-	968
	Olfr129	chr17	38054602	38055591	Olfr129	-	989
	Olfr130	chr17	38067173	38068123	Olfr130	+	950
	Olfr131	chr17	38082035	38082976	Olfr131	-	941
	Olfr132	chr17	38130252	38131190	Olfr132	-	938
	Olfr133	chr17	38148590	38149525	Olfr133	+	935
	Olfr134	chr17	38175086	38176021	Olfr134	+	935
	Olfr135	chr17	38208247	38209182	Olfr135	+	935
	Olfr138	chr17	38274773	38275708	Olfr138	+	935
	Olfr137	chr17	38304524	38305459	Olfr137	-	935
	Olfr136	chr17	38335159	38336094	Olfr136	+	935
	nonOlfr-Esp36	chr17	38417038	38420112	Esp36	-	3074
97	4	chr19	11818721	11912563			93842	42.6248
	nonOlfr-Stx3	chr19	11777096	11818721	Stx3	-	41625
	Olfr1417	chr19	11828080	11829024	Olfr1417	-	944
	Olfr1418	chr19	11854998	11855951	Olfr1418	-	953
	Olfr1419	chr19	11870186	11871214	Olfr1419	-	1028
	Olfr1420	chr19	11896023	11896949	Olfr1420	+	926
	nonOlfr-Patl1	chr19	11912563	11943349	Patl1	+	30786
98	18	chr19	11992039	12428387			436348	41.2515
	nonOlfr-Osbp	chr19	11965941	11992039	Osbp	+	26098
	Olfr1423	chr19	12035811	12036740	Olfr1423	-	929
	Olfr1424	chr19	12058812	12059750	Olfr1424	-	938
	Olfr1425	chr19	12073698	12074633	Olfr1425	-	935
	Olfr1426	chr19	12087858	12088790	Olfr1426	-	932
	Olfr1427	chr19	12098705	12099637	Olfr1427	-	932
	Olfr1428	chr19	12108603	12109544	Olfr1428	-	941
	Olfr76	chr19	12119724	12120674	Olfr76	-	950
	Olfr1555-ps1	chr19	12166141	12167103	Olfr1555-ps1	-	962
	Olfr1431	chr19	12209568	12210503	Olfr1431	+	935
	Olfr1432	chr19	12228522	12229559	Olfr1432	-	1037
	Olfr262	chr19	12240724	12241659	Olfr262	-	935
	Olfr235	chr19	12268232	12269167	Olfr235	+	935
	Olfr1434	chr19	12283050	12283985	Olfr1434	+	935
	Olfr1436	chr19	12298186	12299130	Olfr1436	-	944
	Olfr1437	chr19	12321890	12322825	Olfr1437	-	935
	Olfr1438-ps1	chr19	12332898	12333854	Olfr1438-ps1	-	956
	Olfr1440	chr19	12394265	12395209	Olfr1440	+	944
	Olfr1441	chr19	12422311	12423264	Olfr1441	+	953
	nonOlfr-Pfpl	chr19	12428387	12430492	Pfpl	+	2105
99	2	chr19	12651628	12709609			57981	34.4941
	nonOlfr-Glyat	chr19	12639786	12651628	Glyat	+	11842
	Olfr1442	chr19	12674207	12675142	Olfr1442	+	935
	Olfr1443	chr19	12680110	12681045	Olfr1443	+	935
	nonOlfr-Keg1	chr19	12709609	12719179	Keg1	+	9570
100	45	chr19	12833351	14449737			1616386	27.8399
	nonOlfr-Lpxn	chr19	12798667	12833351	Lpxn	+	34684
	Olfr1444	chr19	12861777	12862733	Olfr1444	+	956
	Olfr1445	chr19	12883883	12884824	Olfr1445	+	941
	Olfr1446	chr19	12889652	12890575	Olfr1446	-	923
	Olfr1447	chr19	12900852	12901778	Olfr1447	-	926
	Olfr1448	chr19	12919366	12920307	Olfr1448	-	941
	Olfr1449	chr19	12934740	12935681	Olfr1449	+	941
	Olfr1450	chr19	12953591	12954565	Olfr1450	+	974
	Olfr1451	chr19	12998988	12999917	Olfr1451	+	929
	OlfrAC121964.1	chr19	13016225	13017149	OlfrAC121964.1	+	924
	Olfr1453	chr19	13027407	13028327	Olfr1453	-	920
	Olfr1454	chr19	13063413	13064333	Olfr1454	+	920
	Olfr1457	chr19	13094696	13095646	Olfr1457	-	950
	Olfr1458	chr19	13102382	13103302	Olfr1458	-	920
	Olfr1459	chr19	13145737	13146657	Olfr1459	-	920
	Olfr1461	chr19	13165016	13165951	Olfr1461	+	935
	Olfr1462	chr19	13190669	13191589	Olfr1462	+	920
	Olfr1463	chr19	13234252	13235181	Olfr1463	+	929
	Olfr1464-ps1	chr19	13282134	13283056	Olfr1464-ps1	-	922
	Olfr1465	chr19	13313363	13314283	Olfr1465	-	920
	Olfr1466	chr19	13341760	13342689	Olfr1466	+	929
	Olfr1467	chr19	13364630	13365553	Olfr1467	+	923
	Olfr1468-ps1	chr19	13374964	13375888	Olfr1468-ps1	+	924
	Olfr1469	chr19	13410571	13411497	Olfr1469	+	926
	Olfr1471	chr19	13445014	13445955	Olfr1471	+	941
	Olfr1472	chr19	13453574	13454515	Olfr1472	-	941
	Olfr1474	chr19	13470972	13471913	Olfr1474	+	941
	Olfr1475	chr19	13479255	13480196	Olfr1475	-	941
	Olfr1477	chr19	13502345	13503289	Olfr1477	+	944
	Olfr1480	chr19	13527984	13530619	Olfr1480	+	2635
	Olfr1484	chr19	13585306	13586250	Olfr1484	+	944
	Olfr1487	chr19	13619164	13620108	Olfr1487	+	944
	Olfr1489	chr19	13633113	13634051	Olfr1489	+	938
	Olfr1490	chr19	13654431	13655393	Olfr1490	+	962
	Olfr1491	chr19	13704829	13705785	Olfr1491	+	956
	Olfr1493-ps1	chr19	13726263	13727210	Olfr1493-ps1	+	947
	Olfr1494	chr19	13749108	13750052	Olfr1494	+	944
	Olfr1495	chr19	13768344	13769300	Olfr1495	+	956
	Olfr1496	chr19	13780614	13781564	Olfr1496	+	950
	Olfr1497	chr19	13794668	13795609	Olfr1497	-	941
	Olfr1499	chr19	13814647	13815588	Olfr1499	-	941
	Olfr1500	chr19	13827462	13828394	Olfr1500	-	932
	Olfr1501	chr19	13838227	13839171	Olfr1501	-	944
	Olfr1502	chr19	13861795	13862742	Olfr1502	+	947
	Olfr1504	chr19	13887264	13888208	Olfr1504	-	944
	Olfr1505	chr19	13919022	13919969	Olfr1505	+	947
	nonOlfr-Tle4	chr19	14449737	14597412	Tle4	-	147675
101	2	chrX	49499138	49782820			283682	7.05015
	nonOlfr-Arhgap36	chrX	49464121	49499138	Arhgap36	+	35017
	Olfr1320	chrX	49683504	49684460	Olfr1320	+	956
	Olfr1321	chrX	49726976	49727932	Olfr1321	-	956
	nonOlfr-Igsf1	chrX	49782820	49795318	Igsf1	-	12498
102	3	chrX	49795318	50841794			1046476	2.86676
	nonOlfr-Igsf1	chrX	49782820	49795318	Igsf1	-	12498
	Olfr1322	chrX	49885472	49886401	Olfr1322	-	929
	Olfr1323	chrX	50009309	50010235	Olfr1323	-	926
	Olfr1324	chrX	50425499	50426494	Olfr1324	-	995
	nonOlfr-Stk26	chrX	50841794	50891321	Stk26	+	49527
103	2	chrX	74481399	74639295			157896	12.6666
	nonOlfr-Gm6880	chrX	74480290	74481399	Gm6880	-	1109
	Olfr1326-ps1	chrX	74570642	74571574	Olfr1326-ps1	-	932
	Olfr1325	chrX	74594328	74595272	Olfr1325	+	944
	nonOlfr-Gm5640	chrX	74639295	74641478	Gm5640	-	2183
