# Supplementary material for: Alternative polyadenylation produces multiple 3’ untranslated regions of odorant receptor mRNAs in mouse olfactory sensory neurons
Source: BMC Genomics. 2019 Jul 12;20:577. doi: 10.1186/s12864-019-5927-3 (PMC6624953; doi:10.1186/s12864-019-5927-3)
Supplement: Supplementary file 3 — Table S2. Alternative 3′ ends for Olfr genes annotated from the 4 datasets. The 3′ end positions and the relative abundances of the resulting 3’UTR isoforms were obtained using our IsoSCM workflow. For each individual dataset: Gene name, Length of the minimal CDS (covered by reads), Counts in the minimal CDS, Number of 3’UTR isoforms; for each utr (utr1-utr5): length and relative abundance (%RA); quantitative 3’UTR isoform profile (see Fig. 4 for the definition of the profiles). Additional column for the male_IS2014 dataset: pUTR vs. dUTR1 abundance flag (RA_utr1 > RA_utr2). Additional columns for comparisons: Very short flag (length < 100 in one of the dataset), ∆length (length difference between 2 datasets), conserved flag (∆length < 200), robust flag (ROBUST, conserved in all the comparisons of the 4 datasets), sex-specific flag (SEX-SPE, not conserved in same-sex comparisons but conserved between males and females in both experimental series), experience-specific flag (EXP-SPE, conserved in same-sex comparison but not conserved between males and females in both experimental series). (XLSX 1067 kb) [file 12864_2019_5927_MOESM3_ESM.xlsx]

## Sheet: male_IS2014 
Gene name	Length_CDSmin	Counts_CDSmin	Nb of 3'UTR isoforms	length_utr1	%RA_utr1	length_utr2	%RA_utr2	RA_utr1>RA_utr2	length_utr3	%RA_utr3	length_utr4	%RA_utr4	length_utr5	%RA_utr5	Quantitative profile
Olfr1	941	996	2	1299	91.4225	1579	8.57746	YES	0	0	0	0	0	0	P2
Olfr1006	935	434	2	45	84.0237	575	15.9763	YES	0	0	0	0	0	0	P2
Olfr1009	941	310	2	616	75.3569	2999	24.6431	YES	0	0	0	0	0	0	P3
Olfr101	923	554	2	911	87.7091	1941	12.2909	YES	0	0	0	0	0	0	P2
Olfr1013	914	619	1	1799	100	0	0		0	0	0	0	0	0	P1
Olfr1015	935	1218	2	32	84.9138	1370	15.0862	YES	0	0	0	0	0	0	P2
Olfr1018	932	755	2	299	99.0789	670	0.921063	YES	0	0	0	0	0	0	P2
Olfr1019	929	482	2	469	89.2431	1319	10.7569	YES	0	0	0	0	0	0	P2
Olfr102	923	309	4	160	60.3916	2840	29.1119	YES	4260	7.42015	4830	3.07638	0	0	P4
Olfr1020	950	400	2	1280	96.436	1390	3.56397	YES	0	0	0	0	0	0	P2
Olfr1025-ps1	920	481	2	949	28.3347	2429	71.6653	no	0	0	0	0	0	0	P3
Olfr103	938	140	2	852	66.5758	1922	33.4242	YES	0	0	0	0	0	0	P3
Olfr1033	929	234	2	2399	88.2661	3245	11.7339	YES	0	0	0	0	0	0	P2
Olfr1037	962	271	1	331	100	0	0		0	0	0	0	0	0	P1
Olfr1039	956	223	2	614	78.5134	2904	21.4866	YES	0	0	0	0	0	0	P3
Olfr1044	941	322	1	2281	100	0	0		0	0	0	0	0	0	P1
Olfr1045	944	297	2	532	76.1627	1902	23.8373	YES	0	0	0	0	0	0	P3
Olfr1046	947	661	1	3190	100	0	0		0	0	0	0	0	0	P1
Olfr1047	956	169	2	304	78.878	1654	21.122	YES	0	0	0	0	0	0	P3
Olfr1048	938	146	1	1923	100	0	0		0	0	0	0	0	0	P1
Olfr1051	923	129	2	1431	77.2772	2441	22.7228	YES	0	0	0	0	0	0	P3
Olfr1052	935	385	2	120	93.222	606	6.77802	YES	0	0	0	0	0	0	P2
Olfr1054	935	234	1	284	100	0	0		0	0	0	0	0	0	P1
Olfr1057	944	179	3	792	79.9435	2112	17.1857	YES	2982	2.87081	0	0	0	0	P3
Olfr1062	944	169	3	809	70.4655	2329	17.9988	YES	3739	11.5357	0	0	0	0	P4
Olfr107	926	321	1	1001	100	0	0		0	0	0	0	0	0	P1
Olfr1079	938	340	3	313	77.4064	1013	19.7643	YES	1443	2.82925	0	0	0	0	P3
Olfr1080	938	481	1	510	100	0	0		0	0	0	0	0	0	P1
Olfr1082	938	232	2	486	97.8157	736	2.18427	YES	0	0	0	0	0	0	P2
Olfr1085	938	264	3	331	59.0548	1211	30.6627	YES	3801	10.2825	0	0	0	0	P4
Olfr1087	938	277	3	350	81.6207	2530	14.4234	YES	3560	3.95592	0	0	0	0	P2
Olfr109	941	404	2	3727	88.6911	4681	11.3089	YES	0	0	0	0	0	0	P2
Olfr1090	938	214	2	999	92.6847	1929	7.3153	YES	0	0	0	0	0	0	P2
Olfr1093	965	692	3	215	86.2313	875	10.5371	YES	1097	3.23162	0	0	0	0	P2
Olfr1094	989	196	2	183	82.1311	1357	17.8689	YES	0	0	0	0	0	0	P2
Olfr1097	944	1074	3	3014	79.3539	3314	18.9676	YES	3724	1.67855	0	0	0	0	P3
Olfr1098	944	276	2	2727	93.9467	3237	6.05327	YES	0	0	0	0	0	0	P2
Olfr1099	935	728	2	3350	99.224	3880	0.776029	YES	0	0	0	0	0	0	P2
Olfr11	938	672	4	68	75.8069	1308	14.0134	YES	1748	7.12575	1998	3.05389	0	0	P4
Olfr110	950	1269	2	566	98.7788	1058	1.22124	YES	0	0	0	0	0	0	P2
Olfr1100	962	278	2	1740	96.3318	2270	3.66818	YES	0	0	0	0	0	0	P2
Olfr1101	929	104	1	1983	100	0	0		0	0	0	0	0	0	P1
Olfr1102	971	154	3	641	84.1627	5641	6.81304	YES	8702	9.02421	0	0	0	0	P2
Olfr1104	929	307	1	868	100	0	0		0	0	0	0	0	0	P1
Olfr1107	935	231	2	481	53.6132	2511	46.3868	YES	0	0	0	0	0	0	P3
Olfr1110	935	1968	2	438	95.0769	1648	4.92308	YES	0	0	0	0	0	0	P2
Olfr1111	935	207	2	460	96.845	730	3.15501	YES	0	0	0	0	0	0	P2
Olfr1112	953	1110	2	183	93.7152	1254	6.28481	YES	0	0	0	0	0	0	P2
Olfr1115	977	149	2	803	90.0292	1511	9.97082	YES	0	0	0	0	0	0	P2
Olfr1116	920	249	2	5626	39.3154	11746	60.6846	no	0	0	0	0	0	0	P3
Olfr1117-ps1	920	271	3	26	76.7669	3506	20.2318	YES	3852	3.00132	0	0	0	0	P3
Olfr112	899	204	1	1671	100	0	0		0	0	0	0	0	0	P1
Olfr1121	941	110	1	984	100	0	0		0	0	0	0	0	0	P1
Olfr1122	977	183	4	744	69.678	3204	-17.8039	YES	6364	42.9059	8000	5.22006	0	0
Olfr1123	968	646	4	104	62.558	2084	19.3357	YES	4364	14.975	4844	3.13123	0	0	P4
Olfr1124	953	494	3	57	88.8145	797	9.55742	YES	1699	1.62811	0	0	0	0	P2
Olfr1126	941	537	2	609	95.7346	1427	4.26536	YES	0	0	0	0	0	0	P2
Olfr1129	941	519	3	129	50.43	1209	48.5327	YES	2003	1.03731	0	0	0	0	P3
Olfr113	935	113	2	1778	34.1481	2228	65.8519	no	0	0	0	0	0	0	P3
Olfr1130	941	164	3	1038	61.5633	2118	31.4411	YES	2532	6.99555	0	0	0	0	P3
Olfr1131	926	36	2	271	81.2545	2397	18.7455	YES	0	0	0	0	0	0	P2
Olfr114	935	88	1	150	100	0	0		0	0	0	0	0	0	P1
Olfr1140	932	568	2	54	94.3333	459	5.66667	YES	0	0	0	0	0	0	P2
Olfr1148	941	350	3	1369	83.9624	2749	12.7575	YES	3098	3.28009	0	0	0	0	P2
Olfr115	929	264	2	780	90.8553	2130	9.14468	YES	0	0	0	0	0	0	P2
Olfr1150-ps1	941	265	3	89	77.593	3349	18.7391	YES	3536	3.66783	0	0	0	0	P3
Olfr1151	923	178	2	1861	87.7326	3248	12.2674	YES	0	0	0	0	0	0	P2
Olfr1154	929	318	3	1307	88.8537	3907	7.87999	YES	4297	3.26632	0	0	0	0	P2
Olfr1155	941	299	1	1019	100	0	0		0	0	0	0	0	0	P1
Olfr1156	968	242	3	1564	64.9124	2204	32.216	YES	2434	2.87162	0	0	0	0	P3
Olfr1157	935	414	3	235	62.1846	1395	28.0617	YES	3505	9.75372	0	0	0	0	P3
Olfr116	962	738	2	2931	95.7149	3081	4.28509	YES	0	0	0	0	0	0	P2
Olfr1161	884	40	1	2566	100	0	0		0	0	0	0	0	0	P1
Olfr1162	941	357	2	142	44.2713	3712	55.7287	no	0	0	0	0	0	0	P3
Olfr1167	947	146	2	126	70.7971	1356	29.2029	YES	0	0	0	0	0	0	P3
Olfr1168	935	221	2	1005	95.4016	2875	4.59836	YES	0	0	0	0	0	0	P2
Olfr117	950	861	3	1501	90.9261	1941	7.93314	YES	2291	1.14071	0	0	0	0	P2
Olfr1170	947	272	2	1732	94.8917	2842	5.10832	YES	0	0	0	0	0	0	P2
Olfr1176	944	448	1	1459	100	0	0		0	0	0	0	0	0	P1
Olfr1179	920	409	1	123	100	0	0		0	0	0	0	0	0	P1
Olfr1184	932	277	2	1630	91.1591	1939	8.84092	YES	0	0	0	0	0	0	P2
Olfr1189	917	166	1	39	100	0	0		0	0	0	0	0	0	P1
Olfr119	962	490	2	445	89.7936	2845	10.2064	YES	0	0	0	0	0	0	P2
Olfr1192-ps1	926	376	3	27	84.2411	567	13.9294	YES	2397	1.82958	0	0	0	0	P2
Olfr1196	941	931	2	2994	98.2093	3544	1.79067	YES	0	0	0	0	0	0	P2
Olfr1197	941	1304	3	1650	83.0226	2470	15.1321	YES	4060	1.84525	0	0	0	0	P2
Olfr1198	923	429	2	395	85.1875	2005	14.8125	YES	0	0	0	0	0	0	P2
Olfr1199	929	1384	3	99	82.9263	1539	16.4114	YES	2889	0.662252	0	0	0	0	P2
Olfr12	998	1222	2	950	92.5186	2514	7.48139	YES	0	0	0	0	0	0	P2
Olfr120	962	273	2	185	97.2384	388	2.76161	YES	0	0	0	0	0	0	P2
Olfr1200	1007	1288	4	985	69.0915	1545	22.2744	YES	3805	7.90901	4075	0.725126	0	0	P3
Olfr1201	920	242	2	1330	92.1691	1523	7.8309	YES	0	0	0	0	0	0	P2
Olfr1202	926	514	2	2475	95.3139	3180	4.68606	YES	0	0	0	0	0	0	P2
Olfr1204	926	483	4	2295	44.4556	4015	40.1428	YES	5055	14.1336	5693	1.26798	0	0	P4
Olfr1205	920	979	3	290	62.9291	2110	17.3108	YES	5070	19.7602	0	0	0	0	P4
Olfr1206	920	1394	2	2209	99.1231	3329	0.876887	YES	0	0	0	0	0	0	P2
Olfr1208	923	282	2	399	71.5	1109	28.5	YES	0	0	0	0	0	0	P3
Olfr1209	929	603	3	174	65.5828	3274	29.0439	YES	6624	5.37332	0	0	0	0	P3
Olfr121	962	762	1	543	100	0	0		0	0	0	0	0	0	P1
Olfr1211	932	1202	3	159	67.2839	1859	28.8135	YES	3549	3.90255	0	0	0	0	P3
Olfr1212	932	1308	2	485	62.9518	1913	37.0482	YES	0	0	0	0	0	0	P3
Olfr1214	932	540	2	716	92.7877	826	7.21229	YES	0	0	0	0	0	0	P2
Olfr1216	932	405	2	1398	97.0193	2128	2.98065	YES	0	0	0	0	0	0	P2
Olfr1217	911	274	2	1402	85.9449	1652	14.0551	YES	0	0	0	0	0	0	P2
Olfr1218	932	70	2	2121	83.5836	2311	16.4164	YES	0	0	0	0	0	0	P2
Olfr1219	932	377	2	1714	93.4488	3244	6.55124	YES	0	0	0	0	0	0	P2
Olfr122	962	454	2	345	87.6042	4000	12.3958	YES	0	0	0	0	0	0	P2
Olfr1220	932	271	3	595	79.9854	2515	17.1387	YES	3025	2.87592	0	0	0	0	P3
Olfr1221	916	79	2	2364	84.3496	2554	15.6504	YES	0	0	0	0	0	0	P2
Olfr1222	932	857	3	495	81.7871	1915	17.4823	YES	2505	0.730573	0	0	0	0	P2
Olfr1224-ps1	932	1327	3	555	73.7366	795	24.6568	YES	905	1.6066	0	0	0	0	P3
Olfr1226	929	3224	3	972	95.7079	3792	3.52697	YES	4402	0.765121	0	0	0	0	P2
Olfr1228	932	4996	3	545	85.4324	745	14.4617	YES	1115	0.105933	0	0	0	0	P2
Olfr1229	932	1802	3	192	85.651	1612	12.439	YES	1782	1.91007	0	0	0	0	P2
Olfr123	926	330	3	915	84.0529	1735	13.6606	YES	2001	2.28653	0	0	0	0	P2
Olfr1231	938	358	3	2115	85.7065	3775	11.9503	YES	4605	2.3432	0	0	0	0	P2
Olfr1232	932	907	2	180	97.6087	2750	2.39134	YES	0	0	0	0	0	0	P2
Olfr1234	941	275	2	503	59.4027	2473	40.5973	YES	0	0	0	0	0	0	P3
Olfr1238	944	436	3	2403	55.2403	3423	30.1267	YES	4153	14.633	0	0	0	0	P4
Olfr1239	914	348	1	463	100	0	0		0	0	0	0	0	0	P1
Olfr124	944	3036	4	1666	90.3845	1846	7.04355	YES	2526	2.29908	3512	0.272888	0	0	P2
Olfr1240	941	1112	3	686	44.8778	3026	53.8133	no	3896	1.30887	0	0	0	0	P3
Olfr1241	941	864	2	898	94.338	1028	5.66204	YES	0	0	0	0	0	0	P2
Olfr1242	917	582	2	879	96.2777	2329	3.72232	YES	0	0	0	0	0	0	P2
Olfr1243	914	337	3	1330	88.0344	3570	7.50404	YES	4460	4.46159	0	0	0	0	P2
Olfr1247	941	691	3	176	86.7525	2316	6.67281	YES	4206	6.57473	0	0	0	0	P2
Olfr125	959	283	1	2528	100	0	0		0	0	0	0	0	0	P1
Olfr1250	941	503	3	28	96.8772	2548	2.70975	YES	2698	0.413101	0	0	0	0	P2
Olfr1251	953	1080	2	121	81.2112	1071	18.7888	YES	0	0	0	0	0	0	P2
Olfr1252	941	1226	3	38	83.6332	1558	15.9749	YES	1908	0.391833	0	0	0	0	P2
Olfr1253	953	377	2	837	54.5987	2387	45.4013	YES	0	0	0	0	0	0	P3
Olfr1254	941	974	3	355	83.0221	1075	15.361	YES	1345	1.61694	0	0	0	0	P2
Olfr1255	911	244	2	670	94.4914	1915	5.50865	YES	0	0	0	0	0	0	P2
Olfr1257	926	2769	1	1272	100	0	0		0	0	0	0	0	0	P1
Olfr1258	932	731	3	1029	92.0844	2829	4.9358	YES	5796	2.97982	0	0	0	0	P2
Olfr1259	926	676	2	386	43.0628	2656	56.9372	no	0	0	0	0	0	0	P3
Olfr126	956	405	1	1611	100	0	0		0	0	0	0	0	0	P1
Olfr1260	929	4291	4	248	76.3061	1088	22.4135	YES	2708	0.958789	3253	0.321637	0	0	P3
Olfr1261	917	2919	2	712	85.0101	1879	14.9899	YES	0	0	0	0	0	0	P2
Olfr1262	911	2691	5	597	57.9777	1177	31.2953	YES	4837	8.45466	5157	2.00502	5797	0.267335	P4
Olfr1263	917	2788	1	191	100	0	0		0	0	0	0	0	0	P1
Olfr1264	923	2530	1	1961	100	0	0		0	0	0	0	0	0	P1
Olfr1265	926	588	4	1418	76.3852	2498	11.7566	YES	4378	10.9716	4913	0.886592	0	0	P4
Olfr127	968	538	2	1577	82.1537	4300	17.8463	YES	0	0	0	0	0	0	P2
Olfr1271	914	866	3	1783	77.2231	4943	20.0254	YES	7213	2.75144	0	0	0	0	P3
Olfr1274-ps	926	1065	3	719	81.8177	2159	15.5332	YES	2308	2.64906	0	0	0	0	P2
Olfr1275	935	551	1	470	100	0	0		0	0	0	0	0	0	P1
Olfr1276	935	511	4	17	93.0375	2217	5.36371	YES	3897	1.29759	5618	0.301185	0	0	P2
Olfr1277	908	417	3	117	67.6407	4257	27.9339	YES	5347	4.42542	0	0	0	0	P3
Olfr1278	938	1004	4	110	59.4224	1550	23.0396	YES	3310	6.96082	5715	10.5772	0	0	P4
Olfr128	923	188	1	2310	100	0	0		0	0	0	0	0	0	P1
Olfr1281	914	2735	4	1052	69.7776	1952	17.5695	YES	3112	10.1087	3762	2.5443	0	0	P4
Olfr1283	914	501	1	515	100	0	0		0	0	0	0	0	0	P1
Olfr1284	932	180	2	666	65.443	1259	34.557	YES	0	0	0	0	0	0	P3
Olfr1288	935	236	1	114	100	0	0		0	0	0	0	0	0	P1
Olfr129	962	476	3	2724	72.5195	3564	21.7554	YES	3774	5.72509	0	0	0	0	P3
Olfr1290	935	646	3	1019	83.1374	1619	14.6242	YES	2749	2.2384	0	0	0	0	P2
Olfr1294	935	1466	1	771	100	0	0		0	0	0	0	0	0	P1
Olfr1295	935	462	2	160	94.4812	3110	5.51883	YES	0	0	0	0	0	0	P2
Olfr1297	935	897	5	1325	56.6308	2145	28.4309	YES	5405	11.2687	7865	3.12259	8115	0.54712	P4
Olfr1298	935	386	2	412	97.2256	562	2.77441	YES	0	0	0	0	0	0	P2
Olfr1299	935	936	2	501	99.0764	1236	0.923621	YES	0	0	0	0	0	0	P2
Olfr13	929	199	2	457	56.3096	2417	43.6904	YES	0	0	0	0	0	0	P3
Olfr130	950	438	2	4096	82.7436	6129	17.2564	YES	0	0	0	0	0	0	P2
Olfr1301	935	4211	4	208	80.336	3308	14.348	YES	3708	4.4333	5142	0.882636	0	0	P2
Olfr1303	935	196	1	1533	100	0	0		0	0	0	0	0	0	P1
Olfr1305	935	352	2	409	94.9643	1719	5.03571	YES	0	0	0	0	0	0	P2
Olfr1307	935	379	2	263	93.1024	4333	6.89755	YES	0	0	0	0	0	0	P2
Olfr1308	959	470	2	405	92.8774	1555	7.12262	YES	0	0	0	0	0	0	P2
Olfr1309	935	301	3	1111	59.7365	3131	37.5552	YES	3261	2.70837	0	0	0	0	P3
Olfr131	941	1266	3	254	91.3754	414	8.08715	YES	1204	0.537464	0	0	0	0	P2
Olfr1310	935	286	2	3285	91.4175	3675	8.58247	YES	0	0	0	0	0	0	P2
Olfr1311	935	363	3	40	81.656	1260	17.7461	YES	1450	0.597907	0	0	0	0	P2
Olfr1312	950	407	2	1568	92.1829	4038	7.81715	YES	0	0	0	0	0	0	P2
Olfr1315-ps1	935	283	1	258	100	0	0		0	0	0	0	0	0	P1
Olfr1316	935	295	3	2006	88.6543	3146	8.06081	YES	4896	3.28484	0	0	0	0	P2
Olfr1318	959	480	3	1215	73.3936	2315	22.1901	YES	2738	4.41633	0	0	0	0	P3
Olfr132	938	511	1	386	100	0	0		0	0	0	0	0	0	P1
Olfr1320	956	267	1	396	100	0	0		0	0	0	0	0	0	P1
Olfr1321	956	1361	3	768	84.9225	3388	14.5263	YES	4978	0.551229	0	0	0	0	P2
Olfr1322	929	505	2	378	71.4717	2508	28.5283	YES	0	0	0	0	0	0	P3
Olfr1323	926	279	3	1741	90.7509	4781	2.57932	YES	5491	6.66976	0	0	0	0	P2
Olfr1324	941	196	1	4476	100	0	0		0	0	0	0	0	0	P1
Olfr1325	935	637	3	1320	48.153	2300	50.1665	no	2832	1.68049	0	0	0	0	P3
Olfr1326-ps1	932	1286	2	1231	89.4906	1521	10.5094	YES	0	0	0	0	0	0	P2
Olfr1328	938	186	3	2738	77.5021	3678	16.083	YES	3908	6.41498	0	0	0	0	P3
Olfr133	935	315	3	76	90.4088	1516	7.44493	YES	2110	2.14629	0	0	0	0	P2
Olfr1330	944	146	2	3832	85.3791	5778	14.6209	YES	0	0	0	0	0	0	P2
Olfr1331	950	117	2	1864	92.8212	3255	7.1788	YES	0	0	0	0	0	0	P2
Olfr1333	944	108	2	1533	94.0601	2483	5.93994	YES	0	0	0	0	0	0	P2
Olfr1336	941	910	3	3729	76.311	5169	21.1961	YES	5480	2.49285	0	0	0	0	P3
Olfr1339	944	224	2	1379	95.8109	2530	4.18912	YES	0	0	0	0	0	0	P2
Olfr1340	944	853	2	636	90.7711	2143	9.22886	YES	0	0	0	0	0	0	P2
Olfr1341	935	474	2	2029	93.9715	3841	6.02848	YES	0	0	0	0	0	0	P2
Olfr1342	944	554	3	1666	86.1674	2006	11.8771	YES	2376	1.95555	0	0	0	0	P2
Olfr1346	938	1576	2	1332	80.8256	2252	19.1744	YES	0	0	0	0	0	0	P2
Olfr1349	950	1713	2	692	85.4418	1182	14.5582	YES	0	0	0	0	0	0	P2
Olfr1350	923	361	1	487	100	0	0		0	0	0	0	0	0	P1
Olfr1351	956	53	1	1348	100	0	0		0	0	0	0	0	0	P1
Olfr1352	926	513	2	2071	89.9064	3185	10.0936	YES	0	0	0	0	0	0	P2
Olfr1353	926	367	2	591	98.4202	736	1.57979	YES	0	0	0	0	0	0	P2
Olfr1354	929	789	3	388	91.1602	2568	7.76374	YES	2716	1.0761	0	0	0	0	P2
Olfr1355	929	194	1	2131	100	0	0		0	0	0	0	0	0	P1
Olfr1356	959	196	2	19	92.6223	1909	7.37766	YES	0	0	0	0	0	0	P2
Olfr1357	938	669	2	113	73.7732	703	26.2268	YES	0	0	0	0	0	0	P3
Olfr1359	938	1080	2	2685	98.847	2892	1.15298	YES	0	0	0	0	0	0	P2
Olfr136	935	697	2	197	92.0856	549	7.91437	YES	0	0	0	0	0	0	P2
Olfr1360	938	717	2	489	91.4914	1979	8.50858	YES	0	0	0	0	0	0	P2
Olfr1364	941	2066	3	346	54.5868	1366	44.119	YES	1756	1.29414	0	0	0	0	P3
Olfr1366	938	243	2	1489	96.2623	3399	3.73772	YES	0	0	0	0	0	0	P2
Olfr1368	941	1132	2	228	98.2054	338	1.79457	YES	0	0	0	0	0	0	P2
Olfr1369-ps1	950	956	2	1100	52.9131	2451	47.0869	YES	0	0	0	0	0	0	P3
Olfr1370	947	858	4	1500	68.247	2060	23.1139	YES	3020	8.15156	3290	0.48757	0	0	P3
Olfr1377	920	288	2	828	96.5067	2216	3.49326	YES	0	0	0	0	0	0	P2
Olfr1378	944	70	1	3149	100	0	0		0	0	0	0	0	0	P1
Olfr138	935	182	2	535	94.8911	843	5.10886	YES	0	0	0	0	0	0	P2
Olfr1382	932	1356	2	2328	97.7466	2728	2.25343	YES	0	0	0	0	0	0	P2
Olfr1383	932	1312	4	470	81.2405	1370	12.0258	YES	2370	4.40508	2937	2.32863	0	0	P2
Olfr1384	953	2194	3	93	65.4825	1673	31.8898	YES	4109	2.62776	0	0	0	0	P3
Olfr1385	926	479	2	933	66.7824	2034	33.2176	YES	0	0	0	0	0	0	P3
Olfr1386	926	958	2	628	99.2024	773	0.797612	YES	0	0	0	0	0	0	P2
Olfr1387	932	272	3	1924	60.7788	3324	36.763	YES	3783	2.45813	0	0	0	0	P3
Olfr1388	932	190	3	480	72.9318	7480	0.445923	YES	7823	26.6223	0	0	0	0	P4
Olfr1389	932	359	2	1425	95.3618	1558	4.63822	YES	0	0	0	0	0	0	P2
Olfr139	944	242	1	338	100	0	0		0	0	0	0	0	0	P1
Olfr1390	932	55	2	5177	48.2265	5283	51.7735	no	0	0	0	0	0	0	P3
Olfr1391	932	430	3	221	50.0825	1401	48.4772	YES	3744	1.4403	0	0	0	0	P3
Olfr1392	932	1184	2	1128	-34.012	1636	134.012	no	0	0	0	0	0	0
Olfr1393	932	410	1	1687	100	0	0		0	0	0	0	0	0	P1
Olfr1394	935	161	2	991	86.28	4053	13.72	YES	0	0	0	0	0	0	P2
Olfr1395	950	1388	1	1241	100	0	0		0	0	0	0	0	0	P1
Olfr1396	944	1156	3	971	89.5233	2811	9.9009	YES	3081	0.575779	0	0	0	0	P2
Olfr140	905	1835	4	84	73.5374	1184	16.8946	YES	2024	9.4026	2434	0.165424	0	0	P3
Olfr1404	938	282	2	1853	95.8605	3596	4.13954	YES	0	0	0	0	0	0	P2
Olfr1406	929	477	1	1583	100	0	0		0	0	0	0	0	0	P1
Olfr1408	929	373	2	1638	96.2169	3128	3.78312	YES	0	0	0	0	0	0	P2
Olfr1411	968	645	2	258	94.0763	2840	5.92368	YES	0	0	0	0	0	0	P2
Olfr1412	962	851	3	458	54.1414	1958	43.6668	YES	3089	2.19172	0	0	0	0	P3
Olfr1414	935	768	4	224	58.7534	2564	13.9201	YES	4704	26.1081	6554	1.21838	0	0	P4
Olfr1417	944	824	2	1148	96.0132	1278	3.9868	YES	0	0	0	0	0	0	P2
Olfr1418	953	551	3	581	85.6546	2421	11.7879	YES	3631	2.55757	0	0	0	0	P2
Olfr1419	1028	509	2	304	70.4116	1554	29.5884	YES	0	0	0	0	0	0	P3
Olfr142	914	239	1	1982	100	0	0		0	0	0	0	0	0	P1
Olfr1420	926	778	2	1076	98.3661	4597	1.63392	YES	0	0	0	0	0	0	P2
Olfr1423	929	1026	3	14	90.7314	1934	6.05482	YES	4024	3.2138	0	0	0	0	P2
Olfr1424	938	492	2	83	79.1756	393	20.8244	YES	0	0	0	0	0	0	P3
Olfr1425	932	1424	1	472	100	0	0		0	0	0	0	0	0	P1
Olfr1426	932	2133	2	1079	99.7268	1289	0.273158	YES	0	0	0	0	0	0	P2
Olfr1427	932	1697	2	628	96.5732	738	3.42683	YES	0	0	0	0	0	0	P2
Olfr1428	941	2037	3	160	92.2328	880	6.22434	YES	1850	1.54283	0	0	0	0	P2
Olfr143	929	145	2	2023	87.3083	6623	12.6917	YES	0	0	0	0	0	0	P2
Olfr1431	935	206	2	1576	92.8207	1688	7.1793	YES	0	0	0	0	0	0	P2
Olfr1437	935	486	1	2677	100	0	0		0	0	0	0	0	0	P1
Olfr1438-ps1	956	534	4	1173	57.8447	1733	33.7094	YES	3633	6.91249	3863	1.53342	0	0	P3
Olfr1440	944	960	3	1771	62.727	5431	27.7869	YES	6375	9.48612	0	0	0	0	P3
Olfr1442	935	777	2	887	94.3557	2414	5.64435	YES	0	0	0	0	0	0	P2
Olfr1443	935	728	1	2798	100	0	0		0	0	0	0	0	0	P1
Olfr1446	923	133	1	1445	100	0	0		0	0	0	0	0	0	P1
Olfr1447	926	212	1	1427	100	0	0		0	0	0	0	0	0	P1
Olfr1448	941	511	2	1100	59.7568	2570	40.2432	YES	0	0	0	0	0	0	P3
Olfr1449	941	79	1	71	100	0	0		0	0	0	0	0	0	P1
Olfr146	917	269	2	477	93.5562	687	6.44377	YES	0	0	0	0	0	0	P2
Olfr1461	935	378	3	154	63.4263	1954	33.7292	YES	2217	2.84448	0	0	0	0	P3
Olfr1463	929	2666	3	682	98.0409	1242	1.76358	YES	1730	0.195488	0	0	0	0	P2
Olfr1466	929	293	2	842	91.6521	1354	8.34787	YES	0	0	0	0	0	0	P2
Olfr1467	923	141	2	2235	74.4776	2513	25.5224	YES	0	0	0	0	0	0	P3
Olfr1469	926	49	2	3516	84.7681	3974	15.2319	YES	0	0	0	0	0	0	P2
Olfr147	941	291	3	233	80.7822	3553	12.7774	YES	4296	6.44042	0	0	0	0	P2
Olfr1471	941	396	2	3177	74.0597	5757	25.9403	YES	0	0	0	0	0	0	P3
Olfr1477	944	519	3	121	81.0359	2441	17.5029	YES	3257	1.46118	0	0	0	0	P2
Olfr1487	815	303	3	140	91.5427	2680	7.51313	YES	2968	0.94416	0	0	0	0	P2
Olfr1489	938	68	3	5203	77.9311	9503	9.27939	YES	10100	12.7895	0	0	0	0	P4
Olfr1490	947	314	3	545	80.882	3965	15.4098	YES	4139	3.70824	0	0	0	0	P2
Olfr1491	956	468	1	342	100	0	0		0	0	0	0	0	0	P1
Olfr1494	944	574	1	423	100	0	0		0	0	0	0	0	0	P1
Olfr1495	956	208	1	990	100	0	0		0	0	0	0	0	0	P1
Olfr1496	944	356	1	1075	100	0	0		0	0	0	0	0	0	P1
Olfr1497	941	122	1	249	100	0	0		0	0	0	0	0	0	P1
Olfr15	935	3918	4	902	60.335	2462	30.7664	YES	2742	7.21976	4837	1.67892	0	0	P3
Olfr1501	944	454	2	392	62.8795	3022	37.1205	YES	0	0	0	0	0	0	P3
Olfr1506	926	459	1	1396	100	0	0		0	0	0	0	0	0	P1
Olfr1507	938	22360	4	1272	98.0974	2592	1.57056	YES	4012	0.250571	4942	0.0814834	0	0	P2
Olfr1508	929	2037	2	2994	59.1021	4174	40.8979	YES	0	0	0	0	0	0	P3
Olfr1509	923	3140	1	386	100	0	0		0	0	0	0	0	0	P1
Olfr1510	953	507	2	794	97.4016	1484	2.59841	YES	0	0	0	0	0	0	P2
Olfr1511	953	808	2	30	99.0079	620	0.992146	YES	0	0	0	0	0	0	P2
Olfr1513	938	336	2	1619	73.0947	3169	26.9053	YES	0	0	0	0	0	0	P3
Olfr152	941	297	1	1088	100	0	0		0	0	0	0	0	0	P1
Olfr1532-ps1	920	480	3	614	84.2534	974	13.6115	YES	1151	2.13513	0	0	0	0	P2
Olfr1537	932	334	2	15	94.2308	3145	5.76923	YES	0	0	0	0	0	0	P2
Olfr155	956	257	2	1301	89.6908	4721	10.3092	YES	0	0	0	0	0	0	P2
Olfr1555-ps1	962	194	1	1629	100	0	0		0	0	0	0	0	0	P1
Olfr157	953	87	2	4863	78.889	5553	21.111	YES	0	0	0	0	0	0	P3
Olfr16	926	432	2	132	85.3333	634	14.6667	YES	0	0	0	0	0	0	P2
Olfr160	926	435	1	2391	100	0	0		0	0	0	0	0	0	P1
Olfr165	935	300	3	220	82.7969	1340	15.2085	YES	1570	1.99456	0	0	0	0	P2
Olfr166	935	5510	3	978	79.7076	2078	19.6241	YES	3505	0.668294	0	0	0	0	P3
Olfr167	935	1099	4	1384	39.1151	2964	53.0306	no	4884	6.60909	5094	1.24528	0	0	P3
Olfr168	935	3106	2	708	98.7777	1458	1.22231	YES	0	0	0	0	0	0	P2
Olfr169	938	3399	3	12	89.434	992	10.4138	YES	1842	0.152174	0	0	0	0	P2
Olfr17	944	1222	2	347	92.9621	1397	7.03792	YES	0	0	0	0	0	0	P2
Olfr170	935	1734	2	9	99.497	1139	0.503027	YES	0	0	0	0	0	0	P2
Olfr171	938	1208	1	1553	100	0	0		0	0	0	0	0	0	P1
Olfr172	926	140	1	696	100	0	0		0	0	0	0	0	0	P1
Olfr173	962	618	2	1509	95.9719	2419	4.02812	YES	0	0	0	0	0	0	P2
Olfr175-ps1	923	625	2	106	98.6832	336	1.31677	YES	0	0	0	0	0	0	P2
Olfr177	926	693	2	1247	96.0169	2137	3.98313	YES	0	0	0	0	0	0	P2
Olfr178	955	220	2	951	93.9619	1201	6.0381	YES	0	0	0	0	0	0	P2
Olfr18	939	102	2	1767	87.8054	1997	12.1946	YES	0	0	0	0	0	0	P2
Olfr180	792	904	2	289	87.8282	1559	12.1718	YES	0	0	0	0	0	0	P2
Olfr181	950	1096	2	260	83.5573	930	16.4427	YES	0	0	0	0	0	0	P2
Olfr183	926	1837	1	826	100	0	0		0	0	0	0	0	0	P1
Olfr186	926	680	2	1156	99.3388	1626	0.661176	YES	0	0	0	0	0	0	P2
Olfr187	923	1023	3	145	93.2257	3645	4.88556	YES	4675	1.88879	0	0	0	0	P2
Olfr190-1	920	523	3	6062	86.1027	12102	12.41	YES	12272	1.48724	0	0	0	0	P2
Olfr190-2	924	204	3	1030	73.2309	5210	15.9909	YES	5960	10.7782	0	0	0	0	P4
Olfr191	926	986	3	616	70.3665	1516	21.4074	YES	2726	8.22612	0	0	0	0	P3
Olfr193	926	503	3	1166	55.4561	1866	41.6366	YES	1976	2.9073	0	0	0	0	P3
Olfr195	923	2569	3	248	65.9171	1008	33.6753	YES	1311	0.407573	0	0	0	0	P3
Olfr196	926	209	2	515	95.2359	985	4.76411	YES	0	0	0	0	0	0	P2
Olfr199	923	260	2	726	86.6733	1576	13.3267	YES	0	0	0	0	0	0	P2
Olfr2	980	1138	3	1489	40.3469	4489	44.8494	no	5439	14.8037	0	0	0	0	P4
Olfr201	923	171	2	2230	88.1023	3540	11.8977	YES	0	0	0	0	0	0	P2
Olfr204	914	399	2	427	58.9423	1467	41.0577	YES	0	0	0	0	0	0	P3
Olfr205	914	413	2	190	92.7203	460	7.27969	YES	0	0	0	0	0	0	P2
Olfr206	917	315	2	82	96.927	1772	3.07298	YES	0	0	0	0	0	0	P2
Olfr209	914	502	1	148	100	0	0		0	0	0	0	0	0	P1
Olfr211	926	1505	1	3696	100	0	0		0	0	0	0	0	0	P1
Olfr212	980	1378	1	1208	100	0	0		0	0	0	0	0	0	P1
Olfr213	980	1784	4	577	69.1934	1617	23.8938	YES	2837	6.64046	3529	0.272342	0	0	P3
Olfr214	959	788	2	2615	14.2477	3242	85.7523	no	0	0	0	0	0	0	P3
Olfr220	974	1909	4	191	63.5684	1471	28.2476	YES	5171	7.77237	7759	0.411571	0	0	P3
Olfr221	932	145	2	1003	94.0874	2973	5.91256	YES	0	0	0	0	0	0	P2
Olfr222	953	1240	2	522	99.5326	1032	0.467365	YES	0	0	0	0	0	0	P2
Olfr224	941	2000	2	540	99.3986	950	0.601403	YES	0	0	0	0	0	0	P2
Olfr228	938	212	2	877	94.5596	1267	5.44045	YES	0	0	0	0	0	0	P2
Olfr229	920	106	2	562	86.5281	1973	13.4719	YES	0	0	0	0	0	0	P2
Olfr23	952	106	2	1436	79.4276	2979	20.5724	YES	0	0	0	0	0	0	P3
Olfr231	920	310	3	616	74.3835	3756	21.6292	YES	4646	3.98723	0	0	0	0	P3
Olfr235	935	697	1	1220	100	0	0		0	0	0	0	0	0	P1
Olfr237-ps1	929	463	3	1721	84.1918	2821	12.8345	YES	4343	2.97366	0	0	0	0	P2
Olfr239	944	2341	3	1755	-6.04412	2355	101.836	no	4005	4.20796	0	0	0	0
Olfr24	938	763	2	679	56.035	3189	43.965	YES	0	0	0	0	0	0	P3
Olfr247	941	996	1	3392	100	0	0		0	0	0	0	0	0	P1
Olfr251	929	101	2	1843	52.5778	3644	47.4222	YES	0	0	0	0	0	0	P3
Olfr263	950	1347	3	360	67.5653	2260	31.4805	YES	2476	0.954198	0	0	0	0	P3
Olfr267	938	225	3	884	81.503	1724	16.0918	YES	1894	2.40518	0	0	0	0	P2
Olfr27	932	155	2	3	99.6617	668	0.338346	YES	0	0	0	0	0	0	P2
Olfr272	956	162	1	640	100	0	0		0	0	0	0	0	0	P1
Olfr273	950	304	3	1217	54.9424	3217	38.9816	YES	3567	6.07604	0	0	0	0	P3
Olfr279	929	901	3	1015	63.9878	4215	34.978	YES	4655	1.03418	0	0	0	0	P3
Olfr281	932	1660	3	2222	96.4891	2942	3.07542	YES	3157	0.435458	0	0	0	0	P2
Olfr282	923	141	2	254	93.5378	1455	6.46221	YES	0	0	0	0	0	0	P2
Olfr287	960	2440	2	440	99.5302	2790	0.469763	YES	0	0	0	0	0	0	P2
Olfr288	948	1884	2	801	98.3321	2871	1.66792	YES	0	0	0	0	0	0	P2
Olfr290	944	660	2	1504	91.392	4801	8.60804	YES	0	0	0	0	0	0	P2
Olfr291	944	1016	1	2297	100	0	0		0	0	0	0	0	0	P1
Olfr293	1007	229	1	1373	100	0	0		0	0	0	0	0	0	P1
Olfr295	926	131	1	4884	100	0	0		0	0	0	0	0	0	P1
Olfr297	929	929	3	40	94.2254	800	4.52099	YES	2317	1.25365	0	0	0	0	P2
Olfr3	938	202	2	430	83.2522	1220	16.7478	YES	0	0	0	0	0	0	P2
Olfr30	944	797	2	877	99.1809	1307	0.81909	YES	0	0	0	0	0	0	P2
Olfr301	932	101	1	749	100	0	0		0	0	0	0	0	0	P1
Olfr303	956	309	2	2582	92.3216	2712	7.67843	YES	0	0	0	0	0	0	P2
Olfr307	938	90	3	1275	62.7627	2795	24.247	YES	3405	12.9903	0	0	0	0	P4
Olfr308	923	458	3	1620	89.2008	2720	8.52572	YES	2910	2.27352	0	0	0	0	P2
Olfr309	923	3659	4	371	63.4718	1331	26.7649	YES	1731	9.67624	2001	0.0871341	0	0	P3
Olfr31	950	2489	3	382	91.1028	2522	7.41853	YES	4328	1.47872	0	0	0	0	P2
Olfr314	989	1566	1	1583	100	0	0		0	0	0	0	0	0	P1
Olfr315	926	968	2	370	94.7888	2894	5.21116	YES	0	0	0	0	0	0	P2
Olfr316	917	286	2	850	96.9086	1341	3.09136	YES	0	0	0	0	0	0	P2
Olfr317	980	146	2	1085	68.0824	4035	31.9176	YES	0	0	0	0	0	0	P3
Olfr318	917	846	3	670	48.23	1750	48.3965	no	3380	3.37348	0	0	0	0	P3
Olfr319	917	198	1	851	100	0	0		0	0	0	0	0	0	P1
Olfr32	722	418	2	1931	99.2948	2141	0.705156	YES	0	0	0	0	0	0	P2
Olfr322	980	151	3	799	52.229	2819	40.2778	YES	2956	7.4932	0	0	0	0	P3
Olfr324	998	226	1	2388	100	0	0		0	0	0	0	0	0	P1
Olfr325	977	1754	1	553	100	0	0		0	0	0	0	0	0	P1
Olfr328	929	2954	1	495	100	0	0		0	0	0	0	0	0	P1
Olfr329-ps	953	4187	4	372	60.5169	1412	14.5333	YES	2632	24.6722	3142	0.277599	0	0	P4
Olfr330	944	3533	3	284	86.5406	1484	11.2768	YES	1854	2.1826	0	0	0	0	P2
Olfr332	1031	1161	1	1782	100	0	0		0	0	0	0	0	0	P1
Olfr339	926	395	2	1509	87.9107	3895	12.0893	YES	0	0	0	0	0	0	P2
Olfr341	935	61	1	5480	100	0	0		0	0	0	0	0	0	P1
Olfr342	935	638	1	2459	100	0	0		0	0	0	0	0	0	P1
Olfr344	868	41	2	6629	87.4069	7525	12.5931	YES	0	0	0	0	0	0	P2
Olfr346	926	313	3	1629	77.1437	2389	20.6729	YES	2542	2.18335	0	0	0	0	P3
Olfr347	931	79	1	2382	100	0	0		0	0	0	0	0	0	P1
Olfr348	938	153	3	246	74.1003	2386	20.3139	YES	2575	5.58583	0	0	0	0	P3
Olfr354	950	101	3	1744	46.8027	7924	46.3788	YES	8708	6.81847	0	0	0	0	P3
Olfr357	923	261	3	2247	42.0105	3627	53.1617	no	4075	4.82779	0	0	0	0	P3
Olfr358	989	222	2	1380	73.435	2570	26.565	YES	0	0	0	0	0	0	P3
Olfr360	950	989	1	405	100	0	0		0	0	0	0	0	0	P1
Olfr361	965	273	2	975	95.8201	2045	4.17989	YES	0	0	0	0	0	0	P2
Olfr362	950	216	3	2692	83.4055	4192	13.2815	YES	4682	3.31301	0	0	0	0	P2
Olfr364-ps1	920	453	2	157	87.0539	646	12.9461	YES	0	0	0	0	0	0	P2
Olfr365	935	661	3	673	63.8055	1693	27.622	YES	3904	8.57255	0	0	0	0	P3
Olfr366	926	138	3	1697	68.4449	4057	26.1205	YES	4443	5.43457	0	0	0	0	P3
Olfr368	980	354	2	6795	17.6829	7287	82.3171	no	0	0	0	0	0	0	P3
Olfr370	941	1103	3	1078	85.2038	3158	14.0694	YES	3960	0.726781	0	0	0	0	P2
Olfr374	938	509	3	5005	62.6075	7645	36.3432	YES	7998	1.04934	0	0	0	0	P3
Olfr376	950	472	1	2135	100	0	0		0	0	0	0	0	0	P1
Olfr378	941	291	1	431	100	0	0		0	0	0	0	0	0	P1
Olfr38	909	89	1	820	100	0	0		0	0	0	0	0	0	P1
Olfr380	932	407	2	379	95.8647	1549	4.1353	YES	0	0	0	0	0	0	P2
Olfr381	932	135	2	740	77.4046	2050	22.5954	YES	0	0	0	0	0	0	P3
Olfr387-ps1	931	57	1	328	100	0	0		0	0	0	0	0	0	P1
Olfr389	935	847	1	1458	100	0	0		0	0	0	0	0	0	P1
Olfr39	932	111	3	222	65.4682	4662	21.4042	YES	8711	13.1276	0	0	0	0	P4
Olfr390	932	1141	3	1111	76.0425	1911	21.8723	YES	3369	2.08513	0	0	0	0	P3
Olfr391-ps	935	1300	3	817	92.5298	2837	6.6045	YES	3667	0.865743	0	0	0	0	P2
Olfr392	935	954	2	2368	97.1719	4678	2.82815	YES	0	0	0	0	0	0	P2
Olfr393	935	208	2	2643	74.066	3893	25.934	YES	0	0	0	0	0	0	P3
Olfr394	929	229	3	2095	48.9857	4095	48.6193	YES	4805	2.39504	0	0	0	0	P3
Olfr397	944	176	3	493	69.4222	2153	25.4937	YES	2309	5.08405	0	0	0	0	P3
Olfr398	941	722	3	1312	59.7525	3132	34.6877	YES	4842	5.55981	0	0	0	0	P3
Olfr399	932	113	1	9835	100	0	0		0	0	0	0	0	0	P1
Olfr403	938	630	2	1927	87.3261	2818	12.6739	YES	0	0	0	0	0	0	P2
Olfr410	944	128	1	3992	100	0	0		0	0	0	0	0	0	P1
Olfr411	944	415	3	240	76.1351	1340	21.9859	YES	2470	1.879	0	0	0	0	P3
Olfr414	950	1519	3	439	92.2484	1699	5.12124	YES	3367	2.63039	0	0	0	0	P2
Olfr417	926	325	2	770	49.5362	4643	50.4638	no	0	0	0	0	0	0	P3
Olfr418	929	210	1	2748	100	0	0		0	0	0	0	0	0	P1
Olfr419	938	525	1	695	100	0	0		0	0	0	0	0	0	P1
Olfr424	944	384	1	566	100	0	0		0	0	0	0	0	0	P1
Olfr429	935	302	3	357	90.7238	3037	7.28325	YES	3345	1.99297	0	0	0	0	P2
Olfr43	938	1380	3	598	96.3457	1438	3.13161	YES	2248	0.522714	0	0	0	0	P2
Olfr432	935	168	3	2110	75.8024	3410	18.8341	YES	3665	5.3635	0	0	0	0	P3
Olfr437	929	436	2	572	84.4165	1622	15.5835	YES	0	0	0	0	0	0	P2
Olfr44	932	357	2	188	89.3752	2798	10.6248	YES	0	0	0	0	0	0	P2
Olfr441	929	111	2	881	89.372	1993	10.628	YES	0	0	0	0	0	0	P2
Olfr446	923	338	2	2550	95.7664	3488	4.23356	YES	0	0	0	0	0	0	P2
Olfr448	929	309	3	9	93.6051	1169	5.64802	YES	2105	0.746888	0	0	0	0	P2
Olfr449	932	2663	2	673	99.3982	1015	0.601785	YES	0	0	0	0	0	0	P2
Olfr452	950	385	2	457	91.6178	631	8.38225	YES	0	0	0	0	0	0	P2
Olfr453	950	123	2	441	73.4457	1974	26.5543	YES	0	0	0	0	0	0	P3
Olfr455	950	2009	3	2100	80.6053	2400	18.9109	YES	3770	0.483837	0	0	0	0	P2
Olfr457	938	146	2	2662	79.9875	4272	20.0125	YES	0	0	0	0	0	0	P3
Olfr46	929	1016	3	497	70.331	1597	23.3366	YES	7335	6.33242	0	0	0	0	P3
Olfr460	941	254	1	1999	100	0	0		0	0	0	0	0	0	P1
Olfr463	932	435	1	416	100	0	0		0	0	0	0	0	0	P1
Olfr464	938	575	2	697	95.8936	3367	4.10644	YES	0	0	0	0	0	0	P2
Olfr465-ps1	944	542	2	154	80.136	683	19.864	YES	0	0	0	0	0	0	P2
Olfr466	923	426	3	991	88.3314	3211	9.95306	YES	3362	1.71551	0	0	0	0	P2
Olfr469	941	236	1	1972	100	0	0		0	0	0	0	0	0	P1
Olfr47	962	258	2	164	92.8267	754	7.17332	YES	0	0	0	0	0	0	P2
Olfr472	929	364	3	2103	44.439	3363	42.6597	YES	4032	12.9013	0	0	0	0	P4
Olfr473	929	100	1	1292	100	0	0		0	0	0	0	0	0	P1
Olfr476	929	308	2	844	95.7123	1547	4.28775	YES	0	0	0	0	0	0	P2
Olfr477	929	547	3	83	84.0438	1223	12.8627	YES	1463	3.09355	0	0	0	0	P2
Olfr479	980	565	3	85	87.8454	585	11.1514	YES	818	1.00319	0	0	0	0	P2
Olfr483	944	112	2	1697	94.7075	2081	5.29254	YES	0	0	0	0	0	0	P2
Olfr487	941	108	2	167	75.6599	2777	24.3401	YES	0	0	0	0	0	0	P3
Olfr49	938	308	2	3711	95.9165	4601	4.08346	YES	0	0	0	0	0	0	P2
Olfr491	929	586	3	263	89.529	1223	6.68273	YES	3785	3.78826	0	0	0	0	P2
Olfr502	941	190	1	2126	100	0	0		0	0	0	0	0	0	P1
Olfr509	962	159	2	144	59.7838	1254	40.2162	YES	0	0	0	0	0	0	P3
Olfr518	998	162	1	418	100	0	0		0	0	0	0	0	0	P1
Olfr521	962	174	1	1196	100	0	0		0	0	0	0	0	0	P1
Olfr523	932	827	1	1716	100	0	0		0	0	0	0	0	0	P1
Olfr524	953	1307	3	3306	96.7698	3806	2.74167	YES	4956	0.488493	0	0	0	0	P2
Olfr525	926	415	3	3035	80.6052	3815	16.9271	YES	3998	2.46765	0	0	0	0	P2
Olfr527	914	1300	3	1125	94.0079	1805	5.21745	YES	2202	0.774601	0	0	0	0	P2
Olfr53	935	1964	2	169	96.3749	687	3.62505	YES	0	0	0	0	0	0	P2
Olfr530	920	423	2	408	64.2419	838	35.7581	YES	0	0	0	0	0	0	P3
Olfr531	911	1480	1	1088	100	0	0		0	0	0	0	0	0	P1
Olfr532	926	836	2	3126	97.1448	3476	2.85515	YES	0	0	0	0	0	0	P2
Olfr533	959	10235	3	258	64.4329	838	32.0694	YES	964	3.49769	0	0	0	0	P3
Olfr535	935	1182	2	2105	86.0705	3529	13.9295	YES	0	0	0	0	0	0	P2
Olfr536	920	10751	2	2680	99.9219	3750	0.0781172	YES	0	0	0	0	0	0	P2
Olfr538	929	151	2	497	67.7606	2758	32.2394	YES	0	0	0	0	0	0	P3
Olfr54	938	310	3	1053	60.3783	3053	32.3528	YES	3673	7.26892	0	0	0	0	P3
Olfr541	935	1885	2	271	99.5639	801	0.436094	YES	0	0	0	0	0	0	P2
Olfr544	1001	601	1	1451	100	0	0		0	0	0	0	0	0	P1
Olfr545	947	261	2	2220	95.6977	2970	4.30233	YES	0	0	0	0	0	0	P2
Olfr548-ps1	932	127	2	2909	84.7674	3534	15.2326	YES	0	0	0	0	0	0	P2
Olfr549	947	614	1	437	100	0	0		0	0	0	0	0	0	P1
Olfr55	944	2493	3	2315	80.2083	3395	18.7556	YES	4010	1.03609	0	0	0	0	P2
Olfr550	947	531	2	316	74.12	2176	25.88	YES	0	0	0	0	0	0	P3
Olfr552	950	574	2	959	73.4529	2819	26.5471	YES	0	0	0	0	0	0	P3
Olfr554	950	151	2	225	70.6824	1357	29.3176	YES	0	0	0	0	0	0	P3
Olfr556	971	125	2	2174	84.1591	2320	15.8409	YES	0	0	0	0	0	0	P2
Olfr557	965	255	3	411	67.5982	1391	28.0567	YES	1565	4.34507	0	0	0	0	P3
Olfr56	848	449	2	225	90.9957	1828	9.00434	YES	0	0	0	0	0	0	P2
Olfr560	941	204	2	1156	96.592	1686	3.40802	YES	0	0	0	0	0	0	P2
Olfr561	941	223	3	545	61.8812	1405	34.1288	YES	1563	3.99004	0	0	0	0	P3
Olfr566	947	666	3	228	88.0353	768	9.57179	YES	1118	2.39295	0	0	0	0	P2
Olfr569	941	240	2	2758	85.6423	3908	14.3577	YES	0	0	0	0	0	0	P2
Olfr57	956	355	1	391	100	0	0		0	0	0	0	0	0	P1
Olfr570	935	534	1	402	100	0	0		0	0	0	0	0	0	P1
Olfr571	965	351	2	1154	77.7631	3724	22.2369	YES	0	0	0	0	0	0	P3
Olfr572	953	149	2	35	97.4964	1433	2.50358	YES	0	0	0	0	0	0	P2
Olfr578	938	696	2	131	82.829	2701	17.171	YES	0	0	0	0	0	0	P2
Olfr58	926	153	2	1171	96.1391	1845	3.86086	YES	0	0	0	0	0	0	P2
Olfr582	941	279	2	461	92.9494	1691	7.05063	YES	0	0	0	0	0	0	P2
Olfr586	938	214	2	2401	93.5438	3571	6.45616	YES	0	0	0	0	0	0	P2
Olfr588-ps1	910	73	2	3228	82.9094	5725	17.0906	YES	0	0	0	0	0	0	P2
Olfr59	968	692	3	1274	91.4381	1994	7.96626	YES	2444	0.595608	0	0	0	0	P2
Olfr591	941	174	1	5608	100	0	0		0	0	0	0	0	0	P1
Olfr592	935	149	1	5429	100	0	0		0	0	0	0	0	0	P1
Olfr596	935	315	2	1048	84.8222	2106	15.1778	YES	0	0	0	0	0	0	P2
Olfr597	944	357	2	426	84.6457	1442	15.3543	YES	0	0	0	0	0	0	P2
Olfr598	956	815	1	398	100	0	0		0	0	0	0	0	0	P1
Olfr6	947	3098	5	145	69.3375	785	16.048	YES	1965	7.69381	2725	6.72391	2835	0.196772	P4
Olfr60	932	1687	2	1225	98.8939	1375	1.10609	YES	0	0	0	0	0	0	P2
Olfr600	941	175	2	414	68.8882	2504	31.1118	YES	0	0	0	0	0	0	P3
Olfr601	941	370	1	1162	100	0	0		0	0	0	0	0	0	P1
Olfr609	956	387	2	1873	96.0555	2423	3.94454	YES	0	0	0	0	0	0	P2
Olfr61	932	849	2	192	94.7253	712	5.27473	YES	0	0	0	0	0	0	P2
Olfr610	944	523	2	526	98.4747	1096	1.5253	YES	0	0	0	0	0	0	P2
Olfr611	968	197	2	573	90.5054	1283	9.49461	YES	0	0	0	0	0	0	P2
Olfr615	938	459	2	183	37.1552	1783	62.8448	no	0	0	0	0	0	0	P3
Olfr618	953	240	2	964	47.9842	2184	52.0158	no	0	0	0	0	0	0	P3
Olfr620	938	187	4	2826	11.4064	5926	46.3887	no	7746	36.8146	7896	5.39039	0	0	P4
Olfr622	950	338	2	745	95.6713	1875	4.32869	YES	0	0	0	0	0	0	P2
Olfr623	950	117	1	2561	100	0	0		0	0	0	0	0	0	P1
Olfr628	947	101	1	679	100	0	0		0	0	0	0	0	0	P1
Olfr63	947	412	3	2532	82.9348	4992	-6.02556	YES	5989	23.0907	0	0	0	0
Olfr632	950	505	2	60	58.9908	2248	41.0092	YES	0	0	0	0	0	0	P3
Olfr633	935	306	3	483	86.5267	1483	10.1438	YES	2390	3.32952	0	0	0	0	P2
Olfr635	944	284	3	21	95.0484	1761	3.30586	YES	7534	1.64577	0	0	0	0	P2
Olfr639	947	311	3	3967	71.4245	5487	26.7847	YES	5977	1.79075	0	0	0	0	P3
Olfr644	941	378	2	1734	95.78	2784	4.22	YES	0	0	0	0	0	0	P2
Olfr646	935	135	1	2571	100	0	0		0	0	0	0	0	0	P1
Olfr648	947	160	2	1605	79.1558	2375	20.8442	YES	0	0	0	0	0	0	P3
Olfr649	935	285	1	331	100	0	0		0	0	0	0	0	0	P1
Olfr65	935	439	1	1304	100	0	0		0	0	0	0	0	0	P1
Olfr650-ps1	977	48	2	658	70.2163	2566	29.7837	YES	0	0	0	0	0	0	P3
Olfr651	938	356	1	563	100	0	0		0	0	0	0	0	0	P1
Olfr652	953	319	2	2067	48.1026	3479	51.8974	no	0	0	0	0	0	0	P3
Olfr653	950	685	3	517	51.3299	3037	28.1736	YES	3551	20.4965	0	0	0	0	P4
Olfr654	971	250	1	1719	100	0	0		0	0	0	0	0	0	P1
Olfr655	923	332	1	640	100	0	0		0	0	0	0	0	0	P1
Olfr656	962	225	2	486	49.6949	2972	50.3051	no	0	0	0	0	0	0	P3
Olfr661	956	269	3	1617	83.5991	2917	13.6947	YES	3872	2.70616	0	0	0	0	P2
Olfr665	947	867	3	891	66.9015	1251	32.203	YES	1845	0.895522	0	0	0	0	P3
Olfr666	953	230	2	825	93.4705	1015	6.52948	YES	0	0	0	0	0	0	P2
Olfr667	977	192	3	481	60.9439	1581	35.0965	YES	1931	3.95961	0	0	0	0	P3
Olfr668	953	210	2	2499	83.2552	2909	16.7448	YES	0	0	0	0	0	0	P2
Olfr669	950	438	2	141	83.3212	999	16.6788	YES	0	0	0	0	0	0	P2
Olfr67	959	322	3	2723	93.9667	6743	3.78755	YES	7013	2.24572	0	0	0	0	P2
Olfr672	935	929	1	211	100	0	0		0	0	0	0	0	0	P1
Olfr676	950	176	2	1595	74.0369	2622	25.9631	YES	0	0	0	0	0	0	P3
Olfr678	938	92	2	1010	83.249	2604	16.751	YES	0	0	0	0	0	0	P2
Olfr679	944	241	3	2649	69.4003	3989	26.1018	YES	4333	4.49799	0	0	0	0	P3
Olfr681	944	454	2	2569	91.0568	3929	8.94316	YES	0	0	0	0	0	0	P2
Olfr683	938	445	2	420	79.5756	2510	20.4244	YES	0	0	0	0	0	0	P3
Olfr685	947	365	3	1404	81.6771	1804	16.432	YES	2374	1.89091	0	0	0	0	P2
Olfr686	950	300	2	1480	94.0989	1590	5.90112	YES	0	0	0	0	0	0	P2
Olfr689	959	209	2	1322	52.4453	4702	47.5547	YES	0	0	0	0	0	0	P3
Olfr69	947	334	2	1504	89.1545	1934	10.8455	YES	0	0	0	0	0	0	P2
Olfr690	944	838	3	223	87.5969	1023	9.56652	YES	3593	2.83657	0	0	0	0	P2
Olfr691	965	388	3	242	81.8371	1162	16.9414	YES	1352	1.22148	0	0	0	0	P2
Olfr693	947	566	2	2317	99.3951	2507	0.604898	YES	0	0	0	0	0	0	P2
Olfr694	944	309	2	2107	90.505	3897	9.49498	YES	0	0	0	0	0	0	P2
Olfr695	944	875	3	422	76.9535	1862	16.2126	YES	2632	6.83387	0	0	0	0	P3
Olfr698	932	233	2	1815	73.9326	2565	26.0674	YES	0	0	0	0	0	0	P3
Olfr699	947	188	2	1850	87.4186	3260	12.5814	YES	0	0	0	0	0	0	P2
Olfr701	947	842	1	2361	100	0	0		0	0	0	0	0	0	P1
Olfr703	956	211	2	632	96.6939	986	3.30613	YES	0	0	0	0	0	0	P2
Olfr704	944	181	2	867	92.3356	979	7.66443	YES	0	0	0	0	0	0	P2
Olfr705	947	1466	1	1061	100	0	0		0	0	0	0	0	0	P1
Olfr706	947	754	3	2992	91.104	3312	7.76631	YES	3942	1.12964	0	0	0	0	P2
Olfr709-ps1	920	161	2	2191	82.9291	3561	17.0709	YES	0	0	0	0	0	0	P2
Olfr71	935	400	3	990	95.0815	2490	3.66092	YES	3040	1.25757	0	0	0	0	P2
Olfr711	941	1569	3	127	95.1986	1607	4.11811	YES	1737	0.683273	0	0	0	0	P2
Olfr713	950	153	2	1621	41.3611	3887	58.6389	no	0	0	0	0	0	0	P3
Olfr716	941	422	3	969	89.8267	2189	7.89767	YES	2290	2.27566	0	0	0	0	P2
Olfr720	947	899	3	901	81.816	1881	11.6605	YES	3951	6.52352	0	0	0	0	P2
Olfr721-ps1	965	1172	3	478	93.441	1578	5.23599	YES	2396	1.32303	0	0	0	0	P2
Olfr722	923	1721	3	442	92.541	642	6.93553	YES	792	0.523436	0	0	0	0	P2
Olfr723	926	503	2	106	91.5103	296	8.4897	YES	0	0	0	0	0	0	P2
Olfr724	926	351	1	130	100	0	0		0	0	0	0	0	0	P1
Olfr725	962	1414	2	123	97.0879	433	2.9121	YES	0	0	0	0	0	0	P2
Olfr726	962	6737	3	237	94.0519	1057	5.68245	YES	3787	0.265703	0	0	0	0	P2
Olfr727	971	15259	4	109	86.2097	429	11.3611	YES	1109	1.84401	1849	0.585243	0	0	P2
Olfr728	932	1392	2	5504	94.5805	6624	5.41953	YES	0	0	0	0	0	0	P2
Olfr729	968	1645	4	515	60.9693	1995	28.3818	YES	3095	9.71238	4225	0.936508	0	0	P4
Olfr73	938	368	1	1834	100	0	0		0	0	0	0	0	0	P1
Olfr731	977	396	3	2962	40.7126	4382	51.8404	no	4572	7.44698	0	0	0	0	P3
Olfr732	923	301	3	576	65.3478	2816	30.1061	YES	5306	4.54607	0	0	0	0	P3
Olfr733	923	779	3	1433	86.5078	2493	11.9297	YES	3823	1.56242	0	0	0	0	P2
Olfr734	938	189	3	749	61.9372	3089	30.4502	YES	3539	7.61256	0	0	0	0	P3
Olfr735	1061	187	3	991	71.1523	5511	24.7985	YES	6441	4.04928	0	0	0	0	P3
Olfr738	932	183	2	527	85.6435	1171	14.3565	YES	0	0	0	0	0	0	P2
Olfr739	926	145	2	933	81.9693	2434	18.0307	YES	0	0	0	0	0	0	P2
Olfr740	932	2165	4	647	58.7608	1147	37.4287	YES	2807	3.20336	3690	0.607071	0	0	P3
Olfr741	932	5308	4	427	71.4507	667	25.7156	YES	1947	1.8889	2848	0.944802	0	0	P3
Olfr743	932	3155	3	327	87.151	547	12.7289	YES	865	0.120125	0	0	0	0	P2
Olfr744	968	215	2	1451	84.682	2714	15.318	YES	0	0	0	0	0	0	P2
Olfr745	983	387	2	287	98.2617	1099	1.73827	YES	0	0	0	0	0	0	P2
Olfr746	628	26	1	281	100	0	0		0	0	0	0	0	0	P1
Olfr749	938	341	1	49	100	0	0		0	0	0	0	0	0	P1
Olfr750	992	242	3	601	63.3817	6161	25.0892	YES	8331	11.5291	0	0	0	0	P4
Olfr753-ps1	935	59	2	1406	68.8163	5976	31.1837	YES	0	0	0	0	0	0	P3
Olfr767	926	123	3	113	75.7261	3533	15.1971	YES	5163	9.07671	0	0	0	0	P3
Olfr769	935	309	1	2503	100	0	0		0	0	0	0	0	0	P1
Olfr77	935	342	4	879	96.0555	2979	-87.9588	YES	7819	91.6519	7940	0.251359	0	0
Olfr770	932	283	2	139	95.084	529	4.916	YES	0	0	0	0	0	0	P2
Olfr771	950	337	1	24	100	0	0		0	0	0	0	0	0	P1
Olfr772	932	220	2	999	89.1707	1449	10.8293	YES	0	0	0	0	0	0	P2
Olfr774	935	203	1	317	100	0	0		0	0	0	0	0	0	P1
Olfr78	959	211	2	1233	87.5576	3643	12.4424	YES	0	0	0	0	0	0	P2
Olfr780	935	107	2	542	59.206	2436	40.794	YES	0	0	0	0	0	0	P3
Olfr781	932	172	1	29	100	0	0		0	0	0	0	0	0	P1
Olfr784	956	457	3	191	87.0437	1631	10.637	YES	2764	2.31928	0	0	0	0	P2
Olfr786	935	592	2	51	91.6596	1321	8.3404	YES	0	0	0	0	0	0	P2
Olfr787	935	278	2	3593	90.5075	3872	9.49248	YES	0	0	0	0	0	0	P2
Olfr788	932	1435	3	501	90.092	3001	9.56042	YES	3223	0.347591	0	0	0	0	P2
Olfr789	935	1391	3	663	74.616	2043	23.3227	YES	2872	2.06125	0	0	0	0	P3
Olfr790	941	148	2	1502	92.0187	1625	7.9813	YES	0	0	0	0	0	0	P2
Olfr791	935	509	2	888	95.0482	1733	4.95183	YES	0	0	0	0	0	0	P2
Olfr792	932	128	1	1082	100	0	0		0	0	0	0	0	0	P1
Olfr794	959	675	2	1383	96.5416	1874	3.45843	YES	0	0	0	0	0	0	P2
Olfr796	929	1290	4	704	63.891	1344	26.1609	YES	2344	8.74227	3394	1.20583	0	0	P3
Olfr798	932	275	3	179	81.9242	2519	16.053	YES	2689	2.02283	0	0	0	0	P2
Olfr799	932	355	1	264	100	0	0		0	0	0	0	0	0	P1
Olfr8	929	558	1	2302	100	0	0		0	0	0	0	0	0	P1
Olfr800	932	183	2	619	82.1369	1655	17.8631	YES	0	0	0	0	0	0	P2
Olfr801	953	575	3	1045	84.9979	2465	13.2574	YES	2575	1.74472	0	0	0	0	P2
Olfr802	935	181	2	1409	27.7436	4119	72.2564	no	0	0	0	0	0	0	P3
Olfr803	923	79	2	502	95.1215	712	4.87852	YES	0	0	0	0	0	0	P2
Olfr805	956	1409	3	503	96.7837	3323	2.29608	YES	4153	0.920226	0	0	0	0	P2
Olfr806	938	929	3	456	87.5409	1376	9.37215	YES	2226	3.08697	0	0	0	0	P2
Olfr808	935	206	4	470	67.544	1890	23.8365	YES	3630	6.64923	3803	1.97031	0	0	P3
Olfr809	938	284	3	1103	57.9877	2043	37.002	YES	2606	5.01035	0	0	0	0	P3
Olfr810	935	380	2	2809	87.7292	3939	12.2708	YES	0	0	0	0	0	0	P2
Olfr811	956	295	3	625	76.9407	945	20.3213	YES	3255	2.73803	0	0	0	0	P3
Olfr812	929	205	1	731	100	0	0		0	0	0	0	0	0	P1
Olfr813	929	350	2	912	91.2275	1377	8.77254	YES	0	0	0	0	0	0	P2
Olfr819	941	628	2	2268	79.7766	3498	20.2234	YES	0	0	0	0	0	0	P3
Olfr820	935	946	3	1031	81.9338	2771	16.203	YES	2988	1.86319	0	0	0	0	P2
Olfr821	929	471	2	344	95.5396	683	4.46044	YES	0	0	0	0	0	0	P2
Olfr822	935	110	2	1210	60.6303	1557	39.3697	YES	0	0	0	0	0	0	P3
Olfr823	941	315	1	383	100	0	0		0	0	0	0	0	0	P1
Olfr824	944	477	2	1802	67.8591	2612	32.1409	YES	0	0	0	0	0	0	P3
Olfr825	959	233	3	170	74.8816	2530	20.2193	YES	2640	4.89914	0	0	0	0	P3
Olfr826	938	264	2	199	86.6097	1469	13.3903	YES	0	0	0	0	0	0	P2
Olfr827	965	299	2	984	53.1807	7114	46.8193	YES	0	0	0	0	0	0	P3
Olfr828	935	141	1	602	100	0	0		0	0	0	0	0	0	P1
Olfr829	935	146	2	1322	81.3692	2143	18.6308	YES	0	0	0	0	0	0	P2
Olfr835	932	545	1	1632	100	0	0		0	0	0	0	0	0	P1
Olfr839-ps1	935	147	3	2111	30.9708	6251	56.4404	no	7521	12.5888	0	0	0	0	P4
Olfr843	938	204	2	2918	48.1165	5408	51.8835	no	0	0	0	0	0	0	P3
Olfr845	935	337	3	422	61.708	2222	35.7491	YES	2821	2.54293	0	0	0	0	P3
Olfr846	930	77	1	3499	100	0	0		0	0	0	0	0	0	P1
Olfr847	935	136	2	1267	85.969	1697	14.031	YES	0	0	0	0	0	0	P2
Olfr849	935	337	3	3062	60.6788	4662	28.1919	YES	5511	11.1294	0	0	0	0	P4
Olfr853	910	66	2	2710	80.0499	4280	19.9501	YES	0	0	0	0	0	0	P2
Olfr855	935	285	2	2	98.8187	1047	1.18132	YES	0	0	0	0	0	0	P2
Olfr859	926	275	3	713	79.4298	4233	10.2854	YES	8359	10.2848	0	0	0	0	P4
Olfr860	950	122	2	390	92.3529	900	7.64706	YES	0	0	0	0	0	0	P2
Olfr867	992	146	1	3514	100	0	0		0	0	0	0	0	0	P1
Olfr868	926	696	3	2760	72.3344	3100	26.6892	YES	4438	0.976405	0	0	0	0	P3
Olfr869	939	451	2	211	86.4709	768	13.5291	YES	0	0	0	0	0	0	P2
Olfr870	932	206	1	2115	100	0	0		0	0	0	0	0	0	P1
Olfr872	939	162	2	831	97.2388	1183	2.76116	YES	0	0	0	0	0	0	P2
Olfr876	929	165	3	443	45.5261	3303	43.1212	YES	5628	11.3527	0	0	0	0	P4
Olfr877	900	73	1	1582	100	0	0		0	0	0	0	0	0	P1
Olfr881	926	227	2	2587	87.8633	3066	12.1367	YES	0	0	0	0	0	0	P2
Olfr884	926	433	2	2029	96.2647	3581	3.73527	YES	0	0	0	0	0	0	P2
Olfr887	926	221	2	2187	85.6323	4973	14.3677	YES	0	0	0	0	0	0	P2
Olfr889	926	126	2	3187	70.6211	4456	29.3789	YES	0	0	0	0	0	0	P3
Olfr890	926	74	1	4377	100	0	0		0	0	0	0	0	0	P1
Olfr893	929	263	2	1564	96.229	1797	3.77104	YES	0	0	0	0	0	0	P2
Olfr895	923	253	2	283	91.9477	2530	8.05227	YES	0	0	0	0	0	0	P2
Olfr896-ps1	923	102	1	1531	100	0	0		0	0	0	0	0	0	P1
Olfr90	929	448	3	216	74.2248	1176	20.4596	YES	1366	5.31561	0	0	0	0	P3
Olfr901	932	111	2	181	77.4568	1491	22.5432	YES	0	0	0	0	0	0	P3
Olfr902	926	138	2	657	81.4152	3317	18.5848	YES	0	0	0	0	0	0	P2
Olfr904	929	167	2	161	75.7988	3996	24.2012	YES	0	0	0	0	0	0	P3
Olfr907	921	85	1	282	100	0	0		0	0	0	0	0	0	P1
Olfr912-201	929	415	1	954	100	0	0		0	0	0	0	0	0	P1
Olfr912-202	929	592	3	45	90.4948	4665	8.32753	YES	5137	1.1777	0	0	0	0	P2
Olfr913	935	166	2	1059	97.8584	1370	2.1416	YES	0	0	0	0	0	0	P2
Olfr914	947	348	1	3524	100	0	0		0	0	0	0	0	0	P1
Olfr916	929	148	2	129	72.8371	2499	27.1629	YES	0	0	0	0	0	0	P3
Olfr92	935	127	1	539	100	0	0		0	0	0	0	0	0	P1
Olfr920	921	116	3	785	62.6108	2485	29.4007	YES	3570	7.98847	0	0	0	0	P3
Olfr921	938	626	3	1356	64.6238	2516	31.1413	YES	3162	4.23492	0	0	0	0	P3
Olfr923	932	280	2	1240	92.5229	2165	7.47712	YES	0	0	0	0	0	0	P2
Olfr93	935	511	2	1172	95.8703	1602	4.12967	YES	0	0	0	0	0	0	P2
Olfr934	929	176	1	297	100	0	0		0	0	0	0	0	0	P1
Olfr935	923	174	1	539	100	0	0		0	0	0	0	0	0	P1
Olfr944	932	125	1	39	100	0	0		0	0	0	0	0	0	P1
Olfr954	929	128	2	242	80.3876	3544	19.6124	YES	0	0	0	0	0	0	P2
Olfr957	932	283	2	411	89.3103	1781	10.6897	YES	0	0	0	0	0	0	P2
Olfr959	932	189	1	2922	100	0	0		0	0	0	0	0	0	P1
Olfr96	938	403	1	656	100	0	0		0	0	0	0	0	0	P1
Olfr961	941	195	2	1693	88.7617	1814	11.2383	YES	0	0	0	0	0	0	P2
Olfr963	932	125	2	720	86.8657	2816	13.1343	YES	0	0	0	0	0	0	P2
Olfr965	935	300	2	318	91.5414	421	8.45857	YES	0	0	0	0	0	0	P2
Olfr967	929	80	1	1571	100	0	0		0	0	0	0	0	0	P1
Olfr969	932	1557	1	321	100	0	0		0	0	0	0	0	0	P1
Olfr97	929	379	2	346	88.3266	476	11.6734	YES	0	0	0	0	0	0	P2
Olfr970	932	208	1	417	100	0	0		0	0	0	0	0	0	P1
Olfr972	941	675	1	446	100	0	0		0	0	0	0	0	0	P1
Olfr974	929	404	3	118	92.3902	1858	4.85981	YES	2072	2.74994	0	0	0	0	P2
Olfr976	941	148	2	1686	93.5624	1956	6.43757	YES	0	0	0	0	0	0	P2
Olfr983	932	282	3	810	81.1886	5050	15.7501	YES	5860	3.06122	0	0	0	0	P2
Olfr984	941	424	3	3399	79.4439	4399	19.2367	YES	4589	1.31939	0	0	0	0	P3
Olfr985	932	272	3	25	76.5625	665	21.3967	YES	815	2.04082	0	0	0	0	P3
Olfr987	926	383	1	221	100	0	0		0	0	0	0	0	0	P1
Olfr988	926	349	2	140	97.9487	490	2.05128	YES	0	0	0	0	0	0	P2
Olfr99	914	471	1	457	100	0	0		0	0	0	0	0	0	P1
Olfr992	926	87	2	525	88.76	1475	11.24	YES	0	0	0	0	0	0	P2
Olfr994	941	400	2	384	97.7534	814	2.2466	YES	0	0	0	0	0	0	P2
OlfrAC073945.2	930	124	1	1148	100	0	0		0	0	0	0	0	0	P1
OlfrGm10310	941	786	1	3392	100	0	0		0	0	0	0	0	0	P1
OlfrGm13723	944	920	5	324	47.6481	2524	35.9618	YES	3144	11.2885	3864	3.52266	6074	1.57896	P4
OlfrGm13757	914	348	3	1414	61.6883	3054	35.7035	YES	3384	2.60818	0	0	0	0	P3
OlfrGm13762	932	2189	1	817	100	0	0		0	0	0	0	0	0	P1
OlfrGm13769	926	474	1	1396	100	0	0		0	0	0	0	0	0	P1
OlfrGm4461	944	707	2	3041	61.3004	4191	38.6996	YES	0	0	0	0	0	0	P3
OlfrOR4P4	926	2664	4	2865	7.04026	6305	69.893	no	6525	21.3467	6692	1.72004	0	0	P4

## Sheet: male_IS2017
Gene name	Length_CDSmin	Counts_CDSmin	Nb of 3'UTR isoforms	length_utr1	%RA_utr1	length_utr2	%RA_utr2	length_utr3	%RA_utr3	length_utr4	%RA_utr4	length_utr5	%RA_utr5	Quantitative profile
Olfr1006	935	792	3	134	81.9081	554	17.1841	1484	0.907837	0	0	0	0	P2
Olfr1009	941	404	2	134	90.9353	2855	9.06471	0	0	0	0	0	0	P2
Olfr101	923	800	3	111	73.8009	891	22.6016	2161	3.59756	0	0	0	0	P3
Olfr1012	932	945	2	981	78.9509	2151	21.0491	0	0	0	0	0	0	P3
Olfr1013	914	964	1	799	100	0	0	0	0	0	0	0	0	P1
Olfr1015	935	2219	2	1012	71.606	1339	28.394	0	0	0	0	0	0	P3
Olfr1016	926	880	3	824	60.3254	1624	38.6657	1734	1.00889	0	0	0	0	P3
Olfr1018	932	1393	2	319	98.7782	692	1.22175	0	0	0	0	0	0	P2
Olfr1019	929	540	2	405	91.0989	1255	8.9011	0	0	0	0	0	0	P2
Olfr102	923	351	1	1864	100	0	0	0	0	0	0	0	0	P1
Olfr1020	950	545	2	1220	88.303	1369	11.697	0	0	0	0	0	0	P2
Olfr103	938	378	2	736	65.4017	1946	34.5983	0	0	0	0	0	0	P3
Olfr1031	1007	425	3	57	92.3754	597	5.65524	821	1.96937	0	0	0	0	P2
Olfr1033	929	264	2	2419	90.6794	2947	9.32061	0	0	0	0	0	0	P2
Olfr1038-ps	817	51	1	3682	100	0	0	0	0	0	0	0	0	P1
Olfr1039	956	275	2	702	75.4236	2932	24.5764	0	0	0	0	0	0	P3
Olfr1044	941	365	1	2285	100	0	0	0	0	0	0	0	0	P1
Olfr1045	944	543	3	565	80.2574	1805	18.4799	2275	1.26271	0	0	0	0	P2
Olfr1046	947	921	3	1048	91.5994	1728	6.51442	2258	1.88617	0	0	0	0	P2
Olfr1048	938	176	1	1961	100	0	0	0	0	0	0	0	0	P1
Olfr1049	923	168	2	61	88.5176	311	11.4824	0	0	0	0	0	0	P2
Olfr1051	923	243	3	1360	72.4192	2460	19.2915	3070	8.28931	0	0	0	0	P3
Olfr1052	935	578	2	180	98.2724	1086	1.72761	0	0	0	0	0	0	P2
Olfr1054	935	202	1	245	100	0	0	0	0	0	0	0	0	P1
Olfr1056	938	349	1	1043	100	0	0	0	0	0	0	0	0	P1
Olfr1057	944	306	3	468	69.3802	1528	23.09	2618	7.52984	0	0	0	0	P3
Olfr1062	944	370	3	2142	79.1932	3742	17.6453	4012	3.16153	0	0	0	0	P3
Olfr1065	938	331	1	1114	100	0	0	0	0	0	0	0	0	P1
Olfr107	926	396	1	984	100	0	0	0	0	0	0	0	0	P1
Olfr1079	938	742	2	312	87.5318	1142	12.4682	0	0	0	0	0	0	P2
Olfr1080	938	1118	2	389	98.8898	1119	1.11016	0	0	0	0	0	0	P2
Olfr1082	938	325	2	372	96.8082	582	3.19176	0	0	0	0	0	0	P2
Olfr1085	938	434	3	1007	86.6246	3767	12.0135	4157	1.36197	0	0	0	0	P2
Olfr1087	938	441	3	342	83.1162	2842	13.8068	3152	3.07706	0	0	0	0	P2
Olfr109	941	488	2	3827	94.7605	4719	5.23952	0	0	0	0	0	0	P2
Olfr1093	965	1357	2	89	93.5492	1035	6.45078	0	0	0	0	0	0	P2
Olfr1094	989	369	3	223	91.9051	1363	6.68126	1747	1.41363	0	0	0	0	P2
Olfr1097	944	1692	4	142	65.4666	3002	27.2392	3182	6.76891	4892	0.525348	0	0	P3
Olfr1098	944	257	3	1114	64.6289	2734	30.2555	3604	5.11561	0	0	0	0	P3
Olfr1099	935	1243	4	301	55.247	3001	32.4572	3361	12.1238	3671	0.172036	0	0	P4
Olfr11	938	766	3	999	77.3738	1799	18.5217	2069	4.10452	0	0	0	0	P3
Olfr110	950	2408	1	604	100	0	0	0	0	0	0	0	0	P1
Olfr1100	962	428	2	1642	95.9387	1772	4.06134	0	0	0	0	0	0	P2
Olfr1101	929	182	1	1954	100	0	0	0	0	0	0	0	0	P1
Olfr1102	971	278	2	561	88.9343	2654	11.0657	0	0	0	0	0	0	P2
Olfr1104	929	862	1	911	100	0	0	0	0	0	0	0	0	P1
Olfr1106	935	381	3	50	88.5677	1530	10.6613	1860	0.77101	0	0	0	0	P2
Olfr1107	935	442	2	356	70.4841	2526	29.5159	0	0	0	0	0	0	P3
Olfr1109	935	162	3	735	86.3376	3495	9.04414	4185	4.61828	0	0	0	0	P2
Olfr111	950	806	2	1206	92.2347	2998	7.76528	0	0	0	0	0	0	P2
Olfr1110	935	3099	2	461	95.4543	1711	4.5457	0	0	0	0	0	0	P2
Olfr1111	935	381	3	87	91.097	487	7.51555	837	1.38749	0	0	0	0	P2
Olfr1112	953	2479	2	143	98.3694	1072	1.6306	0	0	0	0	0	0	P2
Olfr1113	977	100	1	779	100	0	0	0	0	0	0	0	0	P1
Olfr1115	977	241	1	872	100	0	0	0	0	0	0	0	0	P1
Olfr1116	920	389	2	486	83.0516	5006	16.9484	0	0	0	0	0	0	P2
Olfr1117-ps1	920	602	3	526	47.9886	3526	50.362	4135	1.64945	0	0	0	0	P3
Olfr112	899	413	2	1512	91.8027	1682	8.19734	0	0	0	0	0	0	P2
Olfr1122	977	380	1	3208	100	0	0	0	0	0	0	0	0	P1
Olfr1123	968	1101	3	1424	57.2467	4364	37.7296	4860	5.02368	0	0	0	0	P3
Olfr1124	953	635	3	277	89.7251	1177	7.54947	1528	2.72544	0	0	0	0	P2
Olfr1126	941	1235	3	269	87.9144	929	11.3074	1586	0.778257	0	0	0	0	P2
Olfr1129	941	980	2	169	68.3548	1241	31.6452	0	0	0	0	0	0	P3
Olfr1130	941	243	3	838	79.6848	2378	17.6485	2797	2.66667	0	0	0	0	P3
Olfr1131	926	70	2	606	89.7114	761	10.2886	0	0	0	0	0	0	P2
Olfr1132	923	134	2	2237	90.4884	2947	9.51156	0	0	0	0	0	0	P2
Olfr1134	935	479	2	256	94.2049	446	5.79513	0	0	0	0	0	0	P2
Olfr1135	929	199	2	1274	87.0155	1564	12.9845	0	0	0	0	0	0	P2
Olfr114	935	142	2	74	93.1954	364	6.8046	0	0	0	0	0	0	P2
Olfr1140	932	852	2	81	94.5455	353	5.45455	0	0	0	0	0	0	P2
Olfr1143	929	578	1	961	100	0	0	0	0	0	0	0	0	P1
Olfr1148	941	646	3	1189	68.4239	1689	27.3118	2786	4.2643	0	0	0	0	P3
Olfr115	929	565	3	72	72.5508	872	25.2767	3542	2.17251	0	0	0	0	P3
Olfr1150-ps1	941	478	2	89	82.3563	3299	17.6437	0	0	0	0	0	0	P2
Olfr1154	929	501	3	1309	89.4037	3749	8.2023	4019	2.39397	0	0	0	0	P2
Olfr1155	941	525	2	902	97.4136	1052	2.58638	0	0	0	0	0	0	P2
Olfr1157	935	503	3	1083	80.8131	3383	17.1814	3653	2.00544	0	0	0	0	P2
Olfr116	962	1033	3	49	88.261	2909	10.3763	3099	1.36275	0	0	0	0	P2
Olfr1160	929	97	2	1923	36.9223	4893	63.0777	0	0	0	0	0	0	P3
Olfr1161	962	127	1	2522	100	0	0	0	0	0	0	0	0	P1
Olfr1162	941	454	1	3769	100	0	0	0	0	0	0	0	0	P1
Olfr1166	947	72	1	532	100	0	0	0	0	0	0	0	0	P1
Olfr1167	947	265	3	331	68.0988	2851	27.1663	4461	4.73497	0	0	0	0	P3
Olfr1168	935	371	3	845	91.6211	2505	6.0432	2902	2.33567	0	0	0	0	P2
Olfr117	950	1216	2	1407	95.6424	2037	4.35762	0	0	0	0	0	0	P2
Olfr1170	947	360	3	296	49.6962	1716	46.676	3506	3.6278	0	0	0	0	P3
Olfr1178	968	1914	4	640	81.9305	2720	11.9578	4820	4.33767	7122	1.77397	0	0	P2
Olfr1179	920	561	1	131	100	0	0	0	0	0	0	0	0	P1
Olfr118	962	186	2	65	90.8223	1269	9.17774	0	0	0	0	0	0	P2
Olfr1183	908	1476	4	1035	90.339	2795	5.44062	6855	3.79937	7003	0.421	0	0	P2
Olfr1184	932	379	2	1630	93.2278	2308	6.7722	0	0	0	0	0	0	P2
Olfr1185-ps1	908	180	2	15	95.4902	1290	4.5098	0	0	0	0	0	0	P2
Olfr1186	908	176	2	256	79.3548	2194	20.6452	0	0	0	0	0	0	P3
Olfr119	962	816	3	465	90.4168	2445	7.44869	2671	2.13456	0	0	0	0	P2
Olfr1192-ps1	926	590	2	371	94.2391	1301	5.76087	0	0	0	0	0	0	P2
Olfr1193	932	1552	1	1933	100	0	0	0	0	0	0	0	0	P1
Olfr1196	941	928	2	2936	97.8004	3546	2.1996	0	0	0	0	0	0	P2
Olfr1197	941	1681	4	1667	77.448	2167	17.9255	2507	3.98449	3557	0.64205	0	0	P3
Olfr1198	923	685	2	351	89.8766	1941	10.1234	0	0	0	0	0	0	P2
Olfr1199	929	1735	2	120	78.5714	1550	21.4286	0	0	0	0	0	0	P3
Olfr12	998	1475	3	890	96.2521	2410	3.23605	2516	0.511841	0	0	0	0	P2
Olfr120	962	697	2	145	95.7919	480	4.20813	0	0	0	0	0	0	P2
Olfr1200	1007	1415	3	1076	80.404	2416	15.0632	3786	4.53276	0	0	0	0	P2
Olfr1201	920	251	2	1250	93.8353	1687	6.16468	0	0	0	0	0	0	P2
Olfr1202	926	511	3	515	59.1765	2535	40.0303	2761	0.793223	0	0	0	0	P3
Olfr1204	926	406	4	2895	55.1311	4055	32.2666	5075	10.5812	5711	2.02112	0	0	P4
Olfr1205	920	1311	3	1290	55.6805	5090	43.1341	5438	1.18542	0	0	0	0	P3
Olfr1206	920	1851	3	1229	48.8945	2229	49.8142	2520	1.29133	0	0	0	0	P3
Olfr1208	923	526	2	343	78.6741	1113	21.3259	0	0	0	0	0	0	P3
Olfr1209	929	681	3	1154	51.5481	3254	40.1386	5404	8.3133	0	0	0	0	P3
Olfr121	962	1595	3	45	84.9804	485	14.7385	872	0.281096	0	0	0	0	P2
Olfr1211	932	1814	4	154	65.8903	1754	29.3088	2374	3.92756	3544	0.873336	0	0	P3
Olfr1212	932	2088	2	530	73.9646	1913	26.0354	0	0	0	0	0	0	P3
Olfr1214	932	802	1	817	100	0	0	0	0	0	0	0	0	P1
Olfr1215	935	409	3	607	86.0826	1627	10.9146	1937	3.0028	0	0	0	0	P2
Olfr1216	932	592	2	1338	96.5172	2148	3.48282	0	0	0	0	0	0	P2
Olfr1217	911	492	3	845	67.601	1605	29.3163	2315	3.08272	0	0	0	0	P3
Olfr1219	932	477	2	1615	90.6445	3085	9.35551	0	0	0	0	0	0	P2
Olfr122	962	1081	5	5	97.4127	345	1.87393	1245	0.465745	3805	0.218761	4219	0.0288943	P2
Olfr1220	932	372	3	610	77.7213	2370	18.6978	2520	3.58086	0	0	0	0	P3
Olfr1221	932	121	2	1207	68.8862	2717	31.1138	0	0	0	0	0	0	P3
Olfr1222	932	1532	3	520	79.8284	1880	19.6407	2250	0.530865	0	0	0	0	P3
Olfr1223	932	123	1	589	100	0	0	0	0	0	0	0	0	P1
Olfr1224-ps1	932	2766	3	647	84.5264	847	14.756	997	0.717617	0	0	0	0	P2
Olfr1225	932	224	2	250	58.1963	1780	41.8037	0	0	0	0	0	0	P3
Olfr1226	929	3988	3	931	96.715	3811	2.62488	4381	0.660149	0	0	0	0	P2
Olfr1228	932	7072	1	761	100	0	0	0	0	0	0	0	0	P1
Olfr1229	932	2943	3	198	89.5806	1578	9.60757	1848	0.811808	0	0	0	0	P2
Olfr1231	938	533	3	2045	85.7952	3405	8.97348	3955	5.23133	0	0	0	0	P2
Olfr1232	932	1944	2	194	99.2266	1924	0.773371	0	0	0	0	0	0	P2
Olfr1233	914	353	3	2204	54.9258	6184	33.5474	6474	11.5268	0	0	0	0	P4
Olfr1234	941	525	2	553	61.9965	2483	38.0035	0	0	0	0	0	0	P3
Olfr1238	944	585	3	1003	42.0093	3423	40.3774	4093	17.6133	0	0	0	0	P4
Olfr1239	914	632	2	317	97.3092	947	2.69077	0	0	0	0	0	0	P2
Olfr124	944	4530	4	1666	85.244	1846	12.4357	2566	2.19996	2744	0.120326	0	0	P2
Olfr1240	941	2289	3	662	56.0022	2982	43.0538	3752	0.944002	0	0	0	0	P3
Olfr1241	941	1617	1	953	100	0	0	0	0	0	0	0	0	P1
Olfr1242	917	1226	3	458	85.4336	878	12.4545	2668	2.11192	0	0	0	0	P2
Olfr1243	914	702	3	601	67.8274	1341	29.2477	4571	2.92499	0	0	0	0	P3
Olfr1246	941	615	3	554	40.4982	3934	57.7027	4424	1.79905	0	0	0	0	P3
Olfr1247	941	1810	4	202	91.3371	2202	6.09553	4142	2.07684	4832	0.49058	0	0	P2
Olfr125	959	295	1	2527	100	0	0	0	0	0	0	0	0	P1
Olfr1250	941	911	3	22	96.2765	2642	3.16041	2852	0.563092	0	0	0	0	P2
Olfr1251	953	1654	2	149	82.2477	1059	17.7523	0	0	0	0	0	0	P2
Olfr1252	941	1235	3	243	63.7593	1563	35.3008	1693	0.93993	0	0	0	0	P3
Olfr1253	953	793	2	853	56.424	2403	43.576	0	0	0	0	0	0	P3
Olfr1254	941	1917	2	437	92.7296	1327	7.27039	0	0	0	0	0	0	P2
Olfr1255	911	495	2	610	92.4224	1310	7.57764	0	0	0	0	0	0	P2
Olfr1256	917	1132	3	1108	78.9988	2788	16.3177	5058	4.68345	0	0	0	0	P3
Olfr1257	926	4891	2	1215	99.7846	2067	0.215376	0	0	0	0	0	0	P2
Olfr1258	932	1924	3	1089	94.449	4309	4.25702	5793	1.29398	0	0	0	0	P2
Olfr1259	926	1361	2	266	65.4257	2656	34.5743	0	0	0	0	0	0	P3
Olfr126	956	488	1	1611	100	0	0	0	0	0	0	0	0	P1
Olfr1260	929	6087	4	263	83.9197	1123	15.5322	2823	0.344378	3322	0.203691	0	0	P2
Olfr1261	917	3599	3	12	92.7495	712	6.60876	1886	0.641708	0	0	0	0	P2
Olfr1263	917	3098	2	11	95.0888	2411	4.91123	0	0	0	0	0	0	P2
Olfr1264	923	3545	2	870	47.0254	2050	52.9746	0	0	0	0	0	0	P3
Olfr1265	926	696	3	1298	73.7306	2358	13.6126	4450	12.6569	0	0	0	0	P4
Olfr127	968	485	3	1617	77.2573	3097	18.1297	3979	4.61304	0	0	0	0	P3
Olfr1270	911	440	2	981	37.3125	3851	62.6875	0	0	0	0	0	0	P3
Olfr1271	914	745	3	1698	78.6483	4938	19.2101	6988	2.14158	0	0	0	0	P3
Olfr1272	923	122	2	1277	86.4376	1667	13.5624	0	0	0	0	0	0	P2
Olfr1273-ps	920	125	2	15566	57.4749	15956	42.5251	0	0	0	0	0	0	P3
Olfr1274-ps	926	1159	2	719	87.1458	2308	12.8542	0	0	0	0	0	0	P2
Olfr1275	935	1201	2	106	72.4484	466	27.5516	0	0	0	0	0	0	P3
Olfr1276	935	759	4	37	84.8534	2197	11.859	3777	2.12456	4174	1.16303	0	0	P2
Olfr1277	908	760	3	124	79.5513	4224	18.5785	5654	1.87015	0	0	0	0	P3
Olfr128	923	203	1	2178	100	0	0	0	0	0	0	0	0	P1
Olfr1280	914	2281	4	3003	84.7851	4023	12.3104	5623	2.53553	6189	0.369022	0	0	P2
Olfr1281	914	3908	4	52	72.6387	712	22.2929	1992	3.3779	3562	1.69042	0	0	P3
Olfr1284	932	506	3	226	77.8744	1186	20.2568	2356	1.86883	0	0	0	0	P3
Olfr1286	914	417	2	1794	84.4755	3384	15.5245	0	0	0	0	0	0	P2
Olfr129	962	675	4	1514	49.3751	2754	29.1067	3774	21.122	4064	0.396256	0	0	P4
Olfr1290	935	1301	4	24	83.7372	1024	14.5615	1544	1.18597	2574	0.515352	0	0	P2
Olfr1293-ps	887	240	2	262	81.7492	2551	18.2508	0	0	0	0	0	0	P2
Olfr1294	935	3113	3	786	96.0899	3466	1.65781	4316	2.25229	0	0	0	0	P2
Olfr1295	935	1364	3	72	95.5755	412	3.26734	862	1.15718	0	0	0	0	P2
Olfr1297	935	1811	4	503	64.2065	2083	27.5546	5683	5.17148	6833	3.06748	0	0	P3
Olfr1298	935	541	1	537	100	0	0	0	0	0	0	0	0	P1
Olfr1299	935	1559	2	501	99.2117	691	0.788294	0	0	0	0	0	0	P2
Olfr130	950	638	3	4056	87.355	6036	11.1481	6985	1.49689	0	0	0	0	P2
Olfr1300-ps1	936	111	1	798	100	0	0	0	0	0	0	0	0	P1
Olfr1301	935	6949	2	4777	98.9783	5165	1.02173	0	0	0	0	0	0	P2
Olfr1303	935	287	1	1542	100	0	0	0	0	0	0	0	0	P1
Olfr1305	935	566	2	516	98.7639	846	1.23608	0	0	0	0	0	0	P2
Olfr1306	935	377	1	650	100	0	0	0	0	0	0	0	0	P1
Olfr1307	935	767	2	259	93.6109	2609	6.38906	0	0	0	0	0	0	P2
Olfr1308	959	1051	2	420	94.1176	1330	5.88235	0	0	0	0	0	0	P2
Olfr1309	935	533	2	1070	57.9045	3280	42.0955	0	0	0	0	0	0	P3
Olfr131	941	2223	3	180	91.8414	400	7.34023	870	0.818337	0	0	0	0	P2
Olfr1310	935	229	2	3265	94.1067	4335	5.89327	0	0	0	0	0	0	P2
Olfr1311	935	613	3	67	83.3509	1247	15.7242	2117	0.92484	0	0	0	0	P2
Olfr1312	950	708	2	1562	93.5386	4012	6.46137	0	0	0	0	0	0	P2
Olfr1317	947	608	3	187	81.1976	807	17.2332	1589	1.56919	0	0	0	0	P2
Olfr1318	959	949	3	1215	73.1482	1815	21.8347	2548	5.01709	0	0	0	0	P3
Olfr132	938	974	1	391	100	0	0	0	0	0	0	0	0	P1
Olfr1320	956	756	2	388	98.5953	574	1.40473	0	0	0	0	0	0	P2
Olfr1321	956	1943	3	735	84.6826	3294	14.2848	4024	1.03259	0	0	0	0	P2
Olfr1322	929	814	2	409	75.5774	2419	24.4226	0	0	0	0	0	0	P3
Olfr1323	926	301	2	1742	89.5054	2732	10.4946	0	0	0	0	0	0	P2
Olfr1324	941	384	2	231	62.717	4481	37.283	0	0	0	0	0	0	P3
Olfr1325	935	787	3	1300	50.9189	2320	48.6337	2758	0.447352	0	0	0	0	P3
Olfr1326-ps1	932	1387	3	1250	93.1144	1430	4.88091	2220	2.00466	0	0	0	0	P2
Olfr133	935	659	3	76	88.566	996	7.82808	2190	3.60595	0	0	0	0	P2
Olfr1330	944	306	2	3832	90.0612	5652	9.93879	0	0	0	0	0	0	P2
Olfr1331	950	106	2	1954	89.6138	2817	10.3862	0	0	0	0	0	0	P2
Olfr1333	950	132	2	1464	80.7481	1754	19.2519	0	0	0	0	0	0	P2
Olfr1339	944	292	1	1373	100	0	0	0	0	0	0	0	0	P1
Olfr134	935	466	2	411	96.9074	1288	3.09257	0	0	0	0	0	0	P2
Olfr1340	944	946	3	556	94.2002	2096	5.17418	2262	0.625647	0	0	0	0	P2
Olfr1341	935	663	2	2031	95.6133	3129	4.3867	0	0	0	0	0	0	P2
Olfr1342	944	832	2	1702	94.9455	2272	5.05449	0	0	0	0	0	0	P2
Olfr1349	950	2295	3	768	84.3098	1168	15.4788	1498	0.211315	0	0	0	0	P2
Olfr135	935	161	2	1596	88.6567	1701	11.3433	0	0	0	0	0	0	P2
Olfr1350	923	449	1	568	100	0	0	0	0	0	0	0	0	P1
Olfr1351	956	62	1	1419	100	0	0	0	0	0	0	0	0	P1
Olfr1352	926	1117	3	2011	92.1207	3111	7.37407	3476	0.505231	0	0	0	0	P2
Olfr1353	926	727	2	631	98.1315	768	1.86849	0	0	0	0	0	0	P2
Olfr1354	929	1358	3	388	90.0449	1668	6.42748	3154	3.52764	0	0	0	0	P2
Olfr1355	929	337	3	164	78.163	2024	20.9024	2236	0.934579	0	0	0	0	P3
Olfr1356	959	388	1	1893	100	0	0	0	0	0	0	0	0	P1
Olfr1357	938	1123	2	109	85.1336	679	14.8664	0	0	0	0	0	0	P2
Olfr1359	938	1805	3	45	76.604	2685	23.2567	2820	0.139276	0	0	0	0	P3
Olfr136	935	1687	2	157	95.7334	452	4.26661	0	0	0	0	0	0	P2
Olfr1361	950	435	2	1456	96.1273	2706	3.87274	0	0	0	0	0	0	P2
Olfr1364	941	3331	4	34	85.3702	674	7.54766	1354	6.89993	1724	0.182222	0	0	P2
Olfr1366	938	419	1	1571	100	0	0	0	0	0	0	0	0	P1
Olfr1368	941	1657	1	251	100	0	0	0	0	0	0	0	0	P1
Olfr1369-ps1	950	1550	1	2483	100	0	0	0	0	0	0	0	0	P1
Olfr137	935	119	2	408	81.7214	3598	18.2786	0	0	0	0	0	0	P2
Olfr1370	947	1546	3	1545	63.6992	1925	29.4796	3075	6.82123	0	0	0	0	P3
Olfr1377	920	378	2	868	95.5782	2954	4.42185	0	0	0	0	0	0	P2
Olfr1378	944	102	1	3059	100	0	0	0	0	0	0	0	0	P1
Olfr138	935	286	2	435	94.6534	548	5.34661	0	0	0	0	0	0	P2
Olfr1380	932	726	2	788	94.2417	1837	5.75826	0	0	0	0	0	0	P2
Olfr1381	932	646	3	1788	49.4258	3168	39.2872	3664	11.2869	0	0	0	0	P4
Olfr1382	932	1894	3	2228	94.7613	2388	4.93338	2711	0.305295	0	0	0	0	P2
Olfr1383	932	1797	4	10	97.1783	570	2.20603	2450	0.581321	3130	0.034389	0	0	P2
Olfr1384	953	3332	4	273	70.3041	1673	27.8839	4033	1.51119	4239	0.300862	0	0	P3
Olfr1385	926	876	3	611	62.4911	1891	33.9092	2001	3.59973	0	0	0	0	P3
Olfr1386	926	1456	2	628	98.5058	869	1.49416	0	0	0	0	0	0	P2
Olfr1387	932	479	3	1941	69.1826	3341	28.2175	3929	2.59989	0	0	0	0	P3
Olfr1388	932	284	2	540	71.9406	7740	28.0594	0	0	0	0	0	0	P3
Olfr1389	932	458	1	1432	100	0	0	0	0	0	0	0	0	P1
Olfr1391	932	981	2	1002	73.6434	1407	26.3566	0	0	0	0	0	0	P3
Olfr1392	932	1383	2	1468	98.6932	1630	0	0	0	0	0	0	0	P2
Olfr1393	932	350	2	1535	95.8153	1699	4.18469	0	0	0	0	0	0	P2
Olfr1394	935	240	2	1211	85.002	4132	14.998	0	0	0	0	0	0	P2
Olfr1395	950	1299	1	1244	100	0	0	0	0	0	0	0	0	P1
Olfr1396	944	1619	3	982	88.9419	2782	10.3413	3072	0.71683	0	0	0	0	P2
Olfr140	905	2976	3	40	82.1791	1180	10.3647	2070	7.45614	0	0	0	0	P2
Olfr1402	829	43	2	2300	73.4043	2770	26.5957	0	0	0	0	0	0	P3
Olfr1404	938	254	2	1838	91.1271	2809	8.87294	0	0	0	0	0	0	P2
Olfr1406	929	424	2	1462	96.0374	1932	3.9626	0	0	0	0	0	0	P2
Olfr1408	929	459	2	1548	94.8302	1678	5.16977	0	0	0	0	0	0	P2
Olfr141	944	367	1	1927	100	0	0	0	0	0	0	0	0	P1
Olfr1410	960	297	3	2621	61.3818	5581	35.789	5692	2.82917	0	0	0	0	P3
Olfr1411	968	973	3	158	96.2898	2258	2.82349	2606	0.886694	0	0	0	0	P2
Olfr1412	962	1356	3	518	53.8783	1958	44.7743	2819	1.34738	0	0	0	0	P3
Olfr1414	935	613	2	104	77.3035	4714	22.6965	0	0	0	0	0	0	P3
Olfr1415	932	973	2	3480	95.9358	4150	4.06419	0	0	0	0	0	0	P2
Olfr1416	935	770	3	2253	40.7223	3553	56.8138	4443	2.46381	0	0	0	0	P3
Olfr1417	944	1479	2	1180	97.9465	2590	2.05352	0	0	0	0	0	0	P2
Olfr1418	953	1215	2	568	81.9359	2458	18.0641	0	0	0	0	0	0	P2
Olfr1419	1028	523	2	569	62.8267	1559	37.1733	0	0	0	0	0	0	P3
Olfr142	914	348	1	1969	100	0	0	0	0	0	0	0	0	P1
Olfr1420	926	1209	2	1056	98.3203	3425	1.67969	0	0	0	0	0	0	P2
Olfr1423	929	1471	4	73	82.6439	2113	11.6071	3933	5.5051	4063	0.243897	0	0	P2
Olfr1424	938	1016	2	9	98.2353	519	1.76471	0	0	0	0	0	0	P2
Olfr1425	932	2715	3	115	90.7646	495	8.6849	645	0.550503	0	0	0	0	P2
Olfr1426	932	4097	3	886	74.9018	1106	24.3781	1516	0.720179	0	0	0	0	P3
Olfr1427	932	3698	1	733	0	0	0	0	0	0	0	0	0	P4
Olfr1428	941	3564	3	188	93.5441	928	5.62775	1898	0.828113	0	0	0	0	P2
Olfr143	929	246	2	2023	87.3069	3461	12.6931	0	0	0	0	0	0	P2
Olfr1431	935	413	2	1556	98.7603	1957	1.23971	0	0	0	0	0	0	P2
Olfr1437	935	758	1	2677	100	0	0	0	0	0	0	0	0	P1
Olfr1438-ps1	956	983	3	1225	73.834	1985	20.9051	4055	5.2609	0	0	0	0	P3
Olfr1440	944	1210	2	6175	97.3674	6296	2.63261	0	0	0	0	0	0	P2
Olfr1441	953	117	2	198	94.5856	1459	5.41442	0	0	0	0	0	0	P2
Olfr1442	935	793	2	907	94.0456	2352	5.95437	0	0	0	0	0	0	P2
Olfr1443	935	1075	2	2606	91.6031	2806	8.39689	0	0	0	0	0	0	P2
Olfr1444	956	582	2	242	94.3674	795	5.63264	0	0	0	0	0	0	P2
Olfr1446	923	132	1	1390	100	0	0	0	0	0	0	0	0	P1
Olfr1447	926	237	1	1401	100	0	0	0	0	0	0	0	0	P1
Olfr1448	941	663	3	1002	67.1278	2482	31.9163	3352	0.955906	0	0	0	0	P3
Olfr1457	950	59	1	1183	100	0	0	0	0	0	0	0	0	P1
Olfr1458	902	246	2	221	88.3968	1531	11.6032	0	0	0	0	0	0	P2
Olfr1459	920	252	2	650	60.2104	7700	39.7896	0	0	0	0	0	0	P3
Olfr146	917	483	2	491	96.0974	1041	3.90263	0	0	0	0	0	0	P2
Olfr1461	935	574	3	794	63.5658	1954	32.6938	2218	3.74041	0	0	0	0	P3
Olfr1463	929	4723	3	382	70.6077	662	26.8089	1250	2.58339	0	0	0	0	P3
Olfr1466	929	600	3	442	78.5193	862	17.1599	1384	4.32084	0	0	0	0	P3
Olfr147	941	415	2	293	84.8059	4180	15.1941	0	0	0	0	0	0	P2
Olfr1471	941	610	1	3197	100	0	0	0	0	0	0	0	0	P1
Olfr1472	941	171	1	34	100	0	0	0	0	0	0	0	0	P1
Olfr1474	941	78	1	5573	100	0	0	0	0	0	0	0	0	P1
Olfr1477	944	1063	4	261	76.1327	2441	19.2191	3141	3.93558	3758	0.712636	0	0	P3
Olfr1480	892	171	3	260	78.5523	2400	15.2997	2589	6.14803	0	0	0	0	P3
Olfr1484	815	916	3	20	92.2887	2500	7.31578	3141	0.395536	0	0	0	0	P2
Olfr1487	815	754	3	138	95.2788	2598	3.51893	3102	1.2023	0	0	0	0	P2
Olfr1489	938	83	2	5003	59.6578	7339	40.3422	0	0	0	0	0	0	P3
Olfr1490	947	335	2	545	77.2084	4042	22.7916	0	0	0	0	0	0	P3
Olfr1491	956	659	2	289	99.1273	586	0.872703	0	0	0	0	0	0	P2
Olfr1493-ps1	947	384	2	44	92.3578	702	7.64221	0	0	0	0	0	0	P2
Olfr1494	944	824	2	384	99.0612	1121	0.938795	0	0	0	0	0	0	P2
Olfr1495	956	297	1	978	100	0	0	0	0	0	0	0	0	P1
Olfr1496	944	428	2	1254	74.8387	3344	25.1613	0	0	0	0	0	0	P3
Olfr1497	941	207	2	131	95.1428	1061	4.85725	0	0	0	0	0	0	P2
Olfr15	935	5038	3	902	69.6953	2782	29.028	4674	1.27663	0	0	0	0	P3
Olfr150	935	538	2	420	97.1144	633	2.88561	0	0	0	0	0	0	P2
Olfr1500	932	260	2	258	98.7353	428	1.26471	0	0	0	0	0	0	P2
Olfr1501	944	731	3	364	64.0515	2984	33.5638	5194	2.38475	0	0	0	0	P3
Olfr1505	947	186	2	103	77.7192	1897	22.2808	0	0	0	0	0	0	P3
Olfr1506	926	613	2	1227	94.4007	1417	5.59933	0	0	0	0	0	0	P2
Olfr1507	938	29180	4	1188	97.1024	2868	0.85303	3988	0.26439	4678	0.0621051	0	0	P2
Olfr1508	929	2141	4	3085	63.797	4225	32.7614	6685	2.79287	6835	0.64877	0	0	P3
Olfr1509	923	3254	3	386	79.3271	1226	19.9288	1634	0.744088	0	0	0	0	P3
Olfr1510	953	775	2	797	97.3748	1027	2.62516	0	0	0	0	0	0	P2
Olfr1511	953	1214	2	16	99.6513	326	0.348736	0	0	0	0	0	0	P2
Olfr1512	938	285	2	795	92.1893	1725	7.81071	0	0	0	0	0	0	P2
Olfr1513	938	354	2	1527	74.0845	3217	25.9155	0	0	0	0	0	0	P3
Olfr152	941	383	2	1092	99.1363	1380	0.863705	0	0	0	0	0	0	P2
Olfr1532-ps1	920	1164	2	654	92.9381	1395	7.06191	0	0	0	0	0	0	P2
Olfr1535	977	198	3	387	77.9022	1487	17.2106	2837	4.88724	0	0	0	0	P3
Olfr1537	932	764	2	34	92.7149	3164	7.28514	0	0	0	0	0	0	P2
Olfr155	956	362	2	1361	94.313	3064	5.68703	0	0	0	0	0	0	P2
Olfr1555-ps1	962	261	1	1717	100	0	0	0	0	0	0	0	0	P1
Olfr156	953	320	1	256	100	0	0	0	0	0	0	0	0	P1
Olfr16	926	491	2	92	90.2564	621	9.74359	0	0	0	0	0	0	P2
Olfr160	926	786	1	2288	100	0	0	0	0	0	0	0	0	P1
Olfr161	938	46	2	877	53.564	3210	46.436	0	0	0	0	0	0	P3
Olfr165	935	381	3	32	93.8741	1352	5.67215	1622	0.453772	0	0	0	0	P2
Olfr166	935	10271	4	998	82.4132	2098	17.0237	3338	0.469419	3811	0.0937364	0	0	P2
Olfr167	935	2087	4	1359	41.5778	2939	51.826	4899	5.70075	5149	0.89549	0	0	P3
Olfr168	935	7321	3	109	78.5745	709	21.2033	2019	0.22222	0	0	0	0	P3
Olfr169	938	5594	2	1013	99.2036	1883	0.796421	0	0	0	0	0	0	P2
Olfr17	944	2137	3	367	96.1819	1327	3.41964	1579	0.398502	0	0	0	0	P2
Olfr170	935	2158	1	700	100	0	0	0	0	0	0	0	0	P1
Olfr171	938	1645	1	890	100	0	0	0	0	0	0	0	0	P1
Olfr172	926	193	1	694	100	0	0	0	0	0	0	0	0	P1
Olfr173	962	940	2	1487	98.1915	2257	1.80845	0	0	0	0	0	0	P2
Olfr175-ps1	923	1725	2	100	99.3669	370	0.633112	0	0	0	0	0	0	P2
Olfr177	926	1384	1	1229	100	0	0	0	0	0	0	0	0	P1
Olfr178	956	247	2	44	80.2319	954	19.7681	0	0	0	0	0	0	P2
Olfr18	939	111	1	1778	100	0	0	0	0	0	0	0	0	P1
Olfr180	792	1819	2	283	93.1144	1653	6.88564	0	0	0	0	0	0	P2
Olfr181	950	2124	2	42	93.6025	932	6.39749	0	0	0	0	0	0	P2
Olfr183	926	3158	1	850	100	0	0	0	0	0	0	0	0	P1
Olfr186	926	1153	2	1167	99.3934	1497	0.60658	0	0	0	0	0	0	P2
Olfr187	923	2431	3	139	96.1014	2719	3.12721	4749	0.771424	0	0	0	0	P2
Olfr19	926	268	2	635	83.5248	825	16.4752	0	0	0	0	0	0	P2
Olfr190-1	920	1150	5	38	81.8334	4038	6.78442	6058	7.63681	12118	3.34917	12288	0.396174	P2
Olfr190-2	924	435	3	883	89.0479	5783	5.73607	7353	5.21599	0	0	0	0	P2
Olfr191	926	1966	3	524	63.457	1524	29.8451	2674	6.69793	0	0	0	0	P3
Olfr193	926	1203	2	1841	98.7843	2031	1.21574	0	0	0	0	0	0	P2
Olfr194	917	232	2	2384	86.8282	4914	13.1718	0	0	0	0	0	0	P2
Olfr195	923	5530	3	408	71.8462	988	27.5676	2124	0.586155	0	0	0	0	P3
Olfr196	926	437	1	573	100	0	0	0	0	0	0	0	0	P1
Olfr198	917	301	2	571	94.4184	901	5.58162	0	0	0	0	0	0	P2
Olfr199	923	403	2	504	73.3739	1554	26.6261	0	0	0	0	0	0	P3
Olfr2	980	728	1	5512	100	0	0	0	0	0	0	0	0	P1
Olfr201	923	319	2	2190	94.2833	3840	5.71672	0	0	0	0	0	0	P2
Olfr203	917	549	2	12	96.2968	329	3.7032	0	0	0	0	0	0	P2
Olfr204	914	846	3	1451	86.7195	8031	12.1561	8321	1.12436	0	0	0	0	P2
Olfr205	914	997	3	45	93.7662	785	5.08439	1215	1.14943	0	0	0	0	P2
Olfr206	917	789	2	90	98.8312	200	1.16883	0	0	0	0	0	0	P2
Olfr209	914	1176	1	149	100	0	0	0	0	0	0	0	0	P1
Olfr211	926	1437	1	3696	100	0	0	0	0	0	0	0	0	P1
Olfr212	980	2449	1	1208	100	0	0	0	0	0	0	0	0	P1
Olfr213	980	3739	3	637	70.5477	1617	24.0634	2908	5.38891	0	0	0	0	P3
Olfr214	959	1046	2	2775	45.3764	3242	54.6236	0	0	0	0	0	0	P3
Olfr218	938	203	1	1945	100	0	0	0	0	0	0	0	0	P1
Olfr220	974	2826	5	191	62.9462	1471	30.4148	4655	-0.0797188	5195	6.48835	6535	0.230431
Olfr221	932	237	2	1045	92.3797	1215	7.62032	0	0	0	0	0	0	P2
Olfr222	953	1948	2	515	99.3765	1045	0.623454	0	0	0	0	0	0	P2
Olfr224	941	2380	1	554	100	0	0	0	0	0	0	0	0	P1
Olfr228	938	224	1	881	100	0	0	0	0	0	0	0	0	P1
Olfr229	920	186	2	542	87.9176	2070	12.0824	0	0	0	0	0	0	P2
Olfr23	974	126	2	1476	86.9519	1577	13.0481	0	0	0	0	0	0	P2
Olfr231	920	344	3	559	73.0347	3799	23.4589	4449	3.50639	0	0	0	0	P3
Olfr235	935	1200	1	1219	100	0	0	0	0	0	0	0	0	P1
Olfr237-ps1	929	585	3	1521	82.9119	2961	13.3178	4363	3.77027	0	0	0	0	P2
Olfr239	944	3632	3	195	55.0129	2355	43.6055	4110	1.38166	0	0	0	0	P3
Olfr24	938	1161	3	690	60.8457	3190	38.6274	3320	0.526919	0	0	0	0	P3
Olfr243	947	93	2	3160	75.7006	3776	24.2994	0	0	0	0	0	0	P3
Olfr247	941	1801	2	98	90.7504	3408	9.24964	0	0	0	0	0	0	P2
Olfr25	929	148	2	543	35.8259	5697	64.1741	0	0	0	0	0	0	P3
Olfr250	962	133	2	1939	85.1928	2424	14.8072	0	0	0	0	0	0	P2
Olfr251	929	109	2	3463	86.212	3645	13.788	0	0	0	0	0	0	P2
Olfr259	935	209	2	42	73.8514	2872	26.1486	0	0	0	0	0	0	P3
Olfr263	950	2034	3	360	72.222	2280	27.4505	2446	0.327511	0	0	0	0	P3
Olfr267	938	369	2	1162	83.9988	2732	16.0012	0	0	0	0	0	0	P2
Olfr27	932	178	2	63	96.1151	1453	3.88489	0	0	0	0	0	0	P2
Olfr270	935	110	2	950	80.0577	1465	19.9423	0	0	0	0	0	0	P2
Olfr272	956	331	1	628	100	0	0	0	0	0	0	0	0	P1
Olfr273	950	444	3	1174	37.5333	3094	57.4137	4624	5.05305	0	0	0	0	P3
Olfr279	929	924	2	1015	72.2347	4281	27.7653	0	0	0	0	0	0	P3
Olfr281	932	2230	2	2222	98.0712	3045	1.9288	0	0	0	0	0	0	P2
Olfr282	923	133	1	260	100	0	0	0	0	0	0	0	0	P1
Olfr285	956	1394	2	1197	58.7045	3387	41.2955	0	0	0	0	0	0	P3
Olfr287	960	2800	1	450	100	0	0	0	0	0	0	0	0	P1
Olfr288	948	2187	2	822	97.6089	1232	2.39114	0	0	0	0	0	0	P2
Olfr290	944	1070	3	1524	93.8988	4644	5.23555	4843	0.865678	0	0	0	0	P2
Olfr291	944	1602	1	2297	100	0	0	0	0	0	0	0	0	P1
Olfr292	923	361	3	246	62.348	1906	29.7666	3200	7.88541	0	0	0	0	P3
Olfr293	1007	297	2	1302	97.8359	1640	2.16408	0	0	0	0	0	0	P2
Olfr295	926	184	1	4881	100	0	0	0	0	0	0	0	0	P1
Olfr296-ps1	926	74	1	18	100	0	0	0	0	0	0	0	0	P1
Olfr297	929	2245	3	260	84.6482	780	12.5096	2396	2.84215	0	0	0	0	P2
Olfr298	995	145	2	2064	87.2412	3094	12.7588	0	0	0	0	0	0	P2
Olfr3	938	241	2	449	83.7319	679	16.2681	0	0	0	0	0	0	P2
Olfr30	944	705	1	915	100	0	0	0	0	0	0	0	0	P1
Olfr301	932	161	1	759	100	0	0	0	0	0	0	0	0	P1
Olfr303	956	604	1	2737	100	0	0	0	0	0	0	0	0	P1
Olfr305	956	232	1	2481	100	0	0	0	0	0	0	0	0	P1
Olfr307	938	131	2	947	76.1963	3257	23.8037	0	0	0	0	0	0	P3
Olfr308	923	865	2	1609	86.9238	2899	13.0762	0	0	0	0	0	0	P2
Olfr309	923	5748	3	299	58.3309	1219	33.0476	1749	8.62154	0	0	0	0	P3
Olfr31	950	3989	3	382	96.029	2522	3.10766	4134	0.863297	0	0	0	0	P2
Olfr311	923	97	2	1608	93.6362	2353	6.3638	0	0	0	0	0	0	P2
Olfr313	923	52	1	1594	100	0	0	0	0	0	0	0	0	P1
Olfr314	989	1935	1	1546	100	0	0	0	0	0	0	0	0	P1
Olfr315	926	967	2	430	96.5129	2899	3.48711	0	0	0	0	0	0	P2
Olfr316	917	536	2	850	94.7202	1318	5.27977	0	0	0	0	0	0	P2
Olfr317	980	122	1	1075	100	0	0	0	0	0	0	0	0	P1
Olfr318	917	1289	4	640	48.3892	1700	47.5888	2520	2.51694	3570	1.50506	0	0	P3
Olfr319	917	427	2	548	88.4046	854	11.5954	0	0	0	0	0	0	P2
Olfr32	722	917	2	1902	98.6841	2552	1.31593	0	0	0	0	0	0	P2
Olfr322	980	295	2	719	72.7864	2991	27.2136	0	0	0	0	0	0	P3
Olfr324	998	425	1	2402	100	0	0	0	0	0	0	0	0	P1
Olfr325	977	2130	2	224	78.7435	553	21.2565	0	0	0	0	0	0	P3
Olfr328	929	4359	1	457	100	0	0	0	0	0	0	0	0	P1
Olfr329-ps	953	5320	3	190	70.2892	890	16.6882	2720	13.0226	0	0	0	0	P4
Olfr33	953	394	1	248	100	0	0	0	0	0	0	0	0	P1
Olfr330	944	4246	4	111	86.2744	311	8.93779	1571	4.53194	1841	0.255835	0	0	P2
Olfr332	1031	1616	1	1822	100	0	0	0	0	0	0	0	0	P1
Olfr338	894	36	1	2698	100	0	0	0	0	0	0	0	0	P1
Olfr339	926	890	3	1429	74.9506	1809	17.4461	3960	7.60333	0	0	0	0	P3
Olfr342	935	769	1	2485	100	0	0	0	0	0	0	0	0	P1
Olfr346	926	349	3	1729	92.7122	2509	5.75561	2880	1.53221	0	0	0	0	P2
Olfr347	935	123	1	2364	100	0	0	0	0	0	0	0	0	P1
Olfr350	935	305	2	568	96.2394	804	3.76059	0	0	0	0	0	0	P2
Olfr351	929	202	2	64	89.287	1914	10.713	0	0	0	0	0	0	P2
Olfr352	944	67	1	2273	100	0	0	0	0	0	0	0	0	P1
Olfr353	932	207	3	16	93.1982	2656	5.52285	2786	1.27898	0	0	0	0	P2
Olfr354	950	197	3	1824	39.1086	8104	57.6719	8251	3.21949	0	0	0	0	P3
Olfr355	929	72	2	2208	82.8571	2438	17.1429	0	0	0	0	0	0	P2
Olfr358	989	318	1	1112	100	0	0	0	0	0	0	0	0	P1
Olfr360	950	2491	2	401	99.4205	587	0.579547	0	0	0	0	0	0	P2
Olfr361	965	516	2	969	94.1323	1199	5.86775	0	0	0	0	0	0	P2
Olfr362	950	401	3	87	72.1679	2707	24.7448	4257	3.08735	0	0	0	0	P3
Olfr364-ps1	920	800	2	157	94.1383	1829	5.86171	0	0	0	0	0	0	P2
Olfr365	935	1071	4	693	62.0614	1693	29.8693	3753	7.40355	4193	0.665705	0	0	P3
Olfr366	926	299	3	497	61.2769	2297	27.1952	4083	11.5279	0	0	0	0	P4
Olfr368	980	430	1	275	100	0	0	0	0	0	0	0	0	P1
Olfr370	941	1186	3	1078	91.5278	3138	7.86006	3270	0.612117	0	0	0	0	P2
Olfr373	941	84	1	2423	100	0	0	0	0	0	0	0	0	P1
Olfr374	938	582	2	5225	52.1261	7650	47.8739	0	0	0	0	0	0	P3
Olfr376	950	546	1	2118	100	0	0	0	0	0	0	0	0	P1
Olfr378	941	418	1	453	100	0	0	0	0	0	0	0	0	P1
Olfr38	949	147	2	748	68.7291	1047	31.2709	0	0	0	0	0	0	P3
Olfr380	932	599	2	394	98.0146	884	1.98539	0	0	0	0	0	0	P2
Olfr381	932	273	2	747	81.3948	2737	18.6052	0	0	0	0	0	0	P2
Olfr389	935	1252	3	1190	83.8211	1470	15.6995	1620	0.479375	0	0	0	0	P2
Olfr390	932	2307	4	451	56.5596	1051	32.8137	1891	9.56953	3336	1.05718	0	0	P4
Olfr391-ps	935	605	3	774	93.4078	2774	4.89318	3744	1.69902	0	0	0	0	P2
Olfr392	935	1482	2	2373	98.4099	4703	1.59012	0	0	0	0	0	0	P2
Olfr393	935	374	2	2649	74.5652	3779	25.4348	0	0	0	0	0	0	P3
Olfr398	941	782	4	1402	69.7305	3202	27.257	4582	2.26148	4852	0.751105	0	0	P3
Olfr399	932	55	1	9837	100	0	0	0	0	0	0	0	0	P1
Olfr403	938	793	3	87	72.2355	1907	25.9152	3591	1.84932	0	0	0	0	P3
Olfr406	968	433	1	1266	100	0	0	0	0	0	0	0	0	P1
Olfr410	944	151	1	4011	100	0	0	0	0	0	0	0	0	P1
Olfr411	944	448	3	209	83.6167	1349	14.4653	2299	1.91805	0	0	0	0	P2
Olfr412	935	237	1	575	100	0	0	0	0	0	0	0	0	P1
Olfr414	950	2473	3	399	92.8602	1599	5.38096	3397	1.75881	0	0	0	0	P2
Olfr417	926	535	2	470	66.6792	4633	33.3208	0	0	0	0	0	0	P3
Olfr418	929	204	2	2728	97.6422	3084	2.35782	0	0	0	0	0	0	P2
Olfr419	938	705	1	697	100	0	0	0	0	0	0	0	0	P1
Olfr420	962	178	3	6	97.8341	2326	1.86374	2458	0.302115	0	0	0	0	P2
Olfr424	944	551	1	570	100	0	0	0	0	0	0	0	0	P1
Olfr429	935	590	2	377	91.8348	3317	8.16515	0	0	0	0	0	0	P2
Olfr43	938	2137	3	564	95.5741	1284	4.04139	1794	0.384513	0	0	0	0	P2
Olfr430	950	265	2	494	70.5066	1989	29.4934	0	0	0	0	0	0	P3
Olfr433	941	321	2	1195	95.4962	2190	4.50377	0	0	0	0	0	0	P2
Olfr435	938	195	1	1054	100	0	0	0	0	0	0	0	0	P1
Olfr44	932	1000	3	37	93.6924	277	4.92132	2247	1.38629	0	0	0	0	P2
Olfr441	929	100	2	1016	87.4616	1704	12.5384	0	0	0	0	0	0	P2
Olfr446	923	405	2	2510	94.7718	3429	5.22823	0	0	0	0	0	0	P2
Olfr447	929	93	2	1657	81.6599	1983	18.3401	0	0	0	0	0	0	P2
Olfr448	929	441	3	29	86.9303	1109	12.5796	1749	0.490113	0	0	0	0	P2
Olfr449	932	4821	1	702	0	0	0	0	0	0	0	0	0	P4
Olfr45	932	1120	3	1208	95.5559	4008	2.76568	5006	1.67845	0	0	0	0	P2
Olfr450	929	141	2	547	96.6725	1268	3.32749	0	0	0	0	0	0	P2
Olfr452	950	598	1	635	100	0	0	0	0	0	0	0	0	P1
Olfr453	950	171	2	481	66.6061	1974	33.3939	0	0	0	0	0	0	P3
Olfr455	950	2242	2	2136	90.027	2406	9.973	0	0	0	0	0	0	P2
Olfr457	938	219	2	1617	60.6115	3207	39.3885	0	0	0	0	0	0	P3
Olfr458	938	188	1	100	100	0	0	0	0	0	0	0	0	P1
Olfr459	941	245	2	2435	90.1443	3325	9.85575	0	0	0	0	0	0	P2
Olfr46	929	1747	5	157	66.483	617	21.3859	1597	10.0475	6377	1.54531	7405	0.538222	P4
Olfr460	941	357	2	1999	91.4365	2268	8.56351	0	0	0	0	0	0	P2
Olfr461	938	215	2	1756	95.2489	1966	4.75108	0	0	0	0	0	0	P2
Olfr462	932	299	2	4	96.4002	3994	3.59982	0	0	0	0	0	0	P2
Olfr463	932	666	1	429	100	0	0	0	0	0	0	0	0	P1
Olfr464	938	1066	3	651	94.6433	1511	1.59607	2841	3.76061	0	0	0	0	P2
Olfr465-ps1	944	1903	2	254	90.5831	732	9.41687	0	0	0	0	0	0	P2
Olfr466	923	869	2	991	91.9542	3178	8.04579	0	0	0	0	0	0	P2
Olfr469	941	425	2	1924	98.0387	2074	1.96126	0	0	0	0	0	0	P2
Olfr47	962	576	3	144	85.8675	424	13.2986	1043	0.833832	0	0	0	0	P2
Olfr470	941	87	1	1970	100	0	0	0	0	0	0	0	0	P1
Olfr472	929	693	3	163	63.221	3283	30.2669	4063	6.51219	0	0	0	0	P3
Olfr473	929	119	2	1223	89.4168	1544	10.5832	0	0	0	0	0	0	P2
Olfr476	929	603	2	844	93.0705	1391	6.92947	0	0	0	0	0	0	P2
Olfr477	929	961	3	183	70.3218	1383	28.4883	1923	1.18985	0	0	0	0	P3
Olfr478	941	186	3	276	68.9803	1436	24.1429	1666	6.87679	0	0	0	0	P3
Olfr479	980	870	2	85	94.8739	852	5.1261	0	0	0	0	0	0	P2
Olfr48	902	2052	3	461	85.9301	741	10.889	2311	3.18088	0	0	0	0	P2
Olfr486	926	51	1	250	100	0	0	0	0	0	0	0	0	P1
Olfr487	941	240	2	494	82.0703	2744	17.9297	0	0	0	0	0	0	P2
Olfr49	938	449	3	596	41.2115	3716	57.4344	3846	1.35405	0	0	0	0	P3
Olfr491	929	945	2	263	94.9804	1402	5.01963	0	0	0	0	0	0	P2
Olfr495	989	198	2	1293	93.6622	1496	6.33777	0	0	0	0	0	0	P2
Olfr502	941	360	1	2157	100	0	0	0	0	0	0	0	0	P1
Olfr506	941	434	1	2090	100	0	0	0	0	0	0	0	0	P1
Olfr509	962	315	1	1276	100	0	0	0	0	0	0	0	0	P1
Olfr51	920	107	2	1608	94.151	1782	5.84897	0	0	0	0	0	0	P2
Olfr510	941	330	2	185	87.9309	1944	12.0691	0	0	0	0	0	0	P2
Olfr516	941	198	2	129	92.1818	279	7.81818	0	0	0	0	0	0	P2
Olfr52	956	720	2	50	89.899	1800	10.101	0	0	0	0	0	0	P2
Olfr521	962	147	1	1196	100	0	0	0	0	0	0	0	0	P1
Olfr523	932	1175	1	1716	100	0	0	0	0	0	0	0	0	P1
Olfr524	953	1309	2	3293	98.2082	4203	1.79183	0	0	0	0	0	0	P2
Olfr525	926	377	3	3015	65.0194	3635	31.913	3845	3.06761	0	0	0	0	P3
Olfr527	914	1961	2	1145	95.9359	1992	4.06413	0	0	0	0	0	0	P2
Olfr53	935	2823	3	149	87.0109	689	12.638	969	0.351175	0	0	0	0	P2
Olfr530	920	885	2	261	58.2584	831	41.7416	0	0	0	0	0	0	P3
Olfr531	911	2017	2	1060	99.7181	1410	0.281859	0	0	0	0	0	0	P2
Olfr532	926	952	2	3035	98.1811	3385	1.81886	0	0	0	0	0	0	P2
Olfr533	959	17091	3	258	72.0638	958	27.9014	1103	0.0348217	0	0	0	0	P3
Olfr535	935	1217	2	2105	86.7602	3529	13.2398	0	0	0	0	0	0	P2
Olfr536	920	14699	1	2689	100	0	0	0	0	0	0	0	0	P1
Olfr537-ps1	917	51	2	1518	88.3105	1820	11.6895	0	0	0	0	0	0	P2
Olfr538	929	298	2	251	90.1527	2839	9.84732	0	0	0	0	0	0	P2
Olfr539	935	241	2	2769	92.1396	4106	7.86044	0	0	0	0	0	0	P2
Olfr54	938	250	3	1093	67.7646	2893	25.7433	3755	6.4921	0	0	0	0	P3
Olfr541	935	2944	2	291	99.6293	708	0.370676	0	0	0	0	0	0	P2
Olfr543	1007	105	2	100	77.6423	1330	22.3577	0	0	0	0	0	0	P3
Olfr544	1001	588	2	1396	90.1942	2166	9.80582	0	0	0	0	0	0	P2
Olfr545	947	239	2	2122	91.4179	2512	8.58206	0	0	0	0	0	0	P2
Olfr548-ps1	932	101	2	3029	93.0987	3238	6.90134	0	0	0	0	0	0	P2
Olfr549	947	757	2	457	97.7331	601	2.26687	0	0	0	0	0	0	P2
Olfr55	944	3939	4	195	55.8538	2255	36.7844	3395	6.95173	5047	0.410059	0	0	P3
Olfr550	947	670	4	256	67.5802	2096	27.045	5496	-5.73809	6127	11.1129	0	0
Olfr552	950	665	2	919	69.6943	2807	30.3057	0	0	0	0	0	0	P3
Olfr553	977	335	2	777	44.4299	2727	55.5701	0	0	0	0	0	0	P3
Olfr554	950	201	2	865	87.2136	1357	12.7864	0	0	0	0	0	0	P2
Olfr556	971	235	2	1194	47.1039	2365	52.8961	0	0	0	0	0	0	P3
Olfr557	965	414	3	391	74.7143	991	21.4641	2258	3.82158	0	0	0	0	P3
Olfr558	950	181	1	1718	100	0	0	0	0	0	0	0	0	P1
Olfr559	953	237	2	372	95.3846	502	4.61538	0	0	0	0	0	0	P2
Olfr56	848	613	3	245	92.202	1525	6.33349	1842	1.46452	0	0	0	0	P2
Olfr560	941	257	2	1096	97.0374	1586	2.96256	0	0	0	0	0	0	P2
Olfr561	941	248	3	725	62.6166	1285	34.0827	1580	3.30071	0	0	0	0	P3
Olfr566	947	1026	3	122	89.3662	962	9.23956	1272	1.39423	0	0	0	0	P2
Olfr569	941	239	2	2741	72.5495	3431	27.4505	0	0	0	0	0	0	P3
Olfr57	956	381	2	381	98.3156	671	1.68435	0	0	0	0	0	0	P2
Olfr570	935	572	1	406	100	0	0	0	0	0	0	0	0	P1
Olfr571	965	460	2	1475	80.2264	3785	19.7736	0	0	0	0	0	0	P2
Olfr572	953	291	1	85	100	0	0	0	0	0	0	0	0	P1
Olfr578	938	1139	2	26	96.9167	2636	3.08333	0	0	0	0	0	0	P2
Olfr58	926	175	3	691	80.0436	1211	16.8212	1542	3.13514	0	0	0	0	P2
Olfr582	941	370	2	281	88.883	1664	11.117	0	0	0	0	0	0	P2
Olfr584	941	301	2	204	60.5617	1839	39.4383	0	0	0	0	0	0	P3
Olfr586	938	282	3	779	62.1377	2359	25.9386	3429	11.9237	0	0	0	0	P4
Olfr588-ps1	911	123	1	3271	100	0	0	0	0	0	0	0	0	P1
Olfr59	968	950	2	1274	90.9868	1967	9.01321	0	0	0	0	0	0	P2
Olfr591	941	162	1	5620	100	0	0	0	0	0	0	0	0	P1
Olfr592	935	176	1	5435	100	0	0	0	0	0	0	0	0	P1
Olfr594	932	473	1	1669	100	0	0	0	0	0	0	0	0	P1
Olfr596	935	379	3	968	82.2918	2108	15.8778	2377	1.83039	0	0	0	0	P2
Olfr60	932	1987	2	1249	99.6332	1719	0.366797	0	0	0	0	0	0	P2
Olfr600	941	204	2	2471	96.723	2801	3.27697	0	0	0	0	0	0	P2
Olfr601	941	491	1	1067	100	0	0	0	0	0	0	0	0	P1
Olfr603	818	108	2	14	97.2816	1044	2.71845	0	0	0	0	0	0	P2
Olfr605	941	173	2	1618	93.7996	1788	6.20042	0	0	0	0	0	0	P2
Olfr606	956	129	2	1041	85.7553	1215	14.2447	0	0	0	0	0	0	P2
Olfr609	956	540	3	234	57.8522	1894	40.6654	2764	1.4824	0	0	0	0	P3
Olfr61	932	1009	2	192	96.8241	983	3.17592	0	0	0	0	0	0	P2
Olfr610	944	685	2	386	94.7696	856	5.23035	0	0	0	0	0	0	P2
Olfr613	950	55	1	1494	100	0	0	0	0	0	0	0	0	P1
Olfr615	938	740	1	103	100	0	0	0	0	0	0	0	0	P1
Olfr617	953	144	2	71	72.914	1861	27.086	0	0	0	0	0	0	P3
Olfr618	953	326	2	1064	52.5199	2177	47.4801	0	0	0	0	0	0	P3
Olfr620	938	176	3	4213	46.6073	6533	21.9976	7063	31.3951	0	0	0	0	P4
Olfr622	950	459	2	759	96.9627	1409	3.03735	0	0	0	0	0	0	P2
Olfr63	947	568	3	1012	42.5168	2532	46.4568	5989	11.0265	0	0	0	0	P4
Olfr630	956	131	2	1017	86.2753	1147	13.7247	0	0	0	0	0	0	P2
Olfr632	950	396	1	2246	100	0	0	0	0	0	0	0	0	P1
Olfr633	935	558	3	583	85.3352	2363	12.5664	2920	2.09839	0	0	0	0	P2
Olfr635	944	265	3	41	85.4668	1741	9.6799	7402	4.85329	0	0	0	0	P2
Olfr639	947	218	2	4092	62.4935	5522	37.5065	0	0	0	0	0	0	P3
Olfr644	941	195	2	1683	93.9422	3253	6.05784	0	0	0	0	0	0	P2
Olfr646	935	138	2	2470	95.3317	3042	4.6683	0	0	0	0	0	0	P2
Olfr648	947	214	2	1557	75.3991	2327	24.6009	0	0	0	0	0	0	P3
Olfr649	935	295	2	278	95.4501	408	4.54992	0	0	0	0	0	0	P2
Olfr65	935	721	1	1264	100	0	0	0	0	0	0	0	0	P1
Olfr651	938	526	1	563	100	0	0	0	0	0	0	0	0	P1
Olfr652	953	404	2	2116	55.1061	3476	44.8939	0	0	0	0	0	0	P3
Olfr653	950	901	3	697	46.121	3037	45.1781	3545	8.70083	0	0	0	0	P3
Olfr654	971	342	2	1719	58.5239	4479	41.4761	0	0	0	0	0	0	P3
Olfr655	923	536	1	1024	100	0	0	0	0	0	0	0	0	P1
Olfr656	962	225	2	886	48.507	2900	51.493	0	0	0	0	0	0	P3
Olfr657	956	207	1	808	100	0	0	0	0	0	0	0	0	P1
Olfr658	962	151	2	1486	80.6321	1816	19.3679	0	0	0	0	0	0	P2
Olfr659	965	111	1	3273	100	0	0	0	0	0	0	0	0	P1
Olfr66	932	98	2	1265	63.4004	2435	36.5996	0	0	0	0	0	0	P3
Olfr661	956	343	3	1637	83.824	2877	14.2004	3592	1.9756	0	0	0	0	P2
Olfr665	947	1160	2	1271	99.2014	1544	0.798572	0	0	0	0	0	0	P2
Olfr666	953	431	3	343	80.5829	843	15.5353	1833	3.88178	0	0	0	0	P2
Olfr667	977	306	2	1306	92.5072	2136	7.49283	0	0	0	0	0	0	P2
Olfr669	950	639	2	121	84.739	1001	15.261	0	0	0	0	0	0	P2
Olfr67	959	364	2	2691	92.2109	6701	7.78913	0	0	0	0	0	0	P2
Olfr670	935	180	3	470	57.885	2610	38.9527	3180	3.16232	0	0	0	0	P3
Olfr671	938	120	2	1918	96.3818	2108	3.61819	0	0	0	0	0	0	P2
Olfr672	935	1518	1	209	100	0	0	0	0	0	0	0	0	P1
Olfr675	938	170	2	580	50.3497	2650	49.6503	0	0	0	0	0	0	P3
Olfr676	950	175	2	1535	91.137	2233	8.86303	0	0	0	0	0	0	P2
Olfr678	938	123	1	707	100	0	0	0	0	0	0	0	0	P1
Olfr679	944	293	2	2529	59.7432	3980	40.2568	0	0	0	0	0	0	P3
Olfr68	944	349	1	3025	100	0	0	0	0	0	0	0	0	P1
Olfr681	944	514	2	2469	89.9977	3891	10.0023	0	0	0	0	0	0	P2
Olfr683	938	524	2	444	78.0173	2514	21.9827	0	0	0	0	0	0	P3
Olfr684	935	276	2	523	48.0221	2053	51.9779	0	0	0	0	0	0	P3
Olfr685	947	546	2	1440	96.5353	2390	3.46466	0	0	0	0	0	0	P2
Olfr686	950	513	1	1534	100	0	0	0	0	0	0	0	0	P1
Olfr689	959	333	2	1382	35.2782	4715	64.7218	0	0	0	0	0	0	P3
Olfr69	947	557	2	96	90.9338	1626	9.06621	0	0	0	0	0	0	P2
Olfr693	947	895	2	2331	97.6069	2541	2.3931	0	0	0	0	0	0	P2
Olfr694	944	461	2	2132	89.5554	3902	10.4446	0	0	0	0	0	0	P2
Olfr695	944	1705	3	347	81.2456	1767	15.7096	2757	3.04479	0	0	0	0	P2
Olfr697	950	57	1	148	100	0	0	0	0	0	0	0	0	P1
Olfr698	932	353	3	1986	65.1494	2566	32.8129	2876	2.03763	0	0	0	0	P3
Olfr699	947	225	2	1802	87.1369	3332	12.8631	0	0	0	0	0	0	P2
Olfr703	956	383	2	552	97.3845	657	2.61549	0	0	0	0	0	0	P2
Olfr704	944	329	2	4869	89.6109	5820	10.3891	0	0	0	0	0	0	P2
Olfr705	947	2186	3	1082	90.453	1422	8.59513	1532	0.951903	0	0	0	0	P2
Olfr706	947	1234	2	3080	98.8874	4130	1.11262	0	0	0	0	0	0	P2
Olfr707	920	840	2	664	94.5245	1734	5.47554	0	0	0	0	0	0	P2
Olfr709-ps1	920	377	2	2078	68.6002	3708	31.3998	0	0	0	0	0	0	P3
Olfr71	935	487	2	1063	96.5185	1293	3.48154	0	0	0	0	0	0	P2
Olfr710	929	190	2	121	96.523	411	3.47701	0	0	0	0	0	0	P2
Olfr711	941	3260	2	157	96.542	1707	3.45804	0	0	0	0	0	0	P2
Olfr713	950	311	2	1521	51.2649	3883	48.7351	0	0	0	0	0	0	P3
Olfr715	944	359	2	1412	75.465	3122	24.535	0	0	0	0	0	0	P3
Olfr716	941	513	2	969	93.1836	2246	6.81643	0	0	0	0	0	0	P2
Olfr720	947	1143	3	915	83.3163	1775	11.4767	3865	5.20692	0	0	0	0	P2
Olfr721-ps1	965	2100	2	558	95.8054	1819	4.19456	0	0	0	0	0	0	P2
Olfr722	923	2289	1	614	100	0	0	0	0	0	0	0	0	P1
Olfr723	926	1434	3	82	95.9086	2502	3.45473	3312	0.636646	0	0	0	0	P2
Olfr724	926	782	2	80	95.9519	1010	4.04807	0	0	0	0	0	0	P2
Olfr725	962	2788	1	253	100	0	0	0	0	0	0	0	0	P1
Olfr726	962	9026	3	183	95.4458	1123	4.4021	2153	0.152057	0	0	0	0	P2
Olfr727	971	25548	4	169	97.3583	1069	2.28042	1849	0.273558	2737	0.0876747	0	0	P2
Olfr728	932	1756	2	5520	97.4328	6490	2.56722	0	0	0	0	0	0	P2
Olfr729	968	2477	3	1986	82.9738	3046	16.2489	4256	0.777357	0	0	0	0	P2
Olfr73	938	771	2	41	89.1413	1911	10.8587	0	0	0	0	0	0	P2
Olfr732	923	559	3	559	60.2566	2819	36.9585	3629	2.78489	0	0	0	0	P3
Olfr733	923	1583	4	1361	72.92	2021	21.0968	2541	5.30162	3371	0.681543	0	0	P3
Olfr734	938	277	2	1820	75.7333	2150	24.2667	0	0	0	0	0	0	P3
Olfr735	1061	344	3	923	71.4001	2823	18.9701	3613	9.62984	0	0	0	0	P3
Olfr736	935	261	2	357	91.554	926	8.44599	0	0	0	0	0	0	P2
Olfr738	932	350	3	327	75.5418	787	21.2752	1198	3.18304	0	0	0	0	P3
Olfr739	926	354	3	713	82.8659	2353	13.6905	2455	3.44361	0	0	0	0	P2
Olfr740	932	3597	4	27	89.0544	1147	10.4048	2767	0.405089	3689	0.135756	0	0	P2
Olfr741	932	8411	3	567	96.7795	987	2.47919	3020	0.74136	0	0	0	0	P2
Olfr743	932	5112	3	367	91.9314	547	7.78249	690	0.286092	0	0	0	0	P2
Olfr744	968	305	2	1471	89.9144	3582	10.0856	0	0	0	0	0	0	P2
Olfr745	983	520	2	287	98.1626	617	1.83739	0	0	0	0	0	0	P2
Olfr747	938	427	1	782	100	0	0	0	0	0	0	0	0	P1
Olfr748	920	187	3	1780	82.8225	2900	14.4525	3253	2.72505	0	0	0	0	P2
Olfr749	938	620	1	25	100	0	0	0	0	0	0	0	0	P1
Olfr76	950	544	3	427	72.9962	1527	24.3293	2257	2.6745	0	0	0	0	P3
Olfr767	926	236	2	68	81.513	3838	18.487	0	0	0	0	0	0	P2
Olfr768	935	105	2	1965	61.3735	2775	38.6265	0	0	0	0	0	0	P3
Olfr769	935	348	2	609	45.5105	2519	54.4895	0	0	0	0	0	0	P3
Olfr77	935	338	3	839	82.7851	2919	-47.4051	7985	64.62	0	0	0	0
Olfr770	932	415	1	147	100	0	0	0	0	0	0	0	0	P1
Olfr772	932	533	2	1016	93.0463	1426	6.95371	0	0	0	0	0	0	P2
Olfr774	935	274	2	74	98.8287	317	1.17126	0	0	0	0	0	0	P2
Olfr776	935	1060	1	2153	100	0	0	0	0	0	0	0	0	P1
Olfr777	932	759	2	447	45.3994	1487	54.6006	0	0	0	0	0	0	P3
Olfr78	959	159	2	1147	84.5833	1897	15.4167	0	0	0	0	0	0	P2
Olfr780	935	167	2	262	78.7272	2472	21.2728	0	0	0	0	0	0	P3
Olfr781	932	278	1	85	100	0	0	0	0	0	0	0	0	P1
Olfr784	956	872	2	171	93.6053	1615	6.39474	0	0	0	0	0	0	P2
Olfr785	935	317	2	668	92.2131	801	7.78691	0	0	0	0	0	0	P2
Olfr786	935	1230	2	5	98.6443	1328	1.35566	0	0	0	0	0	0	P2
Olfr787	935	392	1	3768	100	0	0	0	0	0	0	0	0	P1
Olfr788	932	2310	3	521	92.8729	2981	6.75744	3230	0.369616	0	0	0	0	P2
Olfr789	935	2316	4	763	67.9111	2083	30.8187	3823	-0.447096	4109	1.71732	0	0
Olfr790	941	315	2	1522	96.4127	1655	3.58734	0	0	0	0	0	0	P2
Olfr791	935	931	2	888	97.0737	2239	2.9263	0	0	0	0	0	0	P2
Olfr792	932	154	2	456	69.5684	1069	30.4316	0	0	0	0	0	0	P3
Olfr794	959	1256	3	1283	77.5591	1563	21.029	2724	1.41185	0	0	0	0	P3
Olfr796	929	1320	4	722	81.1775	1382	10.8105	2362	7.16864	2992	0.843369	0	0	P2
Olfr798	932	519	2	360	83.3968	2710	16.6032	0	0	0	0	0	0	P2
Olfr799	932	528	1	265	100	0	0	0	0	0	0	0	0	P1
Olfr8	929	844	2	2088	97.7797	2264	2.22027	0	0	0	0	0	0	P2
Olfr801	953	1236	3	1061	87.2282	2441	11.901	2551	0.870807	0	0	0	0	P2
Olfr802	935	315	3	294	58.7614	4094	31.5802	5304	9.65834	0	0	0	0	P3
Olfr803	923	163	1	673	100	0	0	0	0	0	0	0	0	P1
Olfr804	941	248	2	2598	58.882	4145	41.118	0	0	0	0	0	0	P3
Olfr805	956	2527	3	450	95.0453	1130	4.05731	2700	0.897417	0	0	0	0	P2
Olfr806	938	1528	3	436	88.034	1256	9.64632	2406	2.31964	0	0	0	0	P2
Olfr807	932	201	2	143	95.3571	253	4.64286	0	0	0	0	0	0	P2
Olfr808	935	416	3	330	80.4957	1630	8.08508	3619	11.4192	0	0	0	0	P2
Olfr809	938	222	3	663	62.2503	2343	34.1892	2635	3.5605	0	0	0	0	P3
Olfr810	935	648	2	2960	97.5919	3370	2.40811	0	0	0	0	0	0	P2
Olfr811	956	477	2	575	96.1588	2845	3.84119	0	0	0	0	0	0	P2
Olfr812	929	261	1	686	100	0	0	0	0	0	0	0	0	P1
Olfr813	929	583	2	927	95.3193	4801	4.68067	0	0	0	0	0	0	P2
Olfr814	929	85	2	2215	47.7874	3745	52.2126	0	0	0	0	0	0	P3
Olfr815	929	100	1	2049	100	0	0	0	0	0	0	0	0	P1
Olfr816	935	358	3	1753	86.1931	4353	10.2323	4743	3.5746	0	0	0	0	P2
Olfr818	953	580	2	633	97.4693	923	2.53073	0	0	0	0	0	0	P2
Olfr819	941	1003	3	662	77.7683	2322	16.5729	2752	5.65876	0	0	0	0	P3
Olfr820	935	1933	3	1031	85.4061	2711	14.1984	2957	0.395498	0	0	0	0	P2
Olfr821	929	848	2	304	96.9097	542	3.09027	0	0	0	0	0	0	P2
Olfr822	935	205	2	1530	82.099	1937	17.901	0	0	0	0	0	0	P2
Olfr823	944	578	1	191	100	0	0	0	0	0	0	0	0	P1
Olfr824	944	777	1	2641	100	0	0	0	0	0	0	0	0	P1
Olfr825	959	444	3	56	89.8049	2496	8.90951	2926	1.28558	0	0	0	0	P2
Olfr826	938	342	2	319	91.2363	4009	8.76374	0	0	0	0	0	0	P2
Olfr827	965	547	3	699	70.3748	7059	28.5897	7549	1.03552	0	0	0	0	P3
Olfr828	935	316	2	602	95.0696	972	4.93038	0	0	0	0	0	0	P2
Olfr829	935	118	2	1402	91.757	1727	8.24302	0	0	0	0	0	0	P2
Olfr832	919	52	1	3355	100	0	0	0	0	0	0	0	0	P1
Olfr835	932	1003	2	1606	97.5298	1821	2.47016	0	0	0	0	0	0	P2
Olfr836	925	64	1	3940	100	0	0	0	0	0	0	0	0	P1
Olfr839-ps1	935	173	3	357	50.064	6237	47.3343	6567	2.60166	0	0	0	0	P3
Olfr843	938	299	3	653	58.3857	2653	13.4089	5343	28.2054	0	0	0	0	P4
Olfr845	935	386	2	1962	74.098	2462	23.3626	0	0	0	0	0	0	P3
Olfr847	935	208	1	1316	100	0	0	0	0	0	0	0	0	P1
Olfr849	935	525	3	3102	68.1639	4782	25.391	5501	6.44513	0	0	0	0	P3
Olfr851	935	259	2	3230	73.9925	5120	26.0075	0	0	0	0	0	0	P3
Olfr853	914	73	2	2708	83.6608	5058	16.3392	0	0	0	0	0	0	P2
Olfr855	935	438	1	566	100	0	0	0	0	0	0	0	0	P1
Olfr857	821	175	2	911	84.4751	2243	15.5249	0	0	0	0	0	0	P2
Olfr859	926	483	3	933	78.2758	4233	11.1839	8310	10.5402	0	0	0	0	P4
Olfr860	950	197	2	292	93.4456	1642	6.55443	0	0	0	0	0	0	P2
Olfr867	992	208	1	3504	100	0	0	0	0	0	0	0	0	P1
Olfr868	926	1421	4	1440	41.9896	2780	49.8705	3100	7.09364	4020	1.04635	0	0	P3
Olfr869	939	722	3	91	90.0991	551	8.95521	1153	0.945684	0	0	0	0	P2
Olfr870	932	413	2	52	86.122	2102	13.878	0	0	0	0	0	0	P2
Olfr872	939	184	1	839	100	0	0	0	0	0	0	0	0	P1
Olfr874	929	445	2	103	82.2181	1461	17.7819	0	0	0	0	0	0	P2
Olfr875	929	151	2	143	87.1135	896	12.8865	0	0	0	0	0	0	P2
Olfr876	929	176	4	383	62.3247	3243	26.5728	4643	7.33	5624	3.77252	0	0	P4
Olfr877	932	88	1	1557	100	0	0	0	0	0	0	0	0	P1
Olfr878	926	317	1	2880	100	0	0	0	0	0	0	0	0	P1
Olfr881	926	237	2	2587	93.1729	3515	6.82706	0	0	0	0	0	0	P2
Olfr884	926	777	2	2009	95.7069	2355	4.29306	0	0	0	0	0	0	P2
Olfr887	926	446	4	87	73.7992	2207	21.8381	4007	2.7687	5004	1.59408	0	0	P3
Olfr889	926	136	2	3327	62.4565	4521	37.5435	0	0	0	0	0	0	P3
Olfr890	926	95	1	4343	100	0	0	0	0	0	0	0	0	P1
Olfr893	929	461	3	1344	84.8066	1604	13.0271	2125	2.16633	0	0	0	0	P2
Olfr895	923	378	2	263	94.7131	2757	5.28692	0	0	0	0	0	0	P2
Olfr896-ps1	923	240	2	483	53.1309	1598	46.8691	0	0	0	0	0	0	P3
Olfr90	929	763	2	272	84.3336	1362	15.6664	0	0	0	0	0	0	P2
Olfr901	932	343	3	161	82.6527	1061	11.4252	1966	5.92215	0	0	0	0	P2
Olfr902	926	134	2	737	83.4433	1730	16.5567	0	0	0	0	0	0	P2
Olfr904	929	179	2	101	81.5743	4032	18.4257	0	0	0	0	0	0	P2
Olfr905	916	75	1	3428	100	0	0	0	0	0	0	0	0	P1
Olfr91	935	215	1	2319	100	0	0	0	0	0	0	0	0	P1
Olfr911-ps1	932	168	2	2483	92.404	3414	7.59596	0	0	0	0	0	0	P2
Olfr912-201	929	994	2	145	70.1244	946	29.8756	0	0	0	0	0	0	P3
Olfr912-202	929	1179	2	65	94.8948	4709	5.10519	0	0	0	0	0	0	P2
Olfr913	935	400	1	1125	100	0	0	0	0	0	0	0	0	P1
Olfr914	947	809	3	50	83.0357	2250	9.6247	3564	7.33963	0	0	0	0	P2
Olfr916	929	114	2	131	81.3703	2421	18.6297	0	0	0	0	0	0	P2
Olfr918	935	90	2	745	50.8911	2675	49.1089	0	0	0	0	0	0	P3
Olfr92	935	267	1	486	100	0	0	0	0	0	0	0	0	P1
Olfr920	929	252	2	2405	88.8589	3498	11.1411	0	0	0	0	0	0	P2
Olfr921	938	990	4	36	79.5845	1376	14.5226	2516	4.49327	3125	1.39954	0	0	P3
Olfr922	932	121	1	2758	100	0	0	0	0	0	0	0	0	P1
Olfr923	932	221	3	560	68.4477	1260	25.6558	2180	5.89651	0	0	0	0	P3
Olfr924	923	420	2	761	48.8164	2410	51.1836	0	0	0	0	0	0	P3
Olfr93	935	822	1	1353	100	0	0	0	0	0	0	0	0	P1
Olfr933	923	317	2	34	88.2072	2434	11.7928	0	0	0	0	0	0	P2
Olfr934	929	214	2	348	74.4118	858	25.5882	0	0	0	0	0	0	P3
Olfr935	923	202	1	417	100	0	0	0	0	0	0	0	0	P1
Olfr937	932	119	2	838	91.9924	1068	8.00764	0	0	0	0	0	0	P2
Olfr943	932	346	2	2445	75.6369	4216	24.3631	0	0	0	0	0	0	P3
Olfr944	932	162	1	53	100	0	0	0	0	0	0	0	0	P1
Olfr948	962	133	2	2808	92.918	2938	7.08197	0	0	0	0	0	0	P2
Olfr951	932	135	2	882	88.2775	1080	11.7225	0	0	0	0	0	0	P2
Olfr954	932	336	2	242	82.3838	2322	17.6162	0	0	0	0	0	0	P2
Olfr957	932	392	2	303	95.0876	1693	4.91235	0	0	0	0	0	0	P2
Olfr958	935	268	3	1166	76.4094	1886	20.4617	2836	3.12886	0	0	0	0	P3
Olfr959	932	148	1	2956	100	0	0	0	0	0	0	0	0	P1
Olfr96	938	609	1	608	100	0	0	0	0	0	0	0	0	P1
Olfr960	941	278	2	137	91.2089	1111	8.79107	0	0	0	0	0	0	P2
Olfr961	941	295	1	1925	100	0	0	0	0	0	0	0	0	P1
Olfr963	932	274	2	620	77.3126	1047	22.6874	0	0	0	0	0	0	P3
Olfr965	935	467	2	278	96.7554	754	3.24463	0	0	0	0	0	0	P2
Olfr967	929	154	1	176	100	0	0	0	0	0	0	0	0	P1
Olfr968	941	231	2	3004	93.5126	3634	6.48742	0	0	0	0	0	0	P2
Olfr969	932	2850	1	326	100	0	0	0	0	0	0	0	0	P1
Olfr97	929	722	2	416	98.4993	746	1.50072	0	0	0	0	0	0	P2
Olfr970	932	461	1	424	100	0	0	0	0	0	0	0	0	P1
Olfr971	920	167	2	602	88.2238	1170	11.7762	0	0	0	0	0	0	P2
Olfr972	941	648	1	408	100	0	0	0	0	0	0	0	0	P1
Olfr974	929	877	2	118	93.8542	2014	6.14583	0	0	0	0	0	0	P2
Olfr975	929	114	1	1709	100	0	0	0	0	0	0	0	0	P1
Olfr976	941	233	2	1725	93.1519	2895	6.84812	0	0	0	0	0	0	P2
Olfr979	932	121	3	487	58.913	2287	36.5428	2597	4.54418	0	0	0	0	P3
Olfr980	929	80	2	1402	76.8901	1752	23.1099	0	0	0	0	0	0	P3
Olfr983	932	321	2	797	91.1371	1887	8.86294	0	0	0	0	0	0	P2
Olfr984	941	694	4	1179	40.7826	3379	48.6903	4419	9.27046	4829	1.2566	0	0	P4
Olfr985	932	430	1	719	100	0	0	0	0	0	0	0	0	P1
Olfr986	935	173	2	722	68.2945	2082	31.7055	0	0	0	0	0	0	P3
Olfr987	926	669	1	192	100	0	0	0	0	0	0	0	0	P1
Olfr988	926	636	2	134	95.0983	404	4.90169	0	0	0	0	0	0	P2
Olfr99	914	578	1	462	100	0	0	0	0	0	0	0	0	P1
Olfr992	926	146	1	648	100	0	0	0	0	0	0	0	0	P1
Olfr994	941	561	2	314	98.5115	1364	1.48847	0	0	0	0	0	0	P2
OlfrAC073945.2	930	208	2	1018	97.0561	1148	2.9439	0	0	0	0	0	0	P2
OlfrGm10081	944	299	2	444	73.3438	2154	26.6562	0	0	0	0	0	0	P3
OlfrGm10310	941	1453	2	318	87.6183	3408	12.3817	0	0	0	0	0	0	P2
OlfrGm13723	944	1389	4	317	60.1479	2537	31.5838	3757	6.98279	5307	1.28552	0	0	P3
OlfrGm13757	914	532	3	1410	66.8558	3050	27.9268	3520	5.21739	0	0	0	0	P3
OlfrGm13762	932	2962	2	819	99.6146	1069	0.385412	0	0	0	0	0	0	P2
OlfrGm13769	926	639	2	1219	92.974	1417	7.02604	0	0	0	0	0	0	P2
OlfrGm4461	944	1162	2	2991	63.6009	4181	36.3991	0	0	0	0	0	0	P3
OlfrOR4P4	926	3341	3	2765	-1.72347	6525	100.748	6698	0.975455	0	0	0	0

## Sheet: female_IS2014 
Gene name	Length_CDSmin	Counts_CDSmin	Nb of 3'UTR isoforms	length_utr1	%RA_utr1	length_utr2	%RA_utr2	length_utr3	%RA_utr3	length_utr4	%RA_utr4	length_utr5	%RA_utr5	Quantitative profile
Olfr1	941	780	2	1147	74.5111	1507	25.4889	0	0	0	0	0	0	P3
Olfr1006	935	649	3	118	67.7252	558	30.8345	1748	1.44025	0	0	0	0	P3
Olfr1009	941	188	3	94	90.9894	2894	7.20603	3235	1.80457	0	0	0	0	P2
Olfr101	923	434	2	891	88.2677	1941	11.7323	0	0	0	0	0	0	P2
Olfr1013	914	640	1	79	100	0	0	0	0	0	0	0	0	P1
Olfr1015	935	954	1	1364	100	0	0	0	0	0	0	0	0	P1
Olfr1018	932	840	2	299	97.9688	779	2.03125	0	0	0	0	0	0	P2
Olfr1019	929	338	2	505	86.2947	1235	13.7053	0	0	0	0	0	0	P2
Olfr102	923	235	3	831	61.7444	3211	29.6639	4301	8.59171	0	0	0	0	P3
Olfr1020	950	258	1	1390	100	0	0	0	0	0	0	0	0	P1
Olfr1025-ps1	920	298	2	929	46.1168	2449	53.8832	0	0	0	0	0	0	P3
Olfr103	938	161	2	759	54.8784	1989	45.1216	0	0	0	0	0	0	P3
Olfr1031	1007	215	2	57	96.6538	2225	3.34619	0	0	0	0	0	0	P2
Olfr1033	929	193	2	2499	95.7858	3195	4.21422	0	0	0	0	0	0	P2
Olfr1037	962	201	1	291	100	0	0	0	0	0	0	0	0	P1
Olfr1045	944	259	2	537	69.5725	2227	30.4275	0	0	0	0	0	0	P3
Olfr1046	947	549	2	1043	91.2674	1693	8.7326	0	0	0	0	0	0	P2
Olfr1051	923	151	2	1439	74.739	4149	25.261	0	0	0	0	0	0	P3
Olfr1052	935	233	2	120	96.6924	1027	3.30761	0	0	0	0	0	0	P2
Olfr1054	935	100	2	232	95.7037	502	4.2963	0	0	0	0	0	0	P2
Olfr1056	938	192	1	1018	100	0	0	0	0	0	0	0	0	P1
Olfr1057	944	209	3	448	55.845	1548	36.8336	2618	7.32146	0	0	0	0	P3
Olfr1065	938	200	1	1020	100	0	0	0	0	0	0	0	0	P1
Olfr107	926	314	1	1001	100	0	0	0	0	0	0	0	0	P1
Olfr1079	938	349	3	307	75.2782	1047	22.2328	2517	2.489	0	0	0	0	P3
Olfr1080	938	576	2	481	97.8551	871	2.14493	0	0	0	0	0	0	P2
Olfr1082	938	199	1	405	100	0	0	0	0	0	0	0	0	P1
Olfr1085	938	173	2	1207	89.389	3677	10.611	0	0	0	0	0	0	P2
Olfr1087	938	248	2	391	83.311	2801	16.689	0	0	0	0	0	0	P2
Olfr109	941	439	2	3847	95.8126	4719	4.18737	0	0	0	0	0	0	P2
Olfr1093	965	786	2	129	91.6954	1065	8.30457	0	0	0	0	0	0	P2
Olfr1097	944	820	3	1093	33.1162	3113	64.9238	3723	1.96004	0	0	0	0	P3
Olfr1098	942	128	3	1100	54.2005	2820	37.8745	3530	7.92507	0	0	0	0	P3
Olfr1099	935	652	3	2998	62.0914	3338	36.284	3688	1.62466	0	0	0	0	P3
Olfr11	938	523	3	1289	52.4818	1709	27.6889	1999	19.8293	0	0	0	0	P4
Olfr110	950	1542	1	561	100	0	0	0	0	0	0	0	0	P1
Olfr1100	962	247	1	1772	100	0	0	0	0	0	0	0	0	P1
Olfr1107	935	201	2	81	80.1963	2511	19.8037	0	0	0	0	0	0	P2
Olfr1110	935	1721	2	461	95.0252	1711	4.97482	0	0	0	0	0	0	P2
Olfr1111	935	196	1	603	100	0	0	0	0	0	0	0	0	P1
Olfr1112	953	872	2	183	98.0094	1134	1.99065	0	0	0	0	0	0	P2
Olfr1115	977	122	2	943	90.2758	1805	9.72416	0	0	0	0	0	0	P2
Olfr1116	920	208	4	446	78.3794	5586	8.23586	13626	9.92695	13759	3.45779	0	0	P4
Olfr1117-ps1	920	275	3	646	64.9451	3666	30.8517	4592	4.20316	0	0	0	0	P3
Olfr112	899	196	1	1661	100	0	0	0	0	0	0	0	0	P1
Olfr1123	968	616	4	764	58.9407	2864	20.5751	4184	17.1324	4865	3.35172	0	0	P4
Olfr1124	953	348	1	1230	100	0	0	0	0	0	0	0	0	P1
Olfr1126	941	469	2	609	91.9506	818	8.04938	0	0	0	0	0	0	P2
Olfr1129	941	421	3	149	65.9306	1229	31.9962	1331	2.07319	0	0	0	0	P3
Olfr113	935	91	2	2185	81.3048	2735	18.6952	0	0	0	0	0	0	P2
Olfr1130	941	142	2	1127	81.7154	2808	18.2846	0	0	0	0	0	0	P2
Olfr114	919	54	1	167	100	0	0	0	0	0	0	0	0	P1
Olfr1143	929	273	2	938	85.8777	1061	14.1223	0	0	0	0	0	0	P2
Olfr1148	941	391	3	1229	79.663	2249	15.7008	2771	4.63621	0	0	0	0	P3
Olfr115	929	235	2	61	85.2229	991	14.7771	0	0	0	0	0	0	P2
Olfr1150-ps1	941	235	2	69	77.1386	3389	22.8614	0	0	0	0	0	0	P3
Olfr1154	929	278	2	1301	89.95	3971	10.05	0	0	0	0	0	0	P2
Olfr1155	941	242	1	1048	100	0	0	0	0	0	0	0	0	P1
Olfr1156	968	195	1	2125	100	0	0	0	0	0	0	0	0	P1
Olfr1157	935	288	2	945	82.0479	3615	17.9521	0	0	0	0	0	0	P2
Olfr116	962	796	3	24	89.6271	2924	8.33898	3094	2.0339	0	0	0	0	P2
Olfr117	950	805	2	1518	84.0211	1968	15.9789	0	0	0	0	0	0	P2
Olfr1170	947	164	2	1776	94.681	2406	5.31896	0	0	0	0	0	0	P2
Olfr1178	968	958	5	640	76.9215	2700	9.6568	5300	9.26682	8940	3.01868	9399	1.13618	P4
Olfr1184	932	251	3	210	61.4729	1850	36.1093	2674	2.41784	0	0	0	0	P3
Olfr1189	917	161	2	35	89.426	697	10.574	0	0	0	0	0	0	P2
Olfr119	962	398	2	445	91.5258	2827	8.47421	0	0	0	0	0	0	P2
Olfr1192-ps1	926	149	2	463	85.8265	953	14.1735	0	0	0	0	0	0	P2
Olfr1195	923	2128	1	2504	100	0	0	0	0	0	0	0	0	P1
Olfr1196	941	524	1	3033	100	0	0	0	0	0	0	0	0	P1
Olfr1197	941	1249	3	1659	85.2593	2479	12.9061	4189	1.83461	0	0	0	0	P2
Olfr1198	923	363	2	332	89.4188	2022	10.5812	0	0	0	0	0	0	P2
Olfr1199	929	1115	3	122	79.2148	1522	20.1052	1792	0.679969	0	0	0	0	P3
Olfr12	998	1026	2	950	94.6193	2506	5.38066	0	0	0	0	0	0	P2
Olfr120	962	341	2	185	97.7881	389	2.21186	0	0	0	0	0	0	P2
Olfr1200	1007	916	3	1487	81.0533	2447	12.1174	3817	6.82935	0	0	0	0	P2
Olfr1202	926	254	3	435	47.0968	2475	45.5472	2800	7.35596	0	0	0	0	P3
Olfr1204	926	375	3	2895	51.2406	3995	33.575	5032	15.1843	0	0	0	0	P4
Olfr1205	920	794	4	30	85.4722	1590	5.3301	5070	9.01056	5252	0.187093	0	0	P2
Olfr1206	920	1299	3	1729	52.3055	2229	46.6828	2811	1.01172	0	0	0	0	P3
Olfr1208	923	218	2	339	82.945	1109	17.055	0	0	0	0	0	0	P2
Olfr1209	929	656	3	2449	53.902	3349	36.0964	6359	10.0016	0	0	0	0	P4
Olfr121	962	704	1	472	100	0	0	0	0	0	0	0	0	P1
Olfr1211	932	1088	3	179	68.046	1939	28.6263	3549	3.32776	0	0	0	0	P3
Olfr1212	932	898	2	605	65.1592	1913	34.8408	0	0	0	0	0	0	P3
Olfr1214	932	295	1	827	100	0	0	0	0	0	0	0	0	P1
Olfr1215	935	217	3	588	87.6113	2368	8.2299	3378	4.15876	0	0	0	0	P2
Olfr1217	911	321	2	1189	69.4007	1679	30.5993	0	0	0	0	0	0	P3
Olfr1218	932	74	1	2179	100	0	0	0	0	0	0	0	0	P1
Olfr1219	932	330	2	1654	88.3395	3264	11.6605	0	0	0	0	0	0	P2
Olfr122	962	519	4	65	78.3835	525	17.6211	2405	3.23016	2858	0.765305	0	0	P3
Olfr1221	932	73	2	1450	76.7677	2900	23.2323	0	0	0	0	0	0	P3
Olfr1222	932	765	2	482	76.2284	1912	23.7716	0	0	0	0	0	0	P3
Olfr1224-ps1	932	1135	2	794	97.5778	904	2.42221	0	0	0	0	0	0	P2
Olfr1225	932	120	2	1776	94.3939	2106	5.60606	0	0	0	0	0	0	P2
Olfr1226	929	2433	2	3821	98.3352	4311	1.66481	0	0	0	0	0	0	P2
Olfr1228	932	4157	2	746	99.3665	1156	0.633535	0	0	0	0	0	0	P2
Olfr1229	932	1389	3	213	89.5329	1573	9.85878	1723	0.608345	0	0	0	0	P2
Olfr1231	938	328	3	2055	81.9682	3395	13.1271	4605	4.9047	0	0	0	0	P2
Olfr1232	932	912	3	164	97.4726	2164	1.54966	2714	0.977704	0	0	0	0	P2
Olfr1233	914	199	3	2044	57.9099	4264	26.0901	6454	16	0	0	0	0	P4
Olfr1234	941	279	2	550	58.4834	2500	41.5166	0	0	0	0	0	0	P3
Olfr1238	944	391	4	1002	47.8126	3422	37.1769	4162	13.9571	4532	1.05337	0	0	P4
Olfr1239	914	323	1	462	100	0	0	0	0	0	0	0	0	P1
Olfr124	944	2141	4	1646	83.7761	1846	13.0483	2486	2.75913	3706	0.416473	0	0	P2
Olfr1240	941	1378	3	686	54.9469	3006	44.1175	4096	0.935539	0	0	0	0	P3
Olfr1241	941	801	2	915	98.2692	1525	1.73077	0	0	0	0	0	0	P2
Olfr1242	917	528	3	372	60.3425	872	36.8861	1402	2.77131	0	0	0	0	P3
Olfr1243	914	280	2	1478	90.774	4148	9.22597	0	0	0	0	0	0	P2
Olfr1246	941	288	1	4008	100	0	0	0	0	0	0	0	0	P1
Olfr1247	941	978	3	207	85.1169	2407	10.5556	4217	4.32758	0	0	0	0	P2
Olfr125	959	278	1	2530	100	0	0	0	0	0	0	0	0	P1
Olfr1251	953	1253	2	119	73.8896	1069	26.1104	0	0	0	0	0	0	P3
Olfr1252	941	1049	2	35	81.2226	1585	18.7774	0	0	0	0	0	0	P2
Olfr1254	941	736	3	353	85.087	1113	13.4344	1323	1.47866	0	0	0	0	P2
Olfr1255	911	244	2	630	93.5283	1226	6.47172	0	0	0	0	0	0	P2
Olfr1257	926	1969	1	1240	100	0	0	0	0	0	0	0	0	P1
Olfr1258	932	952	4	309	53.0389	1189	42.662	4669	2.37537	5806	1.9237	0	0	P3
Olfr1259	926	715	2	368	47.3718	2658	52.6282	0	0	0	0	0	0	P3
Olfr126	956	212	2	9	97.7041	961	2.29592	0	0	0	0	0	0	P2
Olfr1260	929	3229	3	263	80.0407	1083	19.1821	2877	0.777141	0	0	0	0	P2
Olfr1261	917	2642	2	752	89.3316	1877	10.6684	0	0	0	0	0	0	P2
Olfr1262	911	1991	4	557	69.4615	1257	20.1506	4977	9.65179	5928	0.736125	0	0	P4
Olfr1264	923	2620	2	901	40.6601	2001	59.3399	0	0	0	0	0	0	P3
Olfr1265	926	325	2	1278	82.3745	4379	17.6255	0	0	0	0	0	0	P2
Olfr127	968	227	3	1617	73.9595	3177	19.741	4397	6.29957	0	0	0	0	P3
Olfr1271	914	866	5	239	40.6406	1759	43.9747	3319	7.61101	4939	6.94346	6489	0.830272	P4
Olfr1274-ps	926	918	3	699	76.0536	2139	19.9098	2309	4.03661	0	0	0	0	P3
Olfr1275	935	528	2	459	98.3415	729	1.65854	0	0	0	0	0	0	P2
Olfr1276	935	487	4	97	60.4417	2237	31.1763	3697	6.471	4993	1.91103	0	0	P3
Olfr1277	908	438	2	107	71.3591	4337	28.6409	0	0	0	0	0	0	P3
Olfr1278	938	813	3	190	67.117	2410	20.1507	5705	12.7323	0	0	0	0	P4
Olfr1281	914	2127	4	312	67.2267	1032	25.4171	2932	5.88987	3581	1.46626	0	0	P3
Olfr1283	914	436	3	423	79.4774	3223	16.9938	3459	3.52882	0	0	0	0	P3
Olfr1284	932	152	2	266	68.8889	1416	31.1111	0	0	0	0	0	0	P3
Olfr1286	914	185	1	1771	100	0	0	0	0	0	0	0	0	P1
Olfr1288	935	282	1	42	100	0	0	0	0	0	0	0	0	P1
Olfr129	962	512	3	1728	55.1519	2888	30.1289	3778	14.7192	0	0	0	0	P4
Olfr1290	935	815	2	1020	86.7188	1620	13.2812	0	0	0	0	0	0	P2
Olfr1294	935	1779	3	773	94.5917	4213	4.67526	5063	0.733088	0	0	0	0	P2
Olfr1295	935	856	3	146	91.582	1006	6.4875	3256	1.93054	0	0	0	0	P2
Olfr1297	935	982	3	2146	73.2131	5026	18.8911	6856	7.89581	0	0	0	0	P3
Olfr1298	935	393	1	541	100	0	0	0	0	0	0	0	0	P1
Olfr1299	935	663	2	481	97.8963	651	2.10365	0	0	0	0	0	0	P2
Olfr13	929	157	2	1157	45.8886	2566	54.1114	0	0	0	0	0	0	P3
Olfr130	950	405	2	4056	87.1186	6129	12.8814	0	0	0	0	0	0	P2
Olfr1301	935	3928	3	148	89.8944	3368	9.09179	3946	1.01384	0	0	0	0	P2
Olfr1305	935	393	1	530	100	0	0	0	0	0	0	0	0	P1
Olfr1306	935	166	2	432	83.7594	622	16.2406	0	0	0	0	0	0	P2
Olfr1307	935	282	2	269	92.4684	1999	7.53161	0	0	0	0	0	0	P2
Olfr1308	959	356	2	412	93.1668	1662	6.83317	0	0	0	0	0	0	P2
Olfr1309	935	174	2	1095	67.8838	3245	32.1162	0	0	0	0	0	0	P3
Olfr131	941	1048	2	228	91.3636	398	8.63636	0	0	0	0	0	0	P2
Olfr1310	935	158	2	3265	87.1107	3995	12.8893	0	0	0	0	0	0	P2
Olfr1312	950	590	2	1593	92.0882	4023	7.91183	0	0	0	0	0	0	P2
Olfr1315-ps1	935	247	2	880	75.2345	1290	24.7655	0	0	0	0	0	0	P3
Olfr1316	935	286	2	1994	88.2479	3104	11.7521	0	0	0	0	0	0	P2
Olfr1318	959	568	3	1255	75.1739	2295	19.5869	2519	5.23928	0	0	0	0	P3
Olfr132	938	545	1	436	100	0	0	0	0	0	0	0	0	P1
Olfr1320	956	340	1	474	100	0	0	0	0	0	0	0	0	P1
Olfr1321	956	983	2	772	86.4133	3422	13.5867	0	0	0	0	0	0	P2
Olfr1322	929	259	3	404	74.9577	2404	21.3655	2894	3.67674	0	0	0	0	P3
Olfr1323	926	231	3	1727	91.1027	4707	1.51637	5237	7.38094	0	0	0	0	P2
Olfr1324	941	213	2	4472	96.7612	4822	3.23882	0	0	0	0	0	0	P2
Olfr1325	935	400	2	1400	52.063	2306	47.937	0	0	0	0	0	0	P3
Olfr1326-ps1	932	729	3	1230	85.6912	1410	12.3951	2260	1.91375	0	0	0	0	P2
Olfr1328	938	120	3	2744	83.0061	3924	14.3536	4414	2.64026	0	0	0	0	P2
Olfr133	935	218	2	356	78.3333	2141	21.6667	0	0	0	0	0	0	P3
Olfr1333	950	126	2	1528	92.085	2878	7.91505	0	0	0	0	0	0	P2
Olfr1336	941	407	2	3669	64.4452	5365	35.5548	0	0	0	0	0	0	P3
Olfr1340	944	607	3	616	91.2028	2256	7.79002	2638	1.00714	0	0	0	0	P2
Olfr1341	935	316	1	2030	100	0	0	0	0	0	0	0	0	P1
Olfr1342	944	543	3	1676	83.3768	1936	14.4941	2226	2.12908	0	0	0	0	P2
Olfr1346	938	1243	3	1192	74.4383	1792	16.49	3062	9.07174	0	0	0	0	P3
Olfr1348	935	4871	2	13014	-725.368	13824	825.368	0	0	0	0	0	0
Olfr1349	950	1530	3	762	84.6496	1202	15.0222	1412	0.328191	0	0	0	0	P2
Olfr1350	923	258	1	532	100	0	0	0	0	0	0	0	0	P1
Olfr1352	926	682	2	2071	92.2305	3173	7.76955	0	0	0	0	0	0	P2
Olfr1353	926	412	2	591	92.6657	761	7.33433	0	0	0	0	0	0	P2
Olfr1354	929	628	3	388	92.6657	2528	5.09391	2945	2.24042	0	0	0	0	P2
Olfr1355	929	168	1	2252	100	0	0	0	0	0	0	0	0	P1
Olfr1356	959	168	2	113	72.3039	1923	27.6961	0	0	0	0	0	0	P3
Olfr1357	938	538	2	104	84.2143	714	15.7857	0	0	0	0	0	0	P2
Olfr1359	938	809	2	2685	98.5764	2933	1.42362	0	0	0	0	0	0	P2
Olfr136	935	788	2	197	96.2894	1006	3.71064	0	0	0	0	0	0	P2
Olfr1361	950	327	1	1491	100	0	0	0	0	0	0	0	0	P1
Olfr1364	941	1939	3	122	68.375	1342	30.1019	1792	1.52305	0	0	0	0	P3
Olfr1366	938	186	2	1487	90.0857	2497	9.91432	0	0	0	0	0	0	P2
Olfr1368	941	869	2	223	98.5399	633	1.46014	0	0	0	0	0	0	P2
Olfr1369-ps1	950	679	2	2460	98.3503	3100	1.64968	0	0	0	0	0	0	P2
Olfr1370	947	858	3	1469	58.5751	1949	33.2139	3079	8.21101	0	0	0	0	P3
Olfr1377	920	205	2	748	88.4206	1505	11.5794	0	0	0	0	0	0	P2
Olfr138	935	177	2	536	92.7489	690	7.25108	0	0	0	0	0	0	P2
Olfr1380	932	481	2	768	96.8671	887	3.1329	0	0	0	0	0	0	P2
Olfr1382	932	1389	2	2368	97.2601	2504	2.73985	0	0	0	0	0	0	P2
Olfr1383	932	1151	3	210	84.1752	1710	14.0082	2473	1.81667	0	0	0	0	P2
Olfr1384	953	2686	3	233	58.0266	1673	39.043	4014	2.93037	0	0	0	0	P3
Olfr1385	926	518	3	1013	64.5801	2033	32.4518	2237	2.96815	0	0	0	0	P3
Olfr1386	926	859	1	618	100	0	0	0	0	0	0	0	0	P1
Olfr1387	932	302	3	1941	74.4154	3381	24.4056	3629	1.17901	0	0	0	0	P3
Olfr1389	932	247	1	1414	100	0	0	0	0	0	0	0	0	P1
Olfr139	944	177	1	302	100	0	0	0	0	0	0	0	0	P1
Olfr1391	932	457	2	1398	97.0153	2225	2.98474	0	0	0	0	0	0	P2
Olfr1392	932	959	2	1248	15.4643	1636	84.5357	0	0	0	0	0	0	P3
Olfr1393	932	286	2	1675	98.8088	1893	1.19124	0	0	0	0	0	0	P2
Olfr1395	950	1318	1	1244	100	0	0	0	0	0	0	0	0	P1
Olfr1396	944	895	3	978	87.4616	2798	10.8564	3168	1.68206	0	0	0	0	P2
Olfr140	905	1638	4	42	86.6122	562	7.21967	2002	6.01425	2392	0.153883	0	0	P2
Olfr1406	929	280	1	1650	100	0	0	0	0	0	0	0	0	P1
Olfr1408	929	268	2	1626	96.9706	2796	3.02941	0	0	0	0	0	0	P2
Olfr1410	960	131	3	2461	56.763	3681	36.2651	3915	6.97187	0	0	0	0	P3
Olfr1411	968	572	3	258	95.7286	2198	2.05277	2530	2.21859	0	0	0	0	P2
Olfr1412	962	705	3	478	54.524	1958	43.4716	2081	2.00436	0	0	0	0	P3
Olfr1414	935	311	2	194	56.3132	4724	43.6868	0	0	0	0	0	0	P3
Olfr1418	953	586	3	590	83.1608	2430	15.9662	2640	0.873039	0	0	0	0	P2
Olfr1419	1028	427	3	274	58.0775	1534	40.9425	2024	0.980006	0	0	0	0	P3
Olfr142	914	220	1	1967	100	0	0	0	0	0	0	0	0	P1
Olfr1420	926	838	3	1056	95.8413	1756	2.61311	3774	1.54561	0	0	0	0	P2
Olfr1423	929	679	3	46	76.9451	1786	16.3704	4016	6.68447	0	0	0	0	P3
Olfr1424	938	303	2	162	55.9783	392	44.0217	0	0	0	0	0	0	P3
Olfr1426	932	2118	2	1079	99.4415	2129	0.558489	0	0	0	0	0	0	P2
Olfr1427	932	1378	1	720	100	0	0	0	0	0	0	0	0	P1
Olfr1428	941	1982	3	178	94.9452	838	4.18263	1008	0.872207	0	0	0	0	P2
Olfr143	929	129	2	2163	81.0627	5492	18.9373	0	0	0	0	0	0	P2
Olfr1431	935	213	1	1618	100	0	0	0	0	0	0	0	0	P1
Olfr1437	935	291	1	2685	100	0	0	0	0	0	0	0	0	P1
Olfr1438-ps1	956	547	4	1268	73.3004	1948	18.2363	3528	7.4588	4238	1.00447	0	0	P3
Olfr1440	944	894	4	1666	52.536	4086	25.0368	5426	12.9916	6311	9.43561	0	0	P4
Olfr1442	935	617	2	887	95.7014	2583	4.29859	0	0	0	0	0	0	P2
Olfr1443	935	604	2	846	39.1236	2763	60.8764	0	0	0	0	0	0	P3
Olfr1446	923	87	2	1376	92.6101	1566	7.3899	0	0	0	0	0	0	P2
Olfr1448	941	442	2	1015	65.147	2525	34.853	0	0	0	0	0	0	P3
Olfr1449	881	85	1	68	100	0	0	0	0	0	0	0	0	P1
Olfr1461	935	423	3	134	69.9852	1954	28.8425	2307	1.17235	0	0	0	0	P3
Olfr1463	929	2940	3	682	96.8783	1222	2.84427	1641	0.277465	0	0	0	0	P2
Olfr1466	929	337	2	822	95.8345	2116	4.16551	0	0	0	0	0	0	P2
Olfr147	941	217	2	153	76.9524	4171	23.0476	0	0	0	0	0	0	P3
Olfr1471	941	346	2	3157	73.1951	5737	26.8049	0	0	0	0	0	0	P3
Olfr1477	944	474	3	221	78.0472	2501	19.1472	4090	2.8056	0	0	0	0	P3
Olfr1484	815	541	3	160	78.1116	2520	19.3179	3174	2.57054	0	0	0	0	P3
Olfr1490	947	196	2	545	85.2926	1770	14.7074	0	0	0	0	0	0	P2
Olfr1491	956	364	1	274	100	0	0	0	0	0	0	0	0	P1
Olfr1493-ps1	947	177	2	84	86.4516	711	13.5484	0	0	0	0	0	0	P2
Olfr1494	944	567	2	404	97.7255	929	2.27445	0	0	0	0	0	0	P2
Olfr1496	944	263	2	1014	75.0064	3318	24.9936	0	0	0	0	0	0	P3
Olfr15	935	3377	5	902	65.6192	2462	27.9072	2742	5.07946	4742	1.22735	6228	0.166788	P3
Olfr1501	944	578	3	313	75.4109	3013	22.3704	4923	2.21869	0	0	0	0	P3
Olfr1505	947	103	1	1932	100	0	0	0	0	0	0	0	0	P1
Olfr1506	926	449	1	1319	100	0	0	0	0	0	0	0	0	P1
Olfr1507	938	15727	4	1268	97.9063	2588	1.70673	4028	0.250845	4898	0.136097	0	0	P2
Olfr1508	929	1702	4	3086	60.3328	4246	36.0311	6946	3.07119	7056	0.564866	0	0	P3
Olfr1509	923	2315	3	366	78.4887	1186	20.5536	4453	0.95766	0	0	0	0	P3
Olfr1510	953	427	2	785	97.2427	915	2.75729	0	0	0	0	0	0	P2
Olfr1511	953	729	2	24	98.5218	494	1.47816	0	0	0	0	0	0	P2
Olfr1512	938	137	2	811	89.7987	1341	10.2013	0	0	0	0	0	0	P2
Olfr1513	938	256	2	1327	65.0166	3177	34.9834	0	0	0	0	0	0	P3
Olfr1532-ps1	920	519	3	634	85.9512	1014	12.8969	1417	1.15191	0	0	0	0	P2
Olfr1537	932	278	1	3149	100	0	0	0	0	0	0	0	0	P1
Olfr155	956	278	2	1381	92.5976	4690	7.40244	0	0	0	0	0	0	P2
Olfr1555-ps1	962	193	2	1636	95.9059	1906	4.09409	0	0	0	0	0	0	P2
Olfr157	953	144	2	33	81.2195	4963	18.7805	0	0	0	0	0	0	P2
Olfr16	926	293	2	492	91.4459	1009	8.5541	0	0	0	0	0	0	P2
Olfr160	926	328	1	2387	100	0	0	0	0	0	0	0	0	P1
Olfr165	935	329	3	211	88.1427	1391	8.07323	1681	3.78407	0	0	0	0	P2
Olfr166	935	6539	3	978	83.5191	2078	15.87	3505	0.610856	0	0	0	0	P2
Olfr167	935	978	4	1323	46.4553	2943	46.6658	4883	6.16254	5153	0.716317	0	0	P3
Olfr168	935	2630	2	60	67.1023	710	32.8977	0	0	0	0	0	0	P3
Olfr169	938	2577	2	994	99.1749	1844	0.825114	0	0	0	0	0	0	P2
Olfr17	944	978	3	347	91.0467	1407	8.44384	1677	0.509418	0	0	0	0	P2
Olfr170	935	989	2	14	97.9412	184	2.05882	0	0	0	0	0	0	P2
Olfr171	938	805	2	5	99.1667	155	0.833333	0	0	0	0	0	0	P2
Olfr172	926	128	1	704	100	0	0	0	0	0	0	0	0	P1
Olfr173	962	463	2	1519	97.8606	2229	2.13944	0	0	0	0	0	0	P2
Olfr175-ps1	923	639	2	111	99.2043	1041	0.795699	0	0	0	0	0	0	P2
Olfr177	926	656	2	1255	96.5897	1945	3.41033	0	0	0	0	0	0	P2
Olfr178	956	194	1	950	100	0	0	0	0	0	0	0	0	P1
Olfr180	792	915	2	288	92.7665	1538	7.23349	0	0	0	0	0	0	P2
Olfr181	950	1112	2	267	92.552	917	7.44801	0	0	0	0	0	0	P2
Olfr183	926	904	1	816	100	0	0	0	0	0	0	0	0	P1
Olfr186	926	704	1	1171	100	0	0	0	0	0	0	0	0	P1
Olfr187	923	971	3	125	96.0535	3565	3.20504	4535	0.74151	0	0	0	0	P2
Olfr190-1	920	638	2	16739	96.4872	16929	3.51276	0	0	0	0	0	0	P2
Olfr190-2	924	191	3	1017	81.9631	7177	14.7739	7327	3.26307	0	0	0	0	P2
Olfr191	926	785	3	417	63.1946	1437	26.4021	2647	10.4032	0	0	0	0	P4
Olfr193	926	529	2	1246	49.7791	1956	50.2209	0	0	0	0	0	0	P3
Olfr195	923	2613	3	228	66.8272	988	32.802	1840	0.370811	0	0	0	0	P3
Olfr196	926	215	1	548	100	0	0	0	0	0	0	0	0	P1
Olfr198	917	171	2	652	95.1704	2002	4.82963	0	0	0	0	0	0	P2
Olfr199	923	129	2	525	87.1764	1675	12.8236	0	0	0	0	0	0	P2
Olfr204	914	519	4	427	68.1723	1587	23.4592	8067	6.12844	9497	2.2401	0	0	P3
Olfr205	914	561	2	224	86.3652	974	13.6348	0	0	0	0	0	0	P2
Olfr206	917	508	1	107	100	0	0	0	0	0	0	0	0	P1
Olfr209	914	660	1	148	100	0	0	0	0	0	0	0	0	P1
Olfr211	926	2148	2	659	23.1634	3681	76.8366	0	0	0	0	0	0	P3
Olfr212	980	1375	1	1208	100	0	0	0	0	0	0	0	0	P1
Olfr213	980	2066	4	557	69.0531	1617	24.3241	2837	6.25723	4028	0.36561	0	0	P3
Olfr214	959	691	2	2615	-4.43105	3233	104.431	0	0	0	0	0	0
Olfr220	974	1881	4	191	69.9668	1891	22.6199	5171	6.92284	5802	0.490445	0	0	P3
Olfr221	932	112	2	958	86.3824	1628	13.6176	0	0	0	0	0	0	P2
Olfr222	953	1207	1	527	100	0	0	0	0	0	0	0	0	P1
Olfr224	941	1789	1	548	100	0	0	0	0	0	0	0	0	P1
Olfr23	974	80	2	676	77.7045	1813	22.2955	0	0	0	0	0	0	P3
Olfr231	920	215	3	499	71.2664	3579	24.6657	4469	4.0679	0	0	0	0	P3
Olfr235	935	722	1	1174	100	0	0	0	0	0	0	0	0	P1
Olfr237-ps1	929	370	2	1721	90.3427	3569	9.65729	0	0	0	0	0	0	P2
Olfr239	944	2267	3	2355	95.4604	3715	3.7098	4515	0.829824	0	0	0	0	P2
Olfr24	938	594	2	678	56.7272	3188	43.2728	0	0	0	0	0	0	P3
Olfr243	947	29	1	878	100	0	0	0	0	0	0	0	0	P1
Olfr247	941	723	1	3387	100	0	0	0	0	0	0	0	0	P1
Olfr263	950	930	3	340	60.3257	2260	38.8154	2569	0.858955	0	0	0	0	P3
Olfr267	938	282	4	829	70.2186	1669	20.8626	2789	7.46803	3599	1.45086	0	0	P3
Olfr27	932	101	2	23	95.9328	400	4.0672	0	0	0	0	0	0	P2
Olfr272	956	240	1	641	100	0	0	0	0	0	0	0	0	P1
Olfr273	950	346	3	1182	47.7226	3182	48.9617	4832	3.31569	0	0	0	0	P3
Olfr279	929	950	2	1015	70.7843	4229	29.2157	0	0	0	0	0	0	P3
Olfr281	932	1494	2	2242	97.1649	3122	2.83509	0	0	0	0	0	0	P2
Olfr285	956	1049	3	1188	62.406	3388	36.7825	3518	0.811486	0	0	0	0	P3
Olfr287	960	1767	2	437	99.1805	2227	0.819531	0	0	0	0	0	0	P2
Olfr288	948	1471	2	793	98.3748	2123	1.62519	0	0	0	0	0	0	P2
Olfr290	944	731	3	1524	91.182	3824	5.76228	6101	3.05571	0	0	0	0	P2
Olfr291	944	1005	2	2284	99.3575	2734	0.642475	0	0	0	0	0	0	P2
Olfr297	929	1334	4	40	95.0826	800	4.12429	2380	0.639102	2832	0.154024	0	0	P2
Olfr3	938	142	2	409	85.4846	1399	14.5154	0	0	0	0	0	0	P2
Olfr30	944	588	2	886	98.772	1336	1.228	0	0	0	0	0	0	P2
Olfr301	932	87	1	719	100	0	0	0	0	0	0	0	0	P1
Olfr303	956	272	1	2730	100	0	0	0	0	0	0	0	0	P1
Olfr307	938	91	2	965	71.4912	3295	28.5088	0	0	0	0	0	0	P3
Olfr308	923	510	3	1702	89.6479	2842	9.28602	3112	1.06607	0	0	0	0	P2
Olfr309	923	3804	4	337	64.5388	1317	24.9294	1717	10.2582	1827	0.273551	0	0	P4
Olfr31	950	2094	4	382	93.9004	2502	4.87287	4022	0.0680953	4306	1.15864	0	0	P2
Olfr313	923	28	1	1506	100	0	0	0	0	0	0	0	0	P1
Olfr314	989	1237	2	1501	99.4144	2404	0.585589	0	0	0	0	0	0	P2
Olfr315	926	872	3	390	96.0503	2850	3.35358	3013	0.596084	0	0	0	0	P2
Olfr318	917	880	3	625	54.5727	1765	40.8412	2495	4.5861	0	0	0	0	P3
Olfr319	917	207	1	852	100	0	0	0	0	0	0	0	0	P1
Olfr32	722	510	1	1985	100	0	0	0	0	0	0	0	0	P1
Olfr322	980	170	1	2987	100	0	0	0	0	0	0	0	0	P1
Olfr324	998	248	1	2393	100	0	0	0	0	0	0	0	0	P1
Olfr325	977	1439	1	542	100	0	0	0	0	0	0	0	0	P1
Olfr328	929	2176	2	439	99.5571	649	0.442897	0	0	0	0	0	0	P2
Olfr329-ps	953	3957	3	437	66.9389	1177	15.9907	2687	17.0704	0	0	0	0	P4
Olfr330	944	2970	3	282	91.9385	1822	7.70524	1992	0.356232	0	0	0	0	P2
Olfr332	1031	1122	1	1782	100	0	0	0	0	0	0	0	0	P1
Olfr339	926	474	3	1529	91.3317	3689	7.83076	3932	0.837515	0	0	0	0	P2
Olfr342	935	680	1	2471	100	0	0	0	0	0	0	0	0	P1
Olfr346	926	193	2	1789	82.6583	2350	17.3417	0	0	0	0	0	0	P2
Olfr350	935	142	2	588	90.6489	719	9.35115	0	0	0	0	0	0	P2
Olfr357	923	278	1	3187	100	0	0	0	0	0	0	0	0	P1
Olfr360	950	848	1	478	100	0	0	0	0	0	0	0	0	P1
Olfr362	950	236	3	344	47.5556	2664	46.4401	4274	6.00436	0	0	0	0	P3
Olfr364-ps1	920	571	2	237	95.3213	2152	4.67872	0	0	0	0	0	0	P2
Olfr366	926	124	2	2237	77.4987	4623	22.5013	0	0	0	0	0	0	P3
Olfr370	941	837	2	1098	86.1672	3140	13.8328	0	0	0	0	0	0	P2
Olfr374	938	426	4	725	54.3933	5045	22.2688	7625	22.6485	8509	0.689401	0	0	P4
Olfr376	950	347	2	2100	92.6722	2422	7.3278	0	0	0	0	0	0	P2
Olfr378	941	185	1	451	100	0	0	0	0	0	0	0	0	P1
Olfr380	932	323	2	381	95.8686	911	4.13142	0	0	0	0	0	0	P2
Olfr381	932	89	2	752	74.8061	2722	25.1939	0	0	0	0	0	0	P3
Olfr382	935	36	1	1321	100	0	0	0	0	0	0	0	0	P1
Olfr387-ps1	862	40	1	850	100	0	0	0	0	0	0	0	0	P1
Olfr389	935	790	1	1541	100	0	0	0	0	0	0	0	0	P1
Olfr390	932	853	2	911	78.5702	1896	21.4298	0	0	0	0	0	0	P3
Olfr391-ps	935	905	2	756	91.5011	2706	8.49891	0	0	0	0	0	0	P2
Olfr392	935	817	2	2374	98.1206	4704	1.87936	0	0	0	0	0	0	P2
Olfr394	929	212	2	4099	96.397	4709	3.60304	0	0	0	0	0	0	P2
Olfr397	944	173	2	473	72.9646	2268	27.0354	0	0	0	0	0	0	P3
Olfr398	941	788	4	192	58.8958	1372	22.6939	3132	14.9669	4842	3.44344	0	0	P4
Olfr399	932	52	2	4171	79.9471	4301	20.0529	0	0	0	0	0	0	P3
Olfr403	938	524	3	1907	89.0306	3527	7.26073	4858	3.70866	0	0	0	0	P2
Olfr406	968	299	1	1265	100	0	0	0	0	0	0	0	0	P1
Olfr410	944	99	2	3945	93.1019	4135	6.89806	0	0	0	0	0	0	P2
Olfr411	944	296	3	222	64.4499	1382	33.3172	2192	2.23295	0	0	0	0	P3
Olfr414	950	1177	3	459	91.7111	1719	5.24732	3361	3.04157	0	0	0	0	P2
Olfr417	926	331	2	470	44.5673	4627	55.4327	0	0	0	0	0	0	P3
Olfr418	929	185	2	2748	94.3438	3177	5.65615	0	0	0	0	0	0	P2
Olfr419	938	396	1	695	100	0	0	0	0	0	0	0	0	P1
Olfr424	944	302	2	515	95.7835	909	4.21647	0	0	0	0	0	0	P2
Olfr429	935	301	3	357	88.5886	3037	9.19883	3689	2.21253	0	0	0	0	P2
Olfr43	938	1337	2	606	96.8831	1596	3.11688	0	0	0	0	0	0	P2
Olfr430	950	131	2	783	86.7111	2395	13.2889	0	0	0	0	0	0	P2
Olfr433	941	161	2	1275	83.5882	1524	16.4118	0	0	0	0	0	0	P2
Olfr435	938	62	2	865	90.5999	1079	9.40013	0	0	0	0	0	0	P2
Olfr437	929	272	3	552	75.0965	1552	20.5203	1976	4.38318	0	0	0	0	P3
Olfr44	932	387	3	13	95.6242	1233	3.23639	4183	1.13941	0	0	0	0	P2
Olfr441	929	74	1	1021	100	0	0	0	0	0	0	0	0	P1
Olfr446	923	272	2	2530	93.675	3234	6.325	0	0	0	0	0	0	P2
Olfr448	929	280	3	9	93.6556	1149	5.90902	1296	0.435414	0	0	0	0	P2
Olfr449	932	2530	1	707	100	0	0	0	0	0	0	0	0	P1
Olfr45	932	755	2	1208	96.5571	4579	3.44288	0	0	0	0	0	0	P2
Olfr452	950	387	2	457	95.9912	628	4.00877	0	0	0	0	0	0	P2
Olfr455	950	1645	3	2109	76.0671	2409	23.2745	3639	0.65834	0	0	0	0	P3
Olfr457	938	219	3	1734	63.5526	3174	32.4893	3684	3.95809	0	0	0	0	P3
Olfr458	923	91	1	80	100	0	0	0	0	0	0	0	0	P1
Olfr46	929	1060	4	177	72.3983	1617	22.8908	5797	3.26937	7460	1.4415	0	0	P3
Olfr460	941	234	1	1996	100	0	0	0	0	0	0	0	0	P1
Olfr461	938	119	2	1821	91.9751	2431	8.02485	0	0	0	0	0	0	P2
Olfr462	932	208	1	3962	100	0	0	0	0	0	0	0	0	P1
Olfr463	932	374	1	398	100	0	0	0	0	0	0	0	0	P1
Olfr464	938	568	2	686	95.1	3496	4.9	0	0	0	0	0	0	P2
Olfr465-ps1	944	433	3	154	77.9291	494	19.5267	841	2.54419	0	0	0	0	P3
Olfr466	923	430	3	51	82.258	1171	15.5706	3239	2.17142	0	0	0	0	P2
Olfr469	941	187	1	1960	100	0	0	0	0	0	0	0	0	P1
Olfr47	962	304	2	204	76.9231	386	23.0769	0	0	0	0	0	0	P3
Olfr472	929	449	3	383	57.9255	2563	24.4267	4114	17.6478	0	0	0	0	P4
Olfr473	928	74	2	1243	87.2526	1442	12.7474	0	0	0	0	0	0	P2
Olfr476	929	266	2	864	91.1835	2527	8.81649	0	0	0	0	0	0	P2
Olfr477	929	676	3	183	72.849	1363	26.2785	1866	0.872523	0	0	0	0	P3
Olfr479	980	451	2	85	97.2304	643	2.76963	0	0	0	0	0	0	P2
Olfr49	938	423	3	2767	41.0454	3707	54.7957	3837	4.1589	0	0	0	0	P3
Olfr491	929	567	3	263	89.6024	1223	8.62902	1389	1.76854	0	0	0	0	P2
Olfr5	935	562	3	62	93.6298	1082	5.00514	1852	1.36504	0	0	0	0	P2
Olfr509	962	189	1	1266	100	0	0	0	0	0	0	0	0	P1
Olfr518	998	135	2	287	93.0962	1257	6.90378	0	0	0	0	0	0	P2
Olfr523	932	622	2	1704	99.3817	2115	0.618342	0	0	0	0	0	0	P2
Olfr524	953	873	2	3325	97.5051	4055	2.49492	0	0	0	0	0	0	P2
Olfr525	926	348	3	3015	70.4254	3675	27.1478	4824	2.42686	0	0	0	0	P3
Olfr527	914	1126	3	1145	90.623	1765	8.54642	3515	0.83053	0	0	0	0	P2
Olfr53	935	1742	2	169	94.5145	688	5.48546	0	0	0	0	0	0	P2
Olfr530	920	378	1	838	100	0	0	0	0	0	0	0	0	P1
Olfr531	911	1378	2	1087	99.3685	1357	0.631518	0	0	0	0	0	0	P2
Olfr532	926	761	2	3137	98.8274	3447	1.17258	0	0	0	0	0	0	P2
Olfr533	959	10069	3	38	87.4297	838	11.5497	964	1.02059	0	0	0	0	P2
Olfr535	935	784	2	2125	85.3289	3529	14.6711	0	0	0	0	0	0	P2
Olfr536	920	8661	1	2690	100	0	0	0	0	0	0	0	0	P1
Olfr54	938	228	3	1073	61.2526	3233	26.4428	3771	12.3046	0	0	0	0	P4
Olfr541	935	2459	2	291	99.5653	617	0.434726	0	0	0	0	0	0	P2
Olfr544	1001	530	1	1456	100	0	0	0	0	0	0	0	0	P1
Olfr545	947	225	2	2219	93.7927	3109	6.20728	0	0	0	0	0	0	P2
Olfr548-ps1	932	76	1	2984	100	0	0	0	0	0	0	0	0	P1
Olfr549	947	541	3	437	85.6878	617	12.5657	1207	1.74658	0	0	0	0	P2
Olfr55	944	2329	3	2315	79.0565	3395	19.8712	3960	1.07233	0	0	0	0	P3
Olfr550	947	476	2	316	70.6779	2096	29.3221	0	0	0	0	0	0	P3
Olfr552	950	464	2	779	68.5529	2811	31.4471	0	0	0	0	0	0	P3
Olfr553	977	203	1	2735	100	0	0	0	0	0	0	0	0	P1
Olfr554	950	116	2	265	80.8249	1647	19.1751	0	0	0	0	0	0	P2
Olfr557	965	167	2	971	85.3182	2148	14.6818	0	0	0	0	0	0	P2
Olfr558	950	134	1	1718	100	0	0	0	0	0	0	0	0	P1
Olfr56	848	590	3	225	92.6922	1765	5.70352	2225	1.60428	0	0	0	0	P2
Olfr560	941	135	1	1183	100	0	0	0	0	0	0	0	0	P1
Olfr566	947	380	3	203	78.1531	983	19.7814	1233	2.06553	0	0	0	0	P3
Olfr569	941	139	3	408	56.8018	2748	31.9659	3518	11.2323	0	0	0	0	P4
Olfr57	956	237	2	381	97.278	1071	2.72198	0	0	0	0	0	0	P2
Olfr570	935	329	1	406	100	0	0	0	0	0	0	0	0	P1
Olfr571	965	394	2	1146	75.0388	3656	24.9612	0	0	0	0	0	0	P3
Olfr572	953	114	2	35	97.4706	650	2.52936	0	0	0	0	0	0	P2
Olfr578	938	498	3	124	82.3209	2504	15.0261	2634	2.65297	0	0	0	0	P2
Olfr58	926	91	2	1191	94.3948	2187	5.60523	0	0	0	0	0	0	P2
Olfr582	941	208	2	461	90.5242	1712	9.47585	0	0	0	0	0	0	P2
Olfr586	938	130	2	2399	91.1148	2849	8.88519	0	0	0	0	0	0	P2
Olfr588-ps1	907	96	2	3228	74.4993	5055	25.5007	0	0	0	0	0	0	P3
Olfr59	968	701	2	1254	89.252	1974	10.748	0	0	0	0	0	0	P2
Olfr591	941	143	1	5607	100	0	0	0	0	0	0	0	0	P1
Olfr592	935	174	2	5420	96.6299	5770	3.37012	0	0	0	0	0	0	P2
Olfr596	935	193	3	1048	82.2863	2128	12.5483	2399	5.16536	0	0	0	0	P2
Olfr6	947	2494	3	136	83.4179	1936	10.7803	2786	5.80183	0	0	0	0	P2
Olfr60	932	1708	2	1224	98.9428	1834	1.0572	0	0	0	0	0	0	P2
Olfr600	941	134	2	400	59.0571	2490	40.9429	0	0	0	0	0	0	P3
Olfr601	941	284	1	1157	100	0	0	0	0	0	0	0	0	P1
Olfr609	956	204	2	1872	93.2082	2222	6.79184	0	0	0	0	0	0	P2
Olfr61	932	789	2	192	98.7053	1194	1.29471	0	0	0	0	0	0	P2
Olfr610	944	348	2	497	95.9887	1087	4.0113	0	0	0	0	0	0	P2
Olfr613	852	47	1	2972	100	0	0	0	0	0	0	0	0	P1
Olfr618	953	151	2	244	64.5548	2184	35.4452	0	0	0	0	0	0	P3
Olfr620	938	109	3	2834	14.0916	6374	70.5179	8084	15.3905	0	0	0	0	P4
Olfr622	950	199	1	748	100	0	0	0	0	0	0	0	0	P1
Olfr623	940	76	1	2586	100	0	0	0	0	0	0	0	0	P1
Olfr628	767	34	1	640	100	0	0	0	0	0	0	0	0	P1
Olfr63	947	469	3	2572	79.4386	5892	14.399	5997	6.1624	0	0	0	0	P3
Olfr632	950	263	2	140	57.0349	2258	42.9651	0	0	0	0	0	0	P3
Olfr633	935	150	3	463	84.6192	2063	12.117	2817	3.26383	0	0	0	0	P2
Olfr639	947	152	3	4173	65.7961	5493	27.2502	6503	6.95366	0	0	0	0	P3
Olfr648	939	106	2	1519	66.3406	2329	33.6594	0	0	0	0	0	0	P3
Olfr649	927	138	1	278	100	0	0	0	0	0	0	0	0	P1
Olfr65	935	288	1	1260	100	0	0	0	0	0	0	0	0	P1
Olfr651	938	237	1	563	100	0	0	0	0	0	0	0	0	P1
Olfr652	953	203	2	2247	65.8387	3479	34.1613	0	0	0	0	0	0	P3
Olfr653	950	412	2	837	47.7492	3519	52.2508	0	0	0	0	0	0	P3
Olfr655	923	262	3	846	85.3184	5126	12.6526	5316	2.02897	0	0	0	0	P2
Olfr656	962	129	2	506	35.6958	2961	64.3042	0	0	0	0	0	0	P3
Olfr665	947	508	2	1231	97.0965	1461	2.90353	0	0	0	0	0	0	P2
Olfr666	953	230	3	88	83.0947	988	13.8316	1138	3.0737	0	0	0	0	P2
Olfr667	977	129	2	1201	78.5152	1631	21.4848	0	0	0	0	0	0	P3
Olfr668	943	141	2	1492	51.871	2522	48.129	0	0	0	0	0	0	P3
Olfr67	959	197	2	2721	91.4631	6551	8.5369	0	0	0	0	0	0	P2
Olfr672	935	635	1	207	100	0	0	0	0	0	0	0	0	P1
Olfr677	935	150	2	1522	94.649	1893	5.35099	0	0	0	0	0	0	P2
Olfr679	944	149	2	2629	63.832	3968	36.168	0	0	0	0	0	0	P3
Olfr683	938	312	3	515	79.3194	2515	18.9837	2905	1.69687	0	0	0	0	P3
Olfr685	947	278	2	1418	90.2042	1948	9.79578	0	0	0	0	0	0	P2
Olfr689	959	140	2	1502	50.3136	4697	49.6864	0	0	0	0	0	0	P3
Olfr69	947	179	2	221	88.8172	1771	11.1828	0	0	0	0	0	0	P2
Olfr691	965	251	2	268	74.8687	1128	25.1313	0	0	0	0	0	0	P3
Olfr693	947	587	2	2322	94.7844	2532	5.21563	0	0	0	0	0	0	P2
Olfr694	944	301	2	2186	94.5009	3876	5.49913	0	0	0	0	0	0	P2
Olfr695	944	902	3	423	79.2019	1883	15.7686	2633	5.02943	0	0	0	0	P3
Olfr699	947	168	2	1857	81.9744	3387	18.0256	0	0	0	0	0	0	P2
Olfr70	947	291	2	1307	95.2473	1417	4.75273	0	0	0	0	0	0	P2
Olfr703	956	171	2	612	96.8562	990	3.14378	0	0	0	0	0	0	P2
Olfr705	947	1524	2	1141	94.4185	5811	5.58152	0	0	0	0	0	0	P2
Olfr706	947	628	3	3032	92.6075	3292	6.47988	4102	0.912659	0	0	0	0	P2
Olfr707	920	395	1	741	100	0	0	0	0	0	0	0	0	P1
Olfr709-ps1	920	191	3	2198	76.7643	3738	20.3003	3968	2.93544	0	0	0	0	P3
Olfr71	935	424	1	1069	100	0	0	0	0	0	0	0	0	P1
Olfr710	929	104	2	146	86.0287	696	13.9713	0	0	0	0	0	0	P2
Olfr711	941	1182	2	132	95.762	1742	4.23801	0	0	0	0	0	0	P2
Olfr713	950	169	2	1721	47.0997	3880	52.9003	0	0	0	0	0	0	P3
Olfr716	941	380	2	1009	95.0479	2947	4.9521	0	0	0	0	0	0	P2
Olfr720	947	638	3	803	81.1251	1863	12.8237	3693	6.05124	0	0	0	0	P2
Olfr721-ps1	965	996	2	498	94.7758	1897	5.2242	0	0	0	0	0	0	P2
Olfr722	923	1063	2	445	89.7623	615	10.2377	0	0	0	0	0	0	P2
Olfr723	926	558	3	103	93.1209	2503	4.30987	3133	2.56922	0	0	0	0	P2
Olfr724	926	243	1	215	100	0	0	0	0	0	0	0	0	P1
Olfr725	962	860	1	234	100	0	0	0	0	0	0	0	0	P1
Olfr726	962	6289	3	238	94.9893	1078	4.63216	2328	0.378561	0	0	0	0	P2
Olfr727	971	14699	2	109	89.4073	409	10.5927	0	0	0	0	0	0	P2
Olfr729	968	1423	4	14	85.5829	1994	11.4127	3094	2.8162	4224	0.18822	0	0	P2
Olfr73	938	322	3	181	87.4759	1701	9.76117	1831	2.76294	0	0	0	0	P2
Olfr731	977	292	3	2536	45.5961	4336	51.8139	4526	2.58998	0	0	0	0	P3
Olfr732	923	353	3	562	70.4893	2782	25.8482	3592	3.66255	0	0	0	0	P3
Olfr733	923	933	3	1396	83.1343	2216	13.5869	2586	3.27877	0	0	0	0	P2
Olfr734	938	231	3	1005	66.1258	3205	25.1389	3955	8.73533	0	0	0	0	P3
Olfr735	1061	220	3	1035	66.0647	2775	13.8865	5645	20.0488	0	0	0	0	P4
Olfr736	935	162	1	499	100	0	0	0	0	0	0	0	0	P1
Olfr738	932	173	2	787	96.1467	1523	3.85331	0	0	0	0	0	0	P2
Olfr739	926	100	2	1053	86.7721	2697	13.2279	0	0	0	0	0	0	P2
Olfr740	932	2071	4	107	63.4739	1167	34.1039	2767	1.88487	3682	0.537348	0	0	P3
Olfr741	932	5022	4	427	70.1807	667	27.4181	1727	1.45874	2996	0.942445	0	0	P3
Olfr742	932	1754	2	587	79.9969	961	20.0031	0	0	0	0	0	0	P3
Olfr743	932	2732	3	327	85.7583	547	13.9149	796	0.326832	0	0	0	0	P2
Olfr744	968	142	2	1471	87.9453	2527	12.0547	0	0	0	0	0	0	P2
Olfr745	983	169	2	307	91.115	578	8.88503	0	0	0	0	0	0	P2
Olfr749	938	324	1	190	100	0	0	0	0	0	0	0	0	P1
Olfr76	950	338	1	1607	100	0	0	0	0	0	0	0	0	P1
Olfr77	935	224	3	819	96.9239	2999	-90.447	7990	93.523	0	0	0	0
Olfr770	932	216	1	123	100	0	0	0	0	0	0	0	0	P1
Olfr771	950	325	1	31	100	0	0	0	0	0	0	0	0	P1
Olfr772	932	209	1	1454	100	0	0	0	0	0	0	0	0	P1
Olfr774	935	148	1	286	100	0	0	0	0	0	0	0	0	P1
Olfr776	935	583	1	1953	100	0	0	0	0	0	0	0	0	P1
Olfr780	935	114	3	602	80.5182	2182	15.3534	2415	4.12838	0	0	0	0	P2
Olfr784	956	435	2	171	89.225	1620	10.775	0	0	0	0	0	0	P2
Olfr786	935	598	3	51	90.8669	1331	8.46359	1719	0.669555	0	0	0	0	P2
Olfr788	932	1153	2	501	86.2653	2979	13.7347	0	0	0	0	0	0	P2
Olfr789	935	1236	3	643	77.2701	2063	20.4289	2697	2.30098	0	0	0	0	P3
Olfr790	941	132	1	1491	100	0	0	0	0	0	0	0	0	P1
Olfr791	935	362	2	888	95.3711	997	4.62886	0	0	0	0	0	0	P2
Olfr794	959	493	2	1363	95.5647	2223	4.43531	0	0	0	0	0	0	P2
Olfr796	929	925	3	679	82.6828	1999	13.8041	3229	3.51312	0	0	0	0	P2
Olfr798	932	241	3	408	82.6073	2408	13.6524	2558	3.74037	0	0	0	0	P2
Olfr799	932	386	1	266	100	0	0	0	0	0	0	0	0	P1
Olfr8	929	523	1	2234	100	0	0	0	0	0	0	0	0	P1
Olfr800	932	123	2	599	85.0164	1655	14.9836	0	0	0	0	0	0	P2
Olfr801	953	512	2	1052	81.9467	2522	18.0533	0	0	0	0	0	0	P2
Olfr805	956	1599	3	472	95.5558	1352	2.85847	2862	1.5857	0	0	0	0	P2
Olfr806	938	1024	3	451	93.45	2631	4.58387	3681	1.96613	0	0	0	0	P2
Olfr807	913	95	1	306	100	0	0	0	0	0	0	0	0	P1
Olfr808	935	241	3	470	77.1714	2350	14.8093	3561	8.01924	0	0	0	0	P3
Olfr809	938	164	3	863	49.8335	2083	45.0002	3185	5.16635	0	0	0	0	P3
Olfr810	935	337	3	1464	44.8586	2984	48.5745	3954	6.56694	0	0	0	0	P3
Olfr811	956	289	2	638	96.0274	2828	3.9726	0	0	0	0	0	0	P2
Olfr818	953	325	1	703	100	0	0	0	0	0	0	0	0	P1
Olfr819	941	388	2	2275	64.6629	3145	35.3371	0	0	0	0	0	0	P3
Olfr821	929	415	2	344	95.5084	703	4.49164	0	0	0	0	0	0	P2
Olfr822	804	52	2	150	77.5332	1546	22.4668	0	0	0	0	0	0	P3
Olfr823	944	326	1	372	100	0	0	0	0	0	0	0	0	P1
Olfr826	938	158	2	316	91.6196	2746	8.38043	0	0	0	0	0	0	P2
Olfr827	965	464	3	798	58.3255	7058	37.7479	7168	3.92659	0	0	0	0	P3
Olfr828	935	144	1	629	100	0	0	0	0	0	0	0	0	P1
Olfr835	932	583	1	1640	100	0	0	0	0	0	0	0	0	P1
Olfr839-ps1	933	157	2	6310	94.2606	7680	5.73936	0	0	0	0	0	0	P2
Olfr845	935	282	2	1942	82.0707	2452	17.9293	0	0	0	0	0	0	P2
Olfr846	871	56	2	3333	85.7974	3963	14.2026	0	0	0	0	0	0	P2
Olfr847	931	125	2	1286	83.0789	1476	16.9211	0	0	0	0	0	0	P2
Olfr849	935	372	3	3202	53.6273	4682	34.0855	5580	12.2873	0	0	0	0	P4
Olfr851	935	187	2	3190	75.2526	5130	24.7474	0	0	0	0	0	0	P3
Olfr855	935	233	1	2407	100	0	0	0	0	0	0	0	0	P1
Olfr859	926	234	3	993	74.3934	3753	11.7797	8383	13.827	0	0	0	0	P4
Olfr867	992	185	1	3506	100	0	0	0	0	0	0	0	0	P1
Olfr868	926	811	3	2740	76.9075	3060	21.7086	3463	1.38388	0	0	0	0	P3
Olfr869	939	302	2	211	80.1692	575	19.8308	0	0	0	0	0	0	P2
Olfr870	932	243	3	11	94.3669	1991	4.82488	2141	0.808229	0	0	0	0	P2
Olfr872	939	159	1	833	100	0	0	0	0	0	0	0	0	P1
Olfr884	926	390	2	2029	91.5098	2453	8.49019	0	0	0	0	0	0	P2
Olfr887	926	231	3	207	62.2651	2207	33.906	2595	3.82894	0	0	0	0	P3
Olfr893	929	291	2	1444	90.355	2573	9.64498	0	0	0	0	0	0	P2
Olfr895	923	183	2	243	92.9282	1883	7.07178	0	0	0	0	0	0	P2
Olfr901	932	179	3	141	74.783	1621	20.9554	2180	4.26154	0	0	0	0	P3
Olfr912-201	929	733	1	1004	100	0	0	0	0	0	0	0	0	P1
Olfr912-202	929	981	3	45	90.5574	2325	6.26621	4668	3.17634	0	0	0	0	P2
Olfr913	935	192	1	1080	100	0	0	0	0	0	0	0	0	P1
Olfr914	947	312	3	130	69.3118	2350	13.7468	3564	16.9414	0	0	0	0	P4
Olfr92	935	109	1	533	100	0	0	0	0	0	0	0	0	P1
Olfr920	929	143	2	3365	77.6442	3471	22.3558	0	0	0	0	0	0	P3
Olfr921	938	766	3	1176	64.4402	2516	30.4557	3185	5.10414	0	0	0	0	P3
Olfr923	932	158	2	1340	85.5086	2239	14.4914	0	0	0	0	0	0	P2
Olfr934	929	112	2	628	74.2412	2238	25.7588	0	0	0	0	0	0	P3
Olfr935	923	98	1	468	100	0	0	0	0	0	0	0	0	P1
Olfr943	932	215	3	222	72.3489	2502	18.1242	7714	9.52698	0	0	0	0	P3
Olfr944	932	90	2	3	98.8539	352	1.14613	0	0	0	0	0	0	P2
Olfr951	932	83	2	762	74.0816	1007	25.9184	0	0	0	0	0	0	P3
Olfr954	932	138	2	222	80.8313	3545	19.1687	0	0	0	0	0	0	P2
Olfr959	932	139	1	2922	100	0	0	0	0	0	0	0	0	P1
Olfr96	938	472	1	608	100	0	0	0	0	0	0	0	0	P1
Olfr960	941	119	2	128	96.3413	1497	3.65865	0	0	0	0	0	0	P2
Olfr965	935	238	2	318	91.5997	656	8.40025	0	0	0	0	0	0	P2
Olfr968	941	146	1	3030	100	0	0	0	0	0	0	0	0	P1
Olfr969	932	1219	1	300	100	0	0	0	0	0	0	0	0	P1
Olfr97	929	317	1	482	100	0	0	0	0	0	0	0	0	P1
Olfr972	941	524	1	433	100	0	0	0	0	0	0	0	0	P1
Olfr974	929	415	2	118	93.6498	2074	6.35023	0	0	0	0	0	0	P2
Olfr983	932	186	3	726	80.8797	5126	13.9316	5796	5.18868	0	0	0	0	P2
Olfr984	941	347	2	3410	81.6784	4580	18.3216	0	0	0	0	0	0	P2
Olfr985	932	281	2	16	95.4286	766	4.57143	0	0	0	0	0	0	P2
Olfr987	926	289	2	149	96.4354	479	3.56459	0	0	0	0	0	0	P2
Olfr988	926	262	1	154	100	0	0	0	0	0	0	0	0	P1
Olfr99	914	326	1	456	100	0	0	0	0	0	0	0	0	P1
Olfr994	941	239	2	336	94.6582	506	5.34181	0	0	0	0	0	0	P2
OlfrAC073945.2	930	144	1	1130	100	0	0	0	0	0	0	0	0	P1
OlfrGm10310	941	584	1	3387	100	0	0	0	0	0	0	0	0	P1
OlfrGm13723	944	786	3	2528	82.9595	3848	14.6004	5398	2.44005	0	0	0	0	P2
OlfrGm13757	914	294	3	1478	49.8255	2958	43.3722	3208	6.80228	0	0	0	0	P3
OlfrGm13762	932	1556	1	817	100	0	0	0	0	0	0	0	0	P1
OlfrGm13769	926	461	2	79	63.9358	1319	36.0642	0	0	0	0	0	0	P3
OlfrGm4461	944	679	2	3022	62.6017	4192	37.3983	0	0	0	0	0	0	P3
OlfrOR4P4	926	2223	3	2905	-5.057	6485	103.465	6697	1.59205	0	0	0	0

## Sheet: female_IS2017
Gene name	Length_CDSmin	Counts_CDSmin	Nb of 3'UTR isoforms	length_utr1	%RA_utr1	length_utr2	%RA_utr2	length_utr3	%RA_utr3	length_utr4	%RA_utr4	length_utr5	%RA_utr5	Quantitative profile
Olfr1	941	883	2	1191	84.7255	1531	15.2745	0	0	0	0	0	0	P2
Olfr1006	935	760	2	556	97.4915	866	2.50846	0	0	0	0	0	0	P2
Olfr101	923	410	3	36	85.9973	876	12.4155	2126	1.5872	0	0	0	0	P2
Olfr1015	935	1126	2	92	67.4399	1335	32.5601	0	0	0	0	0	0	P3
Olfr1016	926	494	2	830	49.8462	1640	50.1538	0	0	0	0	0	0	P3
Olfr1018	932	732	1	316	100	0	0	0	0	0	0	0	0	P1
Olfr1019	929	274	2	322	84.3229	1292	15.6771	0	0	0	0	0	0	P2
Olfr102	923	160	3	931	73.4566	3891	20.154	4201	6.3894	0	0	0	0	P3
Olfr1020	950	206	2	1160	96.3659	1384	3.63409	0	0	0	0	0	0	P2
Olfr103	938	182	2	569	66.7755	1939	33.2245	0	0	0	0	0	0	P3
Olfr1030	953	346	2	3552	88.4465	3796	11.5535	0	0	0	0	0	0	P2
Olfr1033	929	136	2	2439	88.9965	2870	11.0035	0	0	0	0	0	0	P2
Olfr1037	962	120	1	131	100	0	0	0	0	0	0	0	0	P1
Olfr1043	940	58	1	122	100	0	0	0	0	0	0	0	0	P1
Olfr1044	941	200	1	2274	100	0	0	0	0	0	0	0	0	P1
Olfr1045	944	242	2	504	81.5263	1914	18.4737	0	0	0	0	0	0	P2
Olfr1046	947	464	2	1062	95.2	1812	4.8	0	0	0	0	0	0	P2
Olfr1048	938	105	1	1807	100	0	0	0	0	0	0	0	0	P1
Olfr1049	923	128	2	200	88.7955	370	11.2045	0	0	0	0	0	0	P2
Olfr1051	923	145	1	89	100	0	0	0	0	0	0	0	0	P1
Olfr1052	935	331	2	160	97.4129	594	2.58711	0	0	0	0	0	0	P2
Olfr1054	935	144	2	119	87.4737	269	12.5263	0	0	0	0	0	0	P2
Olfr1056	938	170	2	1035	92.9592	1245	7.04082	0	0	0	0	0	0	P2
Olfr1057	944	155	2	453	75.2635	2023	24.7365	0	0	0	0	0	0	P3
Olfr1062	944	145	2	2169	61.5983	3879	38.4017	0	0	0	0	0	0	P3
Olfr1065	938	213	1	1077	100	0	0	0	0	0	0	0	0	P1
Olfr107	926	283	1	938	100	0	0	0	0	0	0	0	0	P1
Olfr1079	938	409	2	320	93.772	1150	6.22799	0	0	0	0	0	0	P2
Olfr1080	938	846	2	393	98.8052	1143	1.19479	0	0	0	0	0	0	P2
Olfr1082	938	168	2	337	95.3709	467	4.62912	0	0	0	0	0	0	P2
Olfr1085	938	292	4	316	67.1273	1236	25.1825	2996	5.50932	4066	2.18093	0	0	P3
Olfr1087	938	265	2	394	79.4524	2764	20.5476	0	0	0	0	0	0	P3
Olfr109	941	291	2	3827	92.8094	4724	7.19064	0	0	0	0	0	0	P2
Olfr1093	965	909	3	89	89.3296	1029	8.34293	2250	2.32751	0	0	0	0	P2
Olfr1097	944	1164	3	142	64.2634	3002	34.727	3512	1.0096	0	0	0	0	P3
Olfr1098	944	226	4	4	95.499	1564	2.77546	3184	1.42431	3474	0.301224	0	0	P2
Olfr1099	935	867	3	156	61.0862	2936	27.432	3466	11.4818	0	0	0	0	P4
Olfr11	938	472	3	1000	76.5831	1800	20.3675	1990	3.0494	0	0	0	0	P3
Olfr110	950	1753	2	6	95.1351	561	4.86486	0	0	0	0	0	0	P2
Olfr1100	962	329	2	1640	90.7012	1750	9.29881	0	0	0	0	0	0	P2
Olfr1104	929	509	2	341	73.9031	911	26.0969	0	0	0	0	0	0	P3
Olfr1106	935	173	1	1541	100	0	0	0	0	0	0	0	0	P1
Olfr1107	935	213	3	130	69.4167	2350	25.2224	2520	5.36082	0	0	0	0	P3
Olfr1110	935	2315	2	457	96.834	1727	3.16602	0	0	0	0	0	0	P2
Olfr1111	935	216	2	132	88.0955	782	11.9045	0	0	0	0	0	0	P2
Olfr1112	953	1654	2	3	99.3464	214	0.653595	0	0	0	0	0	0	P2
Olfr1115	977	157	2	783	90.0803	1430	9.91968	0	0	0	0	0	0	P2
Olfr1116	920	212	4	466	78.2918	5026	12.5372	12806	4.78936	14002	4.38161	0	0	P3
Olfr1117-ps1	920	355	3	46	78.4268	3206	17.7763	3872	3.79695	0	0	0	0	P3
Olfr112	899	240	2	1489	93.7437	1659	6.2563	0	0	0	0	0	0	P2
Olfr1122	977	230	1	3208	100	0	0	0	0	0	0	0	0	P1
Olfr1123	968	674	4	4	96.3168	2104	1.66769	4284	1.8735	4865	0.142019	0	0	P2
Olfr1124	953	505	3	277	86.914	1217	10.7825	1573	2.30353	0	0	0	0	P2
Olfr1126	941	815	3	149	88.9192	609	10.2875	866	0.793334	0	0	0	0	P2
Olfr1129	941	561	3	9	94.5481	1149	5.26201	1916	0.18992	0	0	0	0	P2
Olfr113	935	114	2	2237	84.3347	2447	15.6653	0	0	0	0	0	0	P2
Olfr1130	941	141	2	198	87.179	2136	12.821	0	0	0	0	0	0	P2
Olfr1131	926	48	2	751	67.906	1141	32.094	0	0	0	0	0	0	P3
Olfr1135	929	171	2	1291	77.5757	1601	22.4243	0	0	0	0	0	0	P3
Olfr114	935	98	1	179	100	0	0	0	0	0	0	0	0	P1
Olfr1140	932	677	2	141	95.6973	367	4.30272	0	0	0	0	0	0	P2
Olfr1143	929	306	2	963	95.7143	1712	4.28571	0	0	0	0	0	0	P2
Olfr1148	941	438	3	669	58.0252	1629	35.5042	2596	6.47065	0	0	0	0	P3
Olfr115	929	255	3	111	79.004	871	18.9173	1761	2.07875	0	0	0	0	P3
Olfr1151	923	143	2	1841	92.1075	2483	7.89248	0	0	0	0	0	0	P2
Olfr1154	929	271	2	1321	91.1456	3911	8.8544	0	0	0	0	0	0	P2
Olfr1155	941	344	1	977	100	0	0	0	0	0	0	0	0	P1
Olfr1157	935	272	2	1255	80.8455	2425	19.1545	0	0	0	0	0	0	P2
Olfr116	962	768	3	2	99.3492	2942	0.484453	3092	0.166389	0	0	0	0	P2
Olfr1160	929	126	2	2473	61.3594	4883	38.6406	0	0	0	0	0	0	P3
Olfr1161	947	69	2	2197	77.5082	2593	22.4918	0	0	0	0	0	0	P3
Olfr1162	941	185	1	3705	100	0	0	0	0	0	0	0	0	P1
Olfr1163	947	39	1	436	100	0	0	0	0	0	0	0	0	P1
Olfr1167	947	151	3	144	81.9473	2764	13.7206	3294	4.33213	0	0	0	0	P2
Olfr1168	935	211	2	905	94.7174	1774	5.2826	0	0	0	0	0	0	P2
Olfr117	950	841	2	1399	91.5929	1909	8.40714	0	0	0	0	0	0	P2
Olfr1170	947	205	2	330	58.3158	1860	41.6842	0	0	0	0	0	0	P3
Olfr1176	944	154	1	1419	100	0	0	0	0	0	0	0	0	P1
Olfr1178	968	1352	4	640	83.1509	2720	9.7536	4900	5.46361	6982	1.63192	0	0	P2
Olfr1179	920	226	1	153	100	0	0	0	0	0	0	0	0	P1
Olfr1183	908	743	4	1035	88.415	2875	8.14494	6775	2.85399	7163	0.586066	0	0	P2
Olfr1184	932	337	2	1630	95.2375	3514	4.76246	0	0	0	0	0	0	P2
Olfr1185-ps1	908	85	1	333	100	0	0	0	0	0	0	0	0	P1
Olfr1189	917	128	1	28	100	0	0	0	0	0	0	0	0	P1
Olfr119	962	437	2	485	90.6404	2766	9.35965	0	0	0	0	0	0	P2
Olfr1196	941	659	2	2956	98.3301	3366	1.66989	0	0	0	0	0	0	P2
Olfr1197	941	1268	3	1664	81.5288	2224	16.501	2974	1.97026	0	0	0	0	P2
Olfr1198	923	517	2	246	92.7276	1976	7.27237	0	0	0	0	0	0	P2
Olfr1199	929	1614	2	105	83.4179	1555	16.5821	0	0	0	0	0	0	P2
Olfr12	998	959	2	930	94.6708	2516	5.3292	0	0	0	0	0	0	P2
Olfr120	962	328	2	145	96.3795	412	3.62047	0	0	0	0	0	0	P2
Olfr1200	1007	1100	4	1142	79.5231	2422	15.2897	3742	4.75249	3952	0.434739	0	0	P3
Olfr1201	920	103	2	1230	82.8739	1545	17.1261	0	0	0	0	0	0	P2
Olfr1202	926	313	3	915	57.1382	2535	40.3019	2856	2.55991	0	0	0	0	P3
Olfr1204	926	202	3	2995	69.0577	5075	27.0417	5207	3.9006	0	0	0	0	P3
Olfr1205	920	601	2	1190	57.4935	5064	42.5065	0	0	0	0	0	0	P3
Olfr1206	920	1149	3	1229	39.9743	2229	58.4907	2605	1.53503	0	0	0	0	P3
Olfr1208	923	364	2	403	86.6556	1093	13.3444	0	0	0	0	0	0	P2
Olfr1209	929	670	3	2381	70.051	3601	22.3487	5391	7.60026	0	0	0	0	P3
Olfr121	962	943	3	85	81.9043	465	17.5487	811	0.546987	0	0	0	0	P2
Olfr1212	932	1221	2	525	71.5609	1877	28.4391	0	0	0	0	0	0	P3
Olfr1214	932	468	1	800	100	0	0	0	0	0	0	0	0	P1
Olfr1215	935	226	3	590	81.058	1530	16.7438	1680	2.19821	0	0	0	0	P2
Olfr1216	932	411	2	1255	92.4868	2125	7.51317	0	0	0	0	0	0	P2
Olfr1217	911	267	2	1204	78.4923	1754	21.5077	0	0	0	0	0	0	P3
Olfr1218	932	88	1	2217	100	0	0	0	0	0	0	0	0	P1
Olfr1219	932	224	2	1736	88.3098	3086	11.6902	0	0	0	0	0	0	P2
Olfr122	962	600	3	485	85.6963	3745	11.9867	4228	2.31703	0	0	0	0	P2
Olfr1220	932	268	2	567	78.8865	2417	21.1135	0	0	0	0	0	0	P3
Olfr1221	932	99	2	1229	77.2872	2719	22.7128	0	0	0	0	0	0	P3
Olfr1222	932	1023	3	527	81.9449	1807	16.8678	1977	1.18728	0	0	0	0	P2
Olfr1223	929	70	2	383	87.4013	573	12.5987	0	0	0	0	0	0	P2
Olfr1224-ps1	932	1669	2	789	99.0746	2019	0.92539	0	0	0	0	0	0	P2
Olfr1225	932	99	2	1817	90.8047	1947	9.19534	0	0	0	0	0	0	P2
Olfr1226	929	2701	2	4009	95.7628	4399	4.23722	0	0	0	0	0	0	P2
Olfr1228	932	3451	2	746	99.7396	1276	0.260368	0	0	0	0	0	0	P2
Olfr1229	932	2006	3	251	86.8478	1551	11.1855	1781	1.96662	0	0	0	0	P2
Olfr1231	938	273	2	2188	89.9778	3558	10.0222	0	0	0	0	0	0	P2
Olfr1232	932	1265	2	181	98.6099	1911	1.39011	0	0	0	0	0	0	P2
Olfr1233	914	187	1	2591	100	0	0	0	0	0	0	0	0	P1
Olfr1234	941	325	3	569	71.1838	2229	25.9237	2499	2.89251	0	0	0	0	P3
Olfr1238	944	478	3	992	42.837	3432	41.3318	4142	15.8311	0	0	0	0	P4
Olfr1239	914	467	2	306	97.8601	956	2.13986	0	0	0	0	0	0	P2
Olfr124	944	2486	3	1666	87.8403	1866	8.83227	2479	3.32738	0	0	0	0	P2
Olfr1240	941	1557	3	652	54.9918	2992	43.9253	3962	1.08288	0	0	0	0	P3
Olfr1241	941	1279	1	953	100	0	0	0	0	0	0	0	0	P1
Olfr1242	917	870	3	371	85.3214	991	13.5913	1261	1.08731	0	0	0	0	P2
Olfr1243	914	405	3	611	60.2103	1391	35.781	4561	4.00872	0	0	0	0	P3
Olfr1246	941	411	3	549	57.4271	4009	41.7089	4439	0.863968	0	0	0	0	P3
Olfr1247	941	1149	3	224	91.5461	2204	7.02934	2454	1.42457	0	0	0	0	P2
Olfr125	959	243	2	378	52.4186	2523	47.5814	0	0	0	0	0	0	P3
Olfr1250	941	608	1	2702	100	0	0	0	0	0	0	0	0	P1
Olfr1251	953	1521	2	151	81.7279	1061	18.2721	0	0	0	0	0	0	P2
Olfr1252	941	893	3	236	47.8993	1496	50.046	1746	2.05468	0	0	0	0	P3
Olfr1253	953	594	2	1567	70.7911	2417	29.2089	0	0	0	0	0	0	P3
Olfr1254	941	1301	3	373	92.5973	1013	7.1102	1283	0.29245	0	0	0	0	P2
Olfr1255	911	344	2	610	92.6632	901	7.33677	0	0	0	0	0	0	P2
Olfr1257	926	2543	1	1261	100	0	0	0	0	0	0	0	0	P1
Olfr1258	932	1256	3	1089	95.3696	3149	2.98032	5793	1.65009	0	0	0	0	P2
Olfr1259	926	852	2	276	65.1592	2626	34.8408	0	0	0	0	0	0	P3
Olfr126	956	271	1	1750	100	0	0	0	0	0	0	0	0	P1
Olfr1260	929	4214	3	283	85.0207	1083	14.166	2867	0.813355	0	0	0	0	P2
Olfr1261	917	3111	3	12	92.6098	712	6.75199	1883	0.638241	0	0	0	0	P2
Olfr1262	911	2780	4	597	67.3712	1097	27.0994	4857	4.86261	5555	0.666856	0	0	P3
Olfr1263	917	2056	1	11	100	0	0	0	0	0	0	0	0	P1
Olfr1264	923	2497	2	797	51.5519	2057	48.4481	0	0	0	0	0	0	P3
Olfr1265	926	381	4	1258	63.9114	1938	21.8185	4378	12.096	4482	2.17401	0	0	P4
Olfr127	968	232	3	1597	80.5583	4077	15.3431	4423	4.09855	0	0	0	0	P2
Olfr1270	911	265	3	1016	41.8704	3816	55.5746	4126	2.55495	0	0	0	0	P3
Olfr1271	914	510	4	5	96.3251	1585	2.69595	4925	0.85544	6595	0.123529	0	0	P2
Olfr1274-ps	926	593	3	719	70.9742	1379	19.6153	2284	9.41047	0	0	0	0	P3
Olfr1275	935	810	1	548	100	0	0	0	0	0	0	0	0	P1
Olfr1276	935	372	3	17	91.2049	2237	6.653	4015	2.14214	0	0	0	0	P2
Olfr1277	908	532	4	28	89.6984	2728	5.44701	4568	4.18775	5038	0.666851	0	0	P2
Olfr1278	938	956	3	130	77.403	2190	14.3838	5675	8.21321	0	0	0	0	P3
Olfr128	917	97	2	2	97.455	2228	2.54505	0	0	0	0	0	0	P2
Olfr1280	914	897	1	9833	100	0	0	0	0	0	0	0	0	P1
Olfr1281	914	1633	4	52	74.1887	552	21.1199	1892	2.69572	3494	1.99572	0	0	P3
Olfr1284	932	240	2	226	69.49	1234	30.51	0	0	0	0	0	0	P3
Olfr1286	914	213	2	1719	75.5044	3009	24.4956	0	0	0	0	0	0	P3
Olfr129	962	397	2	2802	84.5548	3772	15.4452	0	0	0	0	0	0	P2
Olfr1290	935	935	3	1018	91.238	1538	6.70035	2188	2.06165	0	0	0	0	P2
Olfr1293-ps	887	108	2	262	83.7422	2357	16.2578	0	0	0	0	0	0	P2
Olfr1294	935	2444	2	776	96.4531	3406	3.54685	0	0	0	0	0	0	P2
Olfr1295	935	1654	2	75	97.2452	805	2.75482	0	0	0	0	0	0	P2
Olfr1297	935	1053	5	117	73.1589	2057	18.8896	4057	4.79913	6717	1.69555	7507	1.45691	P3
Olfr1298	935	469	1	540	100	0	0	0	0	0	0	0	0	P1
Olfr1299	935	811	2	501	98.9889	664	1.01106	0	0	0	0	0	0	P2
Olfr13	929	199	3	917	55.6837	2437	37.1351	2946	7.18121	0	0	0	0	P3
Olfr130	950	420	3	4056	86.3484	6036	11.1076	7088	2.54396	0	0	0	0	P2
Olfr1301	935	5118	5	68	92.0754	268	2.79406	3308	4.3257	3708	0.598664	4789	0.206179	P2
Olfr1302	935	186	3	429	80.989	1789	14.7309	2855	4.28016	0	0	0	0	P2
Olfr1303	935	214	2	1449	92.7786	2339	7.22137	0	0	0	0	0	0	P2
Olfr1305	935	573	2	503	96.561	1433	3.439	0	0	0	0	0	0	P2
Olfr1306	935	223	2	425	91.844	2775	8.15603	0	0	0	0	0	0	P2
Olfr1307	935	510	2	268	94.7738	6978	5.22624	0	0	0	0	0	0	P2
Olfr1308	959	744	2	440	90.5259	1490	9.47412	0	0	0	0	0	0	P2
Olfr1309	935	226	2	857	65.6142	3267	34.3858	0	0	0	0	0	0	P3
Olfr131	941	1414	3	185	89.4084	385	8.93018	835	1.66143	0	0	0	0	P2
Olfr1310	935	122	1	3300	100	0	0	0	0	0	0	0	0	P1
Olfr1311	935	540	3	163	77.2625	1183	20.8903	2593	1.84715	0	0	0	0	P3
Olfr1312	950	716	2	1562	92.7161	4012	7.28392	0	0	0	0	0	0	P2
Olfr1313	932	199	2	1504	95.2026	1834	4.79745	0	0	0	0	0	0	P2
Olfr1315-ps1	935	316	2	238	85.8806	1168	14.1194	0	0	0	0	0	0	P2
Olfr1316	935	341	2	2022	89.2903	3792	10.7097	0	0	0	0	0	0	P2
Olfr1317	947	377	2	267	74.7612	870	25.2388	0	0	0	0	0	0	P3
Olfr1318	959	538	3	1115	64.9821	1855	31.0951	2536	3.92287	0	0	0	0	P3
Olfr132	938	669	1	391	100	0	0	0	0	0	0	0	0	P1
Olfr1320	956	587	1	371	100	0	0	0	0	0	0	0	0	P1
Olfr1321	956	1036	3	735	84.4676	3289	14.1219	4039	1.41048	0	0	0	0	P2
Olfr1322	929	763	3	429	75.0652	2409	24.0837	2919	0.851039	0	0	0	0	P3
Olfr1323	926	224	2	1772	90.9573	2002	9.04266	0	0	0	0	0	0	P2
Olfr1324	941	269	2	235	55.3207	4465	44.6793	0	0	0	0	0	0	P3
Olfr1325	935	496	3	1300	51.9541	2280	46.5895	2524	1.45639	0	0	0	0	P3
Olfr1326-ps1	932	921	3	926	73.5639	1446	24.8339	2216	1.60219	0	0	0	0	P3
Olfr1328	938	84	2	3676	86.4687	3926	13.5313	0	0	0	0	0	0	P2
Olfr133	935	330	2	456	84.4149	2034	15.5851	0	0	0	0	0	0	P2
Olfr1336	941	340	2	3689	76.2293	5333	23.7707	0	0	0	0	0	0	P3
Olfr1339	944	139	2	1339	93.9042	1862	6.09578	0	0	0	0	0	0	P2
Olfr1340	944	429	2	556	94.9015	2039	5.09846	0	0	0	0	0	0	P2
Olfr1341	935	359	2	1949	95.1366	3094	4.86338	0	0	0	0	0	0	P2
Olfr1342	944	539	2	1707	90.9459	1917	9.0541	0	0	0	0	0	0	P2
Olfr1346	938	1172	3	1132	65.0762	1472	28.0775	3029	6.8463	0	0	0	0	P3
Olfr1349	950	1923	2	767	86.4812	1177	13.5188	0	0	0	0	0	0	P2
Olfr135	935	98	1	1733	100	0	0	0	0	0	0	0	0	P1
Olfr1350	923	346	1	481	100	0	0	0	0	0	0	0	0	P1
Olfr1352	926	858	2	2051	92.1332	3186	7.86679	0	0	0	0	0	0	P2
Olfr1353	926	437	1	709	100	0	0	0	0	0	0	0	0	P1
Olfr1354	929	1281	3	388	90.2034	1968	8.49618	3555	1.30046	0	0	0	0	P2
Olfr1355	929	289	2	84	81.3333	2163	18.6667	0	0	0	0	0	0	P2
Olfr1356	959	207	2	55	83.4886	1905	16.5114	0	0	0	0	0	0	P2
Olfr1357	938	475	2	118	88.6124	668	11.3876	0	0	0	0	0	0	P2
Olfr1359	938	1151	2	45	78.315	2687	21.685	0	0	0	0	0	0	P3
Olfr136	935	919	2	177	95.0466	454	4.9534	0	0	0	0	0	0	P2
Olfr1360	938	888	3	80	89.9178	480	8.77458	1870	1.30766	0	0	0	0	P2
Olfr1361	950	226	2	1491	94.3058	2541	5.69424	0	0	0	0	0	0	P2
Olfr1364	941	2087	3	659	60.9663	1319	36.5306	1629	2.50313	0	0	0	0	P3
Olfr1366	938	229	1	1522	100	0	0	0	0	0	0	0	0	P1
Olfr1368	941	1033	1	298	100	0	0	0	0	0	0	0	0	P1
Olfr1369-ps1	950	863	2	2480	98.4568	2739	1.54316	0	0	0	0	0	0	P2
Olfr1370	947	918	3	1504	63.1805	1924	29.8216	3014	6.99785	0	0	0	0	P3
Olfr1377	920	236	2	848	89.4737	1456	10.5263	0	0	0	0	0	0	P2
Olfr138	935	218	2	435	95.2922	699	4.70779	0	0	0	0	0	0	P2
Olfr1380	932	647	2	728	94.2734	1819	5.72664	0	0	0	0	0	0	P2
Olfr1381	932	541	2	1768	41.9784	3446	58.0216	0	0	0	0	0	0	P3
Olfr1382	932	1553	2	2228	94.4522	2564	5.54781	0	0	0	0	0	0	P2
Olfr1383	932	1088	4	110	88.6908	1250	8.48429	2570	2.41867	2876	0.406189	0	0	P2
Olfr1384	953	2125	3	273	64.951	1673	32.6333	4057	2.41569	0	0	0	0	P3
Olfr1385	926	561	3	871	62.8118	1991	35.4733	2183	1.71487	0	0	0	0	P3
Olfr1386	926	852	2	628	98.9761	869	1.02389	0	0	0	0	0	0	P2
Olfr1387	932	262	3	1864	72.184	3304	23.7254	3448	4.09059	0	0	0	0	P3
Olfr1388	932	132	2	560	48.6378	4359	51.3622	0	0	0	0	0	0	P3
Olfr1389	932	199	1	1434	100	0	0	0	0	0	0	0	0	P1
Olfr1391	932	621	2	1314	96.5913	1500	3.40869	0	0	0	0	0	0	P2
Olfr1392	932	1105	1	1638	100	0	0	0	0	0	0	0	0	P1
Olfr1393	932	312	1	1535	100	0	0	0	0	0	0	0	0	P1
Olfr1394	935	110	3	991	80.4763	2691	10.3233	4134	9.20035	0	0	0	0	P2
Olfr1395	950	1084	1	1237	100	0	0	0	0	0	0	0	0	P1
Olfr1396	944	944	3	982	87.7562	2802	11.7013	3172	0.54258	0	0	0	0	P2
Olfr140	905	1958	3	44	83.7386	1204	9.86581	2054	6.39554	0	0	0	0	P2
Olfr1404	938	141	2	1838	86.4822	2581	13.5178	0	0	0	0	0	0	P2
Olfr1408	929	152	2	1368	87.5231	1618	12.4769	0	0	0	0	0	0	P2
Olfr1410	960	103	3	2561	69.5074	5421	18.9759	6852	11.5167	0	0	0	0	P4
Olfr1411	968	638	3	158	94.6747	2078	3.62232	2382	1.70295	0	0	0	0	P2
Olfr1412	962	967	3	518	54.0509	1958	44.5604	3038	1.38868	0	0	0	0	P3
Olfr1414	935	282	2	297	68.9691	4647	31.0309	0	0	0	0	0	0	P3
Olfr1415	932	680	2	3468	96.1257	4138	3.87434	0	0	0	0	0	0	P2
Olfr1416	935	473	3	2253	45.3102	3613	51.9845	4443	2.70527	0	0	0	0	P3
Olfr1417	944	776	3	1179	96.3564	2559	-0.138701	3629	3.78231	0	0	0	0
Olfr1418	953	730	3	563	83.7845	2403	15.6182	2673	0.597328	0	0	0	0	P2
Olfr1419	1028	331	2	557	64.332	1547	35.668	0	0	0	0	0	0	P3
Olfr142	914	211	1	1950	100	0	0	0	0	0	0	0	0	P1
Olfr1420	926	913	2	1056	98.1875	1860	1.81246	0	0	0	0	0	0	P2
Olfr1423	929	799	4	81	79.6163	1541	13.842	3601	4.87549	3891	1.6662	0	0	P3
Olfr1424	938	684	1	345	100	0	0	0	0	0	0	0	0	P1
Olfr1425	932	1890	2	102	93.8739	472	6.12613	0	0	0	0	0	0	P2
Olfr1426	932	2892	2	1054	99.4621	1504	0.537947	0	0	0	0	0	0	P2
Olfr1427	932	2787	2	644	99.513	934	0.486993	0	0	0	0	0	0	P2
Olfr1428	941	2722	3	148	94.7605	768	4.34464	878	0.894909	0	0	0	0	P2
Olfr143	929	87	1	2092	100	0	0	0	0	0	0	0	0	P1
Olfr1431	935	242	1	1604	100	0	0	0	0	0	0	0	0	P1
Olfr1437	935	352	1	2665	100	0	0	0	0	0	0	0	0	P1
Olfr1438-ps1	956	608	3	1164	69.7081	1864	24.0797	3474	6.2122	0	0	0	0	P3
Olfr1440	944	983	3	1546	55.2423	5426	31.5315	6334	13.2262	0	0	0	0	P4
Olfr1442	935	454	2	907	96.0246	2026	3.97543	0	0	0	0	0	0	P2
Olfr1443	935	591	1	2759	100	0	0	0	0	0	0	0	0	P1
Olfr1444	956	146	2	322	90.1709	686	9.82906	0	0	0	0	0	0	P2
Olfr1447	926	155	1	1418	100	0	0	0	0	0	0	0	0	P1
Olfr1448	941	351	3	1010	68.827	2490	28.772	2700	2.40105	0	0	0	0	P3
Olfr1457	930	43	1	1110	100	0	0	0	0	0	0	0	0	P1
Olfr1458	902	126	3	91	82.6764	851	13.7772	1401	3.54638	0	0	0	0	P2
Olfr146	917	208	2	393	90.3202	683	9.6798	0	0	0	0	0	0	P2
Olfr1461	935	430	2	1914	92.62	2047	7.37999	0	0	0	0	0	0	P2
Olfr1463	929	3779	4	382	73.0626	662	25.2064	1262	1.501	1520	0.230038	0	0	P3
Olfr1466	929	387	2	482	77.0476	995	22.9524	0	0	0	0	0	0	P3
Olfr1469	926	48	1	3916	100	0	0	0	0	0	0	0	0	P1
Olfr147	941	245	2	2573	57.7257	4369	42.2743	0	0	0	0	0	0	P3
Olfr1471	941	300	1	129	100	0	0	0	0	0	0	0	0	P1
Olfr1472	941	116	2	105	58.7912	3755	41.2088	0	0	0	0	0	0	P3
Olfr1477	944	708	3	181	81.8154	2441	15.6849	3118	2.49961	0	0	0	0	P2
Olfr1484	815	623	3	180	79.2642	2480	19.8256	2764	0.910194	0	0	0	0	P3
Olfr1489	938	58	2	5003	69.3481	7066	30.6519	0	0	0	0	0	0	P3
Olfr1490	947	175	2	540	74.9969	4108	25.0031	0	0	0	0	0	0	P3
Olfr1491	956	413	2	269	98.4577	383	1.54225	0	0	0	0	0	0	P2
Olfr1493-ps1	947	254	2	464	83.9827	773	16.0173	0	0	0	0	0	0	P2
Olfr1494	944	596	1	384	100	0	0	0	0	0	0	0	0	P1
Olfr1495	956	196	1	950	100	0	0	0	0	0	0	0	0	P1
Olfr15	935	3375	4	902	69.1923	2782	29.807	4342	0.690613	4854	0.31006	0	0	P3
Olfr150	935	354	2	400	92.8383	953	7.16166	0	0	0	0	0	0	P2
Olfr1500	932	157	2	270	93.4625	480	6.53753	0	0	0	0	0	0	P2
Olfr1501	944	516	2	349	73.8566	3039	26.1434	0	0	0	0	0	0	P3
Olfr1506	926	406	2	1227	95.5479	1357	4.4521	0	0	0	0	0	0	P2
Olfr1507	938	13654	4	1192	97.0985	2512	0.898852	4292	0.378761	5182	0.0486482	0	0	P2
Olfr1508	929	1264	5	1197	46.6645	3037	27.5192	4217	22.9257	6137	1.93444	6907	0.956113	P4
Olfr1509	923	1951	3	306	82.2091	1186	16.6868	3005	1.10409	0	0	0	0	P2
Olfr1510	953	445	1	809	100	0	0	0	0	0	0	0	0	P1
Olfr1511	953	609	2	20	98.9305	190	1.06952	0	0	0	0	0	0	P2
Olfr1512	938	124	2	811	91.2627	1981	8.73734	0	0	0	0	0	0	P2
Olfr1513	938	176	2	1527	73.7126	3157	26.2874	0	0	0	0	0	0	P3
Olfr1532-ps1	920	750	2	634	92.1942	1145	7.80576	0	0	0	0	0	0	P2
Olfr1537	932	314	2	20	95.6654	3150	4.33455	0	0	0	0	0	0	P2
Olfr155	956	368	2	1401	94.5577	2299	5.44233	0	0	0	0	0	0	P2
Olfr1555-ps1	962	141	1	1631	100	0	0	0	0	0	0	0	0	P1
Olfr156	953	288	1	254	100	0	0	0	0	0	0	0	0	P1
Olfr157	953	66	2	4909	90.4205	5279	9.57947	0	0	0	0	0	0	P2
Olfr16	926	235	2	152	89.4934	646	10.5066	0	0	0	0	0	0	P2
Olfr160	926	445	1	2289	100	0	0	0	0	0	0	0	0	P1
Olfr165	935	369	3	102	88.2535	1382	10.0183	1672	1.72823	0	0	0	0	P2
Olfr166	935	7235	4	998	80.3334	2078	18.984	3378	0.524745	3819	0.157809	0	0	P2
Olfr167	935	1238	4	1045	38.8831	2925	55.8008	4905	4.8545	5095	0.461668	0	0	P3
Olfr168	935	4609	3	102	83.2957	702	16.2459	1272	0.458415	0	0	0	0	P2
Olfr17	944	1254	2	367	92.8876	1414	7.1124	0	0	0	0	0	0	P2
Olfr170	935	1109	1	786	100	0	0	0	0	0	0	0	0	P1
Olfr171	938	907	1	264	100	0	0	0	0	0	0	0	0	P1
Olfr173	962	597	2	1463	98.272	1873	1.72799	0	0	0	0	0	0	P2
Olfr175-ps1	923	1129	2	99	99.3045	489	0.695469	0	0	0	0	0	0	P2
Olfr177	926	988	2	1111	97.1275	2381	2.87249	0	0	0	0	0	0	P2
Olfr178	956	164	1	954	100	0	0	0	0	0	0	0	0	P1
Olfr180	792	1404	2	122	88.7868	292	11.2132	0	0	0	0	0	0	P2
Olfr181	950	1491	2	27	93.6875	937	6.3125	0	0	0	0	0	0	P2
Olfr183	926	1040	2	46	78.6271	823	21.3729	0	0	0	0	0	0	P3
Olfr186	926	877	1	1176	100	0	0	0	0	0	0	0	0	P1
Olfr187	923	1684	4	72	96.5531	2672	2.15602	4432	0.868734	5122	0.422135	0	0	P2
Olfr190-1	920	809	3	5952	92.66	7712	5.71607	8082	1.62394	0	0	0	0	P2
Olfr190-2	924	214	2	956	94.2002	1186	5.7998	0	0	0	0	0	0	P2
Olfr191	926	1521	4	511	60.2849	1531	33.0192	2651	6.31834	2941	0.377516	0	0	P3
Olfr193	926	757	3	1509	69.6833	1949	28.1647	2519	2.15194	0	0	0	0	P3
Olfr195	923	3681	3	408	74.2891	988	24.9505	1319	0.760377	0	0	0	0	P3
Olfr196	926	257	1	529	100	0	0	0	0	0	0	0	0	P1
Olfr199	923	271	3	404	86.8079	1624	10.9753	1954	2.21686	0	0	0	0	P2
Olfr2	980	407	2	4489	80.0023	5479	19.9977	0	0	0	0	0	0	P2
Olfr201	923	210	3	1468	65.1383	2188	26.7235	3458	8.13816	0	0	0	0	P3
Olfr202	878	83	1	503	100	0	0	0	0	0	0	0	0	P1
Olfr203	917	317	2	32	91.4548	329	8.54522	0	0	0	0	0	0	P2
Olfr204	914	609	2	1467	95.5545	1577	4.44545	0	0	0	0	0	0	P2
Olfr205	914	717	2	26	96.6599	896	3.34009	0	0	0	0	0	0	P2
Olfr206	917	634	1	103	100	0	0	0	0	0	0	0	0	P1
Olfr209	914	725	1	149	100	0	0	0	0	0	0	0	0	P1
Olfr211	926	1691	1	3696	100	0	0	0	0	0	0	0	0	P1
Olfr212	980	1636	1	1208	100	0	0	0	0	0	0	0	0	P1
Olfr213	980	2643	4	537	68.7352	1617	25.0614	2797	5.85829	2898	0.345122	0	0	P3
Olfr214	959	659	2	2675	14.1024	3235	85.8976	0	0	0	0	0	0	P3
Olfr220	974	1784	5	191	64.6101	1471	28.5899	4635	1.21997	5135	5.26316	5879	0.316905	P3
Olfr221	932	99	1	1054	100	0	0	0	0	0	0	0	0	P1
Olfr222	953	1272	2	529	99.3469	779	0.653086	0	0	0	0	0	0	P2
Olfr224	941	1731	1	559	100	0	0	0	0	0	0	0	0	P1
Olfr229	920	104	2	482	87.5771	1944	12.4229	0	0	0	0	0	0	P2
Olfr23	974	88	2	1376	83.2772	2305	16.7228	0	0	0	0	0	0	P2
Olfr231	920	128	3	645	75.8594	3545	19.3092	3755	4.83146	0	0	0	0	P3
Olfr235	935	784	1	1219	100	0	0	0	0	0	0	0	0	P1
Olfr237-ps1	929	366	3	1061	71.6557	2141	23.7098	3099	4.63454	0	0	0	0	P3
Olfr239	944	2384	3	235	53.0999	2355	45.1463	4053	1.75385	0	0	0	0	P3
Olfr24	938	675	2	659	66.1549	3189	33.8451	0	0	0	0	0	0	P3
Olfr247	941	881	1	3951	100	0	0	0	0	0	0	0	0	P1
Olfr25	929	81	2	5423	80.6694	5592	19.3306	0	0	0	0	0	0	P2
Olfr263	950	1152	3	360	74.4123	2280	24.9171	2913	0.670513	0	0	0	0	P3
Olfr266	947	177	2	97	85.6496	1127	14.3504	0	0	0	0	0	0	P2
Olfr267	938	374	3	712	72.8291	1692	21.5741	2662	5.59681	0	0	0	0	P3
Olfr27	932	112	1	560	100	0	0	0	0	0	0	0	0	P1
Olfr272	956	320	1	638	100	0	0	0	0	0	0	0	0	P1
Olfr273	950	449	3	1176	49.7005	3136	45.5232	4626	4.7763	0	0	0	0	P3
Olfr279	929	658	2	1015	70.8461	4230	29.1539	0	0	0	0	0	0	P3
Olfr281	932	1238	2	2222	97.2023	3051	2.79768	0	0	0	0	0	0	P2
Olfr285	956	956	2	1168	61.5775	3398	38.4225	0	0	0	0	0	0	P3
Olfr287	960	1522	1	450	100	0	0	0	0	0	0	0	0	P1
Olfr288	948	1242	2	802	95.8782	1232	4.1218	0	0	0	0	0	0	P2
Olfr290	944	758	2	1504	93.8034	4102	6.19659	0	0	0	0	0	0	P2
Olfr291	944	1220	2	2284	99.5402	2690	0.459797	0	0	0	0	0	0	P2
Olfr292	923	259	3	246	68.3868	1906	26.1059	3249	5.50723	0	0	0	0	P3
Olfr293	1007	206	1	1354	100	0	0	0	0	0	0	0	0	P1
Olfr295	926	122	1	4925	100	0	0	0	0	0	0	0	0	P1
Olfr297	929	1641	2	740	94.2629	2331	5.73712	0	0	0	0	0	0	P2
Olfr298	995	118	1	2252	100	0	0	0	0	0	0	0	0	P1
Olfr3	938	138	2	29	85.6368	559	14.3632	0	0	0	0	0	0	P2
Olfr30	944	480	1	909	100	0	0	0	0	0	0	0	0	P1
Olfr301	932	86	1	708	100	0	0	0	0	0	0	0	0	P1
Olfr303	956	333	1	2726	100	0	0	0	0	0	0	0	0	P1
Olfr305	956	190	1	2482	100	0	0	0	0	0	0	0	0	P1
Olfr307	938	108	2	470	79.5381	2900	20.4619	0	0	0	0	0	0	P3
Olfr308	923	593	3	1619	89.6367	2539	7.69827	2809	2.66506	0	0	0	0	P2
Olfr309	923	3671	3	353	48.7342	1213	40.8605	1803	10.4053	0	0	0	0	P4
Olfr31	950	2836	3	382	95.8184	2542	3.10383	4124	1.0778	0	0	0	0	P2
Olfr314	989	1189	2	1501	98.0062	1610	1.99382	0	0	0	0	0	0	P2
Olfr315	926	774	3	330	96.4192	2670	3.08634	2899	0.494456	0	0	0	0	P2
Olfr316	917	294	2	850	90.1957	1363	9.80426	0	0	0	0	0	0	P2
Olfr318	917	934	3	667	58.9323	1707	38.0924	3517	2.97526	0	0	0	0	P3
Olfr319	917	280	2	668	93.1063	872	6.8937	0	0	0	0	0	0	P2
Olfr32	722	507	2	1907	97.0503	2157	2.94973	0	0	0	0	0	0	P2
Olfr322	970	140	2	2663	81.6787	2986	18.3213	0	0	0	0	0	0	P2
Olfr324	998	339	1	2375	100	0	0	0	0	0	0	0	0	P1
Olfr325	977	1605	2	424	97.4652	553	2.53482	0	0	0	0	0	0	P2
Olfr328	929	2170	2	435	99.5082	1045	0.491803	0	0	0	0	0	0	P2
Olfr329-ps	953	3549	3	189	68.7235	889	16.6157	2679	14.6608	0	0	0	0	P4
Olfr330	944	3144	3	201	91.4398	1561	8.09432	1771	0.46586	0	0	0	0	P2
Olfr332	1031	1198	1	1788	100	0	0	0	0	0	0	0	0	P1
Olfr339	926	786	3	1509	86.1914	3309	9.15672	3970	4.65191	0	0	0	0	P2
Olfr342	935	517	1	2485	100	0	0	0	0	0	0	0	0	P1
Olfr346	926	270	2	1829	87.3232	2468	12.6768	0	0	0	0	0	0	P2
Olfr350	935	196	2	448	85.9267	1021	14.0733	0	0	0	0	0	0	P2
Olfr351	921	55	1	7086	100	0	0	0	0	0	0	0	0	P1
Olfr352	802	28	1	1281	100	0	0	0	0	0	0	0	0	P1
Olfr353	932	151	2	152	75.2877	2662	24.7123	0	0	0	0	0	0	P3
Olfr354	950	102	3	1924	51.0741	7544	34.5944	8180	14.3315	0	0	0	0	P4
Olfr357	923	329	2	3107	69.8338	3634	30.1662	0	0	0	0	0	0	P3
Olfr358	989	162	2	1551	85.1963	2621	14.8037	0	0	0	0	0	0	P2
Olfr360	950	1425	1	408	100	0	0	0	0	0	0	0	0	P1
Olfr361	965	227	2	958	91.8468	1208	8.15319	0	0	0	0	0	0	P2
Olfr362	950	144	2	2685	88.5627	4115	11.4373	0	0	0	0	0	0	P2
Olfr364-ps1	920	453	2	157	96.1417	1531	3.8583	0	0	0	0	0	0	P2
Olfr365	935	773	4	695	63.729	1655	28.4293	3835	6.95362	4085	0.888042	0	0	P3
Olfr366	926	150	2	2157	67.9768	4081	32.0232	0	0	0	0	0	0	P3
Olfr368	980	199	2	15	95.6612	620	4.33884	0	0	0	0	0	0	P2
Olfr370	941	835	3	1078	91.2146	3058	7.48808	3841	1.29728	0	0	0	0	P2
Olfr374	938	305	2	5265	46.963	7691	53.037	0	0	0	0	0	0	P3
Olfr376	950	255	1	2110	100	0	0	0	0	0	0	0	0	P1
Olfr378	941	230	2	394	95.3483	504	4.65171	0	0	0	0	0	0	P2
Olfr38	900	81	1	59	100	0	0	0	0	0	0	0	0	P1
Olfr380	932	347	2	398	96.9467	728	3.05332	0	0	0	0	0	0	P2
Olfr381	932	205	2	712	82.6713	2722	17.3287	0	0	0	0	0	0	P2
Olfr389	935	971	2	1182	86.8798	1472	13.1202	0	0	0	0	0	0	P2
Olfr39	932	96	2	262	66.1433	999	33.8567	0	0	0	0	0	0	P3
Olfr390	932	1487	3	371	58.1992	1091	32.4591	1945	9.34171	0	0	0	0	P3
Olfr391-ps	935	630	3	830	93.1742	2610	5.53048	3280	1.2953	0	0	0	0	P2
Olfr392	935	843	2	2381	96.8271	2631	3.1729	0	0	0	0	0	0	P2
Olfr393	935	282	2	2648	80.2643	3818	19.7357	0	0	0	0	0	0	P2
Olfr397	927	59	2	393	61.1381	2247	38.8619	0	0	0	0	0	0	P3
Olfr398	941	454	3	1398	62.2585	3138	32.8121	4848	4.92942	0	0	0	0	P3
Olfr399	932	46	1	3962	100	0	0	0	0	0	0	0	0	P1
Olfr403	938	651	3	107	68.1113	1947	29.0467	2443	2.84197	0	0	0	0	P3
Olfr406	968	352	1	1266	100	0	0	0	0	0	0	0	0	P1
Olfr410	917	85	2	501	56.3081	3951	43.6919	0	0	0	0	0	0	P3
Olfr411	944	214	3	148	78.3096	1348	18.5164	2638	3.17392	0	0	0	0	P3
Olfr412	935	117	1	575	100	0	0	0	0	0	0	0	0	P1
Olfr414	950	1736	3	399	92.5741	1679	4.78652	3384	2.63934	0	0	0	0	P2
Olfr417	926	363	2	470	64.3438	4590	35.6562	0	0	0	0	0	0	P3
Olfr418	857	71	1	2723	100	0	0	0	0	0	0	0	0	P1
Olfr419	938	451	1	703	100	0	0	0	0	0	0	0	0	P1
Olfr424	944	256	1	524	100	0	0	0	0	0	0	0	0	P1
Olfr429	935	329	1	403	100	0	0	0	0	0	0	0	0	P1
Olfr43	938	1626	3	514	94.4685	1234	4.71029	2204	0.821165	0	0	0	0	P2
Olfr433	941	166	2	1135	97.6018	1407	2.39816	0	0	0	0	0	0	P2
Olfr435	938	100	2	965	92.4756	1235	7.52437	0	0	0	0	0	0	P2
Olfr437	929	341	3	572	78.3978	1472	19.072	1698	2.53019	0	0	0	0	P3
Olfr44	932	601	3	43	93.2393	643	5.19715	2053	1.56352	0	0	0	0	P2
Olfr441	921	63	1	1019	100	0	0	0	0	0	0	0	0	P1
Olfr446	923	166	2	2490	95.6205	3594	4.37949	0	0	0	0	0	0	P2
Olfr448	929	214	2	1129	95.3169	1423	4.68309	0	0	0	0	0	0	P2
Olfr449	932	3364	2	693	99.7643	1006	0.235663	0	0	0	0	0	0	P2
Olfr45	932	709	2	1208	96.6493	5006	3.35068	0	0	0	0	0	0	P2
Olfr450	929	84	2	647	89.8792	1771	10.1208	0	0	0	0	0	0	P2
Olfr452	950	354	2	477	95.4692	701	4.53078	0	0	0	0	0	0	P2
Olfr453	948	106	2	1121	78.697	2031	21.303	0	0	0	0	0	0	P3
Olfr455	950	1763	2	2125	90.9521	2415	9.04792	0	0	0	0	0	0	P2
Olfr457	938	238	3	1675	73.4968	3255	12.4275	3405	14.0756	0	0	0	0	P4
Olfr459	941	191	2	2420	92.6195	3070	7.38055	0	0	0	0	0	0	P2
Olfr46	929	1294	3	617	77.7759	1637	18.4864	6549	3.73778	0	0	0	0	P3
Olfr460	941	258	2	1939	96.8579	2041	3.14212	0	0	0	0	0	0	P2
Olfr463	932	493	1	429	100	0	0	0	0	0	0	0	0	P1
Olfr464	938	746	3	321	68.0977	661	27.7086	2791	4.19373	0	0	0	0	P3
Olfr466	923	611	2	991	91.8587	3225	8.14134	0	0	0	0	0	0	P2
Olfr469	941	300	1	1930	100	0	0	0	0	0	0	0	0	P1
Olfr47	962	325	2	164	87.6506	413	12.3494	0	0	0	0	0	0	P2
Olfr470	941	86	2	1849	53.3505	24194	46.6495	0	0	0	0	0	0	P3
Olfr472	929	435	3	303	59.0357	3283	33.8872	4062	7.07702	0	0	0	0	P3
Olfr476	929	440	2	844	94.644	2616	5.35596	0	0	0	0	0	0	P2
Olfr477	929	727	3	123	80.1452	1263	17.8579	1567	1.99689	0	0	0	0	P2
Olfr478	941	96	2	1390	82.1279	1900	17.8721	0	0	0	0	0	0	P2
Olfr479	980	471	2	5	99.2403	729	0.759669	0	0	0	0	0	0	P2
Olfr486	731	24	1	261	100	0	0	0	0	0	0	0	0	P1
Olfr487	941	173	3	589	75.6181	2449	19.343	2599	5.03893	0	0	0	0	P3
Olfr49	938	360	2	778	47.3714	3708	52.6286	0	0	0	0	0	0	P3
Olfr491	929	651	3	183	93.1622	623	5.48107	1316	1.3567	0	0	0	0	P2
Olfr502	941	262	2	2056	88.966	2186	11.034	0	0	0	0	0	0	P2
Olfr509	962	233	1	1115	100	0	0	0	0	0	0	0	0	P1
Olfr510	941	191	2	140	91.453	1193	8.54701	0	0	0	0	0	0	P2
Olfr516	941	95	1	255	100	0	0	0	0	0	0	0	0	P1
Olfr52	956	314	2	52	94.4644	1722	5.5356	0	0	0	0	0	0	P2
Olfr523	932	646	1	1804	100	0	0	0	0	0	0	0	0	P1
Olfr524	953	825	2	3343	97.7181	4093	2.28191	0	0	0	0	0	0	P2
Olfr525	926	235	3	3015	68.7206	3675	27.7019	4148	3.57751	0	0	0	0	P3
Olfr527	914	1343	2	1165	94.2777	1983	5.72225	0	0	0	0	0	0	P2
Olfr53	935	2029	2	129	89.9987	733	10.0013	0	0	0	0	0	0	P2
Olfr530	920	584	2	253	65.5999	843	34.4001	0	0	0	0	0	0	P3
Olfr531	911	1458	2	1054	99.48	1344	0.519955	0	0	0	0	0	0	P2
Olfr532	926	679	2	3037	95.2208	3427	4.77924	0	0	0	0	0	0	P2
Olfr533	959	11348	3	238	69.8802	838	29.1237	966	0.996108	0	0	0	0	P3
Olfr535	935	1013	2	2105	86.6094	3520	13.3906	0	0	0	0	0	0	P2
Olfr536	920	9031	1	2689	100	0	0	0	0	0	0	0	0	P1
Olfr54	938	118	3	1113	60.6673	2933	29.9368	3198	9.39597	0	0	0	0	P3
Olfr541	935	2289	2	251	99.6657	388	0.334328	0	0	0	0	0	0	P2
Olfr544	1001	277	2	1399	88.465	1589	11.535	0	0	0	0	0	0	P2
Olfr549	947	458	2	437	90.6449	639	9.3551	0	0	0	0	0	0	P2
Olfr55	944	2505	4	195	59.5325	2255	32.7078	3395	6.99376	3640	0.765888	0	0	P3
Olfr550	947	383	3	256	76.4175	2116	21.0823	4465	2.50018	0	0	0	0	P3
Olfr552	950	289	2	899	65.3432	2787	34.6568	0	0	0	0	0	0	P3
Olfr553	977	176	2	2714	95.7808	3024	4.2192	0	0	0	0	0	0	P2
Olfr554	950	101	3	245	74.3753	1405	21.4079	1776	4.21687	0	0	0	0	P3
Olfr556	971	136	1	2361	100	0	0	0	0	0	0	0	0	P1
Olfr557	965	223	3	431	81.399	1551	14.4949	2042	4.10613	0	0	0	0	P2
Olfr558	950	82	1	1825	100	0	0	0	0	0	0	0	0	P1
Olfr56	848	649	2	245	91.2042	1582	8.79581	0	0	0	0	0	0	P2
Olfr560	941	134	2	971	87.4756	1781	12.5244	0	0	0	0	0	0	P2
Olfr561	941	140	2	5	97.0616	1350	2.93843	0	0	0	0	0	0	P2
Olfr566	947	470	3	117	89.69	957	9.36658	1227	0.943396	0	0	0	0	P2
Olfr569	941	92	2	2758	87.4193	3548	12.5807	0	0	0	0	0	0	P2
Olfr57	956	208	1	413	100	0	0	0	0	0	0	0	0	P1
Olfr570	935	250	1	396	100	0	0	0	0	0	0	0	0	P1
Olfr571	965	349	3	1417	77.7054	3657	20.6283	4027	1.66633	0	0	0	0	P3
Olfr578	938	568	2	26	97.5612	2616	2.43876	0	0	0	0	0	0	P2
Olfr58	926	124	2	691	87.1175	1208	12.8825	0	0	0	0	0	0	P2
Olfr582	941	231	2	221	90.8137	1611	9.18625	0	0	0	0	0	0	P2
Olfr584	941	269	2	144	74.3011	1845	25.6989	0	0	0	0	0	0	P3
Olfr586	938	185	2	2335	84.1399	3505	15.8601	0	0	0	0	0	0	P2
Olfr588-ps1	900	57	2	408	58.6486	4478	41.3514	0	0	0	0	0	0	P3
Olfr59	968	723	2	1274	88.0656	2050	11.9344	0	0	0	0	0	0	P2
Olfr591	941	121	1	5620	100	0	0	0	0	0	0	0	0	P1
Olfr592	935	88	1	5426	100	0	0	0	0	0	0	0	0	P1
Olfr594	932	264	2	1664	92.8798	1892	7.12024	0	0	0	0	0	0	P2
Olfr596	935	184	2	848	78.1634	2106	21.8366	0	0	0	0	0	0	P3
Olfr597	944	166	2	526	84.5787	1542	15.4213	0	0	0	0	0	0	P2
Olfr598	956	559	2	226	92.8396	428	7.1604	0	0	0	0	0	0	P2
Olfr6	947	3931	4	149	80.9769	609	10.1195	2069	6.42556	2759	2.47808	0	0	P2
Olfr60	932	1749	2	1226	99.4094	1736	0.590644	0	0	0	0	0	0	P2
Olfr601	941	247	1	1067	100	0	0	0	0	0	0	0	0	P1
Olfr603	774	64	2	17	90	187	10	0	0	0	0	0	0	P2
Olfr605	941	126	2	1524	90.6311	2134	9.36885	0	0	0	0	0	0	P2
Olfr606	943	66	2	861	72.3613	1215	27.6387	0	0	0	0	0	0	P3
Olfr609	956	203	1	1895	100	0	0	0	0	0	0	0	0	P1
Olfr61	932	857	2	192	97.5091	635	2.49085	0	0	0	0	0	0	P2
Olfr610	944	312	2	489	95.2059	939	4.79412	0	0	0	0	0	0	P2
Olfr615	938	338	3	103	78.7721	1503	8.81854	2173	12.4093	0	0	0	0	P4
Olfr618	953	164	3	64	66.5806	2084	29.8259	2185	3.59349	0	0	0	0	P3
Olfr620	938	90	2	4119	39.1195	6129	60.8805	0	0	0	0	0	0	P3
Olfr622	950	268	1	738	100	0	0	0	0	0	0	0	0	P1
Olfr623	950	75	1	2538	100	0	0	0	0	0	0	0	0	P1
Olfr629	941	65	1	499	100	0	0	0	0	0	0	0	0	P1
Olfr63	947	317	2	2512	85.918	5982	14.082	0	0	0	0	0	0	P2
Olfr632	950	194	1	2254	100	0	0	0	0	0	0	0	0	P1
Olfr633	935	253	2	503	84.9723	2016	15.0277	0	0	0	0	0	0	P2
Olfr639	947	105	2	4205	62.9217	5515	37.0783	0	0	0	0	0	0	P3
Olfr646	935	71	1	2474	100	0	0	0	0	0	0	0	0	P1
Olfr648	947	98	2	1569	47.6418	1859	52.3582	0	0	0	0	0	0	P3
Olfr649	935	110	1	260	100	0	0	0	0	0	0	0	0	P1
Olfr65	935	353	1	1204	97.5175	0	0	0	0	0	0	0	0	P2
Olfr651	938	226	1	554	100	0	0	0	0	0	0	0	0	P1
Olfr652	953	167	3	2396	65.8987	3356	26.7081	3602	7.39324	0	0	0	0	P3
Olfr653	950	471	2	3037	84.4515	3513	15.5485	0	0	0	0	0	0	P2
Olfr654	971	201	3	1759	67.9872	4119	21.9024	4973	10.1104	0	0	0	0	P4
Olfr655	923	261	2	755	87.5879	1805	12.4121	0	0	0	0	0	0	P2
Olfr656	962	111	2	886	53.8056	2906	46.1944	0	0	0	0	0	0	P3
Olfr658	962	80	1	1525	100	0	0	0	0	0	0	0	0	P1
Olfr661	956	177	2	1557	91.6303	2993	8.36974	0	0	0	0	0	0	P2
Olfr665	947	688	1	1258	100	0	0	0	0	0	0	0	0	P1
Olfr666	953	248	3	327	79.1306	847	17.1111	1617	3.7583	0	0	0	0	P3
Olfr667	977	127	2	1280	88.585	1570	11.415	0	0	0	0	0	0	P2
Olfr669	950	313	3	121	87.1172	961	11.8994	1354	0.98342	0	0	0	0	P2
Olfr67	959	215	2	2695	91.7773	3265	8.22273	0	0	0	0	0	0	P2
Olfr672	935	810	1	200	100	0	0	0	0	0	0	0	0	P1
Olfr675	899	78	1	2634	100	0	0	0	0	0	0	0	0	P1
Olfr676	950	76	2	1555	92.8761	1983	7.12388	0	0	0	0	0	0	P2
Olfr677	935	168	2	1522	83.0509	1823	16.9491	0	0	0	0	0	0	P2
Olfr679	944	162	3	2509	59.0135	3849	28.9237	4006	12.0628	0	0	0	0	P4
Olfr681	944	233	2	2389	85.5818	3854	14.4182	0	0	0	0	0	0	P2
Olfr683	938	347	2	444	78.1387	2514	21.8613	0	0	0	0	0	0	P3
Olfr685	947	324	2	1438	93.4052	1928	6.59482	0	0	0	0	0	0	P2
Olfr686	950	378	2	1488	97.8576	1778	2.14239	0	0	0	0	0	0	P2
Olfr689	959	158	2	1082	50.7344	4675	49.2656	0	0	0	0	0	0	P3
Olfr69	947	217	3	90	88.5612	1790	9.28058	1960	2.15827	0	0	0	0	P2
Olfr690	944	375	2	263	91.9103	1133	8.08969	0	0	0	0	0	0	P2
Olfr691	965	195	3	155	87.5619	1155	10.238	1685	2.20014	0	0	0	0	P2
Olfr693	947	612	2	2323	97.1212	2533	2.87883	0	0	0	0	0	0	P2
Olfr694	944	297	2	2120	89.4128	3890	10.5872	0	0	0	0	0	0	P2
Olfr695	944	1244	3	340	82.2266	1840	14.9935	2650	2.77987	0	0	0	0	P2
Olfr698	932	223	1	1997	100	0	0	0	0	0	0	0	0	P1
Olfr699	947	158	3	320	51.5891	2000	35.5506	3310	12.8603	0	0	0	0	P4
Olfr70	947	197	1	1435	100	0	0	0	0	0	0	0	0	P1
Olfr701	947	826	1	2381	100	0	0	0	0	0	0	0	0	P1
Olfr703	956	227	2	452	95.8195	554	4.18054	0	0	0	0	0	0	P2
Olfr704	944	132	2	4929	74.916	5715	25.084	0	0	0	0	0	0	P3
Olfr705	947	1596	2	1071	93.9211	1461	6.07895	0	0	0	0	0	0	P2
Olfr706	947	723	2	3081	97.969	3451	2.03098	0	0	0	0	0	0	P2
Olfr709-ps1	920	265	1	2210	100	0	0	0	0	0	0	0	0	P1
Olfr71	935	396	1	1060	100	0	0	0	0	0	0	0	0	P1
Olfr710	929	129	2	108	89.1729	1438	10.8271	0	0	0	0	0	0	P2
Olfr711	941	2046	3	70	97.5537	1510	2.16268	1740	0.28363	0	0	0	0	P2
Olfr713	950	188	2	2641	62.4782	3880	37.5218	0	0	0	0	0	0	P3
Olfr715	944	175	2	1404	68.9748	3194	31.0252	0	0	0	0	0	0	P3
Olfr716	941	285	2	969	94.4508	2244	5.54921	0	0	0	0	0	0	P2
Olfr720	947	652	3	729	80.2095	1909	16.6643	3899	3.12621	0	0	0	0	P2
Olfr721-ps1	965	1361	2	478	91.7447	1861	8.25531	0	0	0	0	0	0	P2
Olfr722	923	1645	2	449	94.849	619	5.15097	0	0	0	0	0	0	P2
Olfr723	926	981	3	67	94.2823	2927	5.3605	3137	0.3572	0	0	0	0	P2
Olfr724	926	451	1	1001	100	0	0	0	0	0	0	0	0	P1
Olfr725	962	1505	1	168	100	0	0	0	0	0	0	0	0	P1
Olfr726	962	4835	3	168	96.0772	1028	3.4669	1398	0.455892	0	0	0	0	P2
Olfr727	971	13469	1	5701	100	0	0	0	0	0	0	0	0	P1
Olfr728	932	1101	1	5507	100	0	0	0	0	0	0	0	0	P1
Olfr729	968	1646	3	2000	82.4042	3040	15.3815	3930	2.2143	0	0	0	0	P2
Olfr73	938	463	2	32	87.0085	1842	12.9915	0	0	0	0	0	0	P2
Olfr732	923	373	3	572	60.4839	2612	32.9542	2882	6.56189	0	0	0	0	P3
Olfr733	923	1350	3	1353	73.0743	1953	21.2441	2563	5.68156	0	0	0	0	P3
Olfr734	938	283	2	3145	93.1481	3315	6.85185	0	0	0	0	0	0	P2
Olfr735	1061	276	3	540	70.9547	2740	18.8151	5550	10.2303	0	0	0	0	P4
Olfr736	935	169	1	496	100	0	0	0	0	0	0	0	0	P1
Olfr738	932	190	2	587	82.4767	979	17.5233	0	0	0	0	0	0	P2
Olfr739	926	191	3	993	82.1906	2133	13.4432	2583	4.36618	0	0	0	0	P2
Olfr740	932	2696	4	27	88.206	1127	11.2099	2827	0.448035	3693	0.136031	0	0	P2
Olfr741	932	5378	2	567	98.5081	3010	1.49186	0	0	0	0	0	0	P2
Olfr742	932	1942	4	347	88.0239	967	9.14373	2467	2.08269	4758	0.749671	0	0	P2
Olfr743	932	3087	2	367	91.6958	609	8.30416	0	0	0	0	0	0	P2
Olfr745	983	184	2	287	95.4495	525	4.5505	0	0	0	0	0	0	P2
Olfr747	938	248	2	260	84.3019	790	15.6981	0	0	0	0	0	0	P2
Olfr749	938	290	1	56	100	0	0	0	0	0	0	0	0	P1
Olfr750	992	214	2	217	79.6074	4647	20.3926	0	0	0	0	0	0	P3
Olfr76	950	368	3	424	78.6242	1524	19.2679	2494	2.10788	0	0	0	0	P3
Olfr767	926	114	2	3558	62.6339	5628	37.3661	0	0	0	0	0	0	P3
Olfr768	921	44	2	1759	62.6874	2789	37.3126	0	0	0	0	0	0	P3
Olfr77	935	279	3	859	84.7172	2999	-45.9254	7940	61.2081	0	0	0	0
Olfr770	932	214	2	126	96.8734	256	3.12655	0	0	0	0	0	0	P2
Olfr772	932	292	2	1015	89.5385	1385	10.4615	0	0	0	0	0	0	P2
Olfr774	935	205	1	231	100	0	0	0	0	0	0	0	0	P1
Olfr776	935	743	1	2153	100	0	0	0	0	0	0	0	0	P1
Olfr777	932	593	3	609	56.5962	1489	22.5537	3909	20.8501	0	0	0	0	P4
Olfr780	935	94	2	782	73.1621	2472	26.8379	0	0	0	0	0	0	P3
Olfr784	956	618	3	31	95.3195	311	3.32385	1438	1.35667	0	0	0	0	P2
Olfr785	935	204	2	288	80.9335	801	19.0665	0	0	0	0	0	0	P2
Olfr786	935	816	2	45	90.8409	1328	9.15913	0	0	0	0	0	0	P2
Olfr788	932	1494	2	521	92.2854	2993	7.71463	0	0	0	0	0	0	P2
Olfr789	935	1923	3	663	73.1773	1963	24.1614	2674	2.66124	0	0	0	0	P3
Olfr790	941	256	3	22	88.9475	1502	10.7012	1742	0.351325	0	0	0	0	P2
Olfr791	935	620	3	428	70.0617	888	27.4012	1596	2.53715	0	0	0	0	P3
Olfr792	908	114	2	636	90.2259	1118	9.77409	0	0	0	0	0	0	P2
Olfr794	959	744	2	1463	98.547	1711	1.453	0	0	0	0	0	0	P2
Olfr796	929	990	3	706	87.3559	2006	12.042	2156	0.602101	0	0	0	0	P2
Olfr798	932	353	2	875	79.973	2665	20.027	0	0	0	0	0	0	P3
Olfr799	932	413	1	231	100	0	0	0	0	0	0	0	0	P1
Olfr8	929	623	2	2108	95.8161	2315	4.18388	0	0	0	0	0	0	P2
Olfr800	932	238	1	632	100	0	0	0	0	0	0	0	0	P1
Olfr801	953	845	3	990	88.6475	2430	10.039	2920	1.31349	0	0	0	0	P2
Olfr802	935	253	3	280	56.3759	4120	36.1872	5310	7.43692	0	0	0	0	P3
Olfr804	941	177	2	2678	67.2843	4151	32.7157	0	0	0	0	0	0	P3
Olfr805	956	1814	3	462	95.5283	1222	2.96127	1972	1.51045	0	0	0	0	P2
Olfr806	938	1029	3	447	89.5103	1287	7.90776	3117	2.58192	0	0	0	0	P2
Olfr807	932	139	2	103	92.3704	253	7.62963	0	0	0	0	0	0	P2
Olfr808	935	299	3	370	82.8128	3290	13.0118	3589	4.17532	0	0	0	0	P2
Olfr809	938	126	2	1443	74.3021	2323	25.6979	0	0	0	0	0	0	P3
Olfr810	935	352	2	2948	93.9708	4218	6.02925	0	0	0	0	0	0	P2
Olfr811	956	332	2	647	92.1671	1137	7.83293	0	0	0	0	0	0	P2
Olfr812	929	121	1	678	100	0	0	0	0	0	0	0	0	P1
Olfr813	929	267	2	967	96.7347	1101	3.26535	0	0	0	0	0	0	P2
Olfr814	929	97	2	2263	55.2927	5713	44.7073	0	0	0	0	0	0	P3
Olfr816	935	199	2	1776	88.6247	4346	11.3753	0	0	0	0	0	0	P2
Olfr818	953	394	2	557	97.7088	667	2.29124	0	0	0	0	0	0	P2
Olfr819	941	474	2	665	73.735	2795	26.265	0	0	0	0	0	0	P3
Olfr820	935	1432	2	931	86.7805	2804	13.2195	0	0	0	0	0	0	P2
Olfr821	929	682	2	304	94.0497	421	5.95028	0	0	0	0	0	0	P2
Olfr822	935	122	1	1560	100	0	0	0	0	0	0	0	0	P1
Olfr823	944	337	2	167	94.1404	317	5.85965	0	0	0	0	0	0	P2
Olfr824	944	481	1	2542	100	0	0	0	0	0	0	0	0	P1
Olfr825	959	339	3	68	88.2435	2608	9.34348	2938	2.41306	0	0	0	0	P2
Olfr826	938	229	2	222	87.434	1432	12.566	0	0	0	0	0	0	P2
Olfr827	965	469	2	698	64.3478	7068	35.6522	0	0	0	0	0	0	P3
Olfr828	935	181	1	617	100	0	0	0	0	0	0	0	0	P1
Olfr829	935	112	2	1382	91.8126	1723	8.18745	0	0	0	0	0	0	P2
Olfr835	932	824	2	1606	99.0278	2165	0.972246	0	0	0	0	0	0	P2
Olfr843	938	150	2	1206	54.9544	5316	45.0456	0	0	0	0	0	0	P3
Olfr845	935	244	2	2142	93.911	2428	6.08903	0	0	0	0	0	0	P2
Olfr849	935	389	3	3162	67.3815	4702	24.9636	5623	7.65492	0	0	0	0	P3
Olfr851	935	152	3	3210	81.3639	4630	14.4374	4956	4.19875	0	0	0	0	P2
Olfr853	914	51	1	2812	100	0	0	0	0	0	0	0	0	P1
Olfr855	935	320	1	1039	100	0	0	0	0	0	0	0	0	P1
Olfr859	926	254	2	893	78.8343	4349	21.1657	0	0	0	0	0	0	P3
Olfr860	950	130	2	269	93.5952	419	6.40476	0	0	0	0	0	0	P2
Olfr867	992	196	1	3503	100	0	0	0	0	0	0	0	0	P1
Olfr868	926	818	3	1680	45.6145	2800	48.7905	3091	5.595	0	0	0	0	P3
Olfr869	939	347	2	231	83.7838	638	16.2162	0	0	0	0	0	0	P2
Olfr870	932	422	2	54	85.0339	2184	14.9661	0	0	0	0	0	0	P2
Olfr872	939	113	1	927	100	0	0	0	0	0	0	0	0	P1
Olfr874	929	250	2	103	77.431	1487	22.569	0	0	0	0	0	0	P3
Olfr876	929	82	2	523	57.3895	3196	42.6105	0	0	0	0	0	0	P3
Olfr878	926	137	1	2889	100	0	0	0	0	0	0	0	0	P1
Olfr881	926	123	2	2547	88.0624	3055	11.9376	0	0	0	0	0	0	P2
Olfr884	926	388	2	1989	89.2165	2313	10.7835	0	0	0	0	0	0	P2
Olfr887	926	326	3	187	67.3766	2127	28.4297	5006	4.1937	0	0	0	0	P3
Olfr890	926	61	1	4342	100	0	0	0	0	0	0	0	0	P1
Olfr893	929	274	2	1384	95.1031	1809	4.89695	0	0	0	0	0	0	P2
Olfr895	923	195	2	263	88.5962	632	11.4038	0	0	0	0	0	0	P2
Olfr90	929	381	2	171	82.7174	1361	17.2826	0	0	0	0	0	0	P2
Olfr901	932	202	3	161	78.1913	1461	17.3177	1568	4.49093	0	0	0	0	P3
Olfr907	882	61	1	170	100	0	0	0	0	0	0	0	0	P1
Olfr91	935	129	1	2284	100	0	0	0	0	0	0	0	0	P1
Olfr911-ps1	932	98	2	2363	85.682	4340	14.318	0	0	0	0	0	0	P2
Olfr912-201	929	922	1	948	100	0	0	0	0	0	0	0	0	P1
Olfr912-202	929	1268	3	65	88.9983	945	6.98957	4729	4.01217	0	0	0	0	P2
Olfr913	935	274	1	1092	100	0	0	0	0	0	0	0	0	P1
Olfr914	947	519	3	70	83.0427	2130	7.45474	3549	9.50255	0	0	0	0	P2
Olfr916	929	60	1	1645	100	0	0	0	0	0	0	0	0	P1
Olfr918	935	89	2	963	92.5464	1153	7.45356	0	0	0	0	0	0	P2
Olfr919	932	73	2	465	78.9434	995	21.0566	0	0	0	0	0	0	P3
Olfr92	935	210	1	523	100	0	0	0	0	0	0	0	0	P1
Olfr920	929	195	2	2405	80.1871	3577	19.8129	0	0	0	0	0	0	P2
Olfr921	938	981	4	36	85.4508	1276	8.82934	2496	4.94408	3196	0.775791	0	0	P2
Olfr922	929	69	1	2571	100	0	0	0	0	0	0	0	0	P1
Olfr923	932	102	2	1140	90.0402	1528	9.95981	0	0	0	0	0	0	P2
Olfr924	923	204	3	761	48.8805	2321	47.8502	2754	3.26932	0	0	0	0	P3
Olfr93	935	583	2	1270	99.0945	1820	0.905526	0	0	0	0	0	0	P2
Olfr935	923	111	2	293	94.5991	643	5.40092	0	0	0	0	0	0	P2
Olfr943	932	290	3	102	89.9189	2782	7.76636	4272	2.31479	0	0	0	0	P2
Olfr944	932	109	1	48	100	0	0	0	0	0	0	0	0	P1
Olfr948	962	97	1	2781	100	0	0	0	0	0	0	0	0	P1
Olfr954	932	260	2	242	85.8453	2251	14.1547	0	0	0	0	0	0	P2
Olfr957	932	189	1	420	100	0	0	0	0	0	0	0	0	P1
Olfr96	938	399	1	608	100	0	0	0	0	0	0	0	0	P1
Olfr960	941	118	2	141	96.2097	451	3.79032	0	0	0	0	0	0	P2
Olfr961	941	121	1	1923	100	0	0	0	0	0	0	0	0	P1
Olfr963	932	129	2	680	78.5624	1046	21.4376	0	0	0	0	0	0	P3
Olfr965	935	238	1	397	100	0	0	0	0	0	0	0	0	P1
Olfr968	941	168	2	244	55.9611	3034	44.0389	0	0	0	0	0	0	P3
Olfr969	932	1510	1	326	100	0	0	0	0	0	0	0	0	P1
Olfr97	929	385	2	405	98.4568	695	1.54315	0	0	0	0	0	0	P2
Olfr970	932	215	1	405	100	0	0	0	0	0	0	0	0	P1
Olfr971	920	112	1	680	100	0	0	0	0	0	0	0	0	P1
Olfr972	941	519	1	415	100	0	0	0	0	0	0	0	0	P1
Olfr974	929	495	3	118	92.1917	1678	5.87479	1993	1.93348	0	0	0	0	P2
Olfr976	941	107	2	1820	91.4083	2230	8.59166	0	0	0	0	0	0	P2
Olfr983	932	183	2	722	83.5561	1792	16.4439	0	0	0	0	0	0	P2
Olfr984	941	454	4	371	50.3734	3391	43.4471	4591	5.56187	5081	0.6177	0	0	P3
Olfr985	932	216	1	510	100	0	0	0	0	0	0	0	0	P1
Olfr986	935	148	2	856	71.2752	2046	28.7248	0	0	0	0	0	0	P3
Olfr987	926	367	1	161	100	0	0	0	0	0	0	0	0	P1
Olfr988	926	362	2	120	95.5556	570	4.44444	0	0	0	0	0	0	P2
Olfr99	914	379	1	461	100	0	0	0	0	0	0	0	0	P1
Olfr992	926	72	1	699	100	0	0	0	0	0	0	0	0	P1
Olfr994	941	257	1	447	100	0	0	0	0	0	0	0	0	P1
OlfrAC073945.2	930	152	1	1108	100	0	0	0	0	0	0	0	0	P1
OlfrGm10081	944	180	2	782	63.4635	2152	36.5365	0	0	0	0	0	0	P3
OlfrGm10310	941	719	1	3951	100	0	0	0	0	0	0	0	0	P1
OlfrGm13723	944	1053	5	317	58.7389	1777	23.0451	2537	11.4998	3857	5.4584	4627	1.25777	P4
OlfrGm13757	914	379	3	1509	58.6717	2709	36.9369	3479	4.39144	0	0	0	0	P3
OlfrGm13762	932	1663	2	810	99.7193	1020	0.280724	0	0	0	0	0	0	P2
OlfrGm13769	926	421	2	1219	95.8723	1357	4.12773	0	0	0	0	0	0	P2
OlfrGm4461	944	734	2	2935	67.035	4205	32.965	0	0	0	0	0	0	P3
OlfrOR4P4	926	2189	3	2765	-13.7206	6505	113.112	6740	0.608763	0	0	0	0

## Sheet: male_IS2014_vs_male_IS2017
Gene name	Length_CDSmin male_IS2014	Counts_CDSmin male_IS2014	Quantitative profile male_IS2014	Length_CDSmin male_IS2017	Counts_CDSmin male_IS2017	Quantitative profile male_IS2017	Nb 3'UTR isoforms male_IS2014	Nb 3'UTR isoforms male_IS2017	length_utr1 male_IS2014	%RA_utr1 male_IS2014	length_utr1 male_IS2017	%RA_utr1 male_IS2017	very short (length<100)	∆length_utr1 male	Conserved male	length_utr2 male_IS2014	%RA_utr2 male_IS2014	length_utr2 male_IS2017	%RA_utr2 male_IS2017	∆length_utr2 male	Conserved male	length_utr3 male_IS2014	%RA_utr3 male_IS2014	length_utr3 male_IS2017	%RA_utr3 male_IS2017	∆length_utr3 male	Conserved male	length_utr4 male_IS2014	%RA_utr4 male_IS2014	length_utr4 male_IS2017	%RA_utr4 male_IS2017	∆length_utr4 male	Conserved male	length_utr5 male_IS2014	%RA_utr5 male_IS2014	length_utr5 male_IS2017	%RA_utr5 male_IS2017	∆length_utr5 male	Conserved male
Olfr1006	935	434	P2	935	760	P3	2	3	45	84.0237	134	79.5651	very short	-89	conserved	575	15.9763	554	19.9405	21	conserved	##	##	1484	0.494392	##		##	##	##	##	##		##	##	##	##	##	no
Olfr1009	941	310	P3	941	108	P2	2	2	616	75.3569	134	90.3934	no	482	no	2999	24.6431	2855	9.60662	144	conserved	##	##	##	##	##		##	##	##	##	##		##	##	##	##	##	no
Olfr101	923	554	P2	923	410	P3	2	3	911	87.7091	111	71.6853	no	800	no	1941	12.2909	891	25.0732	1050	no	##	##	2161	3.24151	##		##	##	##	##	##		##	##	##	##	##	no
Olfr1013	914	619	P1	914	617	P1	1	1	1799	100	799	100	no	1000	no	##	##	##	##	##		##	##	##	##	##		##	##	##	##	##		##	##	##	##	##	no
Olfr1015	935	1218	P2	935	1126	P3	2	2	32	84.9138	1012	60.4688	very short	-980	no	1370	15.0862	1339	39.5312	31	conserved	##	##	##	##	##		##	##	##	##	##		##	##	##	##	##	no
Olfr1018	932	755	P2	932	732	P2	2	2	299	99.0789	319	99.1228	no	-20	conserved	670	0.921063	692	0.877157	-22	conserved	##	##	##	##	##		##	##	##	##	##		##	##	##	##	##	no
Olfr1019	929	482	P2	929	274	P2	2	2	469	89.2431	405	81.1119	no	64	conserved	1319	10.7569	1255	18.8881	64	conserved	##	##	##	##	##		##	##	##	##	##		##	##	##	##	##	no
Olfr102	923	309	P4	923	160	P1	4	1	160	60.3916	1864	100	no	-1704	no	2840	29.1119	##	##	##		4260	7.42015	##	##	##		4830	3.07638	##	##	##		##	##	##	##	##	no
Olfr1020	950	400	P2	950	206	P2	2	2	1280	96.436	1220	94.2541	no	60	conserved	1390	3.56397	1369	5.74591	21	conserved	##	##	##	##	##		##	##	##	##	##		##	##	##	##	##	no
Olfr103	938	140	P3	938	182	P3	2	2	852	66.5758	736	67.014	no	116	conserved	1922	33.4242	1946	32.986	-24	conserved	##	##	##	##	##		##	##	##	##	##		##	##	##	##	##	no
Olfr1033	929	234	P2	929	136	P2	2	2	2399	88.2661	2419	91.0916	no	-20	conserved	3245	11.7339	2947	8.90835	298	no	##	##	##	##	##		##	##	##	##	##		##	##	##	##	##	no
Olfr1039	956	223	P3	956	67	P3	2	2	614	78.5134	702	4.19185	no	-88	conserved	2904	21.4866	2932	95.8081	-28	conserved	##	##	##	##	##		##	##	##	##	##		##	##	##	##	##	no
Olfr1044	941	322	P1	941	200	P1	1	1	2281	100	2285	100	no	-4	conserved	##	##	##	##	##		##	##	##	##	##		##	##	##	##	##		##	##	##	##	##	no
Olfr1045	944	297	P3	944	242	P3	2	3	532	76.1627	565	79.7309	no	-33	conserved	1902	23.8373	1805	18.0096	97	conserved	##	##	2275	2.25955	##		##	##	##	##	##		##	##	##	##	##	no
Olfr1046	947	661	P1	947	464	P2	1	3	3190	100	1048	94.8047	no	2142	no	##	##	1728	4.63983	##		##	##	2258	0.555473	##		##	##	##	##	##		##	##	##	##	##	no
Olfr1048	938	146	P1	938	105	P1	1	1	1923	100	1961	100	no	-38	conserved	##	##	##	##	##		##	##	##	##	##		##	##	##	##	##		##	##	##	##	##	no
Olfr1052	935	385	P2	935	331	P2	2	2	120	93.222	180	98.2572	no	-60	conserved	606	6.77802	1086	1.74277	-480	no	##	##	##	##	##		##	##	##	##	##		##	##	##	##	##	no
Olfr1054	935	234	P1	935	144	P1	1	1	284	100	245	100	no	39	conserved	##	##	##	##	##		##	##	##	##	##		##	##	##	##	##		##	##	##	##	##	no
Olfr1057	944	179	P3	944	155	P3	3	3	792	79.9435	468	73.6384	no	324	no	2112	17.1857	1528	19.2405	584	no	2982	2.87081	2618	7.12112	364	no	##	##	##	##	##		##	##	##	##	##	no
Olfr1062	944	169	P4	944	145	P3	3	3	809	70.4655	2142	61.893	no	-1333	no	2329	17.9988	3742	31.264	-1413	no	3739	11.5357	4012	6.84301	-273	no	##	##	##	##	##		##	##	##	##	##	no
Olfr107	926	321	P1	926	283	P1	1	1	1001	100	984	100	no	17	conserved	##	##	##	##	##		##	##	##	##	##		##	##	##	##	##		##	##	##	##	##	no
Olfr1079	938	340	P3	938	409	P2	3	2	313	77.4064	312	92.8096	no	1	conserved	1013	19.7643	1142	7.19045	-129	conserved	1443	2.82925	##	##	##		##	##	##	##	##		##	##	##	##	##	no
Olfr1080	938	481	P1	938	846	P2	1	2	510	100	389	98.4276	no	121	conserved	##	##	1119	1.57242	##		##	##	##	##	##		##	##	##	##	##		##	##	##	##	##	no
Olfr1082	938	232	P2	938	168	P1	2	2	486	97.8157	372	100	no	114	conserved	736	2.18427	582	0	154	conserved	##	##	##	##	##		##	##	##	##	##		##	##	##	##	##	no
Olfr1085	938	264	P4	938	292	P2	3	3	331	59.0548	1007	85.1964	no	-676	no	1211	30.6627	3767	11.3874	-2556	no	3801	10.2825	4157	3.41622	-356	no	##	##	##	##	##		##	##	##	##	##	no
Olfr1087	938	277	P2	938	265	P2	3	3	350	81.6207	342	82.1943	no	8	conserved	2530	14.4234	2842	17.8057	-312	no	3560	3.95592	3152	0	408	no	##	##	##	##	##		##	##	##	##	##	no
Olfr109	941	404	P2	941	291	P2	2	2	3727	88.6911	3827	92.7691	no	-100	conserved	4681	11.3089	4719	7.23094	-38	conserved	##	##	##	##	##		##	##	##	##	##		##	##	##	##	##	no
Olfr1093	965	692	P2	965	909	P2	3	2	215	86.2313	89	89.0753	very short	126	conserved	875	10.5371	1035	10.9247	-160	conserved	1097	3.23162	##	##	##		##	##	##	##	##		##	##	##	##	##	no
Olfr1094	989	196	P2	989	186	P2	2	3	183	82.1311	223	93.096	no	-40	conserved	1357	17.8689	1363	6.90402	-6	conserved	##	##	1747	0	##		##	##	##	##	##		##	##	##	##	##	no
Olfr1097	944	1074	P3	944	1164	P3	3	4	3014	79.3539	142	64.2271	no	2872	no	3314	18.9676	3002	33.7902	312	no	3724	1.67855	3182	1.59509	542	no	##	##	4892	0.387593	##		##	##	##	##	##	no
Olfr1098	944	276	P2	944	226	P3	2	3	2727	93.9467	1114	59.0695	no	1613	no	3237	6.05327	2734	31.964	503	no	##	##	3604	8.96652	##		##	##	##	##	##		##	##	##	##	##	no
Olfr1099	935	728	P2	935	867	P4	2	4	3350	99.224	301	43.8414	no	3049	no	3880	0.776029	3001	39.8117	879	no	##	##	3361	16.0357	##		##	##	3671	0.311205	##		##	##	##	##	##	no
Olfr11	938	672	P4	938	472	P3	4	3	68	75.8069	999	76.3928	very short	-931	no	1308	14.0134	1799	21.4439	-491	no	1748	7.12575	2069	2.16332	-321	no	1998	3.05389	##	##	##		##	##	##	##	##	no
Olfr110	950	1269	P2	950	1753	P1	2	1	566	98.7788	604	100	no	-38	conserved	1058	1.22124	##	##	##		##	##	##	##	##		##	##	##	##	##		##	##	##	##	##	no
Olfr1100	962	278	P2	962	329	P2	2	2	1740	96.3318	1642	92.1222	no	98	conserved	2270	3.66818	1772	7.87782	498	no	##	##	##	##	##		##	##	##	##	##		##	##	##	##	##	no
Olfr1101	929	104	P1	917	63	P1	1	1	1983	100	1954	100	no	29	conserved	##	##	##	##	##		##	##	##	##	##		##	##	##	##	##		##	##	##	##	##	no
Olfr1102	971	154	P2	971	144	P2	3	2	641	84.1627	561	84.0319	no	80	conserved	5641	6.81304	2654	15.9681	2987	no	8702	9.02421	##	##	##		##	##	##	##	##		##	##	##	##	##	no
Olfr1104	929	307	P1	929	509	P1	1	1	868	100	911	100	no	-43	conserved	##	##	##	##	##		##	##	##	##	##		##	##	##	##	##		##	##	##	##	##	no
Olfr1107	935	231	P3	935	213	P3	2	2	481	53.6132	356	60.0641	no	125	conserved	2511	46.3868	2526	39.9359	-15	conserved	##	##	##	##	##		##	##	##	##	##		##	##	##	##	##	no
Olfr1110	935	1968	P2	935	2315	P2	2	2	438	95.0769	461	96.805	no	-23	conserved	1648	4.92308	1711	3.19497	-63	conserved	##	##	##	##	##		##	##	##	##	##		##	##	##	##	##	no
Olfr1111	935	207	P2	935	216	P2	2	3	460	96.845	87	86.1754	very short	373	no	730	3.15501	487	11.0365	243	no	##	##	837	2.78816	##		##	##	##	##	##		##	##	##	##	##	no
Olfr1112	953	1110	P2	953	1654	P2	2	2	183	93.7152	143	97.7236	no	40	conserved	1254	6.28481	1072	2.27641	182	conserved	##	##	##	##	##		##	##	##	##	##		##	##	##	##	##	no
Olfr1115	977	149	P2	977	157	P1	2	1	803	90.0292	872	100	no	-69	conserved	1511	9.97082	##	##	##		##	##	##	##	##		##	##	##	##	##		##	##	##	##	##	no
Olfr1116	920	249	P3	920	212	P2	2	2	5626	39.3154	486	80.6257	no	5140	no	11746	60.6846	5006	19.3743	6740	no	##	##	##	##	##		##	##	##	##	##		##	##	##	##	##	no
Olfr1117-ps1	920	271	P3	920	355	P3	3	3	26	76.7669	526	45.9713	very short	-500	no	3506	20.2318	3526	52.5446	-20	conserved	3852	3.00132	4135	1.48411	-283	no	##	##	##	##	##		##	##	##	##	##	no
Olfr112	899	204	P1	899	240	P2	1	2	1671	100	1512	93.6471	no	159	conserved	##	##	1682	6.35294	##		##	##	##	##	##		##	##	##	##	##		##	##	##	##	##	no
Olfr1123	968	646	P4	968	674	P3	4	3	104	62.558	1424	52.9844	no	-1320	no	2084	19.3357	4364	43.2686	-2280	no	4364	14.975	4860	3.74697	-496	no	4844	3.13123	##	##	##		##	##	##	##	##	no
Olfr1124	953	494	P2	953	505	P2	3	3	57	88.8145	277	86.3368	very short	-220	no	797	9.55742	1177	11.3276	-380	no	1699	1.62811	1528	2.33558	171	conserved	##	##	##	##	##		##	##	##	##	##	no
Olfr1126	941	537	P2	941	815	P2	2	3	609	95.7346	269	89.7759	no	340	no	1427	4.26536	929	8.6835	498	no	##	##	1586	1.54062	##		##	##	##	##	##		##	##	##	##	##	no
Olfr1129	941	519	P3	941	561	P3	3	2	129	50.43	169	59.6613	no	-40	conserved	1209	48.5327	1241	40.3387	-32	conserved	2003	1.03731	##	##	##		##	##	##	##	##		##	##	##	##	##	no
Olfr1130	941	164	P3	941	141	P3	3	3	1038	61.5633	838	78.1087	no	200	no	2118	31.4411	2378	14.9948	-260	no	2532	6.99555	2797	6.89655	-265	no	##	##	##	##	##		##	##	##	##	##	no
Olfr114	935	88	P1	935	98	P2	1	2	150	100	74	94.3295	very short	76	conserved	##	##	364	5.6705	##		##	##	##	##	##		##	##	##	##	##		##	##	##	##	##	no
Olfr1140	932	568	P2	932	677	P2	2	2	54	94.3333	81	95.314	very short	-27	conserved	459	5.66667	353	4.68595	106	conserved	##	##	##	##	##		##	##	##	##	##		##	##	##	##	##	no
Olfr1148	941	350	P2	941	438	P3	3	3	1369	83.9624	1189	68.663	no	180	conserved	2749	12.7575	1689	24.6155	1060	no	3098	3.28009	2786	6.72142	312	no	##	##	##	##	##		##	##	##	##	##	no
Olfr115	929	264	P2	929	255	P2	2	3	780	90.8553	72	83.8551	very short	708	no	2130	9.14468	872	14.2099	1258	no	##	##	3542	1.93496	##		##	##	##	##	##		##	##	##	##	##	no
Olfr1150-ps1	941	265	P3	941	347	P2	3	2	89	77.593	89	86.629	very short	0	conserved	3349	18.7391	3299	13.371	50	conserved	3536	3.66783	##	##	##		##	##	##	##	##		##	##	##	##	##	no
Olfr1154	929	318	P2	929	271	P2	3	3	1307	88.8537	1309	91.6655	no	-2	conserved	3907	7.87999	3749	3.69947	158	conserved	4297	3.26632	4019	4.63502	278	no	##	##	##	##	##		##	##	##	##	##	no
Olfr1155	941	299	P1	941	344	P1	1	2	1019	100	902	100	no	117	conserved	##	##	1052	0	##		##	##	##	##	##		##	##	##	##	##		##	##	##	##	##	no
Olfr1157	935	414	P3	935	272	P2	3	3	235	62.1846	1083	81.4601	no	-848	no	1395	28.0617	3383	14.3838	-1988	no	3505	9.75372	3653	4.15611	-148	conserved	##	##	##	##	##		##	##	##	##	##	no
Olfr116	962	738	P2	962	768	P2	2	3	2931	95.7149	49	87.0527	very short	2882	no	3081	4.28509	2909	10.3488	172	conserved	##	##	3099	2.59855	##		##	##	##	##	##		##	##	##	##	##	no
Olfr1161	884	40	P1	947	69	P1	1	1	2566	100	2522	100	no	44	conserved	##	##	##	##	##		##	##	##	##	##		##	##	##	##	##		##	##	##	##	##	no
Olfr1162	941	357	P3	941	185	P1	2	1	142	44.2713	3769	100	no	-3627	no	3712	55.7287	##	##	##		##	##	##	##	##		##	##	##	##	##		##	##	##	##	##	no
Olfr1167	947	146	P3	947	151	P3	2	3	126	70.7971	331	66.1755	no	-205	no	1356	29.2029	2851	28.4222	-1495	no	##	##	4461	5.40232	##		##	##	##	##	##		##	##	##	##	##	no
Olfr1168	935	221	P2	935	211	P2	2	3	1005	95.4016	845	93.2691	no	160	conserved	2875	4.59836	2505	5.16732	370	no	##	##	2902	1.56357	##		##	##	##	##	##		##	##	##	##	##	no
Olfr117	950	861	P2	950	841	P2	3	2	1501	90.9261	1407	92.1711	no	94	conserved	1941	7.93314	2037	7.8289	-96	conserved	2291	1.14071	##	##	##		##	##	##	##	##		##	##	##	##	##	no
Olfr1170	947	272	P2	947	205	P3	2	3	1732	94.8917	296	58.0112	no	1436	no	2842	5.10832	1716	39.2321	1126	no	##	##	3506	2.75665	##		##	##	##	##	##		##	##	##	##	##	no
Olfr1179	920	409	P1	920	226	P1	1	1	123	100	131	100	no	-8	conserved	##	##	##	##	##		##	##	##	##	##		##	##	##	##	##		##	##	##	##	##	no
Olfr1184	932	277	P2	932	337	P2	2	2	1630	91.1591	1630	91.1775	no	0	conserved	1939	8.84092	2308	8.82249	-369	no	##	##	##	##	##		##	##	##	##	##		##	##	##	##	##	no
Olfr119	962	490	P2	962	437	P2	2	3	445	89.7936	465	91.3504	no	-20	conserved	2845	10.2064	2445	2.06005	400	no	##	##	2671	6.58951	##		##	##	##	##	##		##	##	##	##	##	no
Olfr1192-ps1	926	376	P2	926	227	P2	3	2	27	84.2411	371	93.6117	very short	-344	no	567	13.9294	1301	6.38829	-734	no	2397	1.82958	##	##	##		##	##	##	##	##		##	##	##	##	##	no
Olfr1196	941	931	P2	941	659	P2	2	2	2994	98.2093	2936	98.8852	no	58	conserved	3544	1.79067	3546	1.11479	-2	conserved	##	##	##	##	##		##	##	##	##	##		##	##	##	##	##	no
Olfr1197	941	1304	P2	941	1268	P3	3	4	1650	83.0226	1667	79.3839	no	-17	conserved	2470	15.1321	2167	17.5081	303	no	4060	1.84525	2507	2.48873	1553	no	##	##	3557	0.619336	##		##	##	##	##	##	no
Olfr1198	923	429	P2	923	517	P2	2	2	395	85.1875	351	90.8318	no	44	conserved	2005	14.8125	1941	9.16817	64	conserved	##	##	##	##	##		##	##	##	##	##		##	##	##	##	##	no
Olfr1199	929	1384	P2	929	1614	P2	3	2	99	82.9263	120	80.7897	very short	-21	conserved	1539	16.4114	1550	19.2103	-11	conserved	2889	0.662252	##	##	##		##	##	##	##	##		##	##	##	##	##	no
Olfr12	998	1222	P2	998	959	P2	2	3	950	92.5186	890	94.585	no	60	conserved	2514	7.48139	2410	3.72701	104	conserved	##	##	2516	1.68804	##		##	##	##	##	##		##	##	##	##	##	no
Olfr120	962	273	P2	962	328	P2	2	2	185	97.2384	145	97.1144	no	40	conserved	388	2.76161	480	2.88557	-92	conserved	##	##	##	##	##		##	##	##	##	##		##	##	##	##	##	no
Olfr1200	1007	1288	P3	1007	1100	P2	4	3	985	69.0915	1076	80.1114	no	-91	conserved	1545	22.2744	2416	15.0381	-871	no	3805	7.90901	3786	4.85052	19	conserved	4075	0.725126	##	##	##		##	##	##	##	##	no
Olfr1201	920	242	P2	920	103	P2	2	2	1330	92.1691	1250	87.4543	no	80	conserved	1523	7.8309	1687	12.5457	-164	conserved	##	##	##	##	##		##	##	##	##	##		##	##	##	##	##	no
Olfr1202	926	514	P2	926	313	P3	2	3	2475	95.3139	515	62.2973	no	1960	no	3180	4.68606	2535	34.8101	645	no	##	##	2761	2.89261	##		##	##	##	##	##		##	##	##	##	##	no
Olfr1204	926	483	P4	926	202	P4	4	4	2295	44.4556	2895	58.9947	no	-600	no	4015	40.1428	4055	27.2142	-40	conserved	5055	14.1336	5075	13.0776	-20	conserved	5693	1.26798	5711	0.713478	-18	conserved	##	##	##	##	##	no
Olfr1205	920	979	P4	920	601	P3	3	3	290	62.9291	1290	57.5658	no	-1000	no	2110	17.3108	5090	42.4342	-2980	no	5070	19.7602	5438	0	-368	no	##	##	##	##	##		##	##	##	##	##	no
Olfr1206	920	1394	P2	920	1149	P3	2	3	2209	99.1231	1229	40.2422	no	980	no	3329	0.876887	2229	57.7833	1100	no	##	##	2520	1.97455	##		##	##	##	##	##		##	##	##	##	##	no
Olfr1208	923	282	P3	923	364	P2	2	2	399	71.5	343	88.0903	no	56	conserved	1109	28.5	1113	11.9097	-4	conserved	##	##	##	##	##		##	##	##	##	##		##	##	##	##	##	no
Olfr1209	929	603	P3	929	670	P3	3	3	174	65.5828	1154	56.9401	no	-980	no	3274	29.0439	3254	35.0113	20	conserved	6624	5.37332	5404	8.04858	1220	no	##	##	##	##	##		##	##	##	##	##	no
Olfr121	962	762	P1	962	943	P2	1	3	543	100	45	87.6734	very short	498	no	##	##	485	12.0105	##		##	##	872	0.316122	##		##	##	##	##	##		##	##	##	##	##	no
Olfr1211	932	1202	P3	932	1073	P3	3	4	159	67.2839	154	65.9515	no	5	conserved	1859	28.8135	1754	28.3121	105	conserved	3549	3.90255	2374	4.12344	1175	no	##	##	3544	1.61295	##		##	##	##	##	##	no
Olfr1212	932	1308	P3	932	1221	P3	2	2	485	62.9518	530	72.2148	no	-45	conserved	1913	37.0482	1913	27.7852	0	conserved	##	##	##	##	##		##	##	##	##	##		##	##	##	##	##	no
Olfr1214	932	540	P2	932	468	P1	2	1	716	92.7877	817	100	no	-101	conserved	826	7.21229	##	##	##		##	##	##	##	##		##	##	##	##	##		##	##	##	##	##	no
Olfr1216	932	405	P2	932	411	P2	2	2	1398	97.0193	1338	93.6304	no	60	conserved	2128	2.98065	2148	6.36961	-20	conserved	##	##	##	##	##		##	##	##	##	##		##	##	##	##	##	no
Olfr1217	911	274	P2	911	267	P3	2	3	1402	85.9449	845	61.3563	no	557	no	1652	14.0551	1605	38.1737	47	conserved	##	##	2315	0.470058	##		##	##	##	##	##		##	##	##	##	##	no
Olfr1219	932	377	P2	932	224	P2	2	2	1714	93.4488	1615	86.5704	no	99	conserved	3244	6.55124	3085	13.4296	159	conserved	##	##	##	##	##		##	##	##	##	##		##	##	##	##	##	no
Olfr122	962	454	P2	962	600	P2	2	5	345	87.6042	5	96.9531	very short	340	no	4000	12.3958	345	1.94008	3655	no	##	##	1245	0.64536	##		##	##	3805	0.361886	##		##	##	4219	0.0995302	##	no
Olfr1220	932	271	P3	932	268	P3	3	3	595	79.9854	610	77.3882	no	-15	conserved	2515	17.1387	2370	22.6118	145	conserved	3025	2.87592	2520	0	505	no	##	##	##	##	##		##	##	##	##	##	no
Olfr1221	916	79	P2	932	99	P3	2	2	2364	84.3496	1207	76.3333	no	1157	no	2554	15.6504	2717	23.6667	-163	conserved	##	##	##	##	##		##	##	##	##	##		##	##	##	##	##	no
Olfr1222	932	857	P2	932	1023	P2	3	3	495	81.7871	520	82.883	no	-25	conserved	1915	17.4823	1880	17.117	35	conserved	2505	0.730573	2250	0	255	no	##	##	##	##	##		##	##	##	##	##	no
Olfr1224-ps1	932	1327	P3	932	1669	P2	3	3	555	73.7366	647	90.7198	no	-92	conserved	795	24.6568	847	8.41695	-52	conserved	905	1.6066	997	0.863277	-92	conserved	##	##	##	##	##		##	##	##	##	##	no
Olfr1226	929	3224	P2	929	2701	P2	3	3	972	95.7079	931	96.5491	no	41	conserved	3792	3.52697	3811	2.19488	-19	conserved	4402	0.765121	4381	1.25597	21	conserved	##	##	##	##	##		##	##	##	##	##	no
Olfr1228	932	4996	P2	932	3451	P1	3	1	545	85.4324	761	100	no	-216	no	745	14.4617	##	##	##		1115	0.105933	##	##	##		##	##	##	##	##		##	##	##	##	##	no
Olfr1229	932	1802	P2	932	2006	P2	3	3	192	85.651	198	88.8803	no	-6	conserved	1612	12.439	1578	9.99978	34	conserved	1782	1.91007	1848	1.11988	-66	conserved	##	##	##	##	##		##	##	##	##	##	no
Olfr1231	938	358	P2	938	273	P2	3	3	2115	85.7065	2045	87.6677	no	70	conserved	3775	11.9503	3405	11.57	370	no	4605	2.3432	3955	0.762363	650	no	##	##	##	##	##		##	##	##	##	##	no
Olfr1232	932	907	P2	932	1265	P2	2	2	180	97.6087	194	98.51	no	-14	conserved	2750	2.39134	1924	1.48996	826	no	##	##	##	##	##		##	##	##	##	##		##	##	##	##	##	no
Olfr1234	941	275	P3	941	325	P3	2	2	503	59.4027	553	71.5805	no	-50	conserved	2473	40.5973	2483	28.4195	-10	conserved	##	##	##	##	##		##	##	##	##	##		##	##	##	##	##	no
Olfr1238	944	436	P4	944	478	P4	3	3	2403	55.2403	1003	42.6305	no	1400	no	3423	30.1267	3423	40.3449	0	conserved	4153	14.633	4093	17.0246	60	conserved	##	##	##	##	##		##	##	##	##	##	no
Olfr1239	914	348	P1	914	467	P2	1	2	463	100	317	97.7128	no	146	conserved	##	##	947	2.28716	##		##	##	##	##	##		##	##	##	##	##		##	##	##	##	##	no
Olfr124	944	3036	P2	944	2486	P2	4	4	1666	90.3845	1666	86.8745	no	0	conserved	1846	7.04355	1846	10.1723	0	conserved	2526	2.29908	2566	2.95324	-40	conserved	3512	0.272888	2744	0	768	no	##	##	##	##	##	no
Olfr1240	941	1112	P3	941	1557	P3	3	3	686	44.8778	662	54.2803	no	24	conserved	3026	53.8133	2982	44.5259	44	conserved	3896	1.30887	3752	1.19386	144	conserved	##	##	##	##	##		##	##	##	##	##	no
Olfr1241	941	864	P2	941	1279	P1	2	1	898	94.338	953	100	no	-55	conserved	1028	5.66204	##	##	##		##	##	##	##	##		##	##	##	##	##		##	##	##	##	##	no
Olfr1242	917	582	P2	917	870	P2	2	3	879	96.2777	458	83.153	no	421	no	2329	3.72232	878	14.6922	1451	no	##	##	2668	2.15485	##		##	##	##	##	##		##	##	##	##	##	no
Olfr1243	914	337	P2	914	405	P3	3	3	1330	88.0344	601	58.7811	no	729	no	3570	7.50404	1341	37.084	2229	no	4460	4.46159	4571	4.1349	-111	conserved	##	##	##	##	##		##	##	##	##	##	no
Olfr1247	941	691	P2	941	1149	P2	3	4	176	86.7525	202	91.2515	no	-26	conserved	2316	6.67281	2202	7.0205	114	conserved	4206	6.57473	4142	0.96589	64	conserved	##	##	4832	0.762106	##		##	##	##	##	##	no
Olfr125	959	283	P1	959	243	P1	1	1	2528	100	2527	100	no	1	conserved	##	##	##	##	##		##	##	##	##	##		##	##	##	##	##		##	##	##	##	##	no
Olfr1250	941	503	P2	941	608	P2	3	3	28	96.8772	22	92.4427	very short	6	conserved	2548	2.70975	2642	7.55725	-94	conserved	2698	0.413101	2852	0	-154	conserved	##	##	##	##	##		##	##	##	##	##	no
Olfr1251	953	1080	P2	953	1521	P2	2	2	121	81.2112	149	83.1719	no	-28	conserved	1071	18.7888	1059	16.8281	12	conserved	##	##	##	##	##		##	##	##	##	##		##	##	##	##	##	no
Olfr1252	941	1226	P2	941	893	P3	3	3	38	83.6332	243	49.3205	very short	-205	no	1558	15.9749	1563	47.4633	-5	conserved	1908	0.391833	1693	3.2162	215	no	##	##	##	##	##		##	##	##	##	##	no
Olfr1253	953	377	P3	953	594	P3	2	2	837	54.5987	853	61.9747	no	-16	conserved	2387	45.4013	2403	38.0253	-16	conserved	##	##	##	##	##		##	##	##	##	##		##	##	##	##	##	no
Olfr1254	941	974	P2	941	1301	P2	3	2	355	83.0221	437	93.3525	no	-82	conserved	1075	15.361	1327	6.6475	-252	no	1345	1.61694	##	##	##		##	##	##	##	##		##	##	##	##	##	no
Olfr1255	911	244	P2	911	344	P2	2	2	670	94.4914	610	96.0786	no	60	conserved	1915	5.50865	1310	3.92143	605	no	##	##	##	##	##		##	##	##	##	##		##	##	##	##	##	no
Olfr1257	926	2769	P1	926	2543	P2	1	2	1272	100	1215	99.8882	no	57	conserved	##	##	2067	0.11176	##		##	##	##	##	##		##	##	##	##	##		##	##	##	##	##	no
Olfr1258	932	731	P2	932	1256	P2	3	3	1029	92.0844	1089	96.203	no	-60	conserved	2829	4.9358	4309	2.62415	-1480	no	5796	2.97982	5793	1.17287	3	conserved	##	##	##	##	##		##	##	##	##	##	no
Olfr1259	926	676	P3	926	852	P3	2	2	386	43.0628	266	65.2248	no	120	conserved	2656	56.9372	2656	34.7752	0	conserved	##	##	##	##	##		##	##	##	##	##		##	##	##	##	##	no
Olfr126	956	405	P1	956	271	P1	1	1	1611	100	1611	100	no	0	conserved	##	##	##	##	##		##	##	##	##	##		##	##	##	##	##		##	##	##	##	##	no
Olfr1260	929	4291	P3	929	4214	P2	4	4	248	76.3061	263	86.5655	no	-15	conserved	1088	22.4135	1123	12.634	-35	conserved	2708	0.958789	2823	0.706425	-115	conserved	3253	0.321637	3322	0.0940351	-69	conserved	##	##	##	##	##	no
Olfr1261	917	2919	P2	917	3111	P2	2	3	712	85.0101	12	92.609	very short	700	no	1879	14.9899	712	6.76374	1167	no	##	##	1886	0.627306	##		##	##	##	##	##		##	##	##	##	##	no
Olfr1263	917	2788	P1	917	2056	P2	1	2	191	100	11	94.2549	very short	180	conserved	##	##	2411	5.74508	##		##	##	##	##	##		##	##	##	##	##		##	##	##	##	##	no
Olfr1264	923	2530	P1	923	2497	P3	1	2	1961	100	870	47.2035	no	1091	no	##	##	2050	52.7965	##		##	##	##	##	##		##	##	##	##	##		##	##	##	##	##	no
Olfr1265	926	588	P4	926	381	P4	4	3	1418	76.3852	1298	72.6316	no	120	conserved	2498	11.7566	2358	12.8354	140	conserved	4378	10.9716	4450	14.533	-72	conserved	4913	0.886592	##	##	##		##	##	##	##	##	no
Olfr127	968	538	P2	968	232	P4	2	3	1577	82.1537	1617	78.3402	no	-40	conserved	4300	17.8463	3097	9.05023	1203	no	##	##	3979	12.6096	##		##	##	##	##	##		##	##	##	##	##	no
Olfr1271	914	866	P3	914	510	P3	3	3	1783	77.2231	1698	75.8463	no	85	conserved	4943	20.0254	4938	21.539	5	conserved	7213	2.75144	6988	2.6147	225	no	##	##	##	##	##		##	##	##	##	##	no
Olfr1274-ps	926	1065	P2	926	593	P2	3	2	719	81.8177	719	80.6986	no	0	conserved	2159	15.5332	2308	19.3014	-149	conserved	2308	2.64906	##	##	##		##	##	##	##	##		##	##	##	##	##	no
Olfr1275	935	551	P1	935	810	P3	1	2	470	100	106	63.0149	no	364	no	##	##	466	36.9851	##		##	##	##	##	##		##	##	##	##	##		##	##	##	##	##	no
Olfr1276	935	511	P2	935	372	P2	4	4	17	93.0375	37	80.045	very short	-20	conserved	2217	5.36371	2197	15.5344	20	conserved	3897	1.29759	3777	2.63897	120	conserved	5618	0.301185	4174	1.78158	1444	no	##	##	##	##	##	no
Olfr1277	908	417	P3	908	532	P3	3	3	117	67.6407	124	75.0792	no	-7	conserved	4257	27.9339	4224	22.5504	33	conserved	5347	4.42542	5654	2.37042	-307	no	##	##	##	##	##		##	##	##	##	##	no
Olfr128	923	188	P1	917	97	P1	1	1	2310	100	2178	100	no	132	conserved	##	##	##	##	##		##	##	##	##	##		##	##	##	##	##		##	##	##	##	##	no
Olfr1281	914	2735	P4	914	1633	P3	4	4	1052	69.7776	52	78.8668	very short	1000	no	1952	17.5695	712	16.6288	1240	no	3112	10.1087	1992	2.50914	1120	no	3762	2.5443	3562	1.99525	200	no	##	##	##	##	##	no
Olfr1284	932	180	P3	932	240	P3	2	3	666	65.443	226	68.5228	no	440	no	1259	34.557	1186	30.5207	73	conserved	##	##	2356	0.956573	##		##	##	##	##	##		##	##	##	##	##	no
Olfr129	962	476	P3	962	397	P4	3	4	2724	72.5195	1514	32.9423	no	1210	no	3564	21.7554	2754	53.8069	810	no	3774	5.72509	3774	13.2508	0	conserved	##	##	4064	0	##		##	##	##	##	##	no
Olfr1290	935	646	P2	935	935	P2	3	4	1019	83.1374	24	85.0654	very short	995	no	1619	14.6242	1024	13.434	595	no	2749	2.2384	1544	1.27783	1205	no	##	##	2574	0.222828	##		##	##	##	##	##	no
Olfr1294	935	1466	P1	935	2444	P2	1	3	771	100	786	96.5217	no	-15	conserved	##	##	3466	0.814925	##		##	##	4316	2.66341	##		##	##	##	##	##		##	##	##	##	##	no
Olfr1295	935	462	P2	935	1654	P2	2	3	160	94.4812	72	96.3774	very short	88	conserved	3110	5.51883	412	2.18887	2698	no	##	##	862	1.43369	##		##	##	##	##	##		##	##	##	##	##	no
Olfr1297	935	897	P4	935	1053	P3	5	4	1325	56.6308	503	58.1954	no	822	no	2145	28.4309	2083	31.9261	62	conserved	5405	11.2687	5683	6.1348	-278	no	7865	3.12259	6833	3.74375	1032	no	8115	0.54712	##	##	##	no
Olfr1298	935	386	P2	935	469	P1	2	1	412	97.2256	537	100	no	-125	conserved	562	2.77441	##	##	##		##	##	##	##	##		##	##	##	##	##		##	##	##	##	##	no
Olfr1299	935	936	P2	935	811	P2	2	2	501	99.0764	501	99.1326	no	0	conserved	1236	0.923621	691	0.867382	545	no	##	##	##	##	##		##	##	##	##	##		##	##	##	##	##	no
Olfr130	950	438	P2	950	420	P2	2	3	4096	82.7436	4056	86.3476	no	40	conserved	6129	17.2564	6036	11.1142	93	conserved	##	##	6985	2.53821	##		##	##	##	##	##		##	##	##	##	##	no
Olfr1301	935	4211	P2	935	5118	P1	4	2	208	80.336	4777	100	no	-4569	no	3308	14.348	5165	0	-1857	no	3708	4.4333	##	##	##		5142	0.882636	##	##	##		##	##	##	##	##	no
Olfr1303	935	196	P1	935	214	P1	1	1	1533	100	1542	100	no	-9	conserved	##	##	##	##	##		##	##	##	##	##		##	##	##	##	##		##	##	##	##	##	no
Olfr1305	935	352	P2	935	573	P2	2	2	409	94.9643	516	98.1923	no	-107	conserved	1719	5.03571	846	1.80767	873	no	##	##	##	##	##		##	##	##	##	##		##	##	##	##	##	no
Olfr1307	935	379	P2	935	510	P2	2	2	263	93.1024	259	93.3103	no	4	conserved	4333	6.89755	2609	6.68968	1724	no	##	##	##	##	##		##	##	##	##	##		##	##	##	##	##	no
Olfr1308	959	470	P2	959	744	P2	2	2	405	92.8774	420	90.3679	no	-15	conserved	1555	7.12262	1330	9.63211	225	no	##	##	##	##	##		##	##	##	##	##		##	##	##	##	##	no
Olfr1309	935	301	P3	935	226	P3	3	2	1111	59.7365	1070	58.2303	no	41	conserved	3131	37.5552	3280	41.7697	-149	conserved	3261	2.70837	##	##	##		##	##	##	##	##		##	##	##	##	##	no
Olfr131	941	1266	P2	941	1414	P2	3	3	254	91.3754	180	90.0017	no	74	conserved	414	8.08715	400	8.43828	14	conserved	1204	0.537464	870	1.56002	334	no	##	##	##	##	##		##	##	##	##	##	no
Olfr1310	935	286	P2	935	122	P2	2	2	3285	91.4175	3265	89.7718	no	20	conserved	3675	8.58247	4335	10.2282	-660	no	##	##	##	##	##		##	##	##	##	##		##	##	##	##	##	no
Olfr1311	935	363	P2	935	540	P2	3	3	40	81.656	67	87.4593	very short	-27	conserved	1260	17.7461	1247	11.3757	13	conserved	1450	0.597907	2117	1.16501	-667	no	##	##	##	##	##		##	##	##	##	##	no
Olfr1312	950	407	P2	950	716	P2	2	2	1568	92.1829	1562	92.7161	no	6	conserved	4038	7.81715	4012	7.28392	26	conserved	##	##	##	##	##		##	##	##	##	##		##	##	##	##	##	no
Olfr1318	959	480	P3	959	538	P3	3	3	1215	73.3936	1215	64.5261	no	0	conserved	2315	22.1901	1815	30.5715	500	no	2738	4.41633	2548	4.9024	190	conserved	##	##	##	##	##		##	##	##	##	##	no
Olfr132	938	511	P1	938	669	P1	1	1	386	100	391	100	no	-5	conserved	##	##	##	##	##		##	##	##	##	##		##	##	##	##	##		##	##	##	##	##	no
Olfr1320	956	267	P1	956	587	P1	1	2	396	100	388	100	no	8	conserved	##	##	574	0	##		##	##	##	##	##		##	##	##	##	##		##	##	##	##	##	no
Olfr1321	956	1361	P2	956	1036	P2	3	3	768	84.9225	735	84.504	no	33	conserved	3388	14.5263	3294	14.0475	94	conserved	4978	0.551229	4024	1.44856	954	no	##	##	##	##	##		##	##	##	##	##	no
Olfr1322	929	505	P3	929	763	P3	2	2	378	71.4717	409	76.2634	no	-31	conserved	2508	28.5283	2419	23.7366	89	conserved	##	##	##	##	##		##	##	##	##	##		##	##	##	##	##	no
Olfr1323	926	279	P2	926	224	P2	3	2	1741	90.7509	1742	93.3443	no	-1	conserved	4781	2.57932	2732	6.65568	2049	no	5491	6.66976	##	##	##		##	##	##	##	##		##	##	##	##	##	no
Olfr1324	941	196	P1	941	269	P3	1	2	4476	100	231	55.1179	no	4245	no	##	##	4481	44.8821	##		##	##	##	##	##		##	##	##	##	##		##	##	##	##	##	no
Olfr1325	935	637	P3	935	496	P3	3	3	1320	48.153	1300	53.5385	no	20	conserved	2300	50.1665	2320	45.6449	-20	conserved	2832	1.68049	2758	0.816588	74	conserved	##	##	##	##	##		##	##	##	##	##	no
Olfr1326-ps1	932	1286	P2	932	921	P2	2	3	1231	89.4906	1250	89.5323	no	-19	conserved	1521	10.5094	1430	8.61265	91	conserved	##	##	2220	1.85503	##		##	##	##	##	##		##	##	##	##	##	no
Olfr133	935	315	P2	935	330	P2	3	3	76	90.4088	76	90.9427	very short	0	conserved	1516	7.44493	996	5.4656	520	no	2110	2.14629	2190	3.59168	-80	conserved	##	##	##	##	##		##	##	##	##	##	no
Olfr1330	944	146	P2	944	123	P2	2	2	3832	85.3791	3832	87.697	no	0	conserved	5778	14.6209	5652	12.303	126	conserved	##	##	##	##	##		##	##	##	##	##		##	##	##	##	##	no
Olfr1331	950	117	P2	950	93	P2	2	2	1864	92.8212	1954	89.6612	no	-90	conserved	3255	7.1788	2817	10.3388	438	no	##	##	##	##	##		##	##	##	##	##		##	##	##	##	##	no
Olfr1333	944	108	P2	950	89	P1	2	2	1533	94.0601	1464	100	no	69	conserved	2483	5.93994	1754	0	729	no	##	##	##	##	##		##	##	##	##	##		##	##	##	##	##	no
Olfr1339	944	224	P2	944	139	P1	2	1	1379	95.8109	1373	100	no	6	conserved	2530	4.18912	##	##	##		##	##	##	##	##		##	##	##	##	##		##	##	##	##	##	no
Olfr1340	944	853	P2	944	429	P2	2	3	636	90.7711	556	95.1002	no	80	conserved	2143	9.22886	2096	4.89981	47	conserved	##	##	2262	0	##		##	##	##	##	##		##	##	##	##	##	no
Olfr1341	935	474	P2	935	359	P2	2	2	2029	93.9715	2031	95.2571	no	-2	conserved	3841	6.02848	3129	4.74289	712	no	##	##	##	##	##		##	##	##	##	##		##	##	##	##	##	no
Olfr1342	944	554	P2	944	539	P2	3	2	1666	86.1674	1702	96.6147	no	-36	conserved	2006	11.8771	2272	3.38534	-266	no	2376	1.95555	##	##	##		##	##	##	##	##		##	##	##	##	##	no
Olfr1349	950	1713	P2	950	1923	P2	2	3	692	85.4418	768	86.4636	no	-76	conserved	1182	14.5582	1168	13.5364	14	conserved	##	##	1498	0	##		##	##	##	##	##		##	##	##	##	##	no
Olfr1350	923	361	P1	923	346	P1	1	1	487	100	568	100	no	-81	conserved	##	##	##	##	##		##	##	##	##	##		##	##	##	##	##		##	##	##	##	##	no
Olfr1351	956	53	P1	956	15	P1	1	1	1348	100	1419	100	no	-71	conserved	##	##	##	##	##		##	##	##	##	##		##	##	##	##	##		##	##	##	##	##	no
Olfr1352	926	513	P2	926	858	P2	2	3	2071	89.9064	2011	91.6741	no	60	conserved	3185	10.0936	3111	8.32591	74	conserved	##	##	3476	0	##		##	##	##	##	##		##	##	##	##	##	no
Olfr1353	926	367	P2	926	437	P1	2	2	591	98.4202	631	100	no	-40	conserved	736	1.57979	768	0	-32	conserved	##	##	##	##	##		##	##	##	##	##		##	##	##	##	##	no
Olfr1354	929	789	P2	929	1281	P2	3	3	388	91.1602	388	89.9458	no	0	conserved	2568	7.76374	1668	7.23196	900	no	2716	1.0761	3154	2.82223	-438	no	##	##	##	##	##		##	##	##	##	##	no
Olfr1355	929	194	P1	929	289	P3	1	3	2131	100	164	73.8528	no	1967	no	##	##	2024	22.8932	##		##	##	2236	3.25397	##		##	##	##	##	##		##	##	##	##	##	no
Olfr1356	959	196	P2	959	207	P1	2	1	19	92.6223	1893	100	very short	-1874	no	1909	7.37766	##	##	##		##	##	##	##	##		##	##	##	##	##		##	##	##	##	##	no
Olfr1357	938	669	P3	938	475	P2	2	2	113	73.7732	109	88.9984	no	4	conserved	703	26.2268	679	11.0016	24	conserved	##	##	##	##	##		##	##	##	##	##		##	##	##	##	##	no
Olfr1359	938	1080	P2	938	1151	P3	2	3	2685	98.847	45	78.315	very short	2640	no	2892	1.15298	2685	21.685	207	no	##	##	2820	0	##		##	##	##	##	##		##	##	##	##	##	no
Olfr136	935	697	P2	935	919	P2	2	2	197	92.0856	157	95.8744	no	40	conserved	549	7.91437	452	4.12561	97	conserved	##	##	##	##	##		##	##	##	##	##		##	##	##	##	##	no
Olfr1364	941	2066	P3	941	2087	P2	3	4	346	54.5868	34	85.5759	very short	312	no	1366	44.119	674	7.18524	692	no	1756	1.29414	1354	6.99985	402	no	##	##	1724	0.238991	##		##	##	##	##	##	no
Olfr1366	938	243	P2	938	229	P1	2	1	1489	96.2623	1571	100	no	-82	conserved	3399	3.73772	##	##	##		##	##	##	##	##		##	##	##	##	##		##	##	##	##	##	no
Olfr1368	941	1132	P2	941	1033	P1	2	1	228	98.2054	251	100	no	-23	conserved	338	1.79457	##	##	##		##	##	##	##	##		##	##	##	##	##		##	##	##	##	##	no
Olfr1369-ps1	950	956	P3	950	863	P1	2	1	1100	52.9131	2483	100	no	-1383	no	2451	47.0869	##	##	##		##	##	##	##	##		##	##	##	##	##		##	##	##	##	##	no
Olfr1370	947	858	P3	947	918	P3	4	3	1500	68.247	1545	61.8846	no	-45	conserved	2060	23.1139	1925	31.5545	135	conserved	3020	8.15156	3075	6.56084	-55	conserved	3290	0.48757	##	##	##		##	##	##	##	##	no
Olfr1377	920	288	P2	920	236	P2	2	2	828	96.5067	868	96.467	no	-40	conserved	2216	3.49326	2954	3.53299	-738	no	##	##	##	##	##		##	##	##	##	##		##	##	##	##	##	no
Olfr1378	944	70	P1	944	77	P1	1	1	3149	100	3059	100	no	90	conserved	##	##	##	##	##		##	##	##	##	##		##	##	##	##	##		##	##	##	##	##	no
Olfr138	935	182	P2	935	218	P2	2	2	535	94.8911	435	89.0013	no	100	conserved	843	5.10886	548	10.9987	295	no	##	##	##	##	##		##	##	##	##	##		##	##	##	##	##	no
Olfr1382	932	1356	P2	932	1553	P2	2	3	2328	97.7466	2228	92.5003	no	100	conserved	2728	2.25343	2388	7.10867	340	no	##	##	2711	0.391056	##		##	##	##	##	##		##	##	##	##	##	no
Olfr1383	932	1312	P2	932	1088	P2	4	4	470	81.2405	10	98.1569	very short	460	no	1370	12.0258	570	1.27241	800	no	2370	4.40508	2450	0.528655	-80	conserved	2937	2.32863	3130	0.0420776	-193	conserved	##	##	##	##	##	no
Olfr1384	953	2194	P3	953	2125	P3	3	4	93	65.4825	273	64.9581	very short	-180	conserved	1673	31.8898	1673	32.6062	0	conserved	4109	2.62776	4033	2.43566	76	conserved	##	##	4239	0	##		##	##	##	##	##	no
Olfr1385	926	479	P3	926	561	P4	2	3	933	66.7824	611	63.078	no	322	no	2034	33.2176	1891	24.8873	143	conserved	##	##	2001	12.0347	##		##	##	##	##	##		##	##	##	##	##	no
Olfr1386	926	958	P2	926	852	P2	2	2	628	99.2024	628	98.9761	no	0	conserved	773	0.797612	869	1.02389	-96	conserved	##	##	##	##	##		##	##	##	##	##		##	##	##	##	##	no
Olfr1387	932	272	P3	932	262	P3	3	3	1924	60.7788	1941	70.5728	no	-17	conserved	3324	36.763	3341	27.8348	-17	conserved	3783	2.45813	3929	1.59238	-146	conserved	##	##	##	##	##		##	##	##	##	##	no
Olfr1388	932	190	P4	932	132	P3	3	2	480	72.9318	540	59.6875	no	-60	conserved	7480	0.445923	7740	40.3125	-260	no	7823	26.6223	##	##	##		##	##	##	##	##		##	##	##	##	##	no
Olfr1389	932	359	P2	932	199	P1	2	1	1425	95.3618	1432	100	no	-7	conserved	1558	4.63822	##	##	##		##	##	##	##	##		##	##	##	##	##		##	##	##	##	##	no
Olfr1391	932	430	P3	932	621	P3	3	2	221	50.0825	1002	68.5182	no	-781	no	1401	48.4772	1407	31.4818	-6	conserved	3744	1.4403	##	##	##		##	##	##	##	##		##	##	##	##	##	no
Olfr1393	932	410	P1	932	312	P1	1	2	1687	100	1535	100	no	152	conserved	##	##	1699	0	##		##	##	##	##	##		##	##	##	##	##		##	##	##	##	##	no
Olfr1394	935	161	P2	935	110	P2	2	2	991	86.28	1211	82.9044	no	-220	no	4053	13.72	4132	17.0956	-79	conserved	##	##	##	##	##		##	##	##	##	##		##	##	##	##	##	no
Olfr1395	950	1388	P1	950	1084	P1	1	1	1241	100	1244	100	no	-3	conserved	##	##	##	##	##		##	##	##	##	##		##	##	##	##	##		##	##	##	##	##	no
Olfr1396	944	1156	P2	944	944	P2	3	3	971	89.5233	982	87.5958	no	-11	conserved	2811	9.9009	2782	12.0574	29	conserved	3081	0.575779	3072	0.34681	9	conserved	##	##	##	##	##		##	##	##	##	##	no
Olfr140	905	1835	P3	905	1958	P2	4	3	84	73.5374	40	84.2563	very short	44	conserved	1184	16.8946	1180	9.65675	4	conserved	2024	9.4026	2070	6.08696	-46	conserved	2434	0.165424	##	##	##		##	##	##	##	##	no
Olfr1404	938	282	P2	938	141	P2	2	2	1853	95.8605	1838	89.6563	no	15	conserved	3596	4.13954	2809	10.3437	787	no	##	##	##	##	##		##	##	##	##	##		##	##	##	##	##	no
Olfr1406	929	477	P1	929	231	P2	1	2	1583	100	1462	97.8839	no	121	conserved	##	##	1932	2.11608	##		##	##	##	##	##		##	##	##	##	##		##	##	##	##	##	no
Olfr1408	929	373	P2	929	152	P1	2	2	1638	96.2169	1548	100	no	90	conserved	3128	3.78312	1678	0	1450	no	##	##	##	##	##		##	##	##	##	##		##	##	##	##	##	no
Olfr1411	968	645	P2	968	638	P2	2	3	258	94.0763	158	94.9596	no	100	conserved	2840	5.92368	2258	4.28941	582	no	##	##	2606	0.751022	##		##	##	##	##	##		##	##	##	##	##	no
Olfr1412	962	851	P3	962	967	P3	3	3	458	54.1414	518	54.0249	no	-60	conserved	1958	43.6668	1958	44.6423	0	conserved	3089	2.19172	2819	1.3328	270	no	##	##	##	##	##		##	##	##	##	##	no
Olfr1414	935	768	P4	935	282	P2	4	2	224	58.7534	104	83.4105	no	120	conserved	2564	13.9201	4714	16.5895	-2150	no	4704	26.1081	##	##	##		6554	1.21838	##	##	##		##	##	##	##	##	no
Olfr1417	944	824	P2	944	776	P2	2	2	1148	96.0132	1180	96.2641	no	-32	conserved	1278	3.9868	2590	3.73591	-1312	no	##	##	##	##	##		##	##	##	##	##		##	##	##	##	##	no
Olfr1418	953	551	P2	953	730	P2	3	2	581	85.6546	568	83.8923	no	13	conserved	2421	11.7879	2458	16.1077	-37	conserved	3631	2.55757	##	##	##		##	##	##	##	##		##	##	##	##	##	no
Olfr1419	1028	509	P3	1028	331	P3	2	2	304	70.4116	569	64.0433	no	-265	no	1554	29.5884	1559	35.9567	-5	conserved	##	##	##	##	##		##	##	##	##	##		##	##	##	##	##	no
Olfr142	914	239	P1	914	211	P1	1	1	1982	100	1969	100	no	13	conserved	##	##	##	##	##		##	##	##	##	##		##	##	##	##	##		##	##	##	##	##	no
Olfr1420	926	778	P2	926	913	P2	2	2	1076	98.3661	1056	98.5181	no	20	conserved	4597	1.63392	3425	1.48192	1172	no	##	##	##	##	##		##	##	##	##	##		##	##	##	##	##	no
Olfr1423	929	1026	P2	929	799	P2	3	4	14	90.7314	73	84.8663	very short	-59	conserved	1934	6.05482	2113	10.3593	-179	conserved	4024	3.2138	3933	4.77436	91	conserved	##	##	4063	0	##		##	##	##	##	##	no
Olfr1424	938	492	P3	938	684	P2	2	2	83	79.1756	9	98.6765	very short	74	conserved	393	20.8244	519	1.32353	-126	conserved	##	##	##	##	##		##	##	##	##	##		##	##	##	##	##	no
Olfr1425	932	1424	P1	932	1890	P2	1	3	472	100	115	94.1081	no	357	no	##	##	495	5.89194	##		##	##	645	0	##		##	##	##	##	##		##	##	##	##	##	no
Olfr1426	932	2133	P2	932	2892	P3	2	3	1079	99.7268	886	77.0404	no	193	conserved	1289	0.273158	1106	22.4375	183	conserved	##	##	1516	0.522024	##		##	##	##	##	##		##	##	##	##	##	no
Olfr1427	932	1697	P2	932	2787	P4	2	1	628	96.5732	733	0.440894	no	-105	conserved	738	3.42683	##	##	##		##	##	##	##	##		##	##	##	##	##		##	##	##	##	##	no
Olfr1428	941	2037	P2	941	2722	P2	3	3	160	92.2328	188	94.8645	no	-28	conserved	880	6.22434	928	4.25086	-48	conserved	1850	1.54283	1898	0.88467	-48	conserved	##	##	##	##	##		##	##	##	##	##	no
Olfr143	929	145	P2	929	87	P2	2	2	2023	87.3083	2023	84.927	no	0	conserved	6623	12.6917	3461	15.073	3162	no	##	##	##	##	##		##	##	##	##	##		##	##	##	##	##	no
Olfr1431	935	206	P2	935	242	P1	2	2	1576	92.8207	1556	100	no	20	conserved	1688	7.1793	1957	0	-269	no	##	##	##	##	##		##	##	##	##	##		##	##	##	##	##	no
Olfr1437	935	486	P1	935	352	P1	1	1	2677	100	2677	100	no	0	conserved	##	##	##	##	##		##	##	##	##	##		##	##	##	##	##		##	##	##	##	##	no
Olfr1438-ps1	956	534	P3	956	608	P3	4	3	1173	57.8447	1225	73.6758	no	-52	conserved	1733	33.7094	1985	21.2171	-252	no	3633	6.91249	4055	5.10708	-422	no	3863	1.53342	##	##	##		##	##	##	##	##	no
Olfr1440	944	960	P3	944	983	P2	3	2	1771	62.727	6175	92.4058	no	-4404	no	5431	27.7869	6296	7.59421	-865	no	6375	9.48612	##	##	##		##	##	##	##	##		##	##	##	##	##	no
Olfr1442	935	777	P2	935	454	P2	2	2	887	94.3557	907	96.9108	no	-20	conserved	2414	5.64435	2352	3.08924	62	conserved	##	##	##	##	##		##	##	##	##	##		##	##	##	##	##	no
Olfr1443	935	728	P1	935	591	P2	1	2	2798	100	2606	94.1218	no	192	conserved	##	##	2806	5.8782	##		##	##	##	##	##		##	##	##	##	##		##	##	##	##	##	no
Olfr1446	923	133	P1	923	90	P1	1	1	1445	100	1390	100	no	55	conserved	##	##	##	##	##		##	##	##	##	##		##	##	##	##	##		##	##	##	##	##	no
Olfr1447	926	212	P1	926	155	P1	1	1	1427	100	1401	100	no	26	conserved	##	##	##	##	##		##	##	##	##	##		##	##	##	##	##		##	##	##	##	##	no
Olfr1448	941	511	P3	941	351	P3	2	3	1100	59.7568	1002	68.2458	no	98	conserved	2570	40.2432	2482	31.1671	88	conserved	##	##	3352	0.58716	##		##	##	##	##	##		##	##	##	##	##	no
Olfr146	917	269	P2	917	208	P2	2	2	477	93.5562	491	93.6234	no	-14	conserved	687	6.44377	1041	6.37662	-354	no	##	##	##	##	##		##	##	##	##	##		##	##	##	##	##	no
Olfr1461	935	378	P3	935	430	P3	3	3	154	63.4263	794	41.2837	no	-640	no	1954	33.7292	1954	58.7163	0	conserved	2217	2.84448	2218	0	-1	conserved	##	##	##	##	##		##	##	##	##	##	no
Olfr1463	929	2666	P2	929	3779	P3	3	3	682	98.0409	382	73.3085	no	300	no	1242	1.76358	662	24.9018	580	no	1730	0.195488	1250	1.78966	480	no	##	##	##	##	##		##	##	##	##	##	no
Olfr1466	929	293	P2	929	387	P3	2	3	842	91.6521	442	77.7869	no	400	no	1354	8.34787	862	19.0591	492	no	##	##	1384	3.15399	##		##	##	##	##	##		##	##	##	##	##	no
Olfr147	941	291	P2	941	245	P3	3	2	233	80.7822	293	72.9033	no	-60	conserved	3553	12.7774	4180	27.0967	-627	no	4296	6.44042	##	##	##		##	##	##	##	##		##	##	##	##	##	no
Olfr1471	941	396	P3	941	300	P1	2	1	3177	74.0597	3197	100	no	-20	conserved	5757	25.9403	##	##	##		##	##	##	##	##		##	##	##	##	##		##	##	##	##	##	no
Olfr1477	944	519	P2	944	708	P3	3	4	121	81.0359	261	75.0354	no	-140	conserved	2441	17.5029	2441	21.6861	0	conserved	3257	1.46118	3141	3.27848	116	conserved	##	##	3758	0	##		##	##	##	##	##	no
Olfr1487	815	303	P2	815	423	P2	3	3	140	91.5427	138	95.5758	no	2	conserved	2680	7.51313	2598	0.497964	82	conserved	2968	0.94416	3102	3.92625	-134	conserved	##	##	##	##	##		##	##	##	##	##	no
Olfr1489	938	68	P4	938	58	P3	3	2	5203	77.9311	5003	70.5417	no	200	no	9503	9.27939	7339	29.4583	2164	no	10100	12.7895	##	##	##		##	##	##	##	##		##	##	##	##	##	no
Olfr1490	947	314	P2	947	175	P3	3	2	545	80.882	545	74.3108	no	0	conserved	3965	15.4098	4042	25.6892	-77	conserved	4139	3.70824	##	##	##		##	##	##	##	##		##	##	##	##	##	no
Olfr1491	956	468	P1	956	413	P1	1	2	342	100	289	100	no	53	conserved	##	##	586	0	##		##	##	##	##	##		##	##	##	##	##		##	##	##	##	##	no
Olfr1494	944	574	P1	944	596	P1	1	2	423	100	384	100	no	39	conserved	##	##	1121	0	##		##	##	##	##	##		##	##	##	##	##		##	##	##	##	##	no
Olfr1495	956	208	P1	956	196	P1	1	1	990	100	978	100	no	12	conserved	##	##	##	##	##		##	##	##	##	##		##	##	##	##	##		##	##	##	##	##	no
Olfr1496	944	356	P1	944	170	P3	1	2	1075	100	1254	63.0769	no	-179	conserved	##	##	3344	36.9231	##		##	##	##	##	##		##	##	##	##	##		##	##	##	##	##	no
Olfr1497	941	122	P1	941	99	P2	1	2	249	100	131	95.6658	no	118	conserved	##	##	1061	4.33416	##		##	##	##	##	##		##	##	##	##	##		##	##	##	##	##	no
Olfr15	935	3918	P3	935	3375	P3	4	3	902	60.335	902	69.4658	no	0	conserved	2462	30.7664	2782	29.6521	-320	no	2742	7.21976	4674	0.882073	-1932	no	4837	1.67892	##	##	##		##	##	##	##	##	no
Olfr1501	944	454	P3	944	516	P3	2	3	392	62.8795	364	72.9318	no	28	conserved	3022	37.1205	2984	26.3361	38	conserved	##	##	5194	0.73209	##		##	##	##	##	##		##	##	##	##	##	no
Olfr1506	926	459	P1	926	406	P2	1	2	1396	100	1227	96.9538	no	169	conserved	##	##	1417	3.04618	##		##	##	##	##	##		##	##	##	##	##		##	##	##	##	##	no
Olfr1507	938	22360	P2	938	13654	P2	4	4	1272	98.0974	1188	97.0512	no	84	conserved	2592	1.57056	2868	0.831794	-276	no	4012	0.250571	3988	0.320361	24	conserved	4942	0.0814834	4678	0.0983762	264	no	##	##	##	##	##	no
Olfr1508	929	2037	P3	929	1264	P3	2	4	2994	59.1021	3085	58.248	no	-91	conserved	4174	40.8979	4225	37.6822	-51	conserved	##	##	6685	2.84515	##		##	##	6835	1.22468	##		##	##	##	##	##	no
Olfr1509	923	3140	P1	923	1951	P3	1	3	386	100	386	77.4167	no	0	conserved	##	##	1226	21.6088	##		##	##	1634	0.974445	##		##	##	##	##	##		##	##	##	##	##	no
Olfr1510	953	507	P2	953	445	P1	2	2	794	97.4016	797	100	no	-3	conserved	1484	2.59841	1027	0	457	no	##	##	##	##	##		##	##	##	##	##		##	##	##	##	##	no
Olfr1511	953	808	P2	953	609	P2	2	2	30	99.0079	16	99.5308	very short	14	conserved	620	0.992146	326	0.469208	294	no	##	##	##	##	##		##	##	##	##	##		##	##	##	##	##	no
Olfr1513	938	336	P3	938	176	P3	2	2	1619	73.0947	1527	74.0331	no	92	conserved	3169	26.9053	3217	25.9669	-48	conserved	##	##	##	##	##		##	##	##	##	##		##	##	##	##	##	no
Olfr152	941	297	P1	941	203	P1	1	2	1088	100	1092	100	no	-4	conserved	##	##	1380	0	##		##	##	##	##	##		##	##	##	##	##		##	##	##	##	##	no
Olfr1532-ps1	920	480	P2	920	750	P2	3	2	614	84.2534	654	93.9492	no	-40	conserved	974	13.6115	1395	6.05084	-421	no	1151	2.13513	##	##	##		##	##	##	##	##		##	##	##	##	##	no
Olfr1537	932	334	P2	932	314	P2	2	2	15	94.2308	34	92.6313	very short	-19	conserved	3145	5.76923	3164	7.36874	-19	conserved	##	##	##	##	##		##	##	##	##	##		##	##	##	##	##	no
Olfr155	956	257	P2	956	368	P2	2	2	1301	89.6908	1361	95.3536	no	-60	conserved	4721	10.3092	3064	4.64638	1657	no	##	##	##	##	##		##	##	##	##	##		##	##	##	##	##	no
Olfr1555-ps1	962	194	P1	962	141	P1	1	1	1629	100	1717	100	no	-88	conserved	##	##	##	##	##		##	##	##	##	##		##	##	##	##	##		##	##	##	##	##	no
Olfr16	926	432	P2	926	235	P2	2	2	132	85.3333	92	91.8644	very short	40	conserved	634	14.6667	621	8.13559	13	conserved	##	##	##	##	##		##	##	##	##	##		##	##	##	##	##	no
Olfr160	926	435	P1	926	445	P1	1	1	2391	100	2288	100	no	103	conserved	##	##	##	##	##		##	##	##	##	##		##	##	##	##	##		##	##	##	##	##	no
Olfr165	935	300	P2	935	369	P2	3	3	220	82.7969	32	95.5281	very short	188	conserved	1340	15.2085	1352	3.79919	-12	conserved	1570	1.99456	1622	0.672693	-52	conserved	##	##	##	##	##		##	##	##	##	##	no
Olfr166	935	5510	P3	935	7235	P2	3	4	978	79.7076	998	80.6866	no	-20	conserved	2078	19.6241	2098	18.6119	-20	conserved	3505	0.668294	3338	0.554311	167	conserved	##	##	3811	0.147105	##		##	##	##	##	##	no
Olfr167	935	1099	P3	935	1238	P3	4	4	1384	39.1151	1359	40.9964	no	25	conserved	2964	53.0306	2939	53.4315	25	conserved	4884	6.60909	4899	5.20813	-15	conserved	5094	1.24528	5149	0.364049	-55	conserved	##	##	##	##	##	no
Olfr168	935	3106	P2	935	4609	P2	2	3	708	98.7777	109	82.2723	no	599	no	1458	1.22231	709	17.5	749	no	##	##	2019	0.227651	##		##	##	##	##	##		##	##	##	##	##	no
Olfr169	938	3399	P2	938	3501	P2	3	2	12	89.434	1013	99.0435	very short	-1001	no	992	10.4138	1883	0.956538	-891	no	1842	0.152174	##	##	##		##	##	##	##	##		##	##	##	##	##	no
Olfr17	944	1222	P2	944	1254	P2	2	3	347	92.9621	367	92.8876	no	-20	conserved	1397	7.03792	1327	7.1124	70	conserved	##	##	1579	0	##		##	##	##	##	##		##	##	##	##	##	no
Olfr170	935	1734	P2	935	1109	P1	2	1	9	99.497	700	100	very short	-691	no	1139	0.503027	##	##	##		##	##	##	##	##		##	##	##	##	##		##	##	##	##	##	no
Olfr171	938	1208	P1	938	907	P1	1	1	1553	100	890	100	no	663	no	##	##	##	##	##		##	##	##	##	##		##	##	##	##	##		##	##	##	##	##	no
Olfr172	926	140	P1	926	133	P1	1	1	696	100	694	100	no	2	conserved	##	##	##	##	##		##	##	##	##	##		##	##	##	##	##		##	##	##	##	##	no
Olfr173	962	618	P2	962	597	P2	2	2	1509	95.9719	1487	98.8324	no	22	conserved	2419	4.02812	2257	1.16757	162	conserved	##	##	##	##	##		##	##	##	##	##		##	##	##	##	##	no
Olfr175-ps1	923	625	P2	923	1129	P2	2	2	106	98.6832	100	99.4926	no	6	conserved	336	1.31677	370	0.507357	-34	conserved	##	##	##	##	##		##	##	##	##	##		##	##	##	##	##	no
Olfr177	926	693	P2	926	988	P1	2	1	1247	96.0169	1229	100	no	18	conserved	2137	3.98313	##	##	##		##	##	##	##	##		##	##	##	##	##		##	##	##	##	##	no
Olfr178	955	220	P2	956	164	P3	2	2	951	93.9619	44	79.6296	very short	907	no	1201	6.0381	954	20.3704	247	no	##	##	##	##	##		##	##	##	##	##		##	##	##	##	##	no
Olfr18	939	102	P2	939	59	P1	2	1	1767	87.8054	1778	100	no	-11	conserved	1997	12.1946	##	##	##		##	##	##	##	##		##	##	##	##	##		##	##	##	##	##	no
Olfr180	792	904	P2	792	1404	P2	2	2	289	87.8282	283	96.0919	no	6	conserved	1559	12.1718	1653	3.90807	-94	conserved	##	##	##	##	##		##	##	##	##	##		##	##	##	##	##	no
Olfr181	950	1096	P2	950	1491	P2	2	2	260	83.5573	42	92.5118	very short	218	no	930	16.4427	932	7.48824	-2	conserved	##	##	##	##	##		##	##	##	##	##		##	##	##	##	##	no
Olfr183	926	1837	P1	926	1040	P1	1	1	826	100	850	100	no	-24	conserved	##	##	##	##	##		##	##	##	##	##		##	##	##	##	##		##	##	##	##	##	no
Olfr186	926	680	P2	926	877	P1	2	2	1156	99.3388	1167	100	no	-11	conserved	1626	0.661176	1497	0	129	conserved	##	##	##	##	##		##	##	##	##	##		##	##	##	##	##	no
Olfr187	923	1023	P2	923	1684	P2	3	3	145	93.2257	139	94.4357	no	6	conserved	3645	4.88556	2719	3.36775	926	no	4675	1.88879	4749	2.19658	-74	conserved	##	##	##	##	##		##	##	##	##	##	no
Olfr190-1	920	523	P2	920	809	P4	3	5	6062	86.1027	38	77.3192	very short	6024	no	12102	12.41	4038	6.84749	8064	no	12272	1.48724	6058	12.2426	6214	no	##	##	12118	3.59077	##		##	##	12288	0	##	no
Olfr191	926	986	P3	926	1521	P3	3	3	616	70.3665	524	60.2414	no	92	conserved	1516	21.4074	1524	32.6004	-8	conserved	2726	8.22612	2674	7.15819	52	conserved	##	##	##	##	##		##	##	##	##	##	no
Olfr193	926	503	P3	926	757	P2	3	2	1166	55.4561	1841	92.5751	no	-675	no	1866	41.6366	2031	7.42488	-165	conserved	1976	2.9073	##	##	##		##	##	##	##	##		##	##	##	##	##	no
Olfr195	923	2569	P3	923	3681	P3	3	3	248	65.9171	408	73.7926	no	-160	conserved	1008	33.6753	988	25.7608	20	conserved	1311	0.407573	2124	0.446604	-813	no	##	##	##	##	##		##	##	##	##	##	no
Olfr196	926	209	P2	926	257	P1	2	1	515	95.2359	573	100	no	-58	conserved	985	4.76411	##	##	##		##	##	##	##	##		##	##	##	##	##		##	##	##	##	##	no
Olfr199	923	260	P2	923	271	P2	2	2	726	86.6733	504	85.0639	no	222	no	1576	13.3267	1554	14.9361	22	conserved	##	##	##	##	##		##	##	##	##	##		##	##	##	##	##	no
Olfr2	980	1138	P4	980	407	P1	3	1	1489	40.3469	5512	100	no	-4023	no	4489	44.8494	##	##	##		5439	14.8037	##	##	##		##	##	##	##	##		##	##	##	##	##	no
Olfr201	923	171	P2	923	210	P2	2	2	2230	88.1023	2190	91.4238	no	40	conserved	3540	11.8977	3840	8.57622	-300	no	##	##	##	##	##		##	##	##	##	##		##	##	##	##	##	no
Olfr204	914	399	P3	914	609	P2	2	3	427	58.9423	1451	90.2696	no	-1024	no	1467	41.0577	8031	4.96539	-6564	no	##	##	8321	4.76503	##		##	##	##	##	##		##	##	##	##	##	no
Olfr205	914	413	P2	914	717	P2	2	3	190	92.7203	45	94.29	very short	145	conserved	460	7.27969	785	5.13201	-325	no	##	##	1215	0.578035	##		##	##	##	##	##		##	##	##	##	##	no
Olfr206	917	315	P2	917	634	P1	2	2	82	96.927	90	100	very short	-8	conserved	1772	3.07298	200	0	1572	no	##	##	##	##	##		##	##	##	##	##		##	##	##	##	##	no
Olfr209	914	502	P1	914	725	P1	1	1	148	100	149	100	no	-1	conserved	##	##	##	##	##		##	##	##	##	##		##	##	##	##	##		##	##	##	##	##	no
Olfr211	926	1505	P1	926	1691	P1	1	1	3696	100	3696	100	no	0	conserved	##	##	##	##	##		##	##	##	##	##		##	##	##	##	##		##	##	##	##	##	no
Olfr212	980	1378	P1	980	1636	P1	1	1	1208	100	1208	100	no	0	conserved	##	##	##	##	##		##	##	##	##	##		##	##	##	##	##		##	##	##	##	##	no
Olfr213	980	1784	P3	980	2643	P3	4	3	577	69.1934	637	65.3046	no	-60	conserved	1617	23.8938	1617	28.0756	0	conserved	2837	6.64046	2908	6.61984	-71	conserved	3529	0.272342	##	##	##		##	##	##	##	##	no
Olfr214	959	788	P3	959	659	P3	2	2	2615	14.2477	2775	29.4262	no	-160	conserved	3242	85.7523	3242	70.5738	0	conserved	##	##	##	##	##		##	##	##	##	##		##	##	##	##	##	no
Olfr220	974	1909	P3	974	1784	P3	4	5	191	63.5684	191	65.037	no	0	conserved	1471	28.2476	1471	28.3211	0	conserved	5171	7.77237	4655	1.53936	516	no	7759	0.411571	5195	4.92634	2564	no	##	##	6535	0.176252	##	no
Olfr221	932	145	P2	932	99	P1	2	2	1003	94.0874	1045	100	no	-42	conserved	2973	5.91256	1215	0	1758	no	##	##	##	##	##		##	##	##	##	##		##	##	##	##	##	no
Olfr222	953	1240	P2	953	1272	P2	2	2	522	99.5326	515	99.7001	no	7	conserved	1032	0.467365	1045	0.299907	-13	conserved	##	##	##	##	##		##	##	##	##	##		##	##	##	##	##	no
Olfr224	941	2000	P2	941	1731	P1	2	1	540	99.3986	554	100	no	-14	conserved	950	0.601403	##	##	##		##	##	##	##	##		##	##	##	##	##		##	##	##	##	##	no
Olfr228	938	212	P2	938	119	P1	2	1	877	94.5596	881	100	no	-4	conserved	1267	5.44045	##	##	##		##	##	##	##	##		##	##	##	##	##		##	##	##	##	##	no
Olfr229	920	106	P2	920	104	P2	2	2	562	86.5281	542	86.5637	no	20	conserved	1973	13.4719	2070	13.4363	-97	conserved	##	##	##	##	##		##	##	##	##	##		##	##	##	##	##	no
Olfr23	952	106	P3	974	88	P1	2	2	1436	79.4276	1476	100	no	-40	conserved	2979	20.5724	1577	0	1402	no	##	##	##	##	##		##	##	##	##	##		##	##	##	##	##	no
Olfr231	920	310	P3	920	128	P2	3	3	616	74.3835	559	80.3175	no	57	conserved	3756	21.6292	3799	18.2809	-43	conserved	4646	3.98723	4449	1.40156	197	conserved	##	##	##	##	##		##	##	##	##	##	no
Olfr235	935	697	P1	935	784	P1	1	1	1220	100	1219	100	no	1	conserved	##	##	##	##	##		##	##	##	##	##		##	##	##	##	##		##	##	##	##	##	no
Olfr237-ps1	929	463	P2	929	366	P2	3	3	1721	84.1918	1521	85.3231	no	200	no	2821	12.8345	2961	11.3729	-140	conserved	4343	2.97366	4363	3.30404	-20	conserved	##	##	##	##	##		##	##	##	##	##	no
Olfr24	938	763	P3	938	675	P3	2	3	679	56.035	690	64.6311	no	-11	conserved	3189	43.965	3190	35.3689	-1	conserved	##	##	3320	0	##		##	##	##	##	##		##	##	##	##	##	no
Olfr247	941	996	P1	941	881	P2	1	2	3392	100	98	89.8456	very short	3294	no	##	##	3408	10.1544	##		##	##	##	##	##		##	##	##	##	##		##	##	##	##	##	no
Olfr251	929	101	P3	929	61	P3	2	2	1843	52.5778	3463	73.573	no	-1620	no	3644	47.4222	3645	26.427	-1	conserved	##	##	##	##	##		##	##	##	##	##		##	##	##	##	##	no
Olfr263	950	1347	P3	950	1152	P3	3	3	360	67.5653	360	74.5669	no	0	conserved	2260	31.4805	2280	24.1624	-20	conserved	2476	0.954198	2446	1.27069	30	conserved	##	##	##	##	##		##	##	##	##	##	no
Olfr267	938	225	P2	938	374	P2	3	2	884	81.503	1162	83.1047	no	-278	no	1724	16.0918	2732	16.8953	-1008	no	1894	2.40518	##	##	##		##	##	##	##	##		##	##	##	##	##	no
Olfr27	932	155	P2	932	112	P2	2	2	3	99.6617	63	93.9568	very short	-60	conserved	668	0.338346	1453	6.04317	-785	no	##	##	##	##	##		##	##	##	##	##		##	##	##	##	##	no
Olfr272	956	162	P1	956	320	P1	1	1	640	100	628	100	no	12	conserved	##	##	##	##	##		##	##	##	##	##		##	##	##	##	##		##	##	##	##	##	no
Olfr273	950	304	P3	950	449	P3	3	3	1217	54.9424	1174	49.2239	no	43	conserved	3217	38.9816	3094	45.7053	123	conserved	3567	6.07604	4624	5.07075	-1057	no	##	##	##	##	##		##	##	##	##	##	no
Olfr279	929	901	P3	929	658	P3	3	2	1015	63.9878	1015	70.8914	no	0	conserved	4215	34.978	4281	29.1086	-66	conserved	4655	1.03418	##	##	##		##	##	##	##	##		##	##	##	##	##	no
Olfr281	932	1660	P2	932	1238	P2	3	2	2222	96.4891	2222	97.2023	no	0	conserved	2942	3.07542	3045	2.79768	-103	conserved	3157	0.435458	##	##	##		##	##	##	##	##		##	##	##	##	##	no
Olfr282	923	141	P2	923	99	P1	2	1	254	93.5378	260	100	no	-6	conserved	1455	6.46221	##	##	##		##	##	##	##	##		##	##	##	##	##		##	##	##	##	##	no
Olfr287	960	2440	P2	960	1522	P1	2	1	440	99.5302	450	100	no	-10	conserved	2790	0.469763	##	##	##		##	##	##	##	##		##	##	##	##	##		##	##	##	##	##	no
Olfr288	948	1884	P2	948	1242	P2	2	2	801	98.3321	822	95.5693	no	-21	conserved	2871	1.66792	1232	4.43067	1639	no	##	##	##	##	##		##	##	##	##	##		##	##	##	##	##	no
Olfr290	944	660	P2	944	758	P2	2	3	1504	91.392	1524	94.2174	no	-20	conserved	4801	8.60804	4644	5.78256	157	conserved	##	##	4843	0	##		##	##	##	##	##		##	##	##	##	##	no
Olfr291	944	1016	P1	944	1220	P1	1	1	2297	100	2297	100	no	0	conserved	##	##	##	##	##		##	##	##	##	##		##	##	##	##	##		##	##	##	##	##	no
Olfr293	1007	229	P1	1007	206	P1	1	2	1373	100	1302	100	no	71	conserved	##	##	1640	0	##		##	##	##	##	##		##	##	##	##	##		##	##	##	##	##	no
Olfr295	926	131	P1	926	122	P1	1	1	4884	100	4881	100	no	3	conserved	##	##	##	##	##		##	##	##	##	##		##	##	##	##	##		##	##	##	##	##	no
Olfr297	929	929	P2	929	1641	P3	3	3	40	94.2254	260	73.2398	very short	-220	no	800	4.52099	780	23.8899	20	conserved	2317	1.25365	2396	2.87032	-79	conserved	##	##	##	##	##		##	##	##	##	##	no
Olfr3	938	202	P2	938	138	P2	2	2	430	83.2522	449	85.5395	no	-19	conserved	1220	16.7478	679	14.4605	541	no	##	##	##	##	##		##	##	##	##	##		##	##	##	##	##	no
Olfr30	944	797	P2	944	480	P1	2	1	877	99.1809	915	100	no	-38	conserved	1307	0.81909	##	##	##		##	##	##	##	##		##	##	##	##	##		##	##	##	##	##	no
Olfr301	932	101	P1	932	86	P1	1	1	749	100	759	100	no	-10	conserved	##	##	##	##	##		##	##	##	##	##		##	##	##	##	##		##	##	##	##	##	no
Olfr303	956	309	P2	956	333	P1	2	1	2582	92.3216	2737	100	no	-155	conserved	2712	7.67843	##	##	##		##	##	##	##	##		##	##	##	##	##		##	##	##	##	##	no
Olfr307	938	90	P4	938	108	P3	3	2	1275	62.7627	947	78.8713	no	328	no	2795	24.247	3257	21.1287	-462	no	3405	12.9903	##	##	##		##	##	##	##	##		##	##	##	##	##	no
Olfr308	923	458	P2	923	593	P2	3	2	1620	89.2008	1609	89.9592	no	11	conserved	2720	8.52572	2899	10.0408	-179	conserved	2910	2.27352	##	##	##		##	##	##	##	##		##	##	##	##	##	no
Olfr309	923	3659	P3	923	3671	P3	4	3	371	63.4718	299	56.5597	no	72	conserved	1331	26.7649	1219	33.9753	112	conserved	1731	9.67624	1749	9.46502	-18	conserved	2001	0.0871341	##	##	##		##	##	##	##	##	no
Olfr31	950	2489	P2	950	2836	P2	3	3	382	91.1028	382	95.8239	no	0	conserved	2522	7.41853	2522	3.06159	0	conserved	4328	1.47872	4134	1.1145	194	conserved	##	##	##	##	##		##	##	##	##	##	no
Olfr314	989	1566	P1	989	1189	P1	1	1	1583	100	1546	100	no	37	conserved	##	##	##	##	##		##	##	##	##	##		##	##	##	##	##		##	##	##	##	##	no
Olfr315	926	968	P2	926	774	P2	2	2	370	94.7888	430	95.555	no	-60	conserved	2894	5.21116	2899	4.445	-5	conserved	##	##	##	##	##		##	##	##	##	##		##	##	##	##	##	no
Olfr316	917	286	P2	917	294	P2	2	2	850	96.9086	850	89.253	no	0	conserved	1341	3.09136	1318	10.747	23	conserved	##	##	##	##	##		##	##	##	##	##		##	##	##	##	##	no
Olfr317	980	146	P3	980	58	P1	2	1	1085	68.0824	1075	100	no	10	conserved	4035	31.9176	##	##	##		##	##	##	##	##		##	##	##	##	##		##	##	##	##	##	no
Olfr318	917	846	P3	917	934	P3	3	4	670	48.23	640	58.4416	no	30	conserved	1750	48.3965	1700	37.6292	50	conserved	3380	3.37348	2520	2.05399	860	no	##	##	3570	1.8752	##		##	##	##	##	##	no
Olfr319	917	198	P1	917	280	P2	1	2	851	100	548	86.0712	no	303	no	##	##	854	13.9288	##		##	##	##	##	##		##	##	##	##	##		##	##	##	##	##	no
Olfr32	722	418	P2	722	507	P2	2	2	1931	99.2948	1902	98.8685	no	29	conserved	2141	0.705156	2552	1.13154	-411	no	##	##	##	##	##		##	##	##	##	##		##	##	##	##	##	no
Olfr322	980	151	P3	970	140	P3	3	2	799	52.229	719	60.6353	no	80	conserved	2819	40.2778	2991	39.3647	-172	conserved	2956	7.4932	##	##	##		##	##	##	##	##		##	##	##	##	##	no
Olfr324	998	226	P1	998	339	P1	1	1	2388	100	2402	100	no	-14	conserved	##	##	##	##	##		##	##	##	##	##		##	##	##	##	##		##	##	##	##	##	no
Olfr325	977	1754	P1	977	1605	P3	1	2	553	100	224	74.0559	no	329	no	##	##	553	25.9441	##		##	##	##	##	##		##	##	##	##	##		##	##	##	##	##	no
Olfr328	929	2954	P1	929	2170	P1	1	1	495	100	457	100	no	38	conserved	##	##	##	##	##		##	##	##	##	##		##	##	##	##	##		##	##	##	##	##	no
Olfr329-ps	953	4187	P4	953	3549	P4	4	3	372	60.5169	190	69.0187	no	182	conserved	1412	14.5333	890	16.3641	522	no	2632	24.6722	2720	14.6172	-88	conserved	3142	0.277599	##	##	##		##	##	##	##	##	no
Olfr330	944	3533	P2	944	3144	P2	3	4	284	86.5406	111	88.4644	no	173	conserved	1484	11.2768	311	6.6128	1173	no	1854	2.1826	1571	4.70509	283	no	##	##	1841	0.217756	##		##	##	##	##	##	no
Olfr332	1031	1161	P1	1031	1198	P1	1	1	1782	100	1822	100	no	-40	conserved	##	##	##	##	##		##	##	##	##	##		##	##	##	##	##		##	##	##	##	##	no
Olfr339	926	395	P2	926	786	P3	2	3	1509	87.9107	1429	78.7133	no	80	conserved	3895	12.0893	1809	12.0199	2086	no	##	##	3960	9.26685	##		##	##	##	##	##		##	##	##	##	##	no
Olfr342	935	638	P1	935	517	P1	1	1	2459	100	2485	100	no	-26	conserved	##	##	##	##	##		##	##	##	##	##		##	##	##	##	##		##	##	##	##	##	no
Olfr346	926	313	P3	926	270	P2	3	3	1629	77.1437	1729	89.0984	no	-100	conserved	2389	20.6729	2509	10.9016	-120	conserved	2542	2.18335	2880	0	-338	no	##	##	##	##	##		##	##	##	##	##	no
Olfr347	931	79	P1	935	97	P1	1	1	2382	100	2364	100	no	18	conserved	##	##	##	##	##		##	##	##	##	##		##	##	##	##	##		##	##	##	##	##	no
Olfr354	950	101	P3	950	102	P3	3	3	1744	46.8027	1824	46.1202	no	-80	conserved	7924	46.3788	8104	53.8798	-180	conserved	8708	6.81847	8251	0	457	no	##	##	##	##	##		##	##	##	##	##	no
Olfr358	989	222	P3	989	162	P1	2	1	1380	73.435	1112	100	no	268	no	2570	26.565	##	##	##		##	##	##	##	##		##	##	##	##	##		##	##	##	##	##	no
Olfr360	950	989	P1	950	1425	P1	1	2	405	100	401	100	no	4	conserved	##	##	587	0	##		##	##	##	##	##		##	##	##	##	##		##	##	##	##	##	no
Olfr361	965	273	P2	965	227	P2	2	2	975	95.8201	969	91.0361	no	6	conserved	2045	4.17989	1199	8.96392	846	no	##	##	##	##	##		##	##	##	##	##		##	##	##	##	##	no
Olfr362	950	216	P2	950	144	P3	3	3	2692	83.4055	87	70.66	very short	2605	no	4192	13.2815	2707	26.1359	1485	no	4682	3.31301	4257	3.20411	425	no	##	##	##	##	##		##	##	##	##	##	no
Olfr364-ps1	920	453	P2	920	453	P2	2	2	157	87.0539	157	96.7276	no	0	conserved	646	12.9461	1829	3.27241	-1183	no	##	##	##	##	##		##	##	##	##	##		##	##	##	##	##	no
Olfr365	935	661	P3	935	773	P3	3	4	673	63.8055	693	65.5179	no	-20	conserved	1693	27.622	1693	26.3415	0	conserved	3904	8.57255	3753	7.63913	151	conserved	##	##	4193	0.501485	##		##	##	##	##	##	no
Olfr366	926	138	P3	926	150	P4	3	3	1697	68.4449	497	54.6047	no	1200	no	4057	26.1205	2297	27.0332	1760	no	4443	5.43457	4083	18.3621	360	no	##	##	##	##	##		##	##	##	##	##	no
Olfr368	980	354	P3	980	199	P1	2	1	6795	17.6829	275	100	no	6520	no	7287	82.3171	##	##	##		##	##	##	##	##		##	##	##	##	##		##	##	##	##	##	no
Olfr370	941	1103	P2	941	835	P2	3	3	1078	85.2038	1078	91.4656	no	0	conserved	3158	14.0694	3138	7.5693	20	conserved	3960	0.726781	3270	0.965137	690	no	##	##	##	##	##		##	##	##	##	##	no
Olfr374	938	509	P3	938	305	P3	3	2	5005	62.6075	5225	46.7029	no	-220	no	7645	36.3432	7650	53.2971	-5	conserved	7998	1.04934	##	##	##		##	##	##	##	##		##	##	##	##	##	no
Olfr376	950	472	P1	950	255	P1	1	1	2135	100	2118	100	no	17	conserved	##	##	##	##	##		##	##	##	##	##		##	##	##	##	##		##	##	##	##	##	no
Olfr378	941	291	P1	941	230	P1	1	1	431	100	453	100	no	-22	conserved	##	##	##	##	##		##	##	##	##	##		##	##	##	##	##		##	##	##	##	##	no
Olfr38	909	89	P1	900	81	P1	1	2	820	100	748	100	no	72	conserved	##	##	1047	0	##		##	##	##	##	##		##	##	##	##	##		##	##	##	##	##	no
Olfr380	932	407	P2	932	347	P2	2	2	379	95.8647	394	97.9644	no	-15	conserved	1549	4.1353	884	2.03565	665	no	##	##	##	##	##		##	##	##	##	##		##	##	##	##	##	no
Olfr381	932	135	P3	932	205	P2	2	2	740	77.4046	747	82.883	no	-7	conserved	2050	22.5954	2737	17.117	-687	no	##	##	##	##	##		##	##	##	##	##		##	##	##	##	##	no
Olfr389	935	847	P1	935	971	P2	1	3	1458	100	1190	87.1312	no	268	no	##	##	1470	12.8688	##		##	##	1620	0	##		##	##	##	##	##		##	##	##	##	##	no
Olfr390	932	1141	P3	932	1487	P4	3	4	1111	76.0425	451	48.2461	no	660	no	1911	21.8723	1051	41.6751	860	no	3369	2.08513	1891	9.33867	1478	no	##	##	3336	0.740046	##		##	##	##	##	##	no
Olfr391-ps	935	1300	P2	935	630	P2	3	3	817	92.5298	774	93.5526	no	43	conserved	2837	6.6045	2774	5.76564	63	conserved	3667	0.865743	3744	0.681719	-77	conserved	##	##	##	##	##		##	##	##	##	##	no
Olfr392	935	954	P2	935	843	P2	2	2	2368	97.1719	2373	98.0773	no	-5	conserved	4678	2.82815	4703	1.92268	-25	conserved	##	##	##	##	##		##	##	##	##	##		##	##	##	##	##	no
Olfr393	935	208	P3	935	282	P3	2	2	2643	74.066	2649	79.9215	no	-6	conserved	3893	25.934	3779	20.0785	114	conserved	##	##	##	##	##		##	##	##	##	##		##	##	##	##	##	no
Olfr398	941	722	P3	941	454	P3	3	4	1312	59.7525	1402	59.9644	no	-90	conserved	3132	34.6877	3202	34.7899	-70	conserved	4842	5.55981	4582	1.62253	260	no	##	##	4852	3.62313	##		##	##	##	##	##	no
Olfr399	932	113	P1	932	46	P1	1	1	9835	100	9837	100	no	-2	conserved	##	##	##	##	##		##	##	##	##	##		##	##	##	##	##		##	##	##	##	##	no
Olfr403	938	630	P2	938	651	P3	2	3	1927	87.3261	87	70.7554	very short	1840	no	2818	12.6739	1907	27.275	911	no	##	##	3591	1.96954	##		##	##	##	##	##		##	##	##	##	##	no
Olfr410	944	128	P1	917	85	P1	1	1	3992	100	4011	100	no	-19	conserved	##	##	##	##	##		##	##	##	##	##		##	##	##	##	##		##	##	##	##	##	no
Olfr411	944	415	P3	944	214	P3	3	3	240	76.1351	209	73.4994	no	31	conserved	1340	21.9859	1349	22.2861	-9	conserved	2470	1.879	2299	4.21456	171	conserved	##	##	##	##	##		##	##	##	##	##	no
Olfr414	950	1519	P2	950	1736	P2	3	3	439	92.2484	399	92.3783	no	40	conserved	1699	5.12124	1599	4.93061	100	conserved	3367	2.63039	3397	2.69106	-30	conserved	##	##	##	##	##		##	##	##	##	##	no
Olfr417	926	325	P3	926	363	P3	2	2	770	49.5362	470	64.3438	no	300	no	4643	50.4638	4633	35.6562	10	conserved	##	##	##	##	##		##	##	##	##	##		##	##	##	##	##	no
Olfr418	929	210	P1	857	71	P1	1	2	2748	100	2728	100	no	20	conserved	##	##	3084	0	##		##	##	##	##	##		##	##	##	##	##		##	##	##	##	##	no
Olfr419	938	525	P1	938	451	P1	1	1	695	100	697	100	no	-2	conserved	##	##	##	##	##		##	##	##	##	##		##	##	##	##	##		##	##	##	##	##	no
Olfr424	944	384	P1	944	256	P1	1	1	566	100	570	100	no	-4	conserved	##	##	##	##	##		##	##	##	##	##		##	##	##	##	##		##	##	##	##	##	no
Olfr429	935	302	P2	935	329	P2	3	2	357	90.7238	377	88.2919	no	-20	conserved	3037	7.28325	3317	11.7081	-280	no	3345	1.99297	##	##	##		##	##	##	##	##		##	##	##	##	##	no
Olfr43	938	1380	P2	938	1626	P2	3	3	598	96.3457	564	95.0005	no	34	conserved	1438	3.13161	1284	3.92543	154	conserved	2248	0.522714	1794	1.07406	454	no	##	##	##	##	##		##	##	##	##	##	no
Olfr44	932	357	P2	932	601	P2	2	3	188	89.3752	37	90.8371	very short	151	conserved	2798	10.6248	277	7.53794	2521	no	##	##	2247	1.62495	##		##	##	##	##	##		##	##	##	##	##	no
Olfr441	929	111	P2	921	63	P2	2	2	881	89.372	1016	84.7233	no	-135	conserved	1993	10.628	1704	15.2767	289	no	##	##	##	##	##		##	##	##	##	##		##	##	##	##	##	no
Olfr446	923	338	P2	923	166	P2	2	2	2550	95.7664	2510	95.1386	no	40	conserved	3488	4.23356	3429	4.86141	59	conserved	##	##	##	##	##		##	##	##	##	##		##	##	##	##	##	no
Olfr448	929	309	P2	929	214	P2	3	3	9	93.6051	29	82.7395	very short	-20	conserved	1169	5.64802	1109	16.8503	60	conserved	2105	0.746888	1749	0.410242	356	no	##	##	##	##	##		##	##	##	##	##	no
Olfr449	932	2663	P2	932	3364	P4	2	1	673	99.3982	702	100	no	-29	conserved	1015	0.601785	##	##	##		##	##	##	##	##		##	##	##	##	##		##	##	##	##	##	no
Olfr452	950	385	P2	950	354	P1	2	1	457	91.6178	635	100	no	-178	conserved	631	8.38225	##	##	##		##	##	##	##	##		##	##	##	##	##		##	##	##	##	##	no
Olfr453	950	123	P3	948	106	P3	2	2	441	73.4457	481	65.0324	no	-40	conserved	1974	26.5543	1974	34.9676	0	conserved	##	##	##	##	##		##	##	##	##	##		##	##	##	##	##	no
Olfr455	950	2009	P2	950	1763	P2	3	2	2100	80.6053	2136	91.7046	no	-36	conserved	2400	18.9109	2406	8.29538	-6	conserved	3770	0.483837	##	##	##		##	##	##	##	##		##	##	##	##	##	no
Olfr457	938	146	P3	938	238	P3	2	2	2662	79.9875	1617	70.1153	no	1045	no	4272	20.0125	3207	29.8847	1065	no	##	##	##	##	##		##	##	##	##	##		##	##	##	##	##	no
Olfr46	929	1016	P3	929	1294	P4	3	5	497	70.331	157	66.0048	no	340	no	1597	23.3366	617	22.1901	980	no	7335	6.33242	1597	9.98717	5738	no	##	##	6377	1.12128	##		##	##	7405	0.696696	##	no
Olfr460	941	254	P1	941	258	P2	1	2	1999	100	1999	97.5474	no	0	conserved	##	##	2268	2.45255	##		##	##	##	##	##		##	##	##	##	##		##	##	##	##	##	no
Olfr463	932	435	P1	932	493	P1	1	1	416	100	429	100	no	-13	conserved	##	##	##	##	##		##	##	##	##	##		##	##	##	##	##		##	##	##	##	##	no
Olfr465-ps1	944	542	P2	944	1176	P2	2	2	154	80.136	254	86.4328	no	-100	conserved	683	19.864	732	13.5672	-49	conserved	##	##	##	##	##		##	##	##	##	##		##	##	##	##	##	no
Olfr466	923	426	P2	923	611	P2	3	2	991	88.3314	991	91.657	no	0	conserved	3211	9.95306	3178	8.34301	33	conserved	3362	1.71551	##	##	##		##	##	##	##	##		##	##	##	##	##	no
Olfr469	941	236	P1	941	300	P1	1	2	1972	100	1924	100	no	48	conserved	##	##	2074	0	##		##	##	##	##	##		##	##	##	##	##		##	##	##	##	##	no
Olfr47	962	258	P2	962	325	P2	2	3	164	92.8267	144	90.3571	no	20	conserved	754	7.17332	424	9.64286	330	no	##	##	1043	0	##		##	##	##	##	##		##	##	##	##	##	no
Olfr472	929	364	P4	929	435	P3	3	3	2103	44.439	163	64.1748	no	1940	no	3363	42.6597	3283	29.8455	80	conserved	4032	12.9013	4063	5.97977	-31	conserved	##	##	##	##	##		##	##	##	##	##	no
Olfr473	929	100	P1	874	43	P1	1	2	1292	100	1223	100	no	69	conserved	##	##	1544	0	##		##	##	##	##	##		##	##	##	##	##		##	##	##	##	##	no
Olfr476	929	308	P2	929	440	P2	2	2	844	95.7123	844	94.423	no	0	conserved	1547	4.28775	1391	5.57697	156	conserved	##	##	##	##	##		##	##	##	##	##		##	##	##	##	##	no
Olfr477	929	547	P2	929	727	P3	3	3	83	84.0438	183	73.4763	very short	-100	conserved	1223	12.8627	1383	26.2953	-160	conserved	1463	3.09355	1923	0.228456	-460	no	##	##	##	##	##		##	##	##	##	##	no
Olfr479	980	565	P2	980	471	P2	3	2	85	87.8454	85	89.8325	very short	0	conserved	585	11.1514	852	10.1675	-267	no	818	1.00319	##	##	##		##	##	##	##	##		##	##	##	##	##	no
Olfr487	941	108	P3	941	173	P2	2	2	167	75.6599	494	80.7031	no	-327	no	2777	24.3401	2744	19.2969	33	conserved	##	##	##	##	##		##	##	##	##	##		##	##	##	##	##	no
Olfr49	938	308	P2	938	360	P3	2	3	3711	95.9165	596	50.071	no	3115	no	4601	4.08346	3716	49.929	885	no	##	##	3846	0	##		##	##	##	##	##		##	##	##	##	##	no
Olfr491	929	586	P2	929	651	P2	3	2	263	89.529	263	95.1896	no	0	conserved	1223	6.68273	1402	4.81036	-179	conserved	3785	3.78826	##	##	##		##	##	##	##	##		##	##	##	##	##	no
Olfr502	941	190	P1	941	262	P1	1	1	2126	100	2157	100	no	-31	conserved	##	##	##	##	##		##	##	##	##	##		##	##	##	##	##		##	##	##	##	##	no
Olfr509	962	159	P3	962	233	P1	2	1	144	59.7838	1276	100	no	-1132	no	1254	40.2162	##	##	##		##	##	##	##	##		##	##	##	##	##		##	##	##	##	##	no
Olfr521	962	174	P1	962	66	P1	1	1	1196	100	1196	100	no	0	conserved	##	##	##	##	##		##	##	##	##	##		##	##	##	##	##		##	##	##	##	##	no
Olfr523	932	827	P1	932	646	P1	1	1	1716	100	1716	100	no	0	conserved	##	##	##	##	##		##	##	##	##	##		##	##	##	##	##		##	##	##	##	##	no
Olfr524	953	1307	P2	953	825	P2	3	2	3306	96.7698	3293	98.0233	no	13	conserved	3806	2.74167	4203	1.97675	-397	no	4956	0.488493	##	##	##		##	##	##	##	##		##	##	##	##	##	no
Olfr525	926	415	P2	926	235	P3	3	3	3035	80.6052	3015	67.132	no	20	conserved	3815	16.9271	3635	29.6334	180	conserved	3998	2.46765	3845	3.23463	153	conserved	##	##	##	##	##		##	##	##	##	##	no
Olfr527	914	1300	P2	914	1343	P2	3	2	1125	94.0079	1145	94.312	no	-20	conserved	1805	5.21745	1992	5.68803	-187	conserved	2202	0.774601	##	##	##		##	##	##	##	##		##	##	##	##	##	no
Olfr53	935	1964	P2	935	2029	P2	2	3	169	96.3749	149	88.0203	no	20	conserved	687	3.62505	689	11.9797	-2	conserved	##	##	969	0	##		##	##	##	##	##		##	##	##	##	##	no
Olfr530	920	423	P3	920	584	P3	2	2	408	64.2419	261	66.5011	no	147	conserved	838	35.7581	831	33.4989	7	conserved	##	##	##	##	##		##	##	##	##	##		##	##	##	##	##	no
Olfr531	911	1480	P1	911	1458	P2	1	2	1088	100	1060	99.5667	no	28	conserved	##	##	1410	0.433272	##		##	##	##	##	##		##	##	##	##	##		##	##	##	##	##	no
Olfr532	926	836	P2	926	679	P2	2	2	3126	97.1448	3035	94.6781	no	91	conserved	3476	2.85515	3385	5.32194	91	conserved	##	##	##	##	##		##	##	##	##	##		##	##	##	##	##	no
Olfr533	959	10235	P3	959	11348	P3	3	3	258	64.4329	258	71.607	no	0	conserved	838	32.0694	958	28.393	-120	conserved	964	3.49769	1103	0	-139	conserved	##	##	##	##	##		##	##	##	##	##	no
Olfr535	935	1182	P2	935	1013	P2	2	2	2105	86.0705	2105	86.6565	no	0	conserved	3529	13.9295	3529	13.3435	0	conserved	##	##	##	##	##		##	##	##	##	##		##	##	##	##	##	no
Olfr536	920	10751	P2	920	9031	P1	2	1	2680	99.9219	2689	100	no	-9	conserved	3750	0.0781172	##	##	##		##	##	##	##	##		##	##	##	##	##		##	##	##	##	##	no
Olfr538	929	151	P3	929	160	P2	2	2	497	67.7606	251	87.0284	no	246	no	2758	32.2394	2839	12.9716	-81	conserved	##	##	##	##	##		##	##	##	##	##		##	##	##	##	##	no
Olfr54	938	310	P3	938	118	P3	3	3	1053	60.3783	1093	59.4439	no	-40	conserved	3053	32.3528	2893	33.2554	160	conserved	3673	7.26892	3755	7.30068	-82	conserved	##	##	##	##	##		##	##	##	##	##	no
Olfr541	935	1885	P2	935	2289	P1	2	2	271	99.5639	291	100	no	-20	conserved	801	0.436094	708	0	93	conserved	##	##	##	##	##		##	##	##	##	##		##	##	##	##	##	no
Olfr544	1001	601	P1	1001	277	P2	1	2	1451	100	1396	97.1598	no	55	conserved	##	##	2166	2.84019	##		##	##	##	##	##		##	##	##	##	##		##	##	##	##	##	no
Olfr545	947	261	P2	947	102	P1	2	2	2220	95.6977	2122	100	no	98	conserved	2970	4.30233	2512	0	458	no	##	##	##	##	##		##	##	##	##	##		##	##	##	##	##	no
Olfr548-ps1	932	127	P2	932	69	P1	2	2	2909	84.7674	3029	100	no	-120	conserved	3534	15.2326	3238	0	296	no	##	##	##	##	##		##	##	##	##	##		##	##	##	##	##	no
Olfr549	947	614	P1	947	458	P2	1	2	437	100	457	86.2763	no	-20	conserved	##	##	601	13.7237	##		##	##	##	##	##		##	##	##	##	##		##	##	##	##	##	no
Olfr55	944	2493	P2	944	2505	P3	3	4	2315	80.2083	195	60.0875	no	2120	no	3395	18.7556	2255	32.1529	1140	no	4010	1.03609	3395	7.54871	615	no	##	##	5047	0.210944	##		##	##	##	##	##	no
Olfr552	950	574	P3	950	289	P3	2	2	959	73.4529	919	64.1912	no	40	conserved	2819	26.5471	2807	35.8088	12	conserved	##	##	##	##	##		##	##	##	##	##		##	##	##	##	##	no
Olfr554	950	151	P3	950	101	P3	2	2	225	70.6824	865	57.6746	no	-640	no	1357	29.3176	1357	42.3254	0	conserved	##	##	##	##	##		##	##	##	##	##		##	##	##	##	##	no
Olfr556	971	125	P2	971	136	P3	2	2	2174	84.1591	1194	30.8834	no	980	no	2320	15.8409	2365	69.1166	-45	conserved	##	##	##	##	##		##	##	##	##	##		##	##	##	##	##	no
Olfr557	965	255	P3	965	223	P3	3	3	411	67.5982	391	76.3452	no	20	conserved	1391	28.0567	991	18.6496	400	no	1565	4.34507	2258	5.00512	-693	no	##	##	##	##	##		##	##	##	##	##	no
Olfr56	848	449	P2	848	649	P2	2	3	225	90.9957	245	90.8125	no	-20	conserved	1828	9.00434	1525	9.1875	303	no	##	##	1842	0	##		##	##	##	##	##		##	##	##	##	##	no
Olfr560	941	204	P2	941	134	P2	2	2	1156	96.592	1096	90.345	no	60	conserved	1686	3.40802	1586	9.65497	100	conserved	##	##	##	##	##		##	##	##	##	##		##	##	##	##	##	no
Olfr561	941	223	P3	941	140	P3	3	3	545	61.8812	725	68.9946	no	-180	conserved	1405	34.1288	1285	26.8012	120	conserved	1563	3.99004	1580	4.20412	-17	conserved	##	##	##	##	##		##	##	##	##	##	no
Olfr566	947	666	P2	947	470	P2	3	3	228	88.0353	122	90.2959	no	106	conserved	768	9.57179	962	8.88235	-194	conserved	1118	2.39295	1272	0.821715	-154	conserved	##	##	##	##	##		##	##	##	##	##	no
Olfr569	941	240	P2	941	92	P2	2	2	2758	85.6423	2741	87.29	no	17	conserved	3908	14.3577	3431	12.71	477	no	##	##	##	##	##		##	##	##	##	##		##	##	##	##	##	no
Olfr57	956	355	P1	956	208	P1	1	2	391	100	381	100	no	10	conserved	##	##	671	0	##		##	##	##	##	##		##	##	##	##	##		##	##	##	##	##	no
Olfr570	935	534	P1	935	250	P1	1	1	402	100	406	100	no	-4	conserved	##	##	##	##	##		##	##	##	##	##		##	##	##	##	##		##	##	##	##	##	no
Olfr571	965	351	P3	965	349	P3	2	2	1154	77.7631	1475	77.6387	no	-321	no	3724	22.2369	3785	22.3613	-61	conserved	##	##	##	##	##		##	##	##	##	##		##	##	##	##	##	no
Olfr572	953	149	P2	953	59	P1	2	1	35	97.4964	85	100	very short	-50	conserved	1433	2.50358	##	##	##		##	##	##	##	##		##	##	##	##	##		##	##	##	##	##	no
Olfr578	938	696	P2	938	568	P2	2	2	131	82.829	26	97.58	very short	105	conserved	2701	17.171	2636	2.42	65	conserved	##	##	##	##	##		##	##	##	##	##		##	##	##	##	##	no
Olfr58	926	153	P2	926	124	P2	2	3	1171	96.1391	691	87.1918	no	480	no	1845	3.86086	1211	12.8082	634	no	##	##	1542	0	##		##	##	##	##	##		##	##	##	##	##	no
Olfr582	941	279	P2	941	231	P2	2	2	461	92.9494	281	88.4305	no	180	conserved	1691	7.05063	1664	11.5695	27	conserved	##	##	##	##	##		##	##	##	##	##		##	##	##	##	##	no
Olfr586	938	214	P2	938	185	P3	2	3	2401	93.5438	779	61.54	no	1622	no	3571	6.45616	2359	28.7243	1212	no	##	##	3429	9.73567	##		##	##	##	##	##		##	##	##	##	##	no
Olfr588-ps1	910	73	P2	900	57	P1	2	1	3228	82.9094	3271	100	no	-43	conserved	5725	17.0906	##	##	##		##	##	##	##	##		##	##	##	##	##		##	##	##	##	##	no
Olfr59	968	692	P2	968	723	P2	3	2	1274	91.4381	1274	87.945	no	0	conserved	1994	7.96626	1967	12.055	27	conserved	2444	0.595608	##	##	##		##	##	##	##	##		##	##	##	##	##	no
Olfr591	941	174	P1	941	121	P1	1	1	5608	100	5620	100	no	-12	conserved	##	##	##	##	##		##	##	##	##	##		##	##	##	##	##		##	##	##	##	##	no
Olfr592	935	149	P1	935	88	P1	1	1	5429	100	5435	100	no	-6	conserved	##	##	##	##	##		##	##	##	##	##		##	##	##	##	##		##	##	##	##	##	no
Olfr596	935	315	P2	935	184	P3	2	3	1048	84.8222	968	78.0138	no	80	conserved	2106	15.1778	2108	21.9862	-2	conserved	##	##	2377	0	##		##	##	##	##	##		##	##	##	##	##	no
Olfr60	932	1687	P2	932	1749	P2	2	2	1225	98.8939	1249	99.4561	no	-24	conserved	1375	1.10609	1719	0.54389	-344	no	##	##	##	##	##		##	##	##	##	##		##	##	##	##	##	no
Olfr600	941	175	P3	941	110	P1	2	2	414	68.8882	2471	100	no	-2057	no	2504	31.1118	2801	0	-297	no	##	##	##	##	##		##	##	##	##	##		##	##	##	##	##	no
Olfr601	941	370	P1	941	247	P1	1	1	1162	100	1067	100	no	95	conserved	##	##	##	##	##		##	##	##	##	##		##	##	##	##	##		##	##	##	##	##	no
Olfr609	956	387	P2	956	203	P3	2	3	1873	96.0555	234	42.5411	no	1639	no	2423	3.94454	1894	56.3945	529	no	##	##	2764	1.06441	##		##	##	##	##	##		##	##	##	##	##	no
Olfr61	932	849	P2	932	857	P2	2	2	192	94.7253	192	98.605	no	0	conserved	712	5.27473	983	1.395	-271	no	##	##	##	##	##		##	##	##	##	##		##	##	##	##	##	no
Olfr610	944	523	P2	944	312	P2	2	2	526	98.4747	386	93.6843	no	140	conserved	1096	1.5253	856	6.31571	240	no	##	##	##	##	##		##	##	##	##	##		##	##	##	##	##	no
Olfr615	938	459	P3	938	338	P1	2	1	183	37.1552	103	100	no	80	conserved	1783	62.8448	##	##	##		##	##	##	##	##		##	##	##	##	##		##	##	##	##	##	no
Olfr618	953	240	P3	953	164	P3	2	2	964	47.9842	1064	50.061	no	-100	conserved	2184	52.0158	2177	49.939	7	conserved	##	##	##	##	##		##	##	##	##	##		##	##	##	##	##	no
Olfr620	938	187	P4	938	90	P4	4	3	2826	11.4064	4213	52.9614	no	-1387	no	5926	46.3887	6533	34.5595	-607	no	7746	36.8146	7063	12.4791	683	no	7896	5.39039	##	##	##		##	##	##	##	##	no
Olfr622	950	338	P2	950	268	P2	2	2	745	95.6713	759	97.4753	no	-14	conserved	1875	4.32869	1409	2.52474	466	no	##	##	##	##	##		##	##	##	##	##		##	##	##	##	##	no
Olfr632	950	505	P3	950	194	P1	2	1	60	58.9908	2246	100	very short	-2186	no	2248	41.0092	##	##	##		##	##	##	##	##		##	##	##	##	##		##	##	##	##	##	no
Olfr633	935	306	P2	935	253	P2	3	3	483	86.5267	583	86.1049	no	-100	conserved	1483	10.1438	2363	13.8951	-880	no	2390	3.32952	2920	0	-530	no	##	##	##	##	##		##	##	##	##	##	no
Olfr635	944	284	P2	944	88	P3	3	3	21	95.0484	41	79.541	very short	-20	conserved	1761	3.30586	1741	16.658	20	conserved	7534	1.64577	7402	3.80099	132	conserved	##	##	##	##	##		##	##	##	##	##	no
Olfr639	947	311	P3	947	105	P3	3	2	3967	71.4245	4092	59.1112	no	-125	conserved	5487	26.7847	5522	40.8888	-35	conserved	5977	1.79075	##	##	##		##	##	##	##	##		##	##	##	##	##	no
Olfr644	941	378	P2	941	103	P2	2	2	1734	95.78	1683	92.0594	no	51	conserved	2784	4.22	3253	7.94055	-469	no	##	##	##	##	##		##	##	##	##	##		##	##	##	##	##	no
Olfr646	935	135	P1	935	71	P2	1	2	2571	100	2470	95.5711	no	101	conserved	##	##	3042	4.4289	##		##	##	##	##	##		##	##	##	##	##		##	##	##	##	##	no
Olfr648	947	160	P3	947	98	P3	2	2	1605	79.1558	1557	78.9914	no	48	conserved	2375	20.8442	2327	21.0086	48	conserved	##	##	##	##	##		##	##	##	##	##		##	##	##	##	##	no
Olfr649	935	285	P1	935	110	P1	1	2	331	100	278	100	no	53	conserved	##	##	408	0	##		##	##	##	##	##		##	##	##	##	##		##	##	##	##	##	no
Olfr65	935	439	P1	935	353	P1	1	1	1304	100	1264	100	no	40	conserved	##	##	##	##	##		##	##	##	##	##		##	##	##	##	##		##	##	##	##	##	no
Olfr651	938	356	P1	938	226	P1	1	1	563	100	563	100	no	0	conserved	##	##	##	##	##		##	##	##	##	##		##	##	##	##	##		##	##	##	##	##	no
Olfr652	953	319	P3	953	167	P3	2	2	2067	48.1026	2116	61.3331	no	-49	conserved	3479	51.8974	3476	38.6669	3	conserved	##	##	##	##	##		##	##	##	##	##		##	##	##	##	##	no
Olfr653	950	685	P4	950	471	P3	3	3	517	51.3299	697	45.809	no	-180	conserved	3037	28.1736	3037	44.928	0	conserved	3551	20.4965	3545	9.26297	6	conserved	##	##	##	##	##		##	##	##	##	##	no
Olfr654	971	250	P1	971	201	P3	1	2	1719	100	1719	67.5701	no	0	conserved	##	##	4479	32.4299	##		##	##	##	##	##		##	##	##	##	##		##	##	##	##	##	no
Olfr655	923	332	P1	923	261	P1	1	1	640	100	1024	100	no	-384	no	##	##	##	##	##		##	##	##	##	##		##	##	##	##	##		##	##	##	##	##	no
Olfr656	962	225	P3	962	111	P3	2	2	486	49.6949	886	53.6679	no	-400	no	2972	50.3051	2900	46.3321	72	conserved	##	##	##	##	##		##	##	##	##	##		##	##	##	##	##	no
Olfr661	956	269	P2	956	177	P2	3	3	1617	83.5991	1637	91.1234	no	-20	conserved	2917	13.6947	2877	5.028	40	conserved	3872	2.70616	3592	3.8486	280	no	##	##	##	##	##		##	##	##	##	##	no
Olfr665	947	867	P3	947	688	P1	3	2	891	66.9015	1271	100	no	-380	no	1251	32.203	1544	0	-293	no	1845	0.895522	##	##	##		##	##	##	##	##		##	##	##	##	##	no
Olfr666	953	230	P2	953	248	P2	2	3	825	93.4705	343	80.9793	no	482	no	1015	6.52948	843	16.0648	172	conserved	##	##	1833	2.95581	##		##	##	##	##	##		##	##	##	##	##	no
Olfr667	977	192	P3	977	127	P2	3	2	481	60.9439	1306	95.9306	no	-825	no	1581	35.0965	2136	4.06938	-555	no	1931	3.95961	##	##	##		##	##	##	##	##		##	##	##	##	##	no
Olfr669	950	438	P2	950	313	P2	2	2	141	83.3212	121	87.5806	no	20	conserved	999	16.6788	1001	12.4194	-2	conserved	##	##	##	##	##		##	##	##	##	##		##	##	##	##	##	no
Olfr67	959	322	P2	959	215	P2	3	2	2723	93.9667	2691	91.81	no	32	conserved	6743	3.78755	6701	8.19	42	conserved	7013	2.24572	##	##	##		##	##	##	##	##		##	##	##	##	##	no
Olfr672	935	929	P1	935	810	P1	1	1	211	100	209	100	no	2	conserved	##	##	##	##	##		##	##	##	##	##		##	##	##	##	##		##	##	##	##	##	no
Olfr676	950	176	P3	950	76	P2	2	2	1595	74.0369	1535	95.688	no	60	conserved	2622	25.9631	2233	4.31204	389	no	##	##	##	##	##		##	##	##	##	##		##	##	##	##	##	no
Olfr678	938	92	P2	921	58	P1	2	1	1010	83.249	707	100	no	303	no	2604	16.751	##	##	##		##	##	##	##	##		##	##	##	##	##		##	##	##	##	##	no
Olfr679	944	241	P3	944	162	P3	3	2	2649	69.4003	2529	56.9829	no	120	conserved	3989	26.1018	3980	43.0171	9	conserved	4333	4.49799	##	##	##		##	##	##	##	##		##	##	##	##	##	no
Olfr681	944	454	P2	944	233	P2	2	2	2569	91.0568	2469	87.7554	no	100	conserved	3929	8.94316	3891	12.2446	38	conserved	##	##	##	##	##		##	##	##	##	##		##	##	##	##	##	no
Olfr683	938	445	P3	938	347	P3	2	2	420	79.5756	444	78.1387	no	-24	conserved	2510	20.4244	2514	21.8613	-4	conserved	##	##	##	##	##		##	##	##	##	##		##	##	##	##	##	no
Olfr685	947	365	P2	947	324	P2	3	2	1404	81.6771	1440	96.5937	no	-36	conserved	1804	16.432	2390	3.40627	-586	no	2374	1.89091	##	##	##		##	##	##	##	##		##	##	##	##	##	no
Olfr686	950	300	P2	950	378	P1	2	1	1480	94.0989	1534	100	no	-54	conserved	1590	5.90112	##	##	##		##	##	##	##	##		##	##	##	##	##		##	##	##	##	##	no
Olfr689	959	209	P3	959	158	P3	2	2	1322	52.4453	1382	43.1762	no	-60	conserved	4702	47.5547	4715	56.8238	-13	conserved	##	##	##	##	##		##	##	##	##	##		##	##	##	##	##	no
Olfr69	947	334	P2	947	217	P2	2	2	1504	89.1545	96	86.8421	very short	1408	no	1934	10.8455	1626	13.1579	308	no	##	##	##	##	##		##	##	##	##	##		##	##	##	##	##	no
Olfr693	947	566	P2	947	612	P2	2	2	2317	99.3951	2331	97.1113	no	-14	conserved	2507	0.604898	2541	2.88874	-34	conserved	##	##	##	##	##		##	##	##	##	##		##	##	##	##	##	no
Olfr694	944	309	P2	944	297	P2	2	2	2107	90.505	2132	89.571	no	-25	conserved	3897	9.49498	3902	10.429	-5	conserved	##	##	##	##	##		##	##	##	##	##		##	##	##	##	##	no
Olfr695	944	875	P3	944	1244	P2	3	3	422	76.9535	347	80.8382	no	75	conserved	1862	16.2126	1767	16.7147	95	conserved	2632	6.83387	2757	2.4471	-125	conserved	##	##	##	##	##		##	##	##	##	##	no
Olfr698	932	233	P3	932	223	P3	2	3	1815	73.9326	1986	74.9453	no	-171	conserved	2565	26.0674	2566	25.0547	-1	conserved	##	##	2876	0	##		##	##	##	##	##		##	##	##	##	##	no
Olfr699	947	188	P2	947	158	P3	2	2	1850	87.4186	1802	71.7333	no	48	conserved	3260	12.5814	3332	28.2667	-72	conserved	##	##	##	##	##		##	##	##	##	##		##	##	##	##	##	no
Olfr703	956	211	P2	956	227	P1	2	2	632	96.6939	552	100	no	80	conserved	986	3.30613	657	0	329	no	##	##	##	##	##		##	##	##	##	##		##	##	##	##	##	no
Olfr704	944	181	P2	944	132	P3	2	2	867	92.3356	4869	78.5506	no	-4002	no	979	7.66443	5820	21.4494	-4841	no	##	##	##	##	##		##	##	##	##	##		##	##	##	##	##	no
Olfr705	947	1466	P1	947	1596	P2	1	3	1061	100	1082	93.3484	no	-21	conserved	##	##	1422	6.65155	##		##	##	1532	0	##		##	##	##	##	##		##	##	##	##	##	no
Olfr706	947	754	P2	947	723	P2	3	2	2992	91.104	3080	98.2821	no	-88	conserved	3312	7.76631	4130	1.71791	-818	no	3942	1.12964	##	##	##		##	##	##	##	##		##	##	##	##	##	no
Olfr709-ps1	920	161	P2	920	265	P3	2	2	2191	82.9291	2078	61.5185	no	113	conserved	3561	17.0709	3708	38.4815	-147	conserved	##	##	##	##	##		##	##	##	##	##		##	##	##	##	##	no
Olfr71	935	400	P2	935	396	P1	3	2	990	95.0815	1063	100	no	-73	conserved	2490	3.66092	1293	0	1197	no	3040	1.25757	##	##	##		##	##	##	##	##		##	##	##	##	##	no
Olfr711	941	1569	P2	941	2046	P2	3	2	127	95.1986	157	95.6436	no	-30	conserved	1607	4.11811	1707	4.35637	-100	conserved	1737	0.683273	##	##	##		##	##	##	##	##		##	##	##	##	##	no
Olfr713	950	153	P3	950	188	P3	2	2	1621	41.3611	1521	40.797	no	100	conserved	3887	58.6389	3883	59.203	4	conserved	##	##	##	##	##		##	##	##	##	##		##	##	##	##	##	no
Olfr716	941	422	P2	941	285	P2	3	2	969	89.8267	969	94.4595	no	0	conserved	2189	7.89767	2246	5.54052	-57	conserved	2290	2.27566	##	##	##		##	##	##	##	##		##	##	##	##	##	no
Olfr720	947	899	P2	947	652	P3	3	3	901	81.816	915	76.3699	no	-14	conserved	1881	11.6605	1775	19.4541	106	conserved	3951	6.52352	3865	4.17594	86	conserved	##	##	##	##	##		##	##	##	##	##	no
Olfr721-ps1	965	1172	P2	965	1361	P2	3	2	478	93.441	558	90.7828	no	-80	conserved	1578	5.23599	1819	9.21719	-241	no	2396	1.32303	##	##	##		##	##	##	##	##		##	##	##	##	##	no
Olfr722	923	1721	P2	923	1645	P1	3	1	442	92.541	614	100	no	-172	conserved	642	6.93553	##	##	##		792	0.523436	##	##	##		##	##	##	##	##		##	##	##	##	##	no
Olfr723	926	503	P2	926	981	P2	2	3	106	91.5103	82	92.4553	very short	24	conserved	296	8.4897	2502	5.64769	-2206	no	##	##	3312	1.89701	##		##	##	##	##	##		##	##	##	##	##	no
Olfr724	926	351	P1	926	451	P2	1	2	130	100	80	85.6631	very short	50	conserved	##	##	1010	14.3369	##		##	##	##	##	##		##	##	##	##	##		##	##	##	##	##	no
Olfr725	962	1414	P2	962	1505	P1	2	1	123	97.0879	253	100	no	-130	conserved	433	2.9121	##	##	##		##	##	##	##	##		##	##	##	##	##		##	##	##	##	##	no
Olfr726	962	6737	P2	962	4835	P2	3	3	237	94.0519	183	95.9698	no	54	conserved	1057	5.68245	1123	3.80032	-66	conserved	3787	0.265703	2153	0.229878	1634	no	##	##	##	##	##		##	##	##	##	##	no
Olfr727	971	15259	P2	971	13469	P2	4	4	109	86.2097	169	97.5053	no	-60	conserved	429	11.3611	1069	2.0047	-640	no	1109	1.84401	1849	0.362481	-740	no	1849	0.585243	2737	0.12753	-888	no	##	##	##	##	##	no
Olfr728	932	1392	P2	932	1101	P2	2	2	5504	94.5805	5520	95.4071	no	-16	conserved	6624	5.41953	6490	4.59293	134	conserved	##	##	##	##	##		##	##	##	##	##		##	##	##	##	##	no
Olfr729	968	1645	P4	968	1646	P2	4	3	515	60.9693	1986	82.6575	no	-1471	no	1995	28.3818	3046	15.7148	-1051	no	3095	9.71238	4256	1.62778	-1161	no	4225	0.936508	##	##	##		##	##	##	##	##	no
Olfr73	938	368	P1	938	463	P2	1	2	1834	100	41	88.4831	very short	1793	no	##	##	1911	11.5169	##		##	##	##	##	##		##	##	##	##	##		##	##	##	##	##	no
Olfr732	923	301	P3	923	373	P3	3	3	576	65.3478	559	62.0489	no	17	conserved	2816	30.1061	2819	35.6902	-3	conserved	5306	4.54607	3629	2.26096	1677	no	##	##	##	##	##		##	##	##	##	##	no
Olfr733	923	779	P2	923	1350	P3	3	4	1433	86.5078	1361	75.8798	no	72	conserved	2493	11.9297	2021	17.8721	472	no	3823	1.56242	2541	6.07011	1282	no	##	##	3371	0.177929	##		##	##	##	##	##	no
Olfr734	938	189	P3	938	283	P3	3	2	749	61.9372	1820	51.4209	no	-1071	no	3089	30.4502	2150	48.5791	939	no	3539	7.61256	##	##	##		##	##	##	##	##		##	##	##	##	##	no
Olfr735	1061	187	P3	1061	276	P3	3	3	991	71.1523	923	67.7219	no	68	conserved	5511	24.7985	2823	23.3034	2688	no	6441	4.04928	3613	8.97467	2828	no	##	##	##	##	##		##	##	##	##	##	no
Olfr738	932	183	P2	932	190	P3	2	3	527	85.6435	327	72.8016	no	200	no	1171	14.3565	787	26.1487	384	no	##	##	1198	1.04969	##		##	##	##	##	##		##	##	##	##	##	no
Olfr739	926	145	P2	926	191	P3	2	3	933	81.9693	713	74.5121	no	220	no	2434	18.0307	2353	19.4613	81	conserved	##	##	2455	6.02654	##		##	##	##	##	##		##	##	##	##	##	no
Olfr740	932	2165	P3	932	2696	P2	4	4	647	58.7608	27	88.382	very short	620	no	1147	37.4287	1147	11.0311	0	conserved	2807	3.20336	2767	0.440904	40	conserved	3690	0.607071	3689	0.146018	1	conserved	##	##	##	##	##	no
Olfr741	932	5308	P3	932	5378	P2	4	3	427	71.4507	567	97.4081	no	-140	conserved	667	25.7156	987	1.36051	-320	no	1947	1.8889	3020	1.23136	-1073	no	2848	0.944802	##	##	##		##	##	##	##	##	no
Olfr743	932	3155	P2	932	3087	P2	3	3	327	87.151	367	91.6958	no	-40	conserved	547	12.7289	547	8.30416	0	conserved	865	0.120125	690	0	175	conserved	##	##	##	##	##		##	##	##	##	##	no
Olfr744	968	215	P2	968	132	P2	2	2	1451	84.682	1471	88.1223	no	-20	conserved	2714	15.318	3582	11.8777	-868	no	##	##	##	##	##		##	##	##	##	##		##	##	##	##	##	no
Olfr745	983	387	P2	983	184	P2	2	2	287	98.2617	287	96.7181	no	0	conserved	1099	1.73827	617	3.28188	482	no	##	##	##	##	##		##	##	##	##	##		##	##	##	##	##	no
Olfr749	938	341	P1	938	290	P1	1	1	49	100	25	100	very short	24	conserved	##	##	##	##	##		##	##	##	##	##		##	##	##	##	##		##	##	##	##	##	no
Olfr767	926	123	P3	926	114	P3	3	2	113	75.7261	68	68.4515	very short	45	conserved	3533	15.1971	3838	31.5485	-305	no	5163	9.07671	##	##	##		##	##	##	##	##		##	##	##	##	##	no
Olfr769	935	309	P1	935	197	P3	1	2	2503	100	609	60.8517	no	1894	no	##	##	2519	39.1483	##		##	##	##	##	##		##	##	##	##	##		##	##	##	##	##	no
Olfr770	932	283	P2	932	214	P1	2	1	139	95.084	147	100	no	-8	conserved	529	4.916	##	##	##		##	##	##	##	##		##	##	##	##	##		##	##	##	##	##	no
Olfr772	932	220	P2	932	292	P2	2	2	999	89.1707	1016	90.5498	no	-17	conserved	1449	10.8293	1426	9.45019	23	conserved	##	##	##	##	##		##	##	##	##	##		##	##	##	##	##	no
Olfr774	935	203	P1	935	205	P2	1	2	317	100	74	94.4632	very short	243	no	##	##	317	5.53685	##		##	##	##	##	##		##	##	##	##	##		##	##	##	##	##	no
Olfr78	959	211	P2	959	85	P3	2	2	1233	87.5576	1147	69.1044	no	86	conserved	3643	12.4424	1897	30.8956	1746	no	##	##	##	##	##		##	##	##	##	##		##	##	##	##	##	no
Olfr780	935	107	P3	935	94	P3	2	2	542	59.206	262	69.9098	no	280	no	2436	40.794	2472	30.0902	-36	conserved	##	##	##	##	##		##	##	##	##	##		##	##	##	##	##	no
Olfr784	956	457	P2	956	618	P2	3	2	191	87.0437	171	94.1866	no	20	conserved	1631	10.637	1615	5.8134	16	conserved	2764	2.31928	##	##	##		##	##	##	##	##		##	##	##	##	##	no
Olfr786	935	592	P2	935	816	P2	2	2	51	91.6596	5	98.8525	very short	46	conserved	1321	8.3404	1328	1.1475	-7	conserved	##	##	##	##	##		##	##	##	##	##		##	##	##	##	##	no
Olfr787	935	278	P2	935	392	P1	2	1	3593	90.5075	3768	100	no	-175	conserved	3872	9.49248	##	##	##		##	##	##	##	##		##	##	##	##	##		##	##	##	##	##	no
Olfr788	932	1435	P2	932	1494	P2	3	3	501	90.092	521	92.2477	no	-20	conserved	3001	9.56042	2981	7.75226	20	conserved	3223	0.347591	3230	0	-7	conserved	##	##	##	##	##		##	##	##	##	##	no
Olfr790	941	148	P2	941	256	P2	2	2	1502	92.0187	1522	94.7984	no	-20	conserved	1625	7.9813	1655	5.20164	-30	conserved	##	##	##	##	##		##	##	##	##	##		##	##	##	##	##	no
Olfr791	935	509	P2	935	620	P2	2	2	888	95.0482	888	97.6356	no	0	conserved	1733	4.95183	2239	2.36436	-506	no	##	##	##	##	##		##	##	##	##	##		##	##	##	##	##	no
Olfr792	932	128	P1	908	114	P3	1	2	1082	100	456	66.5253	no	626	no	##	##	1069	33.4747	##		##	##	##	##	##		##	##	##	##	##		##	##	##	##	##	no
Olfr794	959	675	P2	959	744	P3	2	3	1383	96.5416	1283	75.9062	no	100	conserved	1874	3.45843	1563	23.1017	311	no	##	##	2724	0.992076	##		##	##	##	##	##		##	##	##	##	##	no
Olfr796	929	1290	P3	929	990	P2	4	4	704	63.891	722	82.4798	no	-18	conserved	1344	26.1609	1382	12.3075	-38	conserved	2344	8.74227	2362	4.37393	-18	conserved	3394	1.20583	2992	0.838835	402	no	##	##	##	##	##	no
Olfr798	932	275	P2	932	353	P3	3	2	179	81.9242	360	76.4103	no	-181	conserved	2519	16.053	2710	23.5897	-191	conserved	2689	2.02283	##	##	##		##	##	##	##	##		##	##	##	##	##	no
Olfr799	932	355	P1	932	413	P1	1	1	264	100	265	100	no	-1	conserved	##	##	##	##	##		##	##	##	##	##		##	##	##	##	##		##	##	##	##	##	no
Olfr8	929	558	P1	929	623	P2	1	2	2302	100	2088	93.165	no	214	no	##	##	2264	6.83502	##		##	##	##	##	##		##	##	##	##	##		##	##	##	##	##	no
Olfr801	953	575	P2	953	845	P2	3	3	1045	84.9979	1061	87.6834	no	-16	conserved	2465	13.2574	2441	9.8443	24	conserved	2575	1.74472	2551	2.47227	24	conserved	##	##	##	##	##		##	##	##	##	##	no
Olfr802	935	181	P3	935	253	P3	2	3	1409	27.7436	294	54.4537	no	1115	no	4119	72.2564	4094	37.9122	25	conserved	##	##	5304	7.6341	##		##	##	##	##	##		##	##	##	##	##	no
Olfr803	923	79	P2	923	84	P1	2	1	502	95.1215	673	100	no	-171	conserved	712	4.87852	##	##	##		##	##	##	##	##		##	##	##	##	##		##	##	##	##	##	no
Olfr805	956	1409	P2	956	1814	P2	3	3	503	96.7837	450	95.2761	no	53	conserved	3323	2.29608	1130	3.02861	2193	no	4153	0.920226	2700	1.69527	1453	no	##	##	##	##	##		##	##	##	##	##	no
Olfr806	938	929	P2	938	1029	P2	3	3	456	87.5409	436	89.58	no	20	conserved	1376	9.37215	1256	7.26987	120	conserved	2226	3.08697	2406	3.1501	-180	conserved	##	##	##	##	##		##	##	##	##	##	no
Olfr808	935	206	P3	935	299	P2	4	3	470	67.544	330	82.9494	no	140	conserved	1890	23.8365	1630	5.53283	260	no	3630	6.64923	3619	11.5178	11	conserved	3803	1.97031	##	##	##		##	##	##	##	##	no
Olfr809	938	284	P3	938	126	P3	3	3	1103	57.9877	663	60.1679	no	440	no	2043	37.002	2343	36.9312	-300	no	2606	5.01035	2635	2.9009	-29	conserved	##	##	##	##	##		##	##	##	##	##	no
Olfr810	935	380	P2	935	352	P2	2	2	2809	87.7292	2960	88.7488	no	-151	conserved	3939	12.2708	3370	11.2512	569	no	##	##	##	##	##		##	##	##	##	##		##	##	##	##	##	no
Olfr811	956	295	P3	956	332	P2	3	2	625	76.9407	575	97.159	no	50	conserved	945	20.3213	2845	2.84098	-1900	no	3255	2.73803	##	##	##		##	##	##	##	##		##	##	##	##	##	no
Olfr812	929	205	P1	929	121	P1	1	1	731	100	686	100	no	45	conserved	##	##	##	##	##		##	##	##	##	##		##	##	##	##	##		##	##	##	##	##	no
Olfr813	929	350	P2	929	267	P2	2	2	912	91.2275	927	96.4269	no	-15	conserved	1377	8.77254	4801	3.57307	-3424	no	##	##	##	##	##		##	##	##	##	##		##	##	##	##	##	no
Olfr819	941	628	P3	941	474	P3	2	3	2268	79.7766	662	71.7445	no	1606	no	3498	20.2234	2322	19.351	1176	no	##	##	2752	8.90443	##		##	##	##	##	##		##	##	##	##	##	no
Olfr820	935	946	P2	935	1432	P2	3	3	1031	81.9338	1031	86.4111	no	0	conserved	2771	16.203	2711	13.5889	60	conserved	2988	1.86319	2957	0	31	conserved	##	##	##	##	##		##	##	##	##	##	no
Olfr821	929	471	P2	929	682	P2	2	2	344	95.5396	304	97.0749	no	40	conserved	683	4.46044	542	2.92514	141	conserved	##	##	##	##	##		##	##	##	##	##		##	##	##	##	##	no
Olfr822	935	110	P3	935	122	P1	2	2	1210	60.6303	1530	100	no	-320	no	1557	39.3697	1937	0	-380	no	##	##	##	##	##		##	##	##	##	##		##	##	##	##	##	no
Olfr823	941	315	P1	944	337	P1	1	1	383	100	191	100	no	192	conserved	##	##	##	##	##		##	##	##	##	##		##	##	##	##	##		##	##	##	##	##	no
Olfr824	944	477	P3	944	481	P1	2	1	1802	67.8591	2641	100	no	-839	no	2612	32.1409	##	##	##		##	##	##	##	##		##	##	##	##	##		##	##	##	##	##	no
Olfr825	959	233	P3	959	339	P2	3	3	170	74.8816	56	89.0831	very short	114	conserved	2530	20.2193	2496	8.16368	34	conserved	2640	4.89914	2926	2.7532	-286	no	##	##	##	##	##		##	##	##	##	##	no
Olfr826	938	264	P2	938	229	P2	2	2	199	86.6097	319	93.5734	no	-120	conserved	1469	13.3903	4009	6.42663	-2540	no	##	##	##	##	##		##	##	##	##	##		##	##	##	##	##	no
Olfr827	965	299	P3	965	469	P3	2	3	984	53.1807	699	64.5921	no	285	no	7114	46.8193	7059	34.5806	55	conserved	##	##	7549	0.827327	##		##	##	##	##	##		##	##	##	##	##	no
Olfr828	935	141	P1	935	181	P1	1	2	602	100	602	100	no	0	conserved	##	##	972	0	##		##	##	##	##	##		##	##	##	##	##		##	##	##	##	##	no
Olfr829	935	146	P2	935	112	P2	2	2	1322	81.3692	1402	91.2852	no	-80	conserved	2143	18.6308	1727	8.71484	416	no	##	##	##	##	##		##	##	##	##	##		##	##	##	##	##	no
Olfr835	932	545	P1	932	824	P2	1	2	1632	100	1606	98.7361	no	26	conserved	##	##	1821	1.26392	##		##	##	##	##	##		##	##	##	##	##		##	##	##	##	##	no
Olfr839-ps1	935	147	P4	935	107	P3	3	3	2111	30.9708	357	36.8	no	1754	no	6251	56.4404	6237	60.2826	14	conserved	7521	12.5888	6567	2.91738	954	no	##	##	##	##	##		##	##	##	##	##	no
Olfr843	938	204	P3	938	150	P4	2	3	2918	48.1165	653	57.1465	no	2265	no	5408	51.8835	2653	18.44	2755	no	##	##	5343	24.4135	##		##	##	##	##	##		##	##	##	##	##	no
Olfr845	935	337	P3	935	244	P3	3	2	422	61.708	1962	77.4098	no	-1540	no	2222	35.7491	2462	22.5902	-240	no	2821	2.54293	##	##	##		##	##	##	##	##		##	##	##	##	##	no
Olfr849	935	337	P4	935	389	P3	3	3	3062	60.6788	3102	69.5692	no	-40	conserved	4662	28.1919	4782	22.7981	-120	conserved	5511	11.1294	5501	7.63262	10	conserved	##	##	##	##	##		##	##	##	##	##	no
Olfr853	910	66	P2	914	51	P3	2	2	2710	80.0499	2708	79.9311	no	2	conserved	4280	19.9501	5058	20.0689	-778	no	##	##	##	##	##		##	##	##	##	##		##	##	##	##	##	no
Olfr855	935	285	P2	935	320	P1	2	1	2	98.8187	566	100	very short	-564	no	1047	1.18132	##	##	##		##	##	##	##	##		##	##	##	##	##		##	##	##	##	##	no
Olfr859	926	275	P4	926	254	P2	3	3	713	79.4298	933	80.2112	no	-220	no	4233	10.2854	4233	10.942	0	conserved	8359	10.2848	8310	8.84684	49	conserved	##	##	##	##	##		##	##	##	##	##	no
Olfr860	950	122	P2	950	130	P2	2	2	390	92.3529	292	99.2275	no	98	conserved	900	7.64706	1642	0.772487	-742	no	##	##	##	##	##		##	##	##	##	##		##	##	##	##	##	no
Olfr867	992	146	P1	992	196	P1	1	1	3514	100	3504	100	no	10	conserved	##	##	##	##	##		##	##	##	##	##		##	##	##	##	##		##	##	##	##	##	no
Olfr868	926	696	P3	926	818	P3	3	4	2760	72.3344	1440	39.3165	no	1320	no	3100	26.6892	2780	54.2424	320	no	4438	0.976405	3100	5.11725	1338	no	##	##	4020	1.32387	##		##	##	##	##	##	no
Olfr869	939	451	P2	939	347	P2	2	3	211	86.4709	91	85.9706	very short	120	conserved	768	13.5291	551	13.3148	217	no	##	##	1153	0.714678	##		##	##	##	##	##		##	##	##	##	##	no
Olfr870	932	206	P1	932	422	P2	1	2	2115	100	52	85.5882	very short	2063	no	##	##	2102	14.4118	##		##	##	##	##	##		##	##	##	##	##		##	##	##	##	##	no
Olfr872	939	162	P2	939	113	P1	2	1	831	97.2388	839	100	no	-8	conserved	1183	2.76116	##	##	##		##	##	##	##	##		##	##	##	##	##		##	##	##	##	##	no
Olfr876	929	165	P4	929	82	P3	3	4	443	45.5261	383	61.6482	no	60	conserved	3303	43.1212	3243	31.636	60	conserved	5628	11.3527	4643	2.8821	985	no	##	##	5624	3.83367	##		##	##	##	##	##	no
Olfr877	900	73	P1	883	55	P1	1	1	1582	100	1557	100	no	25	conserved	##	##	##	##	##		##	##	##	##	##		##	##	##	##	##		##	##	##	##	##	no
Olfr881	926	227	P2	926	123	P2	2	2	2587	87.8633	2587	93.3626	no	0	conserved	3066	12.1367	3515	6.63742	-449	no	##	##	##	##	##		##	##	##	##	##		##	##	##	##	##	no
Olfr884	926	433	P2	926	388	P2	2	2	2029	96.2647	2009	90.541	no	20	conserved	3581	3.73527	2355	9.45898	1226	no	##	##	##	##	##		##	##	##	##	##		##	##	##	##	##	no
Olfr889	926	126	P3	926	106	P3	2	2	3187	70.6211	3327	57.9986	no	-140	conserved	4456	29.3789	4521	42.0014	-65	conserved	##	##	##	##	##		##	##	##	##	##		##	##	##	##	##	no
Olfr890	926	74	P1	926	61	P1	1	1	4377	100	4343	100	no	34	conserved	##	##	##	##	##		##	##	##	##	##		##	##	##	##	##		##	##	##	##	##	no
Olfr893	929	263	P2	929	274	P2	2	3	1564	96.229	1344	91.0598	no	220	no	1797	3.77104	1604	7.02815	193	conserved	##	##	2125	1.91209	##		##	##	##	##	##		##	##	##	##	##	no
Olfr895	923	253	P2	923	195	P2	2	2	283	91.9477	263	92.11	no	20	conserved	2530	8.05227	2757	7.89	-227	no	##	##	##	##	##		##	##	##	##	##		##	##	##	##	##	no
Olfr896-ps1	923	102	P1	923	144	P3	1	2	1531	100	483	60.1274	no	1048	no	##	##	1598	39.8726	##		##	##	##	##	##		##	##	##	##	##		##	##	##	##	##	no
Olfr90	929	448	P3	929	381	P3	3	2	216	74.2248	272	73.7763	no	-56	conserved	1176	20.4596	1362	26.2237	-186	conserved	1366	5.31561	##	##	##		##	##	##	##	##		##	##	##	##	##	no
Olfr901	932	111	P3	932	202	P2	2	3	181	77.4568	161	81.1653	no	20	conserved	1491	22.5432	1061	7.49775	430	no	##	##	1966	11.337	##		##	##	##	##	##		##	##	##	##	##	no
Olfr902	926	138	P2	926	80	P3	2	2	657	81.4152	737	78.3526	no	-80	conserved	3317	18.5848	1730	21.6474	1587	no	##	##	##	##	##		##	##	##	##	##		##	##	##	##	##	no
Olfr904	929	167	P3	929	78	P3	2	2	161	75.7988	101	58.5238	no	60	conserved	3996	24.2012	4032	41.4762	-36	conserved	##	##	##	##	##		##	##	##	##	##		##	##	##	##	##	no
Olfr912-201	929	415	P1	929	922	P3	1	2	954	100	145	59.8752	no	809	no	##	##	946	40.1248	##		##	##	##	##	##		##	##	##	##	##		##	##	##	##	##	no
Olfr912-202	929	592	P2	929	1268	P2	3	2	45	90.4948	65	94.4453	very short	-20	conserved	4665	8.32753	4709	5.55472	-44	conserved	5137	1.1777	##	##	##		##	##	##	##	##		##	##	##	##	##	no
Olfr913	935	166	P2	935	274	P1	2	1	1059	97.8584	1125	100	no	-66	conserved	1370	2.1416	##	##	##		##	##	##	##	##		##	##	##	##	##		##	##	##	##	##	no
Olfr914	947	348	P1	947	519	P2	1	3	3524	100	50	87.0395	very short	3474	no	##	##	2250	5.66324	##		##	##	3564	7.29727	##		##	##	##	##	##		##	##	##	##	##	no
Olfr916	929	148	P3	929	60	P3	2	2	129	72.8371	131	56.3333	no	-2	conserved	2499	27.1629	2421	43.6667	78	conserved	##	##	##	##	##		##	##	##	##	##		##	##	##	##	##	no
Olfr92	935	127	P1	935	210	P1	1	1	539	100	486	100	no	53	conserved	##	##	##	##	##		##	##	##	##	##		##	##	##	##	##		##	##	##	##	##	no
Olfr920	921	116	P3	929	195	P3	3	2	785	62.6108	2405	78.7551	no	-1620	no	2485	29.4007	3498	21.2449	-1013	no	3570	7.98847	##	##	##		##	##	##	##	##		##	##	##	##	##	no
Olfr921	938	626	P3	938	981	P2	3	4	1356	64.6238	36	85.8876	very short	1320	no	2516	31.1413	1376	8.53075	1140	no	3162	4.23492	2516	4.72052	646	no	##	##	3125	0.861096	##		##	##	##	##	##	no
Olfr923	932	280	P2	932	102	P3	2	3	1240	92.5229	560	65.3537	no	680	no	2165	7.47712	1260	31.7964	905	no	##	##	2180	2.84987	##		##	##	##	##	##		##	##	##	##	##	no
Olfr93	935	511	P2	935	583	P1	2	1	1172	95.8703	1353	100	no	-181	conserved	1602	4.12967	##	##	##		##	##	##	##	##		##	##	##	##	##		##	##	##	##	##	no
Olfr934	929	176	P1	929	107	P3	1	2	297	100	348	65.8824	no	-51	conserved	##	##	858	34.1176	##		##	##	##	##	##		##	##	##	##	##		##	##	##	##	##	no
Olfr935	923	174	P1	923	111	P1	1	1	539	100	417	100	no	122	conserved	##	##	##	##	##		##	##	##	##	##		##	##	##	##	##		##	##	##	##	##	no
Olfr944	932	125	P1	932	109	P1	1	1	39	100	53	100	very short	-14	conserved	##	##	##	##	##		##	##	##	##	##		##	##	##	##	##		##	##	##	##	##	no
Olfr954	929	128	P2	932	260	P2	2	2	242	80.3876	242	85.8453	no	0	conserved	3544	19.6124	2322	14.1547	1222	no	##	##	##	##	##		##	##	##	##	##		##	##	##	##	##	no
Olfr957	932	283	P2	932	189	P2	2	2	411	89.3103	303	96.5399	no	108	conserved	1781	10.6897	1693	3.46009	88	conserved	##	##	##	##	##		##	##	##	##	##		##	##	##	##	##	no
Olfr959	932	189	P1	932	81	P1	1	1	2922	100	2956	100	no	-34	conserved	##	##	##	##	##		##	##	##	##	##		##	##	##	##	##		##	##	##	##	##	no
Olfr96	938	403	P1	938	399	P1	1	1	656	100	608	100	no	48	conserved	##	##	##	##	##		##	##	##	##	##		##	##	##	##	##		##	##	##	##	##	no
Olfr961	941	195	P2	941	121	P1	2	1	1693	88.7617	1925	100	no	-232	no	1814	11.2383	##	##	##		##	##	##	##	##		##	##	##	##	##		##	##	##	##	##	no
Olfr963	932	125	P2	932	129	P2	2	2	720	86.8657	620	83.2463	no	100	conserved	2816	13.1343	1047	16.7537	1769	no	##	##	##	##	##		##	##	##	##	##		##	##	##	##	##	no
Olfr965	935	300	P2	935	238	P2	2	2	318	91.5414	278	99.2415	no	40	conserved	421	8.45857	754	0.758485	-333	no	##	##	##	##	##		##	##	##	##	##		##	##	##	##	##	no
Olfr967	929	80	P1	929	83	P1	1	1	1571	100	176	100	no	1395	no	##	##	##	##	##		##	##	##	##	##		##	##	##	##	##		##	##	##	##	##	no
Olfr969	932	1557	P1	932	1510	P1	1	1	321	100	326	100	no	-5	conserved	##	##	##	##	##		##	##	##	##	##		##	##	##	##	##		##	##	##	##	##	no
Olfr97	929	379	P2	929	385	P2	2	2	346	88.3266	416	98.6071	no	-70	conserved	476	11.6734	746	1.39293	-270	no	##	##	##	##	##		##	##	##	##	##		##	##	##	##	##	no
Olfr970	932	208	P1	932	215	P1	1	1	417	100	424	100	no	-7	conserved	##	##	##	##	##		##	##	##	##	##		##	##	##	##	##		##	##	##	##	##	no
Olfr972	941	675	P1	941	519	P1	1	1	446	100	408	100	no	38	conserved	##	##	##	##	##		##	##	##	##	##		##	##	##	##	##		##	##	##	##	##	no
Olfr974	929	404	P2	929	495	P2	3	2	118	92.3902	118	93.1213	no	0	conserved	1858	4.85981	2014	6.87875	-156	conserved	2072	2.74994	##	##	##		##	##	##	##	##		##	##	##	##	##	no
Olfr976	941	148	P2	941	107	P2	2	2	1686	93.5624	1725	89.4	no	-39	conserved	1956	6.43757	2895	10.6	-939	no	##	##	##	##	##		##	##	##	##	##		##	##	##	##	##	no
Olfr983	932	282	P2	932	183	P2	3	2	810	81.1886	797	82.9388	no	13	conserved	5050	15.7501	1887	17.0612	3163	no	5860	3.06122	##	##	##		##	##	##	##	##		##	##	##	##	##	no
Olfr984	941	424	P3	941	454	P3	3	4	3399	79.4439	1179	32.9403	no	2220	no	4399	19.2367	3379	57.9612	1020	no	4589	1.31939	4419	6.0882	170	conserved	##	##	4829	3.01033	##		##	##	##	##	##	no
Olfr985	932	272	P3	932	216	P1	3	1	25	76.5625	719	100	very short	-694	no	665	21.3967	##	##	##		815	2.04082	##	##	##		##	##	##	##	##		##	##	##	##	##	no
Olfr987	926	383	P1	926	367	P1	1	1	221	100	192	100	no	29	conserved	##	##	##	##	##		##	##	##	##	##		##	##	##	##	##		##	##	##	##	##	no
Olfr988	926	349	P2	926	362	P2	2	2	140	97.9487	134	93.107	no	6	conserved	490	2.05128	404	6.893	86	conserved	##	##	##	##	##		##	##	##	##	##		##	##	##	##	##	no
Olfr99	914	471	P1	914	379	P1	1	1	457	100	462	100	no	-5	conserved	##	##	##	##	##		##	##	##	##	##		##	##	##	##	##		##	##	##	##	##	no
Olfr992	926	87	P2	926	72	P1	2	1	525	88.76	648	100	no	-123	conserved	1475	11.24	##	##	##		##	##	##	##	##		##	##	##	##	##		##	##	##	##	##	no
Olfr994	941	400	P2	941	257	P2	2	2	384	97.7534	314	99.7068	no	70	conserved	814	2.2466	1364	0.293184	-550	no	##	##	##	##	##		##	##	##	##	##		##	##	##	##	##	no
OlfrAC073945.2	930	124	P1	930	152	P1	1	2	1148	100	1018	100	no	130	conserved	##	##	1148	0	##		##	##	##	##	##		##	##	##	##	##		##	##	##	##	##	no
OlfrGm10310	941	786	P1	941	719	P2	1	2	3392	100	318	86.0428	no	3074	no	##	##	3408	13.9572	##		##	##	##	##	##		##	##	##	##	##		##	##	##	##	##	no
OlfrGm13723	944	920	P4	944	1053	P3	5	4	324	47.6481	317	66.6585	no	7	conserved	2524	35.9618	2537	25.3706	-13	conserved	3144	11.2885	3757	6.72689	-613	no	3864	3.52266	5307	1.24395	-1443	no	6074	1.57896	##	##	##	no
OlfrGm13757	914	348	P3	914	379	P3	3	3	1414	61.6883	1410	67.1367	no	4	conserved	3054	35.7035	3050	28.2301	4	conserved	3384	2.60818	3520	4.6332	-136	conserved	##	##	##	##	##		##	##	##	##	##	no
OlfrGm13762	932	2189	P1	932	1663	P2	1	2	817	100	819	99.7616	no	-2	conserved	##	##	1069	0.238428	##		##	##	##	##	##		##	##	##	##	##		##	##	##	##	##	no
OlfrGm13769	926	474	P1	926	421	P2	1	2	1396	100	1219	97.1231	no	177	conserved	##	##	1417	2.8769	##		##	##	##	##	##		##	##	##	##	##		##	##	##	##	##	no
OlfrGm4461	944	707	P3	944	734	P3	2	2	3041	61.3004	2991	66.5259	no	50	conserved	4191	38.6996	4181	33.4741	10	conserved	##	##	##	##	##		##	##	##	##	##		##	##	##	##	##	no

## Sheet: female_IS2014_vs_female_IS2017
Gene name	Length_CDSmin female_IS2014	Counts_CDSmin female_IS2014	Quantitative profile female_IS2014	Length_CDSmin female_IS2017	Counts_CDSmin female_IS2017	Quantitative profile female_IS2017	Nb 3'UTR isoforms female_IS2014	Nb 3'UTR isoforms female_IS2017	length_utr1 female_IS2014	%RA_utr1 female_IS2014	length_utr1 female_IS2017	%RA_utr1 female_IS2017	very short (length<100)	∆length_utr1 female	Conserved female	length_utr2 female_IS2014	%RA_utr2 female_IS2014	length_utr2 female_IS2017	%RA_utr2 female_IS2017	∆length_utr2 female	Conserved female	length_utr3 female_IS2014	%RA_utr3 female_IS2014	length_utr3 female_IS2017	%RA_utr3 female_IS2017	∆length_utr3 female	Conserved female	length_utr4 female_IS2014	%RA_utr4 female_IS2014	length_utr4 female_IS2017	%RA_utr4 female_IS2017	∆length_utr4 female	Conserved female	length_utr5 female_IS2014	%RA_utr5 female_IS2014	length_utr5 female_IS2017	%RA_utr5 female_IS2017	∆length_utr5 female	Conserved female
Olfr1	941	780	P3	941	883	P2	2	2	1147	74.5111	1191	84.7255	no	-44	conserved	1507	25.4889	1531	15.2745	-24	conserved	##	##	##	##	##		##	##	##	##	##	##	##	##	##	##	##
Olfr1006	935	649	P3	935	760	P2	3	2	118	67.7252	556	97.4915	no	-438	no	558	30.8345	866	2.50846	-308	no	1748	1.44025	##	##	##		##	##	##	##	##	##	##	##	##	##	##
Olfr101	923	434	P2	923	410	P2	2	3	891	88.2677	36	85.9973	very short	855	no	1941	11.7323	876	12.4155	1065	no	##	##	2126	1.5872	##		##	##	##	##	##	##	##	##	##	##	##
Olfr1015	935	954	P1	935	1126	P3	1	2	1364	100	92	67.4399	very short	1272	no	##	##	1335	32.5601	##		##	##	##	##	##		##	##	##	##	##	##	##	##	##	##	##
Olfr1018	932	840	P2	932	732	P1	2	1	299	97.9688	316	100	no	-17	conserved	779	2.03125	##	##	##	no	##	##	##	##	##		##	##	##	##	##	##	##	##	##	##	##
Olfr1019	929	338	P2	929	274	P2	2	2	505	86.2947	322	84.3229	no	183	conserved	1235	13.7053	1292	15.6771	-57		##	##	##	##	##		##	##	##	##	##	##	##	##	##	##	##
Olfr102	923	235	P3	923	160	P3	3	3	831	61.7444	931	73.4566	no	-100	conserved	3211	29.6639	3891	20.154	-680		4301	8.59171	4201	6.3894	100		##	##	##	##	##	##	##	##	##	##	##
Olfr1020	950	258	P1	950	206	P2	1	2	1390	100	1160	96.3659	no	230	no	##	##	1384	3.63409	##	no	##	##	##	##	##	no	##	##	##	##	##	##	##	##	##	##	##
Olfr103	938	161	P3	938	182	P3	2	2	759	54.8784	569	66.7755	no	190	conserved	1989	45.1216	1939	33.2245	50	conserved	##	##	##	##	##		##	##	##	##	##	##	##	##	##	##	##
Olfr1033	929	193	P2	929	136	P2	2	2	2499	95.7858	2439	88.9965	no	60	conserved	3195	4.21422	2870	11.0035	325	no	##	##	##	##	##		##	##	##	##	##	##	##	##	##	##	##
Olfr1037	962	201	P1	962	120	P1	1	1	291	100	131	100	no	160	conserved	##	##	##	##	##	no	##	##	##	##	##		##	##	##	##	##	##	##	##	##	##	##
Olfr1045	944	259	P3	944	242	P2	2	2	537	69.5725	504	81.5263	no	33	conserved	2227	30.4275	1914	18.4737	313	no	##	##	##	##	##		##	##	##	##	##	##	##	##	##	##	##
Olfr1046	947	549	P2	947	464	P2	2	2	1043	91.2674	1062	95.2	no	-19	conserved	1693	8.7326	1812	4.8	-119	conserved	##	##	##	##	##		##	##	##	##	##	##	##	##	##	##	##
Olfr1051	923	151	P3	923	145	P1	2	1	1439	74.739	89	100	very short	1350	no	4149	25.261	##	##	##	no	##	##	##	##	##		##	##	##	##	##	##	##	##	##	##	##
Olfr1052	935	233	P2	935	331	P2	2	2	120	96.6924	160	97.4129	no	-40	conserved	1027	3.30761	594	2.58711	433	no	##	##	##	##	##		##	##	##	##	##	##	##	##	##	##	##
Olfr1054	935	100	P2	935	144	P2	2	2	232	95.7037	119	87.4737	no	113	conserved	502	4.2963	269	12.5263	233	no	##	##	##	##	##		##	##	##	##	##	##	##	##	##	##	##
Olfr1056	938	192	P1	938	170	P2	1	2	1018	100	1035	92.9592	no	-17	conserved	##	##	1245	7.04082	##	no	##	##	##	##	##	no	##	##	##	##	##	##	##	##	##	##	##
Olfr1057	944	209	P3	944	155	P3	3	2	448	55.845	453	75.2635	no	-5	conserved	1548	36.8336	2023	24.7365	-475	no	2618	7.32146	##	##	##	no	##	##	##	##	##	##	##	##	##	##	##
Olfr1065	938	200	P1	938	213	P1	1	1	1020	100	1077	100	no	-57	conserved	##	##	##	##	##		##	##	##	##	##		##	##	##	##	##	##	##	##	##	##	##
Olfr107	926	314	P1	926	283	P1	1	1	1001	100	938	100	no	63	conserved	##	##	##	##	##	no	##	##	##	##	##		##	##	##	##	##	##	##	##	##	##	##
Olfr1079	938	349	P3	938	409	P2	3	2	307	75.2782	320	93.772	no	-13	conserved	1047	22.2328	1150	6.22799	-103		2517	2.489	##	##	##		##	##	##	##	##	##	##	##	##	##	##
Olfr1080	938	576	P2	938	846	P2	2	2	481	97.8551	393	98.8052	no	88	conserved	871	2.14493	1143	1.19479	-272	no	##	##	##	##	##	no	##	##	##	##	##	##	##	##	##	##	##
Olfr1082	938	199	P1	938	168	P2	1	2	405	100	337	95.3709	no	68	conserved	##	##	467	4.62912	##	no	##	##	##	##	##		##	##	##	##	##	##	##	##	##	##	##
Olfr1085	938	173	P2	938	292	P3	2	4	1207	89.389	316	67.1273	no	891	no	3677	10.611	1236	25.1825	2441		##	##	2996	5.50932	##		##	##	4066	2.18093	##	##	##	##	##	##	##
Olfr1087	938	248	P2	938	265	P3	2	2	391	83.311	394	79.4524	no	-3	conserved	2801	16.689	2764	20.5476	37	conserved	##	##	##	##	##	no	##	##	##	##	##	##	##	##	##	##	##
Olfr109	941	439	P2	941	291	P2	2	2	3847	95.8126	3827	92.8094	no	20	conserved	4719	4.18737	4724	7.19064	-5		##	##	##	##	##		##	##	##	##	##	##	##	##	##	##	##
Olfr1093	965	786	P2	965	909	P2	2	3	129	91.6954	89	89.3296	very short	40	conserved	1065	8.30457	1029	8.34293	36	conserved	##	##	2250	2.32751	##	no	##	##	##	##	##	##	##	##	##	##	##
Olfr1097	944	820	P3	944	1164	P3	3	3	1093	33.1162	142	64.2634	no	951	no	3113	64.9238	3002	34.727	111	conserved	3723	1.96004	3512	1.0096	211		##	##	##	##	##	##	##	##	##	##	##
Olfr1098	942	128	P3	944	226	P2	3	4	1100	54.2005	4	95.499	very short	1096	no	2820	37.8745	1564	2.77546	1256	no	3530	7.92507	3184	1.42431	346		##	##	3474	0.301224	##	##	##	##	##	##	##
Olfr1099	935	652	P3	935	867	P4	3	3	2998	62.0914	156	61.0862	no	2842	no	3338	36.284	2936	27.432	402	no	3688	1.62466	3466	11.4818	222		##	##	##	##	##	##	##	##	##	##	##
Olfr11	938	523	P4	938	472	P3	3	3	1289	52.4818	1000	76.5831	no	289	no	1709	27.6889	1800	20.3675	-91		1999	19.8293	1990	3.0494	9		##	##	##	##	##	##	##	##	##	##	##
Olfr110	950	1542	P1	950	1753	P2	1	2	561	100	6	95.1351	very short	555	no	##	##	561	4.86486	##	no	##	##	##	##	##	no	##	##	##	##	##	##	##	##	##	##	##
Olfr1100	962	247	P1	962	329	P2	1	2	1772	100	1640	90.7012	no	132	conserved	##	##	1750	9.29881	##		##	##	##	##	##		##	##	##	##	##	##	##	##	##	##	##
Olfr1107	935	201	P2	935	213	P3	2	3	81	80.1963	130	69.4167	very short	-49	conserved	2511	19.8037	2350	25.2224	161	conserved	##	##	2520	5.36082	##	no	##	##	##	##	##	##	##	##	##	##	##
Olfr1110	935	1721	P2	935	2315	P2	2	2	461	95.0252	457	96.834	no	4	conserved	1711	4.97482	1727	3.16602	-16	conserved	##	##	##	##	##		##	##	##	##	##	##	##	##	##	##	##
Olfr1111	935	196	P1	935	216	P2	1	2	603	100	132	88.0955	no	471	no	##	##	782	11.9045	##	no	##	##	##	##	##		##	##	##	##	##	##	##	##	##	##	##
Olfr1112	953	872	P2	953	1654	P2	2	2	183	98.0094	3	99.3464	very short	180	conserved	1134	1.99065	214	0.653595	920		##	##	##	##	##		##	##	##	##	##	##	##	##	##	##	##
Olfr1115	977	122	P2	977	157	P2	2	2	943	90.2758	783	90.0803	no	160	conserved	1805	9.72416	1430	9.91968	375	no	##	##	##	##	##	no	##	##	##	##	##	##	##	##	##	##	##
Olfr1116	920	208	P4	920	212	P3	4	4	446	78.3794	466	78.2918	no	-20	conserved	5586	8.23586	5026	12.5372	560	no	13626	9.92695	12806	4.78936	820	no	13759	3.45779	14002	4.38161	-243	##	##	##	##	##	##
Olfr1117-ps1	920	275	P3	920	355	P3	3	3	646	64.9451	46	78.4268	very short	600	no	3666	30.8517	3206	17.7763	460	no	4592	4.20316	3872	3.79695	720		##	##	##	##	##	##	##	##	##	##	##
Olfr112	899	196	P1	899	240	P2	1	2	1661	100	1489	93.7437	no	172	conserved	##	##	1659	6.2563	##	no	##	##	##	##	##		##	##	##	##	##	##	##	##	##	##	##
Olfr1123	968	616	P4	968	674	P2	4	4	764	58.9407	4	96.3168	very short	760	no	2864	20.5751	2104	1.66769	760	no	4184	17.1324	4284	1.8735	-100	conserved	4865	3.35172	4865	0.142019	0	##	##	##	##	##	##
Olfr1124	953	348	P1	953	505	P2	1	3	1230	100	277	86.914	no	953	no	##	##	1217	10.7825	##	no	##	##	1573	2.30353	##		##	##	##	##	##	##	##	##	##	##	##
Olfr1126	941	469	P2	941	815	P2	2	3	609	91.9506	149	88.9192	no	460	no	818	8.04938	609	10.2875	209		##	##	866	0.793334	##		##	##	##	##	##	##	##	##	##	##	##
Olfr1129	941	421	P3	941	561	P2	3	3	149	65.9306	9	94.5481	very short	140	conserved	1229	31.9962	1149	5.26201	80		1331	2.07319	1916	0.18992	-585		##	##	##	##	##	##	##	##	##	##	##
Olfr113	935	91	P2	935	114	P2	2	2	2185	81.3048	2237	84.3347	no	-52	conserved	2735	18.6952	2447	15.6653	288		##	##	##	##	##		##	##	##	##	##	##	##	##	##	##	##
Olfr1130	941	142	P2	941	141	P2	2	2	1127	81.7154	198	87.179	no	929	no	2808	18.2846	2136	12.821	672	no	##	##	##	##	##		##	##	##	##	##	##	##	##	##	##	##
Olfr114	919	54	P1	935	98	P1	1	1	167	100	179	100	no	-12	conserved	##	##	##	##	##	no	##	##	##	##	##		##	##	##	##	##	##	##	##	##	##	##
Olfr1143	929	273	P2	929	306	P2	2	2	938	85.8777	963	95.7143	no	-25	conserved	1061	14.1223	1712	4.28571	-651	no	##	##	##	##	##		##	##	##	##	##	##	##	##	##	##	##
Olfr1148	941	391	P3	941	438	P3	3	3	1229	79.663	669	58.0252	no	560	no	2249	15.7008	1629	35.5042	620	no	2771	4.63621	2596	6.47065	175		##	##	##	##	##	##	##	##	##	##	##
Olfr115	929	235	P2	929	255	P3	2	3	61	85.2229	111	79.004	very short	-50	conserved	991	14.7771	871	18.9173	120	conserved	##	##	1761	2.07875	##	no	##	##	##	##	##	##	##	##	##	##	##
Olfr1154	929	278	P2	929	271	P2	2	2	1301	89.95	1321	91.1456	no	-20	conserved	3971	10.05	3911	8.8544	60	conserved	##	##	##	##	##		##	##	##	##	##	##	##	##	##	##	##
Olfr1155	941	242	P1	941	344	P1	1	1	1048	100	977	100	no	71	conserved	##	##	##	##	##	no	##	##	##	##	##		##	##	##	##	##	##	##	##	##	##	##
Olfr1157	935	288	P2	935	272	P2	2	2	945	82.0479	1255	80.8455	no	-310	no	3615	17.9521	2425	19.1545	1190	no	##	##	##	##	##		##	##	##	##	##	##	##	##	##	##	##
Olfr116	962	796	P2	962	768	P2	3	3	24	89.6271	2	99.3492	very short	22	conserved	2924	8.33898	2942	0.484453	-18	conserved	3094	2.0339	3092	0.166389	2		##	##	##	##	##	##	##	##	##	##	##
Olfr117	950	805	P2	950	841	P2	2	2	1518	84.0211	1399	91.5929	no	119	conserved	1968	15.9789	1909	8.40714	59	conserved	##	##	##	##	##		##	##	##	##	##	##	##	##	##	##	##
Olfr1170	947	164	P2	947	205	P3	2	2	1776	94.681	330	58.3158	no	1446	no	2406	5.31896	1860	41.6842	546	no	##	##	##	##	##		##	##	##	##	##	##	##	##	##	##	##
Olfr1178	968	958	P4	968	1352	P2	5	4	640	76.9215	640	83.1509	no	0	conserved	2700	9.6568	2720	9.7536	-20	conserved	5300	9.26682	4900	5.46361	400		8940	3.01868	6982	1.63192	1958	9399	1.13618	##	##	##	##
Olfr1184	932	251	P3	932	337	P2	3	2	210	61.4729	1630	95.2375	no	-1420	no	1850	36.1093	3514	4.76246	-1664	no	2674	2.41784	##	##	##		##	##	##	##	##	##	##	##	##	##	##
Olfr1189	917	161	P2	917	128	P1	2	1	35	89.426	28	100	very short	7	conserved	697	10.574	##	##	##	no	##	##	##	##	##		##	##	##	##	##	##	##	##	##	##	##
Olfr119	962	398	P2	962	437	P2	2	2	445	91.5258	485	90.6404	no	-40	conserved	2827	8.47421	2766	9.35965	61		##	##	##	##	##		##	##	##	##	##	##	##	##	##	##	##
Olfr1196	941	524	P1	941	659	P2	1	2	3033	100	2956	98.3301	no	77	conserved	##	##	3366	1.66989	##	no	##	##	##	##	##		##	##	##	##	##	##	##	##	##	##	##
Olfr1197	941	1249	P2	941	1268	P2	3	3	1659	85.2593	1664	81.5288	no	-5	conserved	2479	12.9061	2224	16.501	255	no	4189	1.83461	2974	1.97026	1215	no	##	##	##	##	##	##	##	##	##	##	##
Olfr1198	923	363	P2	923	517	P2	2	2	332	89.4188	246	92.7276	no	86	conserved	2022	10.5812	1976	7.27237	46	conserved	##	##	##	##	##	no	##	##	##	##	##	##	##	##	##	##	##
Olfr1199	929	1115	P3	929	1614	P2	3	2	122	79.2148	105	83.4179	no	17	conserved	1522	20.1052	1555	16.5821	-33	conserved	1792	0.679969	##	##	##		##	##	##	##	##	##	##	##	##	##	##
Olfr12	998	1026	P2	998	959	P2	2	2	950	94.6193	930	94.6708	no	20	conserved	2506	5.38066	2516	5.3292	-10	conserved	##	##	##	##	##		##	##	##	##	##	##	##	##	##	##	##
Olfr120	962	341	P2	962	328	P2	2	2	185	97.7881	145	96.3795	no	40	conserved	389	2.21186	412	3.62047	-23	conserved	##	##	##	##	##	no	##	##	##	##	##	##	##	##	##	##	##
Olfr1200	1007	916	P2	1007	1100	P3	3	4	1487	81.0533	1142	79.5231	no	345	no	2447	12.1174	2422	15.2897	25		3817	6.82935	3742	4.75249	75		##	##	3952	0.434739	##	##	##	##	##	##	##
Olfr1202	926	254	P3	926	313	P3	3	3	435	47.0968	915	57.1382	no	-480	no	2475	45.5472	2535	40.3019	-60	conserved	2800	7.35596	2856	2.55991	-56		##	##	##	##	##	##	##	##	##	##	##
Olfr1204	926	375	P4	926	202	P3	3	3	2895	51.2406	2995	69.0577	no	-100	conserved	3995	33.575	5075	27.0417	-1080	no	5032	15.1843	5207	3.9006	-175		##	##	##	##	##	##	##	##	##	##	##
Olfr1205	920	794	P2	920	601	P3	4	2	30	85.4722	1190	57.4935	very short	-1160	no	1590	5.3301	5064	42.5065	-3474		5070	9.01056	##	##	##		5252	0.187093	##	##	##	##	##	##	##	##	##
Olfr1206	920	1299	P3	920	1149	P3	3	3	1729	52.3055	1229	39.9743	no	500	no	2229	46.6828	2229	58.4907	0		2811	1.01172	2605	1.53503	206		##	##	##	##	##	##	##	##	##	##	##
Olfr1208	923	218	P2	923	364	P2	2	2	339	82.945	403	86.6556	no	-64	conserved	1109	17.055	1093	13.3444	16		##	##	##	##	##		##	##	##	##	##	##	##	##	##	##	##
Olfr1209	929	656	P4	929	670	P3	3	3	2449	53.902	2381	70.051	no	68	conserved	3349	36.0964	3601	22.3487	-252	no	6359	10.0016	5391	7.60026	968		##	##	##	##	##	##	##	##	##	##	##
Olfr121	962	704	P1	962	943	P2	1	3	472	100	85	81.9043	very short	387	no	##	##	465	17.5487	##		##	##	811	0.546987	##		##	##	##	##	##	##	##	##	##	##	##
Olfr1212	932	898	P3	932	1221	P3	2	2	605	65.1592	525	71.5609	no	80	conserved	1913	34.8408	1877	28.4391	36	conserved	##	##	##	##	##	no	##	##	##	##	##	##	##	##	##	##	##
Olfr1214	932	295	P1	932	468	P1	1	1	827	100	800	100	no	27	conserved	##	##	##	##	##	no	##	##	##	##	##		##	##	##	##	##	##	##	##	##	##	##
Olfr1215	935	217	P2	935	226	P2	3	3	588	87.6113	590	81.058	no	-2	conserved	2368	8.2299	1530	16.7438	838		3378	4.15876	1680	2.19821	1698		##	##	##	##	##	##	##	##	##	##	##
Olfr1217	911	321	P3	911	267	P3	2	2	1189	69.4007	1204	78.4923	no	-15	conserved	1679	30.5993	1754	21.5077	-75	conserved	##	##	##	##	##		##	##	##	##	##	##	##	##	##	##	##
Olfr1218	932	74	P1	932	88	P1	1	1	2179	100	2217	100	no	-38	conserved	##	##	##	##	##	no	##	##	##	##	##		##	##	##	##	##	##	##	##	##	##	##
Olfr1219	932	330	P2	932	224	P2	2	2	1654	88.3395	1736	88.3098	no	-82	conserved	3264	11.6605	3086	11.6902	178		##	##	##	##	##		##	##	##	##	##	##	##	##	##	##	##
Olfr122	962	519	P3	962	600	P2	4	3	65	78.3835	485	85.6963	very short	-420	no	525	17.6211	3745	11.9867	-3220	no	2405	3.23016	4228	2.31703	-1823		2858	0.765305	##	##	##	##	##	##	##	##	##
Olfr1221	932	73	P3	932	99	P3	2	2	1450	76.7677	1229	77.2872	no	221	no	2900	23.2323	2719	22.7128	181		##	##	##	##	##		##	##	##	##	##	##	##	##	##	##	##
Olfr1222	932	765	P3	932	1023	P2	2	3	482	76.2284	527	81.9449	no	-45	conserved	1912	23.7716	1807	16.8678	105	conserved	##	##	1977	1.18728	##		##	##	##	##	##	##	##	##	##	##	##
Olfr1224-ps1	932	1135	P2	932	1669	P2	2	2	794	97.5778	789	99.0746	no	5	conserved	904	2.42221	2019	0.92539	-1115		##	##	##	##	##		##	##	##	##	##	##	##	##	##	##	##
Olfr1225	932	120	P2	932	99	P2	2	2	1776	94.3939	1817	90.8047	no	-41	conserved	2106	5.60606	1947	9.19534	159	conserved	##	##	##	##	##	no	##	##	##	##	##	##	##	##	##	##	##
Olfr1226	929	2433	P2	929	2701	P2	2	2	3821	98.3352	4009	95.7628	no	-188	conserved	4311	1.66481	4399	4.23722	-88	conserved	##	##	##	##	##	no	##	##	##	##	##	##	##	##	##	##	##
Olfr1228	932	4157	P2	932	3451	P2	2	2	746	99.3665	746	99.7396	no	0	conserved	1156	0.633535	1276	0.260368	-120	conserved	##	##	##	##	##		##	##	##	##	##	##	##	##	##	##	##
Olfr1229	932	1389	P2	932	2006	P2	3	3	213	89.5329	251	86.8478	no	-38	conserved	1573	9.85878	1551	11.1855	22	conserved	1723	0.608345	1781	1.96662	-58		##	##	##	##	##	##	##	##	##	##	##
Olfr1231	938	328	P2	938	273	P2	3	2	2055	81.9682	2188	89.9778	no	-133	conserved	3395	13.1271	3558	10.0222	-163	conserved	4605	4.9047	##	##	##	no	##	##	##	##	##	##	##	##	##	##	##
Olfr1232	932	912	P2	932	1265	P2	3	2	164	97.4726	181	98.6099	no	-17	conserved	2164	1.54966	1911	1.39011	253	no	2714	0.977704	##	##	##		##	##	##	##	##	##	##	##	##	##	##
Olfr1233	914	199	P4	914	187	P1	3	1	2044	57.9099	2591	100	no	-547	no	4264	26.0901	##	##	##	no	6454	16	##	##	##		##	##	##	##	##	##	##	##	##	##	##
Olfr1234	941	279	P3	941	325	P3	2	3	550	58.4834	569	71.1838	no	-19	conserved	2500	41.5166	2229	25.9237	271	no	##	##	2499	2.89251	##	no	##	##	##	##	##	##	##	##	##	##	##
Olfr1238	944	391	P4	944	478	P4	4	3	1002	47.8126	992	42.837	no	10	conserved	3422	37.1769	3432	41.3318	-10	conserved	4162	13.9571	4142	15.8311	20		4532	1.05337	##	##	##	##	##	##	##	##	##
Olfr1239	914	323	P1	914	467	P2	1	2	462	100	306	97.8601	no	156	conserved	##	##	956	2.13986	##	no	##	##	##	##	##	no	##	##	##	##	##	##	##	##	##	##	##
Olfr124	944	2141	P2	944	2486	P2	4	3	1646	83.7761	1666	87.8403	no	-20	conserved	1846	13.0483	1866	8.83227	-20	conserved	2486	2.75913	2479	3.32738	7		3706	0.416473	##	##	##	##	##	##	##	##	##
Olfr1240	941	1378	P3	941	1557	P3	3	3	686	54.9469	652	54.9918	no	34	conserved	3006	44.1175	2992	43.9253	14	conserved	4096	0.935539	3962	1.08288	134		##	##	##	##	##	##	##	##	##	##	##
Olfr1241	941	801	P2	941	1279	P1	2	1	915	98.2692	953	100	no	-38	conserved	1525	1.73077	##	##	##	no	##	##	##	##	##	no	##	##	##	##	##	##	##	##	##	##	##
Olfr1242	917	528	P3	917	870	P2	3	3	372	60.3425	371	85.3214	no	1	conserved	872	36.8861	991	13.5913	-119	conserved	1402	2.77131	1261	1.08731	141		##	##	##	##	##	##	##	##	##	##	##
Olfr1243	914	280	P2	914	405	P3	2	3	1478	90.774	611	60.2103	no	867	no	4148	9.22597	1391	35.781	2757	no	##	##	4561	4.00872	##		##	##	##	##	##	##	##	##	##	##	##
Olfr1246	941	288	P1	941	411	P3	1	3	4008	100	549	57.4271	no	3459	no	##	##	4009	41.7089	##	no	##	##	4439	0.863968	##		##	##	##	##	##	##	##	##	##	##	##
Olfr1247	941	978	P2	941	1149	P2	3	3	207	85.1169	224	91.5461	no	-17	conserved	2407	10.5556	2204	7.02934	203		4217	4.32758	2454	1.42457	1763		##	##	##	##	##	##	##	##	##	##	##
Olfr125	959	278	P1	959	243	P3	1	2	2530	100	378	52.4186	no	2152	no	##	##	2523	47.5814	##		##	##	##	##	##		##	##	##	##	##	##	##	##	##	##	##
Olfr1251	953	1253	P3	953	1521	P2	2	2	119	73.8896	151	81.7279	no	-32	conserved	1069	26.1104	1061	18.2721	8	conserved	##	##	##	##	##		##	##	##	##	##	##	##	##	##	##	##
Olfr1252	941	1049	P2	941	893	P3	2	3	35	81.2226	236	47.8993	very short	-201	no	1585	18.7774	1496	50.046	89	conserved	##	##	1746	2.05468	##		##	##	##	##	##	##	##	##	##	##	##
Olfr1254	941	736	P2	941	1301	P2	3	3	353	85.087	373	92.5973	no	-20	conserved	1113	13.4344	1013	7.1102	100	conserved	1323	1.47866	1283	0.29245	40	conserved	##	##	##	##	##	##	##	##	##	##	##
Olfr1255	911	244	P2	911	344	P2	2	2	630	93.5283	610	92.6632	no	20	conserved	1226	6.47172	901	7.33677	325	no	##	##	##	##	##	no	##	##	##	##	##	##	##	##	##	##	##
Olfr1257	926	1969	P1	926	2543	P1	1	1	1240	100	1261	100	no	-21	conserved	##	##	##	##	##		##	##	##	##	##		##	##	##	##	##	##	##	##	##	##	##
Olfr1258	932	952	P3	932	1256	P2	4	3	309	53.0389	1089	95.3696	no	-780	no	1189	42.662	3149	2.98032	-1960		4669	2.37537	5793	1.65009	-1124		5806	1.9237	##	##	##	##	##	##	##	##	##
Olfr1259	926	715	P3	926	852	P3	2	2	368	47.3718	276	65.1592	no	92	conserved	2658	52.6282	2626	34.8408	32		##	##	##	##	##		##	##	##	##	##	##	##	##	##	##	##
Olfr126	956	212	P2	956	271	P1	2	1	9	97.7041	1750	100	very short	-1741	no	961	2.29592	##	##	##	no	##	##	##	##	##		##	##	##	##	##	##	##	##	##	##	##
Olfr1260	929	3229	P2	929	4214	P2	3	3	263	80.0407	283	85.0207	no	-20	conserved	1083	19.1821	1083	14.166	0	conserved	2877	0.777141	2867	0.813355	10		##	##	##	##	##	##	##	##	##	##	##
Olfr1261	917	2642	P2	917	3111	P2	2	3	752	89.3316	12	92.6098	very short	740	no	1877	10.6684	712	6.75199	1165	no	##	##	1883	0.638241	##		##	##	##	##	##	##	##	##	##	##	##
Olfr1262	911	1991	P4	911	2780	P3	4	4	557	69.4615	597	67.3712	no	-40	conserved	1257	20.1506	1097	27.0994	160	conserved	4977	9.65179	4857	4.86261	120	conserved	5928	0.736125	5555	0.666856	373	##	##	##	##	##	##
Olfr1264	923	2620	P3	923	2497	P3	2	2	901	40.6601	797	51.5519	no	104	conserved	2001	59.3399	2057	48.4481	-56	conserved	##	##	##	##	##	no	##	##	##	##	##	##	##	##	##	##	##
Olfr1265	926	325	P2	926	381	P4	2	4	1278	82.3745	1258	63.9114	no	20	conserved	4379	17.6255	1938	21.8185	2441	no	##	##	4378	12.096	##		##	##	4482	2.17401	##	##	##	##	##	##	##
Olfr127	968	227	P3	968	232	P2	3	3	1617	73.9595	1597	80.5583	no	20	conserved	3177	19.741	4077	15.3431	-900		4397	6.29957	4423	4.09855	-26		##	##	##	##	##	##	##	##	##	##	##
Olfr1271	914	866	P4	914	510	P2	5	4	239	40.6406	5	96.3251	very short	234	no	1759	43.9747	1585	2.69595	174	conserved	3319	7.61101	4925	0.85544	-1606	no	4939	6.94346	6595	0.123529	-1656	6489	0.830272	##	##	##	##
Olfr1274-ps	926	918	P3	926	593	P3	3	3	699	76.0536	719	70.9742	no	-20	conserved	2139	19.9098	1379	19.6153	760	no	2309	4.03661	2284	9.41047	25		##	##	##	##	##	##	##	##	##	##	##
Olfr1275	935	528	P2	935	810	P1	2	1	459	98.3415	548	100	no	-89	conserved	729	1.65854	##	##	##		##	##	##	##	##		##	##	##	##	##	##	##	##	##	##	##
Olfr1276	935	487	P3	935	372	P2	4	3	97	60.4417	17	91.2049	very short	80	conserved	2237	31.1763	2237	6.653	0	conserved	3697	6.471	4015	2.14214	-318		4993	1.91103	##	##	##	##	##	##	##	##	##
Olfr1277	908	438	P3	908	532	P2	2	4	107	71.3591	28	89.6984	very short	79	conserved	4337	28.6409	2728	5.44701	1609		##	##	4568	4.18775	##		##	##	5038	0.666851	##	##	##	##	##	##	##
Olfr1278	938	813	P4	938	956	P3	3	3	190	67.117	130	77.403	no	60	conserved	2410	20.1507	2190	14.3838	220		5705	12.7323	5675	8.21321	30		##	##	##	##	##	##	##	##	##	##	##
Olfr1281	914	2127	P3	914	1633	P3	4	4	312	67.2267	52	74.1887	very short	260	no	1032	25.4171	552	21.1199	480		2932	5.88987	1892	2.69572	1040		3581	1.46626	3494	1.99572	87	##	##	##	##	##	##
Olfr1284	932	152	P3	932	240	P3	2	2	266	68.8889	226	69.49	no	40	conserved	1416	31.1111	1234	30.51	182		##	##	##	##	##		##	##	##	##	##	##	##	##	##	##	##
Olfr1286	914	185	P1	914	213	P3	1	2	1771	100	1719	75.5044	no	52	conserved	##	##	3009	24.4956	##	no	##	##	##	##	##	no	##	##	##	##	##	##	##	##	##	##	##
Olfr129	962	512	P4	962	397	P2	3	2	1728	55.1519	2802	84.5548	no	-1074	no	2888	30.1289	3772	15.4452	-884	no	3778	14.7192	##	##	##		##	##	##	##	##	##	##	##	##	##	##
Olfr1290	935	815	P2	935	935	P2	2	3	1020	86.7188	1018	91.238	no	2	conserved	1620	13.2812	1538	6.70035	82	conserved	##	##	2188	2.06165	##		##	##	##	##	##	##	##	##	##	##	##
Olfr1294	935	1779	P2	935	2444	P2	3	2	773	94.5917	776	96.4531	no	-3	conserved	4213	4.67526	3406	3.54685	807		5063	0.733088	##	##	##		##	##	##	##	##	##	##	##	##	##	##
Olfr1295	935	856	P2	935	1654	P2	3	2	146	91.582	75	97.2452	very short	71	conserved	1006	6.4875	805	2.75482	201	no	3256	1.93054	##	##	##		##	##	##	##	##	##	##	##	##	##	##
Olfr1297	935	982	P3	935	1053	P3	3	5	2146	73.2131	117	73.1589	no	2029	no	5026	18.8911	2057	18.8896	2969	no	6856	7.89581	4057	4.79913	2799	no	##	##	6717	1.69555	##	##	##	7507	1.45691	##	##
Olfr1298	935	393	P1	935	469	P1	1	1	541	100	540	100	no	1	conserved	##	##	##	##	##	no	##	##	##	##	##		##	##	##	##	##	##	##	##	##	##	##
Olfr1299	935	663	P2	935	811	P2	2	2	481	97.8963	501	98.9889	no	-20	conserved	651	2.10365	664	1.01106	-13		##	##	##	##	##		##	##	##	##	##	##	##	##	##	##	##
Olfr13	929	157	P3	929	199	P3	2	3	1157	45.8886	917	55.6837	no	240	no	2566	54.1114	2437	37.1351	129	conserved	##	##	2946	7.18121	##	no	##	##	##	##	##	##	##	##	##	##	##
Olfr130	950	405	P2	950	420	P2	2	3	4056	87.1186	4056	86.3484	no	0	conserved	6129	12.8814	6036	11.1076	93		##	##	7088	2.54396	##		##	##	##	##	##	##	##	##	##	##	##
Olfr1301	935	3928	P2	935	5118	P2	3	5	148	89.8944	68	92.0754	very short	80	conserved	3368	9.09179	268	2.79406	3100	no	3946	1.01384	3308	4.3257	638	no	##	##	3708	0.598664	##	##	##	4789	0.206179	##	##
Olfr1305	935	393	P1	935	573	P2	1	2	530	100	503	96.561	no	27	conserved	##	##	1433	3.439	##	no	##	##	##	##	##		##	##	##	##	##	##	##	##	##	##	##
Olfr1306	935	166	P2	935	223	P2	2	2	432	83.7594	425	91.844	no	7	conserved	622	16.2406	2775	8.15603	-2153	no	##	##	##	##	##		##	##	##	##	##	##	##	##	##	##	##
Olfr1307	935	282	P2	935	510	P2	2	2	269	92.4684	268	94.7738	no	1	conserved	1999	7.53161	6978	5.22624	-4979	no	##	##	##	##	##		##	##	##	##	##	##	##	##	##	##	##
Olfr1308	959	356	P2	959	744	P2	2	2	412	93.1668	440	90.5259	no	-28	conserved	1662	6.83317	1490	9.47412	172	conserved	##	##	##	##	##		##	##	##	##	##	##	##	##	##	##	##
Olfr1309	935	174	P3	935	226	P3	2	2	1095	67.8838	857	65.6142	no	238	no	3245	32.1162	3267	34.3858	-22	conserved	##	##	##	##	##	no	##	##	##	##	##	##	##	##	##	##	##
Olfr131	941	1048	P2	941	1414	P2	2	3	228	91.3636	185	89.4084	no	43	conserved	398	8.63636	385	8.93018	13	conserved	##	##	835	1.66143	##		##	##	##	##	##	##	##	##	##	##	##
Olfr1310	935	158	P2	935	122	P1	2	1	3265	87.1107	3300	100	no	-35	conserved	3995	12.8893	##	##	##	no	##	##	##	##	##		##	##	##	##	##	##	##	##	##	##	##
Olfr1312	950	590	P2	950	716	P2	2	2	1593	92.0882	1562	92.7161	no	31	conserved	4023	7.91183	4012	7.28392	11		##	##	##	##	##		##	##	##	##	##	##	##	##	##	##	##
Olfr1315-ps1	935	247	P3	935	316	P2	2	2	880	75.2345	238	85.8806	no	642	no	1290	24.7655	1168	14.1194	122		##	##	##	##	##		##	##	##	##	##	##	##	##	##	##	##
Olfr1316	935	286	P2	935	341	P2	2	2	1994	88.2479	2022	89.2903	no	-28	conserved	3104	11.7521	3792	10.7097	-688	no	##	##	##	##	##	no	##	##	##	##	##	##	##	##	##	##	##
Olfr1318	959	568	P3	959	538	P3	3	3	1255	75.1739	1115	64.9821	no	140	conserved	2295	19.5869	1855	31.0951	440	no	2519	5.23928	2536	3.92287	-17		##	##	##	##	##	##	##	##	##	##	##
Olfr132	938	545	P1	938	669	P1	1	1	436	100	391	100	no	45	conserved	##	##	##	##	##		##	##	##	##	##		##	##	##	##	##	##	##	##	##	##	##
Olfr1320	956	340	P1	956	587	P1	1	1	474	100	371	100	no	103	conserved	##	##	##	##	##	no	##	##	##	##	##		##	##	##	##	##	##	##	##	##	##	##
Olfr1321	956	983	P2	956	1036	P2	2	3	772	86.4133	735	84.4676	no	37	conserved	3422	13.5867	3289	14.1219	133		##	##	4039	1.41048	##		##	##	##	##	##	##	##	##	##	##	##
Olfr1322	929	259	P3	929	763	P3	3	3	404	74.9577	429	75.0652	no	-25	conserved	2404	21.3655	2409	24.0837	-5		2894	3.67674	2919	0.851039	-25		##	##	##	##	##	##	##	##	##	##	##
Olfr1323	926	231	P2	926	224	P2	3	2	1727	91.1027	1772	90.9573	no	-45	conserved	4707	1.51637	2002	9.04266	2705	no	5237	7.38094	##	##	##		##	##	##	##	##	##	##	##	##	##	##
Olfr1324	941	213	P2	941	269	P3	2	2	4472	96.7612	235	55.3207	no	4237	no	4822	3.23882	4465	44.6793	357		##	##	##	##	##		##	##	##	##	##	##	##	##	##	##	##
Olfr1325	935	400	P3	935	496	P3	2	3	1400	52.063	1300	51.9541	no	100	conserved	2306	47.937	2280	46.5895	26	conserved	##	##	2524	1.45639	##		##	##	##	##	##	##	##	##	##	##	##
Olfr1326-ps1	932	729	P2	932	921	P3	3	3	1230	85.6912	926	73.5639	no	304	no	1410	12.3951	1446	24.8339	-36	conserved	2260	1.91375	2216	1.60219	44		##	##	##	##	##	##	##	##	##	##	##
Olfr1328	938	120	P2	938	84	P2	3	2	2744	83.0061	3676	86.4687	no	-932	no	3924	14.3536	3926	13.5313	-2		4414	2.64026	##	##	##		##	##	##	##	##	##	##	##	##	##	##
Olfr133	935	218	P3	935	330	P2	2	2	356	78.3333	456	84.4149	no	-100	conserved	2141	21.6667	2034	15.5851	107	conserved	##	##	##	##	##	no	##	##	##	##	##	##	##	##	##	##	##
Olfr1336	941	407	P3	941	340	P3	2	2	3669	64.4452	3689	76.2293	no	-20	conserved	5365	35.5548	5333	23.7707	32		##	##	##	##	##		##	##	##	##	##	##	##	##	##	##	##
Olfr1340	944	607	P2	944	429	P2	3	2	616	91.2028	556	94.9015	no	60	conserved	2256	7.79002	2039	5.09846	217	no	2638	1.00714	##	##	##		##	##	##	##	##	##	##	##	##	##	##
Olfr1341	935	316	P1	935	359	P2	1	2	2030	100	1949	95.1366	no	81	conserved	##	##	3094	4.86338	##		##	##	##	##	##		##	##	##	##	##	##	##	##	##	##	##
Olfr1342	944	543	P2	944	539	P2	3	2	1676	83.3768	1707	90.9459	no	-31	conserved	1936	14.4941	1917	9.0541	19		2226	2.12908	##	##	##		##	##	##	##	##	##	##	##	##	##	##
Olfr1346	938	1243	P3	938	1172	P3	3	3	1192	74.4383	1132	65.0762	no	60	conserved	1792	16.49	1472	28.0775	320	no	3062	9.07174	3029	6.8463	33		##	##	##	##	##	##	##	##	##	##	##
Olfr1349	950	1530	P2	950	1923	P2	3	2	762	84.6496	767	86.4812	no	-5	conserved	1202	15.0222	1177	13.5188	25	conserved	1412	0.328191	##	##	##		##	##	##	##	##	##	##	##	##	##	##
Olfr1350	923	258	P1	923	346	P1	1	1	532	100	481	100	no	51	conserved	##	##	##	##	##	no	##	##	##	##	##	no	##	##	##	##	##	##	##	##	##	##	##
Olfr1352	926	682	P2	926	858	P2	2	2	2071	92.2305	2051	92.1332	no	20	conserved	3173	7.76955	3186	7.86679	-13	conserved	##	##	##	##	##		##	##	##	##	##	##	##	##	##	##	##
Olfr1353	926	412	P2	926	437	P1	2	1	591	92.6657	709	100	no	-118	conserved	761	7.33433	##	##	##	no	##	##	##	##	##	no	##	##	##	##	##	##	##	##	##	##	##
Olfr1354	929	628	P2	929	1281	P2	3	3	388	92.6657	388	90.2034	no	0	conserved	2528	5.09391	1968	8.49618	560	no	2945	2.24042	3555	1.30046	-610		##	##	##	##	##	##	##	##	##	##	##
Olfr1355	929	168	P1	929	289	P2	1	2	2252	100	84	81.3333	very short	2168	no	##	##	2163	18.6667	##	no	##	##	##	##	##		##	##	##	##	##	##	##	##	##	##	##
Olfr1356	959	168	P3	959	207	P2	2	2	113	72.3039	55	83.4886	very short	58	conserved	1923	27.6961	1905	16.5114	18		##	##	##	##	##		##	##	##	##	##	##	##	##	##	##	##
Olfr1357	938	538	P2	938	475	P2	2	2	104	84.2143	118	88.6124	no	-14	conserved	714	15.7857	668	11.3876	46	conserved	##	##	##	##	##	no	##	##	##	##	##	##	##	##	##	##	##
Olfr1359	938	809	P2	938	1151	P3	2	2	2685	98.5764	45	78.315	very short	2640	no	2933	1.42362	2687	21.685	246		##	##	##	##	##		##	##	##	##	##	##	##	##	##	##	##
Olfr136	935	788	P2	935	919	P2	2	2	197	96.2894	177	95.0466	no	20	conserved	1006	3.71064	454	4.9534	552	no	##	##	##	##	##		##	##	##	##	##	##	##	##	##	##	##
Olfr1361	950	327	P1	950	226	P2	1	2	1491	100	1491	94.3058	no	0	conserved	##	##	2541	5.69424	##	no	##	##	##	##	##		##	##	##	##	##	##	##	##	##	##	##
Olfr1364	941	1939	P3	941	2087	P3	3	3	122	68.375	659	60.9663	no	-537	no	1342	30.1019	1319	36.5306	23	conserved	1792	1.52305	1629	2.50313	163	conserved	##	##	##	##	##	##	##	##	##	##	##
Olfr1366	938	186	P2	938	229	P1	2	1	1487	90.0857	1522	100	no	-35	conserved	2497	9.91432	##	##	##	no	##	##	##	##	##	no	##	##	##	##	##	##	##	##	##	##	##
Olfr1368	941	869	P2	941	1033	P1	2	1	223	98.5399	298	100	no	-75	conserved	633	1.46014	##	##	##		##	##	##	##	##		##	##	##	##	##	##	##	##	##	##	##
Olfr1369-ps1	950	679	P2	950	863	P2	2	2	2460	98.3503	2480	98.4568	no	-20	conserved	3100	1.64968	2739	1.54316	361	no	##	##	##	##	##		##	##	##	##	##	##	##	##	##	##	##
Olfr1370	947	858	P3	947	918	P3	3	3	1469	58.5751	1504	63.1805	no	-35	conserved	1949	33.2139	1924	29.8216	25	conserved	3079	8.21101	3014	6.99785	65		##	##	##	##	##	##	##	##	##	##	##
Olfr1377	920	205	P2	920	236	P2	2	2	748	88.4206	848	89.4737	no	-100	conserved	1505	11.5794	1456	10.5263	49	conserved	##	##	##	##	##	no	##	##	##	##	##	##	##	##	##	##	##
Olfr138	935	177	P2	935	218	P2	2	2	536	92.7489	435	95.2922	no	101	conserved	690	7.25108	699	4.70779	-9		##	##	##	##	##		##	##	##	##	##	##	##	##	##	##	##
Olfr1380	932	481	P2	932	647	P2	2	2	768	96.8671	728	94.2734	no	40	conserved	887	3.1329	1819	5.72664	-932	no	##	##	##	##	##		##	##	##	##	##	##	##	##	##	##	##
Olfr1382	932	1389	P2	932	1553	P2	2	2	2368	97.2601	2228	94.4522	no	140	conserved	2504	2.73985	2564	5.54781	-60	conserved	##	##	##	##	##	no	##	##	##	##	##	##	##	##	##	##	##
Olfr1383	932	1151	P2	932	1088	P2	3	4	210	84.1752	110	88.6908	no	100	conserved	1710	14.0082	1250	8.48429	460	no	2473	1.81667	2570	2.41867	-97		##	##	2876	0.406189	##	##	##	##	##	##	##
Olfr1384	953	2686	P3	953	2125	P3	3	3	233	58.0266	273	64.951	no	-40	conserved	1673	39.043	1673	32.6333	0	conserved	4014	2.93037	4057	2.41569	-43	conserved	##	##	##	##	##	##	##	##	##	##	##
Olfr1385	926	518	P3	926	561	P3	3	3	1013	64.5801	871	62.8118	no	142	conserved	2033	32.4518	1991	35.4733	42		2237	2.96815	2183	1.71487	54		##	##	##	##	##	##	##	##	##	##	##
Olfr1386	926	859	P1	926	852	P2	1	2	618	100	628	98.9761	no	-10	conserved	##	##	869	1.02389	##	no	##	##	##	##	##	no	##	##	##	##	##	##	##	##	##	##	##
Olfr1387	932	302	P3	932	262	P3	3	3	1941	74.4154	1864	72.184	no	77	conserved	3381	24.4056	3304	23.7254	77	conserved	3629	1.17901	3448	4.09059	181		##	##	##	##	##	##	##	##	##	##	##
Olfr1389	932	247	P1	932	199	P1	1	1	1414	100	1434	100	no	-20	conserved	##	##	##	##	##	no	##	##	##	##	##	no	##	##	##	##	##	##	##	##	##	##	##
Olfr1391	932	457	P2	932	621	P2	2	2	1398	97.0153	1314	96.5913	no	84	conserved	2225	2.98474	1500	3.40869	725	no	##	##	##	##	##	no	##	##	##	##	##	##	##	##	##	##	##
Olfr1392	932	959	P3	932	1105	P1	2	1	1248	15.4643	1638	100	no	-390	no	1636	84.5357	##	##	##	no	##	##	##	##	##		##	##	##	##	##	##	##	##	##	##	##
Olfr1393	932	286	P2	932	312	P1	2	1	1675	98.8088	1535	100	no	140	conserved	1893	1.19124	##	##	##	no	##	##	##	##	##	no	##	##	##	##	##	##	##	##	##	##	##
Olfr1395	950	1318	P1	950	1084	P1	1	1	1244	100	1237	100	no	7	conserved	##	##	##	##	##	no	##	##	##	##	##	no	##	##	##	##	##	##	##	##	##	##	##
Olfr1396	944	895	P2	944	944	P2	3	3	978	87.4616	982	87.7562	no	-4	conserved	2798	10.8564	2802	11.7013	-4	conserved	3168	1.68206	3172	0.54258	-4		##	##	##	##	##	##	##	##	##	##	##
Olfr140	905	1638	P2	905	1958	P2	4	3	42	86.6122	44	83.7386	very short	-2	conserved	562	7.21967	1204	9.86581	-642	no	2002	6.01425	2054	6.39554	-52		2392	0.153883	##	##	##	##	##	##	##	##	##
Olfr1408	929	268	P2	929	152	P2	2	2	1626	96.9706	1368	87.5231	no	258	no	2796	3.02941	1618	12.4769	1178		##	##	##	##	##		##	##	##	##	##	##	##	##	##	##	##
Olfr1410	960	131	P3	960	103	P4	3	3	2461	56.763	2561	69.5074	no	-100	conserved	3681	36.2651	5421	18.9759	-1740	no	3915	6.97187	6852	11.5167	-2937		##	##	##	##	##	##	##	##	##	##	##
Olfr1411	968	572	P2	968	638	P2	3	3	258	95.7286	158	94.6747	no	100	conserved	2198	2.05277	2078	3.62232	120	conserved	2530	2.21859	2382	1.70295	148		##	##	##	##	##	##	##	##	##	##	##
Olfr1412	962	705	P3	962	967	P3	3	3	478	54.524	518	54.0509	no	-40	conserved	1958	43.4716	1958	44.5604	0	conserved	2081	2.00436	3038	1.38868	-957		##	##	##	##	##	##	##	##	##	##	##
Olfr1414	935	311	P3	935	282	P3	2	2	194	56.3132	297	68.9691	no	-103	conserved	4724	43.6868	4647	31.0309	77	conserved	##	##	##	##	##		##	##	##	##	##	##	##	##	##	##	##
Olfr1418	953	586	P2	953	730	P2	3	3	590	83.1608	563	83.7845	no	27	conserved	2430	15.9662	2403	15.6182	27		2640	0.873039	2673	0.597328	-33		##	##	##	##	##	##	##	##	##	##	##
Olfr1419	1028	427	P3	1028	331	P3	3	2	274	58.0775	557	64.332	no	-283	no	1534	40.9425	1547	35.668	-13	conserved	2024	0.980006	##	##	##		##	##	##	##	##	##	##	##	##	##	##
Olfr142	914	220	P1	914	211	P1	1	1	1967	100	1950	100	no	17	conserved	##	##	##	##	##		##	##	##	##	##		##	##	##	##	##	##	##	##	##	##	##
Olfr1420	926	838	P2	926	913	P2	3	2	1056	95.8413	1056	98.1875	no	0	conserved	1756	2.61311	1860	1.81246	-104	conserved	3774	1.54561	##	##	##		##	##	##	##	##	##	##	##	##	##	##
Olfr1423	929	679	P3	929	799	P3	3	4	46	76.9451	81	79.6163	very short	-35	conserved	1786	16.3704	1541	13.842	245	no	4016	6.68447	3601	4.87549	415		##	##	3891	1.6662	##	##	##	##	##	##	##
Olfr1424	938	303	P3	938	684	P1	2	1	162	55.9783	345	100	no	-183	conserved	392	44.0217	##	##	##	no	##	##	##	##	##	no	##	##	##	##	##	##	##	##	##	##	##
Olfr1426	932	2118	P2	932	2892	P2	2	2	1079	99.4415	1054	99.4621	no	25	conserved	2129	0.558489	1504	0.537947	625	no	##	##	##	##	##	no	##	##	##	##	##	##	##	##	##	##	##
Olfr1427	932	1378	P1	932	2787	P2	1	2	720	100	644	99.513	no	76	conserved	##	##	934	0.486993	##	no	##	##	##	##	##		##	##	##	##	##	##	##	##	##	##	##
Olfr1428	941	1982	P2	941	2722	P2	3	3	178	94.9452	148	94.7605	no	30	conserved	838	4.18263	768	4.34464	70		1008	0.872207	878	0.894909	130		##	##	##	##	##	##	##	##	##	##	##
Olfr143	929	129	P2	929	87	P1	2	1	2163	81.0627	2092	100	no	71	conserved	5492	18.9373	##	##	##		##	##	##	##	##		##	##	##	##	##	##	##	##	##	##	##
Olfr1431	935	213	P1	935	242	P1	1	1	1618	100	1604	100	no	14	conserved	##	##	##	##	##	no	##	##	##	##	##		##	##	##	##	##	##	##	##	##	##	##
Olfr1437	935	291	P1	935	352	P1	1	1	2685	100	2665	100	no	20	conserved	##	##	##	##	##	no	##	##	##	##	##	no	##	##	##	##	##	##	##	##	##	##	##
Olfr1438-ps1	956	547	P3	956	608	P3	4	3	1268	73.3004	1164	69.7081	no	104	conserved	1948	18.2363	1864	24.0797	84	conserved	3528	7.4588	3474	6.2122	54		4238	1.00447	##	##	##	##	##	##	##	##	##
Olfr1440	944	894	P4	944	983	P4	4	3	1666	52.536	1546	55.2423	no	120	conserved	4086	25.0368	5426	31.5315	-1340	no	5426	12.9916	6334	13.2262	-908		6311	9.43561	##	##	##	##	##	##	##	##	##
Olfr1442	935	617	P2	935	454	P2	2	2	887	95.7014	907	96.0246	no	-20	conserved	2583	4.29859	2026	3.97543	557	no	##	##	##	##	##	no	##	##	##	##	##	##	##	##	##	##	##
Olfr1443	935	604	P3	935	591	P1	2	1	846	39.1236	2759	100	no	-1913	no	2763	60.8764	##	##	##	no	##	##	##	##	##		##	##	##	##	##	##	##	##	##	##	##
Olfr1448	941	442	P3	941	351	P3	2	3	1015	65.147	1010	68.827	no	5	conserved	2525	34.853	2490	28.772	35	conserved	##	##	2700	2.40105	##	no	##	##	##	##	##	##	##	##	##	##	##
Olfr1461	935	423	P3	935	430	P2	3	2	134	69.9852	1914	92.62	no	-1780	no	1954	28.8425	2047	7.37999	-93	conserved	2307	1.17235	##	##	##		##	##	##	##	##	##	##	##	##	##	##
Olfr1463	929	2940	P2	929	3779	P3	3	4	682	96.8783	382	73.0626	no	300	no	1222	2.84427	662	25.2064	560		1641	0.277465	1262	1.501	379		##	##	1520	0.230038	##	##	##	##	##	##	##
Olfr1466	929	337	P2	929	387	P3	2	2	822	95.8345	482	77.0476	no	340	no	2116	4.16551	995	22.9524	1121		##	##	##	##	##		##	##	##	##	##	##	##	##	##	##	##
Olfr147	941	217	P3	941	245	P3	2	2	153	76.9524	2573	57.7257	no	-2420	no	4171	23.0476	4369	42.2743	-198	conserved	##	##	##	##	##	no	##	##	##	##	##	##	##	##	##	##	##
Olfr1471	941	346	P3	941	300	P1	2	1	3157	73.1951	129	100	no	3028	no	5737	26.8049	##	##	##		##	##	##	##	##		##	##	##	##	##	##	##	##	##	##	##
Olfr1477	944	474	P3	944	708	P2	3	3	221	78.0472	181	81.8154	no	40	conserved	2501	19.1472	2441	15.6849	60	conserved	4090	2.8056	3118	2.49961	972		##	##	##	##	##	##	##	##	##	##	##
Olfr1484	815	541	P3	815	623	P3	3	3	160	78.1116	180	79.2642	no	-20	conserved	2520	19.3179	2480	19.8256	40		3174	2.57054	2764	0.910194	410		##	##	##	##	##	##	##	##	##	##	##
Olfr1490	947	196	P2	947	175	P3	2	2	545	85.2926	540	74.9969	no	5	conserved	1770	14.7074	4108	25.0031	-2338	no	##	##	##	##	##		##	##	##	##	##	##	##	##	##	##	##
Olfr1491	956	364	P1	956	413	P2	1	2	274	100	269	98.4577	no	5	conserved	##	##	383	1.54225	##	no	##	##	##	##	##		##	##	##	##	##	##	##	##	##	##	##
Olfr1493-ps1	947	177	P2	947	254	P2	2	2	84	86.4516	464	83.9827	very short	-380	no	711	13.5484	773	16.0173	-62	conserved	##	##	##	##	##		##	##	##	##	##	##	##	##	##	##	##
Olfr1494	944	567	P2	944	596	P1	2	1	404	97.7255	384	100	no	20	conserved	929	2.27445	##	##	##		##	##	##	##	##		##	##	##	##	##	##	##	##	##	##	##
Olfr15	935	3377	P3	935	3375	P3	5	4	902	65.6192	902	69.1923	no	0	conserved	2462	27.9072	2782	29.807	-320		2742	5.07946	4342	0.690613	-1600		4742	1.22735	4854	0.31006	-112	6228	0.166788	##	##	##	##
Olfr1501	944	578	P3	944	516	P3	3	2	313	75.4109	349	73.8566	no	-36	conserved	3013	22.3704	3039	26.1434	-26	conserved	4923	2.21869	##	##	##		##	##	##	##	##	##	##	##	##	##	##
Olfr1506	926	449	P1	926	406	P2	1	2	1319	100	1227	95.5479	no	92	conserved	##	##	1357	4.4521	##		##	##	##	##	##		##	##	##	##	##	##	##	##	##	##	##
Olfr1507	938	15727	P2	938	13654	P2	4	4	1268	97.9063	1192	97.0985	no	76	conserved	2588	1.70673	2512	0.898852	76	conserved	4028	0.250845	4292	0.378761	-264		4898	0.136097	5182	0.0486482	-284	##	##	##	##	##	##
Olfr1508	929	1702	P3	929	1264	P4	4	5	3086	60.3328	1197	46.6645	no	1889	no	4246	36.0311	3037	27.5192	1209	no	6946	3.07119	4217	22.9257	2729		7056	0.564866	6137	1.93444	919	##	##	6907	0.956113	##	##
Olfr1509	923	2315	P3	923	1951	P2	3	3	366	78.4887	306	82.2091	no	60	conserved	1186	20.5536	1186	16.6868	0		4453	0.95766	3005	1.10409	1448		##	##	##	##	##	##	##	##	##	##	##
Olfr1510	953	427	P2	953	445	P1	2	1	785	97.2427	809	100	no	-24	conserved	915	2.75729	##	##	##	no	##	##	##	##	##		##	##	##	##	##	##	##	##	##	##	##
Olfr1511	953	729	P2	953	609	P2	2	2	24	98.5218	20	98.9305	very short	4	conserved	494	1.47816	190	1.06952	304	no	##	##	##	##	##		##	##	##	##	##	##	##	##	##	##	##
Olfr1512	938	137	P2	938	124	P2	2	2	811	89.7987	811	91.2627	no	0	conserved	1341	10.2013	1981	8.73734	-640	no	##	##	##	##	##		##	##	##	##	##	##	##	##	##	##	##
Olfr1513	938	256	P3	938	176	P3	2	2	1327	65.0166	1527	73.7126	no	-200	no	3177	34.9834	3157	26.2874	20	conserved	##	##	##	##	##		##	##	##	##	##	##	##	##	##	##	##
Olfr1532-ps1	920	519	P2	920	750	P2	3	2	634	85.9512	634	92.1942	no	0	conserved	1014	12.8969	1145	7.80576	-131	conserved	1417	1.15191	##	##	##	no	##	##	##	##	##	##	##	##	##	##	##
Olfr1537	932	278	P1	932	314	P2	1	2	3149	100	20	95.6654	very short	3129	no	##	##	3150	4.33455	##		##	##	##	##	##		##	##	##	##	##	##	##	##	##	##	##
Olfr155	956	278	P2	956	368	P2	2	2	1381	92.5976	1401	94.5577	no	-20	conserved	4690	7.40244	2299	5.44233	2391	no	##	##	##	##	##	no	##	##	##	##	##	##	##	##	##	##	##
Olfr1555-ps1	962	193	P2	962	141	P1	2	1	1636	95.9059	1631	100	no	5	conserved	1906	4.09409	##	##	##	no	##	##	##	##	##		##	##	##	##	##	##	##	##	##	##	##
Olfr157	953	144	P2	953	66	P2	2	2	33	81.2195	4909	90.4205	very short	-4876	no	4963	18.7805	5279	9.57947	-316	no	##	##	##	##	##	no	##	##	##	##	##	##	##	##	##	##	##
Olfr16	926	293	P2	926	235	P2	2	2	492	91.4459	152	89.4934	no	340	no	1009	8.5541	646	10.5066	363	no	##	##	##	##	##		##	##	##	##	##	##	##	##	##	##	##
Olfr160	926	328	P1	926	445	P1	1	1	2387	100	2289	100	no	98	conserved	##	##	##	##	##		##	##	##	##	##		##	##	##	##	##	##	##	##	##	##	##
Olfr165	935	329	P2	935	369	P2	3	3	211	88.1427	102	88.2535	no	109	conserved	1391	8.07323	1382	10.0183	9		1681	3.78407	1672	1.72823	9		##	##	##	##	##	##	##	##	##	##	##
Olfr166	935	6539	P2	935	7235	P2	3	4	978	83.5191	998	80.3334	no	-20	conserved	2078	15.87	2078	18.984	0	conserved	3505	0.610856	3378	0.524745	127		##	##	3819	0.157809	##	##	##	##	##	##	##
Olfr167	935	978	P3	935	1238	P3	4	4	1323	46.4553	1045	38.8831	no	278	no	2943	46.6658	2925	55.8008	18		4883	6.16254	4905	4.8545	-22		5153	0.716317	5095	0.461668	58	##	##	##	##	##	##
Olfr168	935	2630	P3	935	4609	P2	2	3	60	67.1023	102	83.2957	very short	-42	conserved	710	32.8977	702	16.2459	8		##	##	1272	0.458415	##		##	##	##	##	##	##	##	##	##	##	##
Olfr17	944	978	P2	944	1254	P2	3	2	347	91.0467	367	92.8876	no	-20	conserved	1407	8.44384	1414	7.1124	-7	conserved	1677	0.509418	##	##	##	no	##	##	##	##	##	##	##	##	##	##	##
Olfr170	935	989	P2	935	1109	P1	2	1	14	97.9412	786	100	very short	-772	no	184	2.05882	##	##	##	no	##	##	##	##	##		##	##	##	##	##	##	##	##	##	##	##
Olfr171	938	805	P2	938	907	P1	2	1	5	99.1667	264	100	very short	-259	no	155	0.833333	##	##	##	no	##	##	##	##	##		##	##	##	##	##	##	##	##	##	##	##
Olfr173	962	463	P2	962	597	P2	2	2	1519	97.8606	1463	98.272	no	56	conserved	2229	2.13944	1873	1.72799	356	no	##	##	##	##	##	no	##	##	##	##	##	##	##	##	##	##	##
Olfr175-ps1	923	639	P2	923	1129	P2	2	2	111	99.2043	99	99.3045	very short	12	conserved	1041	0.795699	489	0.695469	552	no	##	##	##	##	##		##	##	##	##	##	##	##	##	##	##	##
Olfr177	926	656	P2	926	988	P2	2	2	1255	96.5897	1111	97.1275	no	144	conserved	1945	3.41033	2381	2.87249	-436	no	##	##	##	##	##	no	##	##	##	##	##	##	##	##	##	##	##
Olfr178	956	194	P1	956	164	P1	1	1	950	100	954	100	no	-4	conserved	##	##	##	##	##	no	##	##	##	##	##		##	##	##	##	##	##	##	##	##	##	##
Olfr180	792	915	P2	792	1404	P2	2	2	288	92.7665	122	88.7868	no	166	conserved	1538	7.23349	292	11.2132	1246		##	##	##	##	##		##	##	##	##	##	##	##	##	##	##	##
Olfr181	950	1112	P2	950	1491	P2	2	2	267	92.552	27	93.6875	very short	240	no	917	7.44801	937	6.3125	-20	conserved	##	##	##	##	##		##	##	##	##	##	##	##	##	##	##	##
Olfr183	926	904	P1	926	1040	P3	1	2	816	100	46	78.6271	very short	770	no	##	##	823	21.3729	##	no	##	##	##	##	##		##	##	##	##	##	##	##	##	##	##	##
Olfr186	926	704	P1	926	877	P1	1	1	1171	100	1176	100	no	-5	conserved	##	##	##	##	##	no	##	##	##	##	##	no	##	##	##	##	##	##	##	##	##	##	##
Olfr187	923	971	P2	923	1684	P2	3	4	125	96.0535	72	96.5531	very short	53	conserved	3565	3.20504	2672	2.15602	893	no	4535	0.74151	4432	0.868734	103		##	##	5122	0.422135	##	##	##	##	##	##	##
Olfr190-1	920	638	P2	920	809	P2	2	3	16739	96.4872	5952	92.66	no	10787	no	16929	3.51276	7712	5.71607	9217		##	##	8082	1.62394	##		##	##	##	##	##	##	##	##	##	##	##
Olfr190-2	924	191	P2	924	214	P2	3	2	1017	81.9631	956	94.2002	no	61	conserved	7177	14.7739	1186	5.7998	5991		7327	3.26307	##	##	##		##	##	##	##	##	##	##	##	##	##	##
Olfr191	926	785	P4	926	1521	P3	3	4	417	63.1946	511	60.2849	no	-94	conserved	1437	26.4021	1531	33.0192	-94		2647	10.4032	2651	6.31834	-4		##	##	2941	0.377516	##	##	##	##	##	##	##
Olfr193	926	529	P3	926	757	P3	2	3	1246	49.7791	1509	69.6833	no	-263	no	1956	50.2209	1949	28.1647	7	conserved	##	##	2519	2.15194	##		##	##	##	##	##	##	##	##	##	##	##
Olfr195	923	2613	P3	923	3681	P3	3	3	228	66.8272	408	74.2891	no	-180	conserved	988	32.802	988	24.9505	0	conserved	1840	0.370811	1319	0.760377	521		##	##	##	##	##	##	##	##	##	##	##
Olfr196	926	215	P1	926	257	P1	1	1	548	100	529	100	no	19	conserved	##	##	##	##	##	no	##	##	##	##	##		##	##	##	##	##	##	##	##	##	##	##
Olfr199	923	129	P2	923	271	P2	2	3	525	87.1764	404	86.8079	no	121	conserved	1675	12.8236	1624	10.9753	51		##	##	1954	2.21686	##		##	##	##	##	##	##	##	##	##	##	##
Olfr204	914	519	P3	914	609	P2	4	2	427	68.1723	1467	95.5545	no	-1040	no	1587	23.4592	1577	4.44545	10	conserved	8067	6.12844	##	##	##		9497	2.2401	##	##	##	##	##	##	##	##	##
Olfr205	914	561	P2	914	717	P2	2	2	224	86.3652	26	96.6599	very short	198	conserved	974	13.6348	896	3.34009	78		##	##	##	##	##		##	##	##	##	##	##	##	##	##	##	##
Olfr206	917	508	P1	917	634	P1	1	1	107	100	103	100	no	4	conserved	##	##	##	##	##		##	##	##	##	##		##	##	##	##	##	##	##	##	##	##	##
Olfr209	914	660	P1	914	725	P1	1	1	148	100	149	100	no	-1	conserved	##	##	##	##	##	no	##	##	##	##	##		##	##	##	##	##	##	##	##	##	##	##
Olfr211	926	2148	P3	926	1691	P1	2	1	659	23.1634	3696	100	no	-3037	no	3681	76.8366	##	##	##	no	##	##	##	##	##	no	##	##	##	##	##	##	##	##	##	##	##
Olfr212	980	1375	P1	980	1636	P1	1	1	1208	100	1208	100	no	0	conserved	##	##	##	##	##	no	##	##	##	##	##		##	##	##	##	##	##	##	##	##	##	##
Olfr213	980	2066	P3	980	2643	P3	4	4	557	69.0531	537	68.7352	no	20	conserved	1617	24.3241	1617	25.0614	0	conserved	2837	6.25723	2797	5.85829	40	conserved	4028	0.36561	2898	0.345122	1130	##	##	##	##	##	##
Olfr220	974	1881	P3	974	1784	P3	4	5	191	69.9668	191	64.6101	no	0	conserved	1891	22.6199	1471	28.5899	420	no	5171	6.92284	4635	1.21997	536		5802	0.490445	5135	5.26316	667	##	##	5879	0.316905	##	##
Olfr221	932	112	P2	932	99	P1	2	1	958	86.3824	1054	100	no	-96	conserved	1628	13.6176	##	##	##	no	##	##	##	##	##		##	##	##	##	##	##	##	##	##	##	##
Olfr222	953	1207	P1	953	1272	P2	1	2	527	100	529	99.3469	no	-2	conserved	##	##	779	0.653086	##	no	##	##	##	##	##		##	##	##	##	##	##	##	##	##	##	##
Olfr224	941	1789	P1	941	1731	P1	1	1	548	100	559	100	no	-11	conserved	##	##	##	##	##	no	##	##	##	##	##		##	##	##	##	##	##	##	##	##	##	##
Olfr23	974	80	P3	974	88	P2	2	2	676	77.7045	1376	83.2772	no	-700	no	1813	22.2955	2305	16.7228	-492	no	##	##	##	##	##		##	##	##	##	##	##	##	##	##	##	##
Olfr231	920	215	P3	920	128	P3	3	3	499	71.2664	645	75.8594	no	-146	conserved	3579	24.6657	3545	19.3092	34	conserved	4469	4.0679	3755	4.83146	714		##	##	##	##	##	##	##	##	##	##	##
Olfr235	935	722	P1	935	784	P1	1	1	1174	100	1219	100	no	-45	conserved	##	##	##	##	##		##	##	##	##	##		##	##	##	##	##	##	##	##	##	##	##
Olfr237-ps1	929	370	P2	929	366	P3	2	3	1721	90.3427	1061	71.6557	no	660	no	3569	9.65729	2141	23.7098	1428		##	##	3099	4.63454	##		##	##	##	##	##	##	##	##	##	##	##
Olfr239	944	2267	P2	944	2384	P3	3	3	2355	95.4604	235	53.0999	no	2120	no	3715	3.7098	2355	45.1463	1360		4515	0.829824	4053	1.75385	462		##	##	##	##	##	##	##	##	##	##	##
Olfr24	938	594	P3	938	675	P3	2	2	678	56.7272	659	66.1549	no	19	conserved	3188	43.2728	3189	33.8451	-1	conserved	##	##	##	##	##		##	##	##	##	##	##	##	##	##	##	##
Olfr247	941	723	P1	941	881	P1	1	1	3387	100	3951	100	no	-564	no	##	##	##	##	##	no	##	##	##	##	##		##	##	##	##	##	##	##	##	##	##	##
Olfr263	950	930	P3	950	1152	P3	3	3	340	60.3257	360	74.4123	no	-20	conserved	2260	38.8154	2280	24.9171	-20	conserved	2569	0.858955	2913	0.670513	-344		##	##	##	##	##	##	##	##	##	##	##
Olfr267	938	282	P3	938	374	P3	4	3	829	70.2186	712	72.8291	no	117	conserved	1669	20.8626	1692	21.5741	-23		2789	7.46803	2662	5.59681	127		3599	1.45086	##	##	##	##	##	##	##	##	##
Olfr27	932	101	P2	932	112	P1	2	1	23	95.9328	560	100	very short	-537	no	400	4.0672	##	##	##	no	##	##	##	##	##	no	##	##	##	##	##	##	##	##	##	##	##
Olfr272	956	240	P1	956	320	P1	1	1	641	100	638	100	no	3	conserved	##	##	##	##	##	no	##	##	##	##	##	no	##	##	##	##	##	##	##	##	##	##	##
Olfr273	950	346	P3	950	449	P3	3	3	1182	47.7226	1176	49.7005	no	6	conserved	3182	48.9617	3136	45.5232	46	conserved	4832	3.31569	4626	4.7763	206	no	##	##	##	##	##	##	##	##	##	##	##
Olfr279	929	950	P3	929	658	P3	2	2	1015	70.7843	1015	70.8461	no	0	conserved	4229	29.2157	4230	29.1539	-1		##	##	##	##	##		##	##	##	##	##	##	##	##	##	##	##
Olfr281	932	1494	P2	932	1238	P2	2	2	2242	97.1649	2222	97.2023	no	20	conserved	3122	2.83509	3051	2.79768	71		##	##	##	##	##		##	##	##	##	##	##	##	##	##	##	##
Olfr285	956	1049	P3	956	956	P3	3	2	1188	62.406	1168	61.5775	no	20	conserved	3388	36.7825	3398	38.4225	-10	conserved	3518	0.811486	##	##	##	no	##	##	##	##	##	##	##	##	##	##	##
Olfr287	960	1767	P2	960	1522	P1	2	1	437	99.1805	450	100	no	-13	conserved	2227	0.819531	##	##	##	no	##	##	##	##	##		##	##	##	##	##	##	##	##	##	##	##
Olfr288	948	1471	P2	948	1242	P2	2	2	793	98.3748	802	95.8782	no	-9	conserved	2123	1.62519	1232	4.1218	891	no	##	##	##	##	##	no	##	##	##	##	##	##	##	##	##	##	##
Olfr290	944	731	P2	944	758	P2	3	2	1524	91.182	1504	93.8034	no	20	conserved	3824	5.76228	4102	6.19659	-278	no	6101	3.05571	##	##	##	no	##	##	##	##	##	##	##	##	##	##	##
Olfr291	944	1005	P2	944	1220	P2	2	2	2284	99.3575	2284	99.5402	no	0	conserved	2734	0.642475	2690	0.459797	44		##	##	##	##	##		##	##	##	##	##	##	##	##	##	##	##
Olfr297	929	1334	P2	929	1641	P2	4	2	40	95.0826	740	94.2629	very short	-700	no	800	4.12429	2331	5.73712	-1531	no	2380	0.639102	##	##	##		2832	0.154024	##	##	##	##	##	##	##	##	##
Olfr3	938	142	P2	938	138	P2	2	2	409	85.4846	29	85.6368	very short	380	no	1399	14.5154	559	14.3632	840		##	##	##	##	##		##	##	##	##	##	##	##	##	##	##	##
Olfr30	944	588	P2	944	480	P1	2	1	886	98.772	909	100	no	-23	conserved	1336	1.228	##	##	##	no	##	##	##	##	##		##	##	##	##	##	##	##	##	##	##	##
Olfr301	932	87	P1	932	86	P1	1	1	719	100	708	100	no	11	conserved	##	##	##	##	##	no	##	##	##	##	##		##	##	##	##	##	##	##	##	##	##	##
Olfr303	956	272	P1	956	333	P1	1	1	2730	100	2726	100	no	4	conserved	##	##	##	##	##	no	##	##	##	##	##		##	##	##	##	##	##	##	##	##	##	##
Olfr307	938	91	P3	938	108	P3	2	2	965	71.4912	470	79.5381	no	495	no	3295	28.5088	2900	20.4619	395	no	##	##	##	##	##		##	##	##	##	##	##	##	##	##	##	##
Olfr308	923	510	P2	923	593	P2	3	3	1702	89.6479	1619	89.6367	no	83	conserved	2842	9.28602	2539	7.69827	303		3112	1.06607	2809	2.66506	303		##	##	##	##	##	##	##	##	##	##	##
Olfr309	923	3804	P4	923	3671	P4	4	3	337	64.5388	353	48.7342	no	-16	conserved	1317	24.9294	1213	40.8605	104	conserved	1717	10.2582	1803	10.4053	-86		1827	0.273551	##	##	##	##	##	##	##	##	##
Olfr31	950	2094	P2	950	2836	P2	4	3	382	93.9004	382	95.8184	no	0	conserved	2502	4.87287	2542	3.10383	-40	conserved	4022	0.0680953	4124	1.0778	-102		4306	1.15864	##	##	##	##	##	##	##	##	##
Olfr314	989	1237	P2	989	1189	P2	2	2	1501	99.4144	1501	98.0062	no	0	conserved	2404	0.585589	1610	1.99382	794	no	##	##	##	##	##		##	##	##	##	##	##	##	##	##	##	##
Olfr315	926	872	P2	926	774	P2	3	3	390	96.0503	330	96.4192	no	60	conserved	2850	3.35358	2670	3.08634	180		3013	0.596084	2899	0.494456	114		##	##	##	##	##	##	##	##	##	##	##
Olfr318	917	880	P3	917	934	P3	3	3	625	54.5727	667	58.9323	no	-42	conserved	1765	40.8412	1707	38.0924	58	conserved	2495	4.5861	3517	2.97526	-1022		##	##	##	##	##	##	##	##	##	##	##
Olfr319	917	207	P1	917	280	P2	1	2	852	100	668	93.1063	no	184	conserved	##	##	872	6.8937	##	no	##	##	##	##	##	no	##	##	##	##	##	##	##	##	##	##	##
Olfr32	722	510	P1	722	507	P2	1	2	1985	100	1907	97.0503	no	78	conserved	##	##	2157	2.94973	##	no	##	##	##	##	##		##	##	##	##	##	##	##	##	##	##	##
Olfr322	980	170	P1	970	140	P2	1	2	2987	100	2663	81.6787	no	324	no	##	##	2986	18.3213	##	no	##	##	##	##	##		##	##	##	##	##	##	##	##	##	##	##
Olfr324	998	248	P1	998	339	P1	1	1	2393	100	2375	100	no	18	conserved	##	##	##	##	##	no	##	##	##	##	##		##	##	##	##	##	##	##	##	##	##	##
Olfr325	977	1439	P1	977	1605	P2	1	2	542	100	424	97.4652	no	118	conserved	##	##	553	2.53482	##	no	##	##	##	##	##		##	##	##	##	##	##	##	##	##	##	##
Olfr328	929	2176	P2	929	2170	P2	2	2	439	99.5571	435	99.5082	no	4	conserved	649	0.442897	1045	0.491803	-396	no	##	##	##	##	##		##	##	##	##	##	##	##	##	##	##	##
Olfr329-ps	953	3957	P4	953	3549	P4	3	3	437	66.9389	189	68.7235	no	248	no	1177	15.9907	889	16.6157	288	no	2687	17.0704	2679	14.6608	8	conserved	##	##	##	##	##	##	##	##	##	##	##
Olfr330	944	2970	P2	944	3144	P2	3	3	282	91.9385	201	91.4398	no	81	conserved	1822	7.70524	1561	8.09432	261		1992	0.356232	1771	0.46586	221		##	##	##	##	##	##	##	##	##	##	##
Olfr332	1031	1122	P1	1031	1198	P1	1	1	1782	100	1788	100	no	-6	conserved	##	##	##	##	##	no	##	##	##	##	##	no	##	##	##	##	##	##	##	##	##	##	##
Olfr339	926	474	P2	926	786	P2	3	3	1529	91.3317	1509	86.1914	no	20	conserved	3689	7.83076	3309	9.15672	380	no	3932	0.837515	3970	4.65191	-38	conserved	##	##	##	##	##	##	##	##	##	##	##
Olfr342	935	680	P1	935	517	P1	1	1	2471	100	2485	100	no	-14	conserved	##	##	##	##	##	no	##	##	##	##	##		##	##	##	##	##	##	##	##	##	##	##
Olfr346	926	193	P2	926	270	P2	2	2	1789	82.6583	1829	87.3232	no	-40	conserved	2350	17.3417	2468	12.6768	-118		##	##	##	##	##		##	##	##	##	##	##	##	##	##	##	##
Olfr350	935	142	P2	935	196	P2	2	2	588	90.6489	448	85.9267	no	140	conserved	719	9.35115	1021	14.0733	-302		##	##	##	##	##		##	##	##	##	##	##	##	##	##	##	##
Olfr357	923	278	P1	923	329	P3	1	2	3187	100	3107	69.8338	no	80	conserved	##	##	3634	30.1662	##		##	##	##	##	##		##	##	##	##	##	##	##	##	##	##	##
Olfr360	950	848	P1	950	1425	P1	1	1	478	100	408	100	no	70	conserved	##	##	##	##	##	no	##	##	##	##	##	no	##	##	##	##	##	##	##	##	##	##	##
Olfr362	950	236	P3	950	144	P2	3	2	344	47.5556	2685	88.5627	no	-2341	no	2664	46.4401	4115	11.4373	-1451		4274	6.00436	##	##	##		##	##	##	##	##	##	##	##	##	##	##
Olfr364-ps1	920	571	P2	920	453	P2	2	2	237	95.3213	157	96.1417	no	80	conserved	2152	4.67872	1531	3.8583	621	no	##	##	##	##	##	no	##	##	##	##	##	##	##	##	##	##	##
Olfr366	926	124	P3	926	150	P3	2	2	2237	77.4987	2157	67.9768	no	80	conserved	4623	22.5013	4081	32.0232	542	no	##	##	##	##	##	no	##	##	##	##	##	##	##	##	##	##	##
Olfr370	941	837	P2	941	835	P2	2	3	1098	86.1672	1078	91.2146	no	20	conserved	3140	13.8328	3058	7.48808	82	conserved	##	##	3841	1.29728	##		##	##	##	##	##	##	##	##	##	##	##
Olfr374	938	426	P4	938	305	P3	4	2	725	54.3933	5265	46.963	no	-4540	no	5045	22.2688	7691	53.037	-2646	no	7625	22.6485	##	##	##		8509	0.689401	##	##	##	##	##	##	##	##	##
Olfr376	950	347	P2	950	255	P1	2	1	2100	92.6722	2110	100	no	-10	conserved	2422	7.3278	##	##	##		##	##	##	##	##		##	##	##	##	##	##	##	##	##	##	##
Olfr378	941	185	P1	941	230	P2	1	2	451	100	394	95.3483	no	57	conserved	##	##	504	4.65171	##	no	##	##	##	##	##	no	##	##	##	##	##	##	##	##	##	##	##
Olfr380	932	323	P2	932	347	P2	2	2	381	95.8686	398	96.9467	no	-17	conserved	911	4.13142	728	3.05332	183	conserved	##	##	##	##	##		##	##	##	##	##	##	##	##	##	##	##
Olfr381	932	89	P3	932	205	P2	2	2	752	74.8061	712	82.6713	no	40	conserved	2722	25.1939	2722	17.3287	0		##	##	##	##	##		##	##	##	##	##	##	##	##	##	##	##
Olfr389	935	790	P1	935	971	P2	1	2	1541	100	1182	86.8798	no	359	no	##	##	1472	13.1202	##	no	##	##	##	##	##		##	##	##	##	##	##	##	##	##	##	##
Olfr390	932	853	P3	932	1487	P3	2	3	911	78.5702	371	58.1992	no	540	no	1896	21.4298	1091	32.4591	805	no	##	##	1945	9.34171	##		##	##	##	##	##	##	##	##	##	##	##
Olfr391-ps	935	905	P2	935	630	P2	2	3	756	91.5011	830	93.1742	no	-74	conserved	2706	8.49891	2610	5.53048	96	conserved	##	##	3280	1.2953	##	no	##	##	##	##	##	##	##	##	##	##	##
Olfr392	935	817	P2	935	843	P2	2	2	2374	98.1206	2381	96.8271	no	-7	conserved	4704	1.87936	2631	3.1729	2073		##	##	##	##	##		##	##	##	##	##	##	##	##	##	##	##
Olfr397	944	173	P3	927	59	P3	2	2	473	72.9646	393	61.1381	no	80	conserved	2268	27.0354	2247	38.8619	21	conserved	##	##	##	##	##		##	##	##	##	##	##	##	##	##	##	##
Olfr398	941	788	P4	941	454	P3	4	3	192	58.8958	1398	62.2585	no	-1206	no	1372	22.6939	3138	32.8121	-1766	no	3132	14.9669	4848	4.92942	-1716		4842	3.44344	##	##	##	##	##	##	##	##	##
Olfr399	932	52	P3	932	46	P1	2	1	4171	79.9471	3962	100	no	209	no	4301	20.0529	##	##	##	no	##	##	##	##	##	no	##	##	##	##	##	##	##	##	##	##	##
Olfr403	938	524	P2	938	651	P3	3	3	1907	89.0306	107	68.1113	no	1800	no	3527	7.26073	1947	29.0467	1580	no	4858	3.70866	2443	2.84197	2415	no	##	##	##	##	##	##	##	##	##	##	##
Olfr406	968	299	P1	968	352	P1	1	1	1265	100	1266	100	no	-1	conserved	##	##	##	##	##		##	##	##	##	##		##	##	##	##	##	##	##	##	##	##	##
Olfr410	944	99	P2	917	85	P3	2	2	3945	93.1019	501	56.3081	no	3444	no	4135	6.89806	3951	43.6919	184	conserved	##	##	##	##	##	no	##	##	##	##	##	##	##	##	##	##	##
Olfr411	944	296	P3	944	214	P3	3	3	222	64.4499	148	78.3096	no	74	conserved	1382	33.3172	1348	18.5164	34		2192	2.23295	2638	3.17392	-446		##	##	##	##	##	##	##	##	##	##	##
Olfr414	950	1177	P2	950	1736	P2	3	3	459	91.7111	399	92.5741	no	60	conserved	1719	5.24732	1679	4.78652	40		3361	3.04157	3384	2.63934	-23		##	##	##	##	##	##	##	##	##	##	##
Olfr417	926	331	P3	926	363	P3	2	2	470	44.5673	470	64.3438	no	0	conserved	4627	55.4327	4590	35.6562	37	conserved	##	##	##	##	##		##	##	##	##	##	##	##	##	##	##	##
Olfr418	929	185	P2	857	71	P1	2	1	2748	94.3438	2723	100	no	25	conserved	3177	5.65615	##	##	##		##	##	##	##	##		##	##	##	##	##	##	##	##	##	##	##
Olfr419	938	396	P1	938	451	P1	1	1	695	100	703	100	no	-8	conserved	##	##	##	##	##	no	##	##	##	##	##		##	##	##	##	##	##	##	##	##	##	##
Olfr424	944	302	P2	944	256	P1	2	1	515	95.7835	524	100	no	-9	conserved	909	4.21647	##	##	##	no	##	##	##	##	##		##	##	##	##	##	##	##	##	##	##	##
Olfr429	935	301	P2	935	329	P1	3	1	357	88.5886	403	100	no	-46	conserved	3037	9.19883	##	##	##	no	3689	2.21253	##	##	##		##	##	##	##	##	##	##	##	##	##	##
Olfr43	938	1337	P2	938	1626	P2	2	3	606	96.8831	514	94.4685	no	92	conserved	1596	3.11688	1234	4.71029	362		##	##	2204	0.821165	##		##	##	##	##	##	##	##	##	##	##	##
Olfr433	941	161	P2	941	166	P2	2	2	1275	83.5882	1135	97.6018	no	140	conserved	1524	16.4118	1407	2.39816	117		##	##	##	##	##		##	##	##	##	##	##	##	##	##	##	##
Olfr435	938	62	P2	938	100	P2	2	2	865	90.5999	965	92.4756	no	-100	conserved	1079	9.40013	1235	7.52437	-156	conserved	##	##	##	##	##	no	##	##	##	##	##	##	##	##	##	##	##
Olfr437	929	272	P3	929	341	P3	3	3	552	75.0965	572	78.3978	no	-20	conserved	1552	20.5203	1472	19.072	80	conserved	1976	4.38318	1698	2.53019	278	no	##	##	##	##	##	##	##	##	##	##	##
Olfr44	932	387	P2	932	601	P2	3	3	13	95.6242	43	93.2393	very short	-30	conserved	1233	3.23639	643	5.19715	590	no	4183	1.13941	2053	1.56352	2130		##	##	##	##	##	##	##	##	##	##	##
Olfr441	929	74	P1	921	63	P1	1	1	1021	100	1019	100	no	2	conserved	##	##	##	##	##	no	##	##	##	##	##		##	##	##	##	##	##	##	##	##	##	##
Olfr446	923	272	P2	923	166	P2	2	2	2530	93.675	2490	95.6205	no	40	conserved	3234	6.325	3594	4.37949	-360		##	##	##	##	##		##	##	##	##	##	##	##	##	##	##	##
Olfr448	929	280	P2	929	214	P2	3	2	9	93.6556	1129	95.3169	very short	-1120	no	1149	5.90902	1423	4.68309	-274		1296	0.435414	##	##	##		##	##	##	##	##	##	##	##	##	##	##
Olfr449	932	2530	P1	932	3364	P2	1	2	707	100	693	99.7643	no	14	conserved	##	##	1006	0.235663	##	no	##	##	##	##	##	no	##	##	##	##	##	##	##	##	##	##	##
Olfr45	932	755	P2	932	709	P2	2	2	1208	96.5571	1208	96.6493	no	0	conserved	4579	3.44288	5006	3.35068	-427	no	##	##	##	##	##		##	##	##	##	##	##	##	##	##	##	##
Olfr452	950	387	P2	950	354	P2	2	2	457	95.9912	477	95.4692	no	-20	conserved	628	4.00877	701	4.53078	-73	conserved	##	##	##	##	##	no	##	##	##	##	##	##	##	##	##	##	##
Olfr455	950	1645	P3	950	1763	P2	3	2	2109	76.0671	2125	90.9521	no	-16	conserved	2409	23.2745	2415	9.04792	-6	conserved	3639	0.65834	##	##	##		##	##	##	##	##	##	##	##	##	##	##
Olfr457	938	219	P3	938	238	P4	3	3	1734	63.5526	1675	73.4968	no	59	conserved	3174	32.4893	3255	12.4275	-81	conserved	3684	3.95809	3405	14.0756	279	no	##	##	##	##	##	##	##	##	##	##	##
Olfr46	929	1060	P3	929	1294	P3	4	3	177	72.3983	617	77.7759	no	-440	no	1617	22.8908	1637	18.4864	-20	conserved	5797	3.26937	6549	3.73778	-752		7460	1.4415	##	##	##	##	##	##	##	##	##
Olfr460	941	234	P1	941	258	P2	1	2	1996	100	1939	96.8579	no	57	conserved	##	##	2041	3.14212	##	no	##	##	##	##	##		##	##	##	##	##	##	##	##	##	##	##
Olfr463	932	374	P1	932	493	P1	1	1	398	100	429	100	no	-31	conserved	##	##	##	##	##	no	##	##	##	##	##		##	##	##	##	##	##	##	##	##	##	##
Olfr464	938	568	P2	938	746	P3	2	3	686	95.1	321	68.0977	no	365	no	3496	4.9	661	27.7086	2835	no	##	##	2791	4.19373	##	no	##	##	##	##	##	##	##	##	##	##	##
Olfr466	923	430	P2	923	611	P2	3	2	51	82.258	991	91.8587	very short	-940	no	1171	15.5706	3225	8.14134	-2054		3239	2.17142	##	##	##		##	##	##	##	##	##	##	##	##	##	##
Olfr469	941	187	P1	941	300	P1	1	1	1960	100	1930	100	no	30	conserved	##	##	##	##	##	no	##	##	##	##	##		##	##	##	##	##	##	##	##	##	##	##
Olfr47	962	304	P3	962	325	P2	2	2	204	76.9231	164	87.6506	no	40	conserved	386	23.0769	413	12.3494	-27	conserved	##	##	##	##	##		##	##	##	##	##	##	##	##	##	##	##
Olfr472	929	449	P4	929	435	P3	3	3	383	57.9255	303	59.0357	no	80	conserved	2563	24.4267	3283	33.8872	-720	no	4114	17.6478	4062	7.07702	52		##	##	##	##	##	##	##	##	##	##	##
Olfr476	929	266	P2	929	440	P2	2	2	864	91.1835	844	94.644	no	20	conserved	2527	8.81649	2616	5.35596	-89		##	##	##	##	##		##	##	##	##	##	##	##	##	##	##	##
Olfr477	929	676	P3	929	727	P2	3	3	183	72.849	123	80.1452	no	60	conserved	1363	26.2785	1263	17.8579	100	conserved	1866	0.872523	1567	1.99689	299		##	##	##	##	##	##	##	##	##	##	##
Olfr479	980	451	P2	980	471	P2	2	2	85	97.2304	5	99.2403	very short	80	conserved	643	2.76963	729	0.759669	-86	conserved	##	##	##	##	##		##	##	##	##	##	##	##	##	##	##	##
Olfr49	938	423	P3	938	360	P3	3	2	2767	41.0454	778	47.3714	no	1989	no	3707	54.7957	3708	52.6286	-1	conserved	3837	4.1589	##	##	##		##	##	##	##	##	##	##	##	##	##	##
Olfr491	929	567	P2	929	651	P2	3	3	263	89.6024	183	93.1622	no	80	conserved	1223	8.62902	623	5.48107	600	no	1389	1.76854	1316	1.3567	73		##	##	##	##	##	##	##	##	##	##	##
Olfr509	962	189	P1	962	233	P1	1	1	1266	100	1115	100	no	151	conserved	##	##	##	##	##		##	##	##	##	##		##	##	##	##	##	##	##	##	##	##	##
Olfr523	932	622	P2	932	646	P1	2	1	1704	99.3817	1804	100	no	-100	conserved	2115	0.618342	##	##	##	no	##	##	##	##	##	no	##	##	##	##	##	##	##	##	##	##	##
Olfr524	953	873	P2	953	825	P2	2	2	3325	97.5051	3343	97.7181	no	-18	conserved	4055	2.49492	4093	2.28191	-38	conserved	##	##	##	##	##	no	##	##	##	##	##	##	##	##	##	##	##
Olfr525	926	348	P3	926	235	P3	3	3	3015	70.4254	3015	68.7206	no	0	conserved	3675	27.1478	3675	27.7019	0		4824	2.42686	4148	3.57751	676		##	##	##	##	##	##	##	##	##	##	##
Olfr527	914	1126	P2	914	1343	P2	3	2	1145	90.623	1165	94.2777	no	-20	conserved	1765	8.54642	1983	5.72225	-218	no	3515	0.83053	##	##	##		##	##	##	##	##	##	##	##	##	##	##
Olfr53	935	1742	P2	935	2029	P2	2	2	169	94.5145	129	89.9987	no	40	conserved	688	5.48546	733	10.0013	-45	conserved	##	##	##	##	##		##	##	##	##	##	##	##	##	##	##	##
Olfr530	920	378	P1	920	584	P3	1	2	838	100	253	65.5999	no	585	no	##	##	843	34.4001	##	no	##	##	##	##	##	no	##	##	##	##	##	##	##	##	##	##	##
Olfr531	911	1378	P2	911	1458	P2	2	2	1087	99.3685	1054	99.48	no	33	conserved	1357	0.631518	1344	0.519955	13	conserved	##	##	##	##	##	no	##	##	##	##	##	##	##	##	##	##	##
Olfr532	926	761	P2	926	679	P2	2	2	3137	98.8274	3037	95.2208	no	100	conserved	3447	1.17258	3427	4.77924	20	conserved	##	##	##	##	##		##	##	##	##	##	##	##	##	##	##	##
Olfr533	959	10069	P2	959	11348	P3	3	3	38	87.4297	238	69.8802	very short	-200	no	838	11.5497	838	29.1237	0	conserved	964	1.02059	966	0.996108	-2	conserved	##	##	##	##	##	##	##	##	##	##	##
Olfr535	935	784	P2	935	1013	P2	2	2	2125	85.3289	2105	86.6094	no	20	conserved	3529	14.6711	3520	13.3906	9	conserved	##	##	##	##	##		##	##	##	##	##	##	##	##	##	##	##
Olfr536	920	8661	P1	920	9031	P1	1	1	2690	100	2689	100	no	1	conserved	##	##	##	##	##		##	##	##	##	##		##	##	##	##	##	##	##	##	##	##	##
Olfr54	938	228	P4	938	118	P3	3	3	1073	61.2526	1113	60.6673	no	-40	conserved	3233	26.4428	2933	29.9368	300		3771	12.3046	3198	9.39597	573		##	##	##	##	##	##	##	##	##	##	##
Olfr541	935	2459	P2	935	2289	P2	2	2	291	99.5653	251	99.6657	no	40	conserved	617	0.434726	388	0.334328	229	no	##	##	##	##	##		##	##	##	##	##	##	##	##	##	##	##
Olfr544	1001	530	P1	1001	277	P2	1	2	1456	100	1399	88.465	no	57	conserved	##	##	1589	11.535	##		##	##	##	##	##		##	##	##	##	##	##	##	##	##	##	##
Olfr549	947	541	P2	947	458	P2	3	2	437	85.6878	437	90.6449	no	0	conserved	617	12.5657	639	9.3551	-22	conserved	1207	1.74658	##	##	##		##	##	##	##	##	##	##	##	##	##	##
Olfr55	944	2329	P3	944	2505	P3	3	4	2315	79.0565	195	59.5325	no	2120	no	3395	19.8712	2255	32.7078	1140		3960	1.07233	3395	6.99376	565		##	##	3640	0.765888	##	##	##	##	##	##	##
Olfr550	947	476	P3	947	383	P3	2	3	316	70.6779	256	76.4175	no	60	conserved	2096	29.3221	2116	21.0823	-20	conserved	##	##	4465	2.50018	##		##	##	##	##	##	##	##	##	##	##	##
Olfr552	950	464	P3	950	289	P3	2	2	779	68.5529	899	65.3432	no	-120	conserved	2811	31.4471	2787	34.6568	24	conserved	##	##	##	##	##		##	##	##	##	##	##	##	##	##	##	##
Olfr553	977	203	P1	977	176	P2	1	2	2735	100	2714	95.7808	no	21	conserved	##	##	3024	4.2192	##		##	##	##	##	##		##	##	##	##	##	##	##	##	##	##	##
Olfr554	950	116	P2	950	101	P3	2	3	265	80.8249	245	74.3753	no	20	conserved	1647	19.1751	1405	21.4079	242	no	##	##	1776	4.21687	##		##	##	##	##	##	##	##	##	##	##	##
Olfr557	965	167	P2	965	223	P2	2	3	971	85.3182	431	81.399	no	540	no	2148	14.6818	1551	14.4949	597	no	##	##	2042	4.10613	##		##	##	##	##	##	##	##	##	##	##	##
Olfr558	950	134	P1	950	82	P1	1	1	1718	100	1825	100	no	-107	conserved	##	##	##	##	##		##	##	##	##	##		##	##	##	##	##	##	##	##	##	##	##
Olfr56	848	590	P2	848	649	P2	3	2	225	92.6922	245	91.2042	no	-20	conserved	1765	5.70352	1582	8.79581	183	conserved	2225	1.60428	##	##	##		##	##	##	##	##	##	##	##	##	##	##
Olfr560	941	135	P1	941	134	P2	1	2	1183	100	971	87.4756	no	212	no	##	##	1781	12.5244	##	no	##	##	##	##	##		##	##	##	##	##	##	##	##	##	##	##
Olfr566	947	380	P3	947	470	P2	3	3	203	78.1531	117	89.69	no	86	conserved	983	19.7814	957	9.36658	26		1233	2.06553	1227	0.943396	6		##	##	##	##	##	##	##	##	##	##	##
Olfr569	941	139	P4	941	92	P2	3	2	408	56.8018	2758	87.4193	no	-2350	no	2748	31.9659	3548	12.5807	-800	no	3518	11.2323	##	##	##		##	##	##	##	##	##	##	##	##	##	##
Olfr57	956	237	P2	956	208	P1	2	1	381	97.278	413	100	no	-32	conserved	1071	2.72198	##	##	##	no	##	##	##	##	##	no	##	##	##	##	##	##	##	##	##	##	##
Olfr570	935	329	P1	935	250	P1	1	1	406	100	396	100	no	10	conserved	##	##	##	##	##	no	##	##	##	##	##		##	##	##	##	##	##	##	##	##	##	##
Olfr571	965	394	P3	965	349	P3	2	3	1146	75.0388	1417	77.7054	no	-271	no	3656	24.9612	3657	20.6283	-1	conserved	##	##	4027	1.66633	##		##	##	##	##	##	##	##	##	##	##	##
Olfr578	938	498	P2	938	568	P2	3	2	124	82.3209	26	97.5612	very short	98	conserved	2504	15.0261	2616	2.43876	-112		2634	2.65297	##	##	##		##	##	##	##	##	##	##	##	##	##	##
Olfr58	926	91	P2	926	124	P2	2	2	1191	94.3948	691	87.1175	no	500	no	2187	5.60523	1208	12.8825	979	no	##	##	##	##	##		##	##	##	##	##	##	##	##	##	##	##
Olfr582	941	208	P2	941	231	P2	2	2	461	90.5242	221	90.8137	no	240	no	1712	9.47585	1611	9.18625	101		##	##	##	##	##		##	##	##	##	##	##	##	##	##	##	##
Olfr586	938	130	P2	938	185	P2	2	2	2399	91.1148	2335	84.1399	no	64	conserved	2849	8.88519	3505	15.8601	-656	no	##	##	##	##	##	no	##	##	##	##	##	##	##	##	##	##	##
Olfr588-ps1	907	96	P3	900	57	P3	2	2	3228	74.4993	408	58.6486	no	2820	no	5055	25.5007	4478	41.3514	577		##	##	##	##	##		##	##	##	##	##	##	##	##	##	##	##
Olfr59	968	701	P2	968	723	P2	2	2	1254	89.252	1274	88.0656	no	-20	conserved	1974	10.748	2050	11.9344	-76	conserved	##	##	##	##	##	no	##	##	##	##	##	##	##	##	##	##	##
Olfr591	941	143	P1	941	121	P1	1	1	5607	100	5620	100	no	-13	conserved	##	##	##	##	##	no	##	##	##	##	##		##	##	##	##	##	##	##	##	##	##	##
Olfr592	935	174	P2	935	88	P1	2	1	5420	96.6299	5426	100	no	-6	conserved	5770	3.37012	##	##	##	no	##	##	##	##	##		##	##	##	##	##	##	##	##	##	##	##
Olfr596	935	193	P2	935	184	P3	3	2	1048	82.2863	848	78.1634	no	200	no	2128	12.5483	2106	21.8366	22		2399	5.16536	##	##	##		##	##	##	##	##	##	##	##	##	##	##
Olfr6	947	2494	P2	947	3931	P2	3	4	136	83.4179	149	80.9769	no	-13	conserved	1936	10.7803	609	10.1195	1327		2786	5.80183	2069	6.42556	717		##	##	2759	2.47808	##	##	##	##	##	##	##
Olfr60	932	1708	P2	932	1749	P2	2	2	1224	98.9428	1226	99.4094	no	-2	conserved	1834	1.0572	1736	0.590644	98	conserved	##	##	##	##	##	no	##	##	##	##	##	##	##	##	##	##	##
Olfr601	941	284	P1	941	247	P1	1	1	1157	100	1067	100	no	90	conserved	##	##	##	##	##		##	##	##	##	##		##	##	##	##	##	##	##	##	##	##	##
Olfr609	956	204	P2	956	203	P1	2	1	1872	93.2082	1895	100	no	-23	conserved	2222	6.79184	##	##	##	no	##	##	##	##	##		##	##	##	##	##	##	##	##	##	##	##
Olfr61	932	789	P2	932	857	P2	2	2	192	98.7053	192	97.5091	no	0	conserved	1194	1.29471	635	2.49085	559	no	##	##	##	##	##		##	##	##	##	##	##	##	##	##	##	##
Olfr610	944	348	P2	944	312	P2	2	2	497	95.9887	489	95.2059	no	8	conserved	1087	4.0113	939	4.79412	148		##	##	##	##	##		##	##	##	##	##	##	##	##	##	##	##
Olfr618	953	151	P3	953	164	P3	2	3	244	64.5548	64	66.5806	very short	180	conserved	2184	35.4452	2084	29.8259	100	conserved	##	##	2185	3.59349	##		##	##	##	##	##	##	##	##	##	##	##
Olfr620	938	109	P4	938	90	P3	3	2	2834	14.0916	4119	39.1195	no	-1285	no	6374	70.5179	6129	60.8805	245	no	8084	15.3905	##	##	##		##	##	##	##	##	##	##	##	##	##	##
Olfr622	950	199	P1	950	268	P1	1	1	748	100	738	100	no	10	conserved	##	##	##	##	##		##	##	##	##	##		##	##	##	##	##	##	##	##	##	##	##
Olfr623	940	76	P1	950	75	P1	1	1	2586	100	2538	100	no	48	conserved	##	##	##	##	##		##	##	##	##	##		##	##	##	##	##	##	##	##	##	##	##
Olfr63	947	469	P3	947	317	P2	3	2	2572	79.4386	2512	85.918	no	60	conserved	5892	14.399	5982	14.082	-90	conserved	5997	6.1624	##	##	##	no	##	##	##	##	##	##	##	##	##	##	##
Olfr632	950	263	P3	950	194	P1	2	1	140	57.0349	2254	100	no	-2114	no	2258	42.9651	##	##	##	no	##	##	##	##	##		##	##	##	##	##	##	##	##	##	##	##
Olfr633	935	150	P2	935	253	P2	3	2	463	84.6192	503	84.9723	no	-40	conserved	2063	12.117	2016	15.0277	47	conserved	2817	3.26383	##	##	##	no	##	##	##	##	##	##	##	##	##	##	##
Olfr639	947	152	P3	947	105	P3	3	2	4173	65.7961	4205	62.9217	no	-32	conserved	5493	27.2502	5515	37.0783	-22	conserved	6503	6.95366	##	##	##		##	##	##	##	##	##	##	##	##	##	##
Olfr648	939	106	P3	947	98	P3	2	2	1519	66.3406	1569	47.6418	no	-50	conserved	2329	33.6594	1859	52.3582	470		##	##	##	##	##		##	##	##	##	##	##	##	##	##	##	##
Olfr649	927	138	P1	935	110	P1	1	1	278	100	260	100	no	18	conserved	##	##	##	##	##	no	##	##	##	##	##	no	##	##	##	##	##	##	##	##	##	##	##
Olfr65	935	288	P1	935	353	P2	1	1	1260	100	1204	97.5175	no	56	conserved	##	##	##	##	##		##	##	##	##	##		##	##	##	##	##	##	##	##	##	##	##
Olfr651	938	237	P1	938	226	P1	1	1	563	100	554	100	no	9	conserved	##	##	##	##	##	no	##	##	##	##	##	no	##	##	##	##	##	##	##	##	##	##	##
Olfr652	953	203	P3	953	167	P3	2	3	2247	65.8387	2396	65.8987	no	-149	conserved	3479	34.1613	3356	26.7081	123		##	##	3602	7.39324	##		##	##	##	##	##	##	##	##	##	##	##
Olfr653	950	412	P3	950	471	P2	2	2	837	47.7492	3037	84.4515	no	-2200	no	3519	52.2508	3513	15.5485	6		##	##	##	##	##		##	##	##	##	##	##	##	##	##	##	##
Olfr655	923	262	P2	923	261	P2	3	2	846	85.3184	755	87.5879	no	91	conserved	5126	12.6526	1805	12.4121	3321	no	5316	2.02897	##	##	##	no	##	##	##	##	##	##	##	##	##	##	##
Olfr656	962	129	P3	962	111	P3	2	2	506	35.6958	886	53.8056	no	-380	no	2961	64.3042	2906	46.1944	55		##	##	##	##	##		##	##	##	##	##	##	##	##	##	##	##
Olfr665	947	508	P2	947	688	P1	2	1	1231	97.0965	1258	100	no	-27	conserved	1461	2.90353	##	##	##		##	##	##	##	##		##	##	##	##	##	##	##	##	##	##	##
Olfr666	953	230	P2	953	248	P3	3	3	88	83.0947	327	79.1306	very short	-239	no	988	13.8316	847	17.1111	141	conserved	1138	3.0737	1617	3.7583	-479		##	##	##	##	##	##	##	##	##	##	##
Olfr667	977	129	P3	977	127	P2	2	2	1201	78.5152	1280	88.585	no	-79	conserved	1631	21.4848	1570	11.415	61	conserved	##	##	##	##	##		##	##	##	##	##	##	##	##	##	##	##
Olfr67	959	197	P2	959	215	P2	2	2	2721	91.4631	2695	91.7773	no	26	conserved	6551	8.5369	3265	8.22273	3286		##	##	##	##	##		##	##	##	##	##	##	##	##	##	##	##
Olfr672	935	635	P1	935	810	P1	1	1	207	100	200	100	no	7	conserved	##	##	##	##	##	no	##	##	##	##	##	no	##	##	##	##	##	##	##	##	##	##	##
Olfr677	935	150	P2	935	168	P2	2	2	1522	94.649	1522	83.0509	no	0	conserved	1893	5.35099	1823	16.9491	70	conserved	##	##	##	##	##		##	##	##	##	##	##	##	##	##	##	##
Olfr679	944	149	P3	944	162	P4	2	3	2629	63.832	2509	59.0135	no	120	conserved	3968	36.168	3849	28.9237	119		##	##	4006	12.0628	##		##	##	##	##	##	##	##	##	##	##	##
Olfr683	938	312	P3	938	347	P3	3	2	515	79.3194	444	78.1387	no	71	conserved	2515	18.9837	2514	21.8613	1	conserved	2905	1.69687	##	##	##		##	##	##	##	##	##	##	##	##	##	##
Olfr685	947	278	P2	947	324	P2	2	2	1418	90.2042	1438	93.4052	no	-20	conserved	1948	9.79578	1928	6.59482	20		##	##	##	##	##		##	##	##	##	##	##	##	##	##	##	##
Olfr689	959	140	P3	959	158	P3	2	2	1502	50.3136	1082	50.7344	no	420	no	4697	49.6864	4675	49.2656	22	conserved	##	##	##	##	##		##	##	##	##	##	##	##	##	##	##	##
Olfr69	947	179	P2	947	217	P2	2	3	221	88.8172	90	88.5612	very short	131	conserved	1771	11.1828	1790	9.28058	-19	conserved	##	##	1960	2.15827	##		##	##	##	##	##	##	##	##	##	##	##
Olfr691	965	251	P3	965	195	P2	2	3	268	74.8687	155	87.5619	no	113	conserved	1128	25.1313	1155	10.238	-27	conserved	##	##	1685	2.20014	##	no	##	##	##	##	##	##	##	##	##	##	##
Olfr693	947	587	P2	947	612	P2	2	2	2322	94.7844	2323	97.1212	no	-1	conserved	2532	5.21563	2533	2.87883	-1	conserved	##	##	##	##	##		##	##	##	##	##	##	##	##	##	##	##
Olfr694	944	301	P2	944	297	P2	2	2	2186	94.5009	2120	89.4128	no	66	conserved	3876	5.49913	3890	10.5872	-14	conserved	##	##	##	##	##	no	##	##	##	##	##	##	##	##	##	##	##
Olfr695	944	902	P3	944	1244	P2	3	3	423	79.2019	340	82.2266	no	83	conserved	1883	15.7686	1840	14.9935	43		2633	5.02943	2650	2.77987	-17		##	##	##	##	##	##	##	##	##	##	##
Olfr699	947	168	P2	947	158	P4	2	3	1857	81.9744	320	51.5891	no	1537	no	3387	18.0256	2000	35.5506	1387	no	##	##	3310	12.8603	##		##	##	##	##	##	##	##	##	##	##	##
Olfr70	947	291	P2	947	197	P1	2	1	1307	95.2473	1435	100	no	-128	conserved	1417	4.75273	##	##	##		##	##	##	##	##		##	##	##	##	##	##	##	##	##	##	##
Olfr703	956	171	P2	956	227	P2	2	2	612	96.8562	452	95.8195	no	160	conserved	990	3.14378	554	4.18054	436	no	##	##	##	##	##	no	##	##	##	##	##	##	##	##	##	##	##
Olfr705	947	1524	P2	947	1596	P2	2	2	1141	94.4185	1071	93.9211	no	70	conserved	5811	5.58152	1461	6.07895	4350	no	##	##	##	##	##		##	##	##	##	##	##	##	##	##	##	##
Olfr706	947	628	P2	947	723	P2	3	2	3032	92.6075	3081	97.969	no	-49	conserved	3292	6.47988	3451	2.03098	-159	conserved	4102	0.912659	##	##	##		##	##	##	##	##	##	##	##	##	##	##
Olfr709-ps1	920	191	P3	920	265	P1	3	1	2198	76.7643	2210	100	no	-12	conserved	3738	20.3003	##	##	##		3968	2.93544	##	##	##		##	##	##	##	##	##	##	##	##	##	##
Olfr71	935	424	P1	935	396	P1	1	1	1069	100	1060	100	no	9	conserved	##	##	##	##	##	no	##	##	##	##	##		##	##	##	##	##	##	##	##	##	##	##
Olfr710	929	104	P2	929	129	P2	2	2	146	86.0287	108	89.1729	no	38	conserved	696	13.9713	1438	10.8271	-742	no	##	##	##	##	##	no	##	##	##	##	##	##	##	##	##	##	##
Olfr711	941	1182	P2	941	2046	P2	2	3	132	95.762	70	97.5537	very short	62	conserved	1742	4.23801	1510	2.16268	232		##	##	1740	0.28363	##		##	##	##	##	##	##	##	##	##	##	##
Olfr713	950	169	P3	950	188	P3	2	2	1721	47.0997	2641	62.4782	no	-920	no	3880	52.9003	3880	37.5218	0	conserved	##	##	##	##	##		##	##	##	##	##	##	##	##	##	##	##
Olfr716	941	380	P2	941	285	P2	2	2	1009	95.0479	969	94.4508	no	40	conserved	2947	4.9521	2244	5.54921	703	no	##	##	##	##	##	no	##	##	##	##	##	##	##	##	##	##	##
Olfr720	947	638	P2	947	652	P2	3	3	803	81.1251	729	80.2095	no	74	conserved	1863	12.8237	1909	16.6643	-46	conserved	3693	6.05124	3899	3.12621	-206		##	##	##	##	##	##	##	##	##	##	##
Olfr721-ps1	965	996	P2	965	1361	P2	2	2	498	94.7758	478	91.7447	no	20	conserved	1897	5.2242	1861	8.25531	36	conserved	##	##	##	##	##		##	##	##	##	##	##	##	##	##	##	##
Olfr722	923	1063	P2	923	1645	P2	2	2	445	89.7623	449	94.849	no	-4	conserved	615	10.2377	619	5.15097	-4	conserved	##	##	##	##	##	no	##	##	##	##	##	##	##	##	##	##	##
Olfr723	926	558	P2	926	981	P2	3	3	103	93.1209	67	94.2823	very short	36	conserved	2503	4.30987	2927	5.3605	-424	no	3133	2.56922	3137	0.3572	-4		##	##	##	##	##	##	##	##	##	##	##
Olfr724	926	243	P1	926	451	P1	1	1	215	100	1001	100	no	-786	no	##	##	##	##	##	no	##	##	##	##	##		##	##	##	##	##	##	##	##	##	##	##
Olfr725	962	860	P1	962	1505	P1	1	1	234	100	168	100	no	66	conserved	##	##	##	##	##	no	##	##	##	##	##		##	##	##	##	##	##	##	##	##	##	##
Olfr726	962	6289	P2	962	4835	P2	3	3	238	94.9893	168	96.0772	no	70	conserved	1078	4.63216	1028	3.4669	50	conserved	2328	0.378561	1398	0.455892	930	no	##	##	##	##	##	##	##	##	##	##	##
Olfr727	971	14699	P2	971	13469	P1	2	1	109	89.4073	5701	100	no	-5592	no	409	10.5927	##	##	##	no	##	##	##	##	##		##	##	##	##	##	##	##	##	##	##	##
Olfr729	968	1423	P2	968	1646	P2	4	3	14	85.5829	2000	82.4042	very short	-1986	no	1994	11.4127	3040	15.3815	-1046		3094	2.8162	3930	2.2143	-836		4224	0.18822	##	##	##	##	##	##	##	##	##
Olfr73	938	322	P2	938	463	P2	3	2	181	87.4759	32	87.0085	very short	149	conserved	1701	9.76117	1842	12.9915	-141	conserved	1831	2.76294	##	##	##		##	##	##	##	##	##	##	##	##	##	##
Olfr732	923	353	P3	923	373	P3	3	3	562	70.4893	572	60.4839	no	-10	conserved	2782	25.8482	2612	32.9542	170	conserved	3592	3.66255	2882	6.56189	710		##	##	##	##	##	##	##	##	##	##	##
Olfr733	923	933	P2	923	1350	P3	3	3	1396	83.1343	1353	73.0743	no	43	conserved	2216	13.5869	1953	21.2441	263	no	2586	3.27877	2563	5.68156	23	conserved	##	##	##	##	##	##	##	##	##	##	##
Olfr734	938	231	P3	938	283	P2	3	2	1005	66.1258	3145	93.1481	no	-2140	no	3205	25.1389	3315	6.85185	-110	conserved	3955	8.73533	##	##	##		##	##	##	##	##	##	##	##	##	##	##
Olfr735	1061	220	P4	1061	276	P4	3	3	1035	66.0647	540	70.9547	no	495	no	2775	13.8865	2740	18.8151	35	conserved	5645	20.0488	5550	10.2303	95	conserved	##	##	##	##	##	##	##	##	##	##	##
Olfr736	935	162	P1	935	169	P1	1	1	499	100	496	100	no	3	conserved	##	##	##	##	##	no	##	##	##	##	##		##	##	##	##	##	##	##	##	##	##	##
Olfr738	932	173	P2	932	190	P2	2	2	787	96.1467	587	82.4767	no	200	no	1523	3.85331	979	17.5233	544	no	##	##	##	##	##		##	##	##	##	##	##	##	##	##	##	##
Olfr739	926	100	P2	926	191	P2	2	3	1053	86.7721	993	82.1906	no	60	conserved	2697	13.2279	2133	13.4432	564	no	##	##	2583	4.36618	##		##	##	##	##	##	##	##	##	##	##	##
Olfr740	932	2071	P3	932	2696	P2	4	4	107	63.4739	27	88.206	very short	80	conserved	1167	34.1039	1127	11.2099	40	conserved	2767	1.88487	2827	0.448035	-60		3682	0.537348	3693	0.136031	-11	##	##	##	##	##	##
Olfr741	932	5022	P3	932	5378	P2	4	2	427	70.1807	567	98.5081	no	-140	conserved	667	27.4181	3010	1.49186	-2343	no	1727	1.45874	##	##	##		2996	0.942445	##	##	##	##	##	##	##	##	##
Olfr742	932	1754	P3	932	1942	P2	2	4	587	79.9969	347	88.0239	no	240	no	961	20.0031	967	9.14373	-6	conserved	##	##	2467	2.08269	##		##	##	4758	0.749671	##	##	##	##	##	##	##
Olfr743	932	2732	P2	932	3087	P2	3	2	327	85.7583	367	91.6958	no	-40	conserved	547	13.9149	609	8.30416	-62	conserved	796	0.326832	##	##	##	no	##	##	##	##	##	##	##	##	##	##	##
Olfr745	983	169	P2	983	184	P2	2	2	307	91.115	287	95.4495	no	20	conserved	578	8.88503	525	4.5505	53	conserved	##	##	##	##	##		##	##	##	##	##	##	##	##	##	##	##
Olfr749	938	324	P1	938	290	P1	1	1	190	100	56	100	very short	134	conserved	##	##	##	##	##	no	##	##	##	##	##		##	##	##	##	##	##	##	##	##	##	##
Olfr76	950	338	P1	950	368	P3	1	3	1607	100	424	78.6242	no	1183	no	##	##	1524	19.2679	##	no	##	##	2494	2.10788	##		##	##	##	##	##	##	##	##	##	##	##
Olfr770	932	216	P1	932	214	P2	1	2	123	100	126	96.8734	no	-3	conserved	##	##	256	3.12655	##	no	##	##	##	##	##	no	##	##	##	##	##	##	##	##	##	##	##
Olfr772	932	209	P1	932	292	P2	1	2	1454	100	1015	89.5385	no	439	no	##	##	1385	10.4615	##	no	##	##	##	##	##		##	##	##	##	##	##	##	##	##	##	##
Olfr774	935	148	P1	935	205	P1	1	1	286	100	231	100	no	55	conserved	##	##	##	##	##		##	##	##	##	##		##	##	##	##	##	##	##	##	##	##	##
Olfr776	935	583	P1	935	743	P1	1	1	1953	100	2153	100	no	-200	no	##	##	##	##	##	no	##	##	##	##	##	no	##	##	##	##	##	##	##	##	##	##	##
Olfr780	935	114	P2	935	94	P3	3	2	602	80.5182	782	73.1621	no	-180	conserved	2182	15.3534	2472	26.8379	-290		2415	4.12838	##	##	##		##	##	##	##	##	##	##	##	##	##	##
Olfr784	956	435	P2	956	618	P2	2	3	171	89.225	31	95.3195	very short	140	conserved	1620	10.775	311	3.32385	1309	no	##	##	1438	1.35667	##		##	##	##	##	##	##	##	##	##	##	##
Olfr786	935	598	P2	935	816	P2	3	2	51	90.8669	45	90.8409	very short	6	conserved	1331	8.46359	1328	9.15913	3	conserved	1719	0.669555	##	##	##		##	##	##	##	##	##	##	##	##	##	##
Olfr788	932	1153	P2	932	1494	P2	2	2	501	86.2653	521	92.2854	no	-20	conserved	2979	13.7347	2993	7.71463	-14	conserved	##	##	##	##	##		##	##	##	##	##	##	##	##	##	##	##
Olfr789	935	1236	P3	935	1923	P3	3	3	643	77.2701	663	73.1773	no	-20	conserved	2063	20.4289	1963	24.1614	100	conserved	2697	2.30098	2674	2.66124	23	conserved	##	##	##	##	##	##	##	##	##	##	##
Olfr790	941	132	P1	941	256	P2	1	3	1491	100	22	88.9475	very short	1469	no	##	##	1502	10.7012	##		##	##	1742	0.351325	##		##	##	##	##	##	##	##	##	##	##	##
Olfr791	935	362	P2	935	620	P3	2	3	888	95.3711	428	70.0617	no	460	no	997	4.62886	888	27.4012	109	conserved	##	##	1596	2.53715	##		##	##	##	##	##	##	##	##	##	##	##
Olfr794	959	493	P2	959	744	P2	2	2	1363	95.5647	1463	98.547	no	-100	conserved	2223	4.43531	1711	1.453	512	no	##	##	##	##	##		##	##	##	##	##	##	##	##	##	##	##
Olfr796	929	925	P2	929	990	P2	3	3	679	82.6828	706	87.3559	no	-27	conserved	1999	13.8041	2006	12.042	-7	conserved	3229	3.51312	2156	0.602101	1073		##	##	##	##	##	##	##	##	##	##	##
Olfr798	932	241	P2	932	353	P3	3	2	408	82.6073	875	79.973	no	-467	no	2408	13.6524	2665	20.027	-257	no	2558	3.74037	##	##	##		##	##	##	##	##	##	##	##	##	##	##
Olfr799	932	386	P1	932	413	P1	1	1	266	100	231	100	no	35	conserved	##	##	##	##	##	no	##	##	##	##	##		##	##	##	##	##	##	##	##	##	##	##
Olfr8	929	523	P1	929	623	P2	1	2	2234	100	2108	95.8161	no	126	conserved	##	##	2315	4.18388	##	no	##	##	##	##	##	no	##	##	##	##	##	##	##	##	##	##	##
Olfr800	932	123	P2	932	238	P1	2	1	599	85.0164	632	100	no	-33	conserved	1655	14.9836	##	##	##		##	##	##	##	##		##	##	##	##	##	##	##	##	##	##	##
Olfr801	953	512	P2	953	845	P2	2	3	1052	81.9467	990	88.6475	no	62	conserved	2522	18.0533	2430	10.039	92	conserved	##	##	2920	1.31349	##	no	##	##	##	##	##	##	##	##	##	##	##
Olfr805	956	1599	P2	956	1814	P2	3	3	472	95.5558	462	95.5283	no	10	conserved	1352	2.85847	1222	2.96127	130	conserved	2862	1.5857	1972	1.51045	890		##	##	##	##	##	##	##	##	##	##	##
Olfr806	938	1024	P2	938	1029	P2	3	3	451	93.45	447	89.5103	no	4	conserved	2631	4.58387	1287	7.90776	1344		3681	1.96613	3117	2.58192	564		##	##	##	##	##	##	##	##	##	##	##
Olfr807	913	95	P1	932	139	P2	1	2	306	100	103	92.3704	no	203	no	##	##	253	7.62963	##	no	##	##	##	##	##		##	##	##	##	##	##	##	##	##	##	##
Olfr808	935	241	P3	935	299	P2	3	3	470	77.1714	370	82.8128	no	100	conserved	2350	14.8093	3290	13.0118	-940	no	3561	8.01924	3589	4.17532	-28	conserved	##	##	##	##	##	##	##	##	##	##	##
Olfr809	938	164	P3	938	126	P3	3	2	863	49.8335	1443	74.3021	no	-580	no	2083	45.0002	2323	25.6979	-240	no	3185	5.16635	##	##	##	no	##	##	##	##	##	##	##	##	##	##	##
Olfr810	935	337	P3	935	352	P2	3	2	1464	44.8586	2948	93.9708	no	-1484	no	2984	48.5745	4218	6.02925	-1234	no	3954	6.56694	##	##	##		##	##	##	##	##	##	##	##	##	##	##
Olfr811	956	289	P2	956	332	P2	2	2	638	96.0274	647	92.1671	no	-9	conserved	2828	3.9726	1137	7.83293	1691		##	##	##	##	##		##	##	##	##	##	##	##	##	##	##	##
Olfr818	953	325	P1	953	394	P2	1	2	703	100	557	97.7088	no	146	conserved	##	##	667	2.29124	##	no	##	##	##	##	##		##	##	##	##	##	##	##	##	##	##	##
Olfr819	941	388	P3	941	474	P3	2	2	2275	64.6629	665	73.735	no	1610	no	3145	35.3371	2795	26.265	350		##	##	##	##	##		##	##	##	##	##	##	##	##	##	##	##
Olfr821	929	415	P2	929	682	P2	2	2	344	95.5084	304	94.0497	no	40	conserved	703	4.49164	421	5.95028	282		##	##	##	##	##		##	##	##	##	##	##	##	##	##	##	##
Olfr822	804	52	P3	935	122	P1	2	1	150	77.5332	1560	100	no	-1410	no	1546	22.4668	##	##	##		##	##	##	##	##		##	##	##	##	##	##	##	##	##	##	##
Olfr823	944	326	P1	944	337	P2	1	2	372	100	167	94.1404	no	205	no	##	##	317	5.85965	##	no	##	##	##	##	##	no	##	##	##	##	##	##	##	##	##	##	##
Olfr826	938	158	P2	938	229	P2	2	2	316	91.6196	222	87.434	no	94	conserved	2746	8.38043	1432	12.566	1314	no	##	##	##	##	##		##	##	##	##	##	##	##	##	##	##	##
Olfr827	965	464	P3	965	469	P3	3	2	798	58.3255	698	64.3478	no	100	conserved	7058	37.7479	7068	35.6522	-10		7168	3.92659	##	##	##		##	##	##	##	##	##	##	##	##	##	##
Olfr828	935	144	P1	935	181	P1	1	1	629	100	617	100	no	12	conserved	##	##	##	##	##	no	##	##	##	##	##		##	##	##	##	##	##	##	##	##	##	##
Olfr835	932	583	P1	932	824	P2	1	2	1640	100	1606	99.0278	no	34	conserved	##	##	2165	0.972246	##	no	##	##	##	##	##	no	##	##	##	##	##	##	##	##	##	##	##
Olfr845	935	282	P2	935	244	P2	2	2	1942	82.0707	2142	93.911	no	-200	no	2452	17.9293	2428	6.08903	24		##	##	##	##	##		##	##	##	##	##	##	##	##	##	##	##
Olfr849	935	372	P4	935	389	P3	3	3	3202	53.6273	3162	67.3815	no	40	conserved	4682	34.0855	4702	24.9636	-20	conserved	5580	12.2873	5623	7.65492	-43	conserved	##	##	##	##	##	##	##	##	##	##	##
Olfr851	935	187	P3	935	152	P2	2	3	3190	75.2526	3210	81.3639	no	-20	conserved	5130	24.7474	4630	14.4374	500	no	##	##	4956	4.19875	##		##	##	##	##	##	##	##	##	##	##	##
Olfr855	935	233	P1	935	320	P1	1	1	2407	100	1039	100	no	1368	no	##	##	##	##	##		##	##	##	##	##		##	##	##	##	##	##	##	##	##	##	##
Olfr859	926	234	P4	926	254	P3	3	2	993	74.3934	893	78.8343	no	100	conserved	3753	11.7797	4349	21.1657	-596	no	8383	13.827	##	##	##		##	##	##	##	##	##	##	##	##	##	##
Olfr867	992	185	P1	992	196	P1	1	1	3506	100	3503	100	no	3	conserved	##	##	##	##	##		##	##	##	##	##		##	##	##	##	##	##	##	##	##	##	##
Olfr868	926	811	P3	926	818	P3	3	3	2740	76.9075	1680	45.6145	no	1060	no	3060	21.7086	2800	48.7905	260	no	3463	1.38388	3091	5.595	372	no	##	##	##	##	##	##	##	##	##	##	##
Olfr869	939	302	P2	939	347	P2	2	2	211	80.1692	231	83.7838	no	-20	conserved	575	19.8308	638	16.2162	-63	conserved	##	##	##	##	##	no	##	##	##	##	##	##	##	##	##	##	##
Olfr870	932	243	P2	932	422	P2	3	2	11	94.3669	54	85.0339	very short	-43	conserved	1991	4.82488	2184	14.9661	-193	conserved	2141	0.808229	##	##	##	no	##	##	##	##	##	##	##	##	##	##	##
Olfr872	939	159	P1	939	113	P1	1	1	833	100	927	100	no	-94	conserved	##	##	##	##	##	no	##	##	##	##	##	no	##	##	##	##	##	##	##	##	##	##	##
Olfr884	926	390	P2	926	388	P2	2	2	2029	91.5098	1989	89.2165	no	40	conserved	2453	8.49019	2313	10.7835	140	conserved	##	##	##	##	##	no	##	##	##	##	##	##	##	##	##	##	##
Olfr887	926	231	P3	926	326	P3	3	3	207	62.2651	187	67.3766	no	20	conserved	2207	33.906	2127	28.4297	80	conserved	2595	3.82894	5006	4.1937	-2411		##	##	##	##	##	##	##	##	##	##	##
Olfr893	929	291	P2	929	274	P2	2	2	1444	90.355	1384	95.1031	no	60	conserved	2573	9.64498	1809	4.89695	764		##	##	##	##	##		##	##	##	##	##	##	##	##	##	##	##
Olfr895	923	183	P2	923	195	P2	2	2	243	92.9282	263	88.5962	no	-20	conserved	1883	7.07178	632	11.4038	1251		##	##	##	##	##		##	##	##	##	##	##	##	##	##	##	##
Olfr901	932	179	P3	932	202	P3	3	3	141	74.783	161	78.1913	no	-20	conserved	1621	20.9554	1461	17.3177	160		2180	4.26154	1568	4.49093	612		##	##	##	##	##	##	##	##	##	##	##
Olfr912-201	929	733	P1	929	922	P1	1	1	1004	100	948	100	no	56	conserved	##	##	##	##	##	no	##	##	##	##	##		##	##	##	##	##	##	##	##	##	##	##
Olfr912-202	929	981	P2	929	1268	P2	3	3	45	90.5574	65	88.9983	very short	-20	conserved	2325	6.26621	945	6.98957	1380	no	4668	3.17634	4729	4.01217	-61		##	##	##	##	##	##	##	##	##	##	##
Olfr913	935	192	P1	935	274	P1	1	1	1080	100	1092	100	no	-12	conserved	##	##	##	##	##	no	##	##	##	##	##		##	##	##	##	##	##	##	##	##	##	##
Olfr914	947	312	P4	947	519	P2	3	3	130	69.3118	70	83.0427	very short	60	conserved	2350	13.7468	2130	7.45474	220	no	3564	16.9414	3549	9.50255	15	conserved	##	##	##	##	##	##	##	##	##	##	##
Olfr92	935	109	P1	935	210	P1	1	1	533	100	523	100	no	10	conserved	##	##	##	##	##	no	##	##	##	##	##	no	##	##	##	##	##	##	##	##	##	##	##
Olfr920	929	143	P3	929	195	P2	2	2	3365	77.6442	2405	80.1871	no	960	no	3471	22.3558	3577	19.8129	-106	conserved	##	##	##	##	##		##	##	##	##	##	##	##	##	##	##	##
Olfr921	938	766	P3	938	981	P2	3	4	1176	64.4402	36	85.4508	very short	1140	no	2516	30.4557	1276	8.82934	1240	no	3185	5.10414	2496	4.94408	689		##	##	3196	0.775791	##	##	##	##	##	##	##
Olfr923	932	158	P2	932	102	P2	2	2	1340	85.5086	1140	90.0402	no	200	no	2239	14.4914	1528	9.95981	711	no	##	##	##	##	##		##	##	##	##	##	##	##	##	##	##	##
Olfr935	923	98	P1	923	111	P2	1	2	468	100	293	94.5991	no	175	conserved	##	##	643	5.40092	##	no	##	##	##	##	##		##	##	##	##	##	##	##	##	##	##	##
Olfr943	932	215	P3	932	290	P2	3	3	222	72.3489	102	89.9189	no	120	conserved	2502	18.1242	2782	7.76636	-280	no	7714	9.52698	4272	2.31479	3442		##	##	##	##	##	##	##	##	##	##	##
Olfr944	932	90	P2	932	109	P1	2	1	3	98.8539	48	100	very short	-45	conserved	352	1.14613	##	##	##		##	##	##	##	##		##	##	##	##	##	##	##	##	##	##	##
Olfr954	932	138	P2	932	260	P2	2	2	222	80.8313	242	85.8453	no	-20	conserved	3545	19.1687	2251	14.1547	1294		##	##	##	##	##		##	##	##	##	##	##	##	##	##	##	##
Olfr96	938	472	P1	938	399	P1	1	1	608	100	608	100	no	0	conserved	##	##	##	##	##	no	##	##	##	##	##		##	##	##	##	##	##	##	##	##	##	##
Olfr960	941	119	P2	941	118	P2	2	2	128	96.3413	141	96.2097	no	-13	conserved	1497	3.65865	451	3.79032	1046		##	##	##	##	##		##	##	##	##	##	##	##	##	##	##	##
Olfr965	935	238	P2	935	238	P1	2	1	318	91.5997	397	100	no	-79	conserved	656	8.40025	##	##	##	no	##	##	##	##	##	no	##	##	##	##	##	##	##	##	##	##	##
Olfr968	941	146	P1	941	168	P3	1	2	3030	100	244	55.9611	no	2786	no	##	##	3034	44.0389	##	no	##	##	##	##	##	no	##	##	##	##	##	##	##	##	##	##	##
Olfr969	932	1219	P1	932	1510	P1	1	1	300	100	326	100	no	-26	conserved	##	##	##	##	##	no	##	##	##	##	##	no	##	##	##	##	##	##	##	##	##	##	##
Olfr97	929	317	P1	929	385	P2	1	2	482	100	405	98.4568	no	77	conserved	##	##	695	1.54315	##		##	##	##	##	##		##	##	##	##	##	##	##	##	##	##	##
Olfr972	941	524	P1	941	519	P1	1	1	433	100	415	100	no	18	conserved	##	##	##	##	##	no	##	##	##	##	##		##	##	##	##	##	##	##	##	##	##	##
Olfr974	929	415	P2	929	495	P2	2	3	118	93.6498	118	92.1917	no	0	conserved	2074	6.35023	1678	5.87479	396	no	##	##	1993	1.93348	##	no	##	##	##	##	##	##	##	##	##	##	##
Olfr983	932	186	P2	932	183	P2	3	2	726	80.8797	722	83.5561	no	4	conserved	5126	13.9316	1792	16.4439	3334	no	5796	5.18868	##	##	##		##	##	##	##	##	##	##	##	##	##	##
Olfr984	941	347	P2	941	454	P3	2	4	3410	81.6784	371	50.3734	no	3039	no	4580	18.3216	3391	43.4471	1189	no	##	##	4591	5.56187	##		##	##	5081	0.6177	##	##	##	##	##	##	##
Olfr985	932	281	P2	932	216	P1	2	1	16	95.4286	510	100	very short	-494	no	766	4.57143	##	##	##	no	##	##	##	##	##		##	##	##	##	##	##	##	##	##	##	##
Olfr987	926	289	P2	926	367	P1	2	1	149	96.4354	161	100	no	-12	conserved	479	3.56459	##	##	##		##	##	##	##	##		##	##	##	##	##	##	##	##	##	##	##
Olfr988	926	262	P1	926	362	P2	1	2	154	100	120	95.5556	no	34	conserved	##	##	570	4.44444	##	no	##	##	##	##	##		##	##	##	##	##	##	##	##	##	##	##
Olfr99	914	326	P1	914	379	P1	1	1	456	100	461	100	no	-5	conserved	##	##	##	##	##	no	##	##	##	##	##		##	##	##	##	##	##	##	##	##	##	##
Olfr994	941	239	P2	941	257	P1	2	1	336	94.6582	447	100	no	-111	conserved	506	5.34181	##	##	##		##	##	##	##	##		##	##	##	##	##	##	##	##	##	##	##
OlfrAC073945.2	930	144	P1	930	152	P1	1	1	1130	100	1108	100	no	22	conserved	##	##	##	##	##	no	##	##	##	##	##		##	##	##	##	##	##	##	##	##	##	##
OlfrGm10310	941	584	P1	941	719	P1	1	1	3387	100	3951	100	no	-564	no	##	##	##	##	##		##	##	##	##	##		##	##	##	##	##	##	##	##	##	##	##
OlfrGm13723	944	786	P2	944	1053	P4	3	5	2528	82.9595	317	58.7389	no	2211	no	3848	14.6004	1777	23.0451	2071	no	5398	2.44005	2537	11.4998	2861		##	##	3857	5.4584	##	##	##	4627	1.25777	##	##
OlfrGm13757	914	294	P3	914	379	P3	3	3	1478	49.8255	1509	58.6717	no	-31	conserved	2958	43.3722	2709	36.9369	249		3208	6.80228	3479	4.39144	-271		##	##	##	##	##	##	##	##	##	##	##
OlfrGm13762	932	1556	P1	932	1663	P2	1	2	817	100	810	99.7193	no	7	conserved	##	##	1020	0.280724	##	no	##	##	##	##	##		##	##	##	##	##	##	##	##	##	##	##
OlfrGm13769	926	461	P3	926	421	P2	2	2	79	63.9358	1219	95.8723	very short	-1140	no	1319	36.0642	1357	4.12773	-38		##	##	##	##	##		##	##	##	##	##	##	##	##	##	##	##
OlfrGm4461	944	679	P3	944	734	P3	2	2	3022	62.6017	2935	67.035	no	87	conserved	4192	37.3983	4205	32.965	-13	conserved	##	##	##	##	##	no	##	##	##	##	##	##	##	##	##	##	##

## Sheet: 4_datasets
Gene name	Length_CDSmin male_IS2014	Counts_CDSmin male_IS2014	Length_CDSmin male_IS2017	Counts_CDSmin male_IS2017	Length_CDSmin female_IS2014	Counts_CDSmin female_IS2014	Length_CDSmin female_IS2017	Counts_CDSmin female_IS2017	Nb 3'UTR isoforms male_IS2014	Nb 3'UTR isoforms male_IS2017	Nb 3'UTR isoforms female_IS2014	Nb 3'UTR isoforms female_IS2017	length_utr1 male_IS2014	%RA_utr1 male_IS2014	length_utr1 male_IS2017	%RA_utr1 male_IS2017	length_utr1 female_IS2014	%RA_utr1 female_IS2014	length_utr1 female_IS2017	%RA_utr1 female_IS2017	very short (length<100)	∆length_utr1 male	∆length_utr1 female	∆length_utr1 2014	∆length_utr1 2017	Conserved male	Conserved female	Conserved Experiment_2014	Conserved Experiment_2017	Robust isoform	Sex-specific isoform	Experiment-specific isoform	length_utr1 male_IS2014	%RA_utr1 male_IS2014	length_utr1 male_IS2017	%RA_utr1 male_IS2017	length_utr1 female_IS2014	%RA_utr1 female_IS2014	length_utr1 female_IS2017	%RA_utr1 female_IS2017	∆length_utr2 male	∆length_utr2 female	∆length_utr2 2014	∆length_utr2 2017	Conserved male	Conserved female	Conserved Experiment_2014	Conserved Experiment_2017	Robust isoform
Olfr1006	935	434	935	792	935	649	935	760	2	3	3	2	45	84.0237	134	81.9081	118	67.7252	556	97.4915	very short	89	438	73	422	conserved	no	conserved	no	no	no	no	575	15.9763	554	17.1841	558	30.8345	866	2.50846	21	308	17	312	conserved	no	conserved	no	no
Olfr101	923	554	923	800	923	434	923	410	2	3	2	3	911	87.7091	111	73.8009	891	88.2677	36	85.9973	very short	800	855	20	75	no	no	conserved	conserved	no	no	EXP-SPE	1941	12.2909	891	22.6016	1941	11.7323	876	12.4155	1050	1065	0	15	no	no	conserved	conserved	no
Olfr1015	935	1218	935	2219	935	954	935	1126	2	2	1	2	32	84.9138	1012	71.606	1364	100	92	67.4399	very short	980	1272	1332	920	no	no	no	no	no	no	no	1370	15.0862	1339	28.394	##	##	1335	32.5601	31			4
Olfr1018	932	755	932	1393	932	840	932	732	2	2	2	1	299	99.0789	319	98.7782	299	97.9688	316	100	no	20	17	0	3	conserved	conserved	conserved	conserved	ROBUST	no	no	670	0.921063	692	1.22175	779	2.03125	##	##	22		109
Olfr1019	929	482	929	540	929	338	929	274	2	2	2	2	469	89.2431	405	91.0989	505	86.2947	322	84.3229	no	64	183	36	83	conserved	conserved	conserved	conserved	ROBUST	no	no	1319	10.7569	1255	8.9011	1235	13.7053	1292	15.6771	64	57	84	37	conserved	conserved	conserved	conserved	ROBUST
Olfr102	923	309	923	351	923	235	923	160	4	1	3	3	160	60.3916	1864	100	831	61.7444	931	73.4566	no	1704	100	671	933	no	conserved	no	no	no	no	no	2840	29.1119	##	##	3211	29.6639	3891	20.154		680	371
Olfr1020	950	400	950	545	950	258	950	206	2	2	1	2	1280	96.436	1220	88.303	1390	100	1160	96.3659	no	60	230	110	60	conserved	no	conserved	conserved	no	no	no	1390	3.56397	1369	11.697	##	##	1384	3.63409	21			15
Olfr103	938	140	938	378	938	161	938	182	2	2	2	2	852	66.5758	736	65.4017	759	54.8784	569	66.7755	no	116	190	93	167	conserved	conserved	conserved	conserved	ROBUST	no	no	1922	33.4242	1946	34.5983	1989	45.1216	1939	33.2245	24	50	67	7	conserved	conserved	conserved	conserved	ROBUST
Olfr1033	929	234	929	264	929	193	929	136	2	2	2	2	2399	88.2661	2419	90.6794	2499	95.7858	2439	88.9965	no	20	60	100	20	conserved	conserved	conserved	conserved	ROBUST	no	no	3245	11.7339	2947	9.32061	3195	4.21422	2870	11.0035	298	325	50	77	no	no	conserved	conserved	no
Olfr1045	944	297	944	543	944	259	944	242	2	3	2	2	532	76.1627	565	80.2574	537	69.5725	504	81.5263	no	33	33	5	61	conserved	conserved	conserved	conserved	ROBUST	no	no	1902	23.8373	1805	18.4799	2227	30.4275	1914	18.4737	97	313	325	109	conserved	no	no	conserved	no
Olfr1046	947	661	947	921	947	549	947	464	1	3	2	2	3190	100	1048	91.5994	1043	91.2674	1062	95.2	no	2142	19	2147	14	no	conserved	no	conserved	no	no	no	##	##	1728	6.51442	1693	8.7326	1812	4.8		119		84
Olfr1052	935	385	935	578	935	233	935	331	2	2	2	2	120	93.222	180	98.2724	120	96.6924	160	97.4129	no	60	40	0	20	conserved	conserved	conserved	conserved	ROBUST	no	no	606	6.77802	1086	1.72761	1027	3.30761	594	2.58711	480	433	421	492	no	no	no	no	no
Olfr1054	935	234	935	202	935	100	935	144	1	1	2	2	284	100	245	100	232	95.7037	119	87.4737	no	39	113	52	126	conserved	conserved	conserved	conserved	ROBUST	no	no	##	##	##	##	502	4.2963	269	12.5263		233
Olfr1057	944	179	944	306	944	209	944	155	3	3	3	2	792	79.9435	468	69.3802	448	55.845	453	75.2635	no	324	5	344	15	no	conserved	no	conserved	no	no	no	2112	17.1857	1528	23.09	1548	36.8336	2023	24.7365	584	475	564	495	no	no	no	no	no
Olfr107	926	321	926	396	926	314	926	283	1	1	1	1	1001	100	984	100	1001	100	938	100	no	17	63	0	46	conserved	conserved	conserved	conserved	ROBUST	no	no	##	##	##	##	##	##	##	##
Olfr1079	938	340	938	742	938	349	938	409	3	2	3	2	313	77.4064	312	87.5318	307	75.2782	320	93.772	no	1	13	6	8	conserved	conserved	conserved	conserved	ROBUST	no	no	1013	19.7643	1142	12.4682	1047	22.2328	1150	6.22799	129	103	34	8	conserved	conserved	conserved	conserved	ROBUST
Olfr1080	938	481	938	1118	938	576	938	846	1	2	2	2	510	100	389	98.8898	481	97.8551	393	98.8052	no	121	88	29	4	conserved	conserved	conserved	conserved	ROBUST	no	no	##	##	1119	1.11016	871	2.14493	1143	1.19479		272		24
Olfr1082	938	232	938	325	938	199	938	168	2	2	1	2	486	97.8157	372	96.8082	405	100	337	95.3709	no	114	68	81	35	conserved	conserved	conserved	conserved	ROBUST	no	no	736	2.18427	582	3.19176	##	##	467	4.62912	154			115
Olfr1085	938	264	938	434	938	173	938	292	3	3	2	4	331	59.0548	1007	86.6246	1207	89.389	316	67.1273	no	676	891	876	691	no	no	no	no	no	no	no	1211	30.6627	3767	12.0135	3677	10.611	1236	25.1825	2556	2441	2466	2531	no	no	no	no	no
Olfr1087	938	277	938	441	938	248	938	265	3	3	2	2	350	81.6207	342	83.1162	391	83.311	394	79.4524	no	8	3	41	52	conserved	conserved	conserved	conserved	ROBUST	no	no	2530	14.4234	2842	13.8068	2801	16.689	2764	20.5476	312	37	271	78	no	conserved	no	conserved	no
Olfr109	941	404	941	488	941	439	941	291	2	2	2	2	3727	88.6911	3827	94.7605	3847	95.8126	3827	92.8094	no	100	20	120	0	conserved	conserved	conserved	conserved	ROBUST	no	no	4681	11.3089	4719	5.23952	4719	4.18737	4724	7.19064	38	5	38	5	conserved	conserved	conserved	conserved	ROBUST
Olfr1093	965	692	965	1357	965	786	965	909	3	2	2	3	215	86.2313	89	93.5492	129	91.6954	89	89.3296	very short	126	40	86	0	conserved	conserved	conserved	conserved	ROBUST	no	no	875	10.5371	1035	6.45078	1065	8.30457	1029	8.34293	160	36	190	6	conserved	conserved	conserved	conserved	ROBUST
Olfr1097	944	1074	944	1692	944	820	944	1164	3	4	3	3	3014	79.3539	142	65.4666	1093	33.1162	142	64.2634	no	2872	951	1921	0	no	no	no	conserved	no	no	no	3314	18.9676	3002	27.2392	3113	64.9238	3002	34.727	312	111	201	0	no	conserved	no	conserved	no
Olfr1098	944	276	944	257	942	128	944	226	2	3	3	4	2727	93.9467	1114	64.6289	1100	54.2005	4	95.499	very short	1613	1096	1627	1110	no	no	no	no	no	no	no	3237	6.05327	2734	30.2555	2820	37.8745	1564	2.77546	503	1256	417	1170	no	no	no	no	no
Olfr1099	935	728	935	1243	935	652	935	867	2	4	3	3	3350	99.224	301	55.247	2998	62.0914	156	61.0862	no	3049	2842	352	145	no	no	no	conserved	no	no	no	3880	0.776029	3001	32.4572	3338	36.284	2936	27.432	879	402	542	65	no	no	no	conserved	no
Olfr11	938	672	938	766	938	523	938	472	4	3	3	3	68	75.8069	999	77.3738	1289	52.4818	1000	76.5831	very short	931	289	1221	1	no	no	no	conserved	no	no	no	1308	14.0134	1799	18.5217	1709	27.6889	1800	20.3675	491	91	401	1	no	conserved	no	conserved	no
Olfr110	950	1269	950	2408	950	1542	950	1753	2	1	1	2	566	98.7788	604	100	561	100	6	95.1351	very short	38	555	5	598	conserved	no	conserved	no	no	no	no	1058	1.22124	##	##	##	##	561	4.86486
Olfr1100	962	278	962	428	962	247	962	329	2	2	1	2	1740	96.3318	1642	95.9387	1772	100	1640	90.7012	no	98	132	32	2	conserved	conserved	conserved	conserved	ROBUST	no	no	2270	3.66818	1772	4.06134	##	##	1750	9.29881	498			22
Olfr1107	935	231	935	442	935	201	935	213	2	2	2	3	481	53.6132	356	70.4841	81	80.1963	130	69.4167	very short	125	49	400	226	conserved	conserved	no	no	no	SEX-SPE	no	2511	46.3868	2526	29.5159	2511	19.8037	2350	25.2224	15	161	0	176	conserved	conserved	conserved	conserved	ROBUST
Olfr1110	935	1968	935	3099	935	1721	935	2315	2	2	2	2	438	95.0769	461	95.4543	461	95.0252	457	96.834	no	23	4	23	4	conserved	conserved	conserved	conserved	ROBUST	no	no	1648	4.92308	1711	4.5457	1711	4.97482	1727	3.16602	63	16	63	16	conserved	conserved	conserved	conserved	ROBUST
Olfr1111	935	207	935	381	935	196	935	216	2	3	1	2	460	96.845	87	91.097	603	100	132	88.0955	very short	373	471	143	45	no	no	conserved	conserved	no	no	EXP-SPE	730	3.15501	487	7.51555	##	##	782	11.9045	243			295
Olfr1112	953	1110	953	2479	953	872	953	1654	2	2	2	2	183	93.7152	143	98.3694	183	98.0094	3	99.3464	very short	40	180	0	140	conserved	conserved	conserved	conserved	ROBUST	no	no	1254	6.28481	1072	1.6306	1134	1.99065	214	0.653595	182	920	120	858	conserved	no	conserved	no	no
Olfr1115	977	149	977	241	977	122	977	157	2	1	2	2	803	90.0292	872	100	943	90.2758	783	90.0803	no	69	160	140	89	conserved	conserved	conserved	conserved	ROBUST	no	no	1511	9.97082	##	##	1805	9.72416	1430	9.91968		375	294
Olfr1116	920	249	920	389	920	208	920	212	2	2	4	4	5626	39.3154	486	83.0516	446	78.3794	466	78.2918	no	5140	20	5180	20	no	conserved	no	conserved	no	no	no	11746	60.6846	5006	16.9484	5586	8.23586	5026	12.5372	6740	560	6160	20	no	no	no	conserved	no
Olfr1117-ps1	920	271	920	602	920	275	920	355	3	3	3	3	26	76.7669	526	47.9886	646	64.9451	46	78.4268	very short	500	600	620	480	no	no	no	no	no	no	no	3506	20.2318	3526	50.362	3666	30.8517	3206	17.7763	20	460	160	320	conserved	no	conserved	no	no
Olfr112	899	204	899	413	899	196	899	240	1	2	1	2	1671	100	1512	91.8027	1661	100	1489	93.7437	no	159	172	10	23	conserved	conserved	conserved	conserved	ROBUST	no	no	##	##	1682	8.19734	##	##	1659	6.2563				23
Olfr1123	968	646	968	1101	968	616	968	674	4	3	4	4	104	62.558	1424	57.2467	764	58.9407	4	96.3168	very short	1320	760	660	1420	no	no	no	no	no	no	no	2084	19.3357	4364	37.7296	2864	20.5751	2104	1.66769	2280	760	780	2260	no	no	no	no	no
Olfr1124	953	494	953	635	953	348	953	505	3	3	1	3	57	88.8145	277	89.7251	1230	100	277	86.914	very short	220	953	1173	0	no	no	no	conserved	no	no	no	797	9.55742	1177	7.54947	##	##	1217	10.7825	380			40
Olfr1126	941	537	941	1235	941	469	941	815	2	3	2	3	609	95.7346	269	87.9144	609	91.9506	149	88.9192	no	340	460	0	120	no	no	conserved	conserved	no	no	EXP-SPE	1427	4.26536	929	11.3074	818	8.04938	609	10.2875	498	209	609	320	no	no	no	no	no
Olfr1129	941	519	941	980	941	421	941	561	3	2	3	3	129	50.43	169	68.3548	149	65.9306	9	94.5481	very short	40	140	20	160	conserved	conserved	conserved	conserved	ROBUST	no	no	1209	48.5327	1241	31.6452	1229	31.9962	1149	5.26201	32	80	20	92	conserved	conserved	conserved	conserved	ROBUST
Olfr1130	941	164	941	243	941	142	941	141	3	3	2	2	1038	61.5633	838	79.6848	1127	81.7154	198	87.179	no	200	929	89	640	no	no	conserved	no	no	no	no	2118	31.4411	2378	17.6485	2808	18.2846	2136	12.821	260	672	690	242	no	no	no	no	no
Olfr114	935	88	935	142	919	54	935	98	1	2	1	1	150	100	74	93.1954	167	100	179	100	very short	76	12	17	105	conserved	conserved	conserved	conserved	ROBUST	no	no	##	##	364	6.8046	##	##	##	##
Olfr1148	941	350	941	646	941	391	941	438	3	3	3	3	1369	83.9624	1189	68.4239	1229	79.663	669	58.0252	no	180	560	140	520	conserved	no	conserved	no	no	no	no	2749	12.7575	1689	27.3118	2249	15.7008	1629	35.5042	1060	620	500	60	no	no	no	conserved	no
Olfr115	929	264	929	565	929	235	929	255	2	3	2	3	780	90.8553	72	72.5508	61	85.2229	111	79.004	very short	708	50	719	39	no	conserved	no	conserved	no	no	no	2130	9.14468	872	25.2767	991	14.7771	871	18.9173	1258	120	1139	1	no	conserved	no	conserved	no
Olfr1154	929	318	929	501	929	278	929	271	3	3	2	2	1307	88.8537	1309	89.4037	1301	89.95	1321	91.1456	no	2	20	6	12	conserved	conserved	conserved	conserved	ROBUST	no	no	3907	7.87999	3749	8.2023	3971	10.05	3911	8.8544	158	60	64	162	conserved	conserved	conserved	conserved	ROBUST
Olfr1155	941	299	941	525	941	242	941	344	1	2	1	1	1019	100	902	97.4136	1048	100	977	100	no	117	71	29	75	conserved	conserved	conserved	conserved	ROBUST	no	no	##	##	1052	2.58638	##	##	##	##
Olfr1157	935	414	935	503	935	288	935	272	3	3	2	2	235	62.1846	1083	80.8131	945	82.0479	1255	80.8455	no	848	310	710	172	no	no	no	conserved	no	no	no	1395	28.0617	3383	17.1814	3615	17.9521	2425	19.1545	1988	1190	2220	958	no	no	no	no	no
Olfr116	962	738	962	1033	962	796	962	768	2	3	3	3	2931	95.7149	49	88.261	24	89.6271	2	99.3492	very short	2882	22	2907	47	no	conserved	no	conserved	no	no	no	3081	4.28509	2909	10.3763	2924	8.33898	2942	0.484453	172	18	157	33	conserved	conserved	conserved	conserved	ROBUST
Olfr117	950	861	950	1216	950	805	950	841	3	2	2	2	1501	90.9261	1407	95.6424	1518	84.0211	1399	91.5929	no	94	119	17	8	conserved	conserved	conserved	conserved	ROBUST	no	no	1941	7.93314	2037	4.35762	1968	15.9789	1909	8.40714	96	59	27	128	conserved	conserved	conserved	conserved	ROBUST
Olfr1170	947	272	947	360	947	164	947	205	2	3	2	2	1732	94.8917	296	49.6962	1776	94.681	330	58.3158	no	1436	1446	44	34	no	no	conserved	conserved	no	no	EXP-SPE	2842	5.10832	1716	46.676	2406	5.31896	1860	41.6842	1126	546	436	144	no	no	no	conserved	no
Olfr1184	932	277	932	379	932	251	932	337	2	2	3	2	1630	91.1591	1630	93.2278	210	61.4729	1630	95.2375	no	0	1420	1420	0	conserved	no	no	conserved	no	no	no	1939	8.84092	2308	6.7722	1850	36.1093	3514	4.76246	369	1664	89	1206	no	no	conserved	no	no
Olfr119	962	490	962	816	962	398	962	437	2	3	2	2	445	89.7936	465	90.4168	445	91.5258	485	90.6404	no	20	40	0	20	conserved	conserved	conserved	conserved	ROBUST	no	no	2845	10.2064	2445	7.44869	2827	8.47421	2766	9.35965	400	61	18	321	no	conserved	conserved	no	no
Olfr1196	941	931	941	928	941	524	941	659	2	2	1	2	2994	98.2093	2936	97.8004	3033	100	2956	98.3301	no	58	77	39	20	conserved	conserved	conserved	conserved	ROBUST	no	no	3544	1.79067	3546	2.1996	##	##	3366	1.66989	2			180
Olfr1197	941	1304	941	1681	941	1249	941	1268	3	4	3	3	1650	83.0226	1667	77.448	1659	85.2593	1664	81.5288	no	17	5	9	3	conserved	conserved	conserved	conserved	ROBUST	no	no	2470	15.1321	2167	17.9255	2479	12.9061	2224	16.501	303	255	9	57	no	no	conserved	conserved	no
Olfr1198	923	429	923	685	923	363	923	517	2	2	2	2	395	85.1875	351	89.8766	332	89.4188	246	92.7276	no	44	86	63	105	conserved	conserved	conserved	conserved	ROBUST	no	no	2005	14.8125	1941	10.1234	2022	10.5812	1976	7.27237	64	46	17	35	conserved	conserved	conserved	conserved	ROBUST
Olfr1199	929	1384	929	1735	929	1115	929	1614	3	2	3	2	99	82.9263	120	78.5714	122	79.2148	105	83.4179	very short	21	17	23	15	conserved	conserved	conserved	conserved	ROBUST	no	no	1539	16.4114	1550	21.4286	1522	20.1052	1555	16.5821	11	33	17	5	conserved	conserved	conserved	conserved	ROBUST
Olfr12	998	1222	998	1475	998	1026	998	959	2	3	2	2	950	92.5186	890	96.2521	950	94.6193	930	94.6708	no	60	20	0	40	conserved	conserved	conserved	conserved	ROBUST	no	no	2514	7.48139	2410	3.23605	2506	5.38066	2516	5.3292	104	10	8	106	conserved	conserved	conserved	conserved	ROBUST
Olfr120	962	273	962	697	962	341	962	328	2	2	2	2	185	97.2384	145	95.7919	185	97.7881	145	96.3795	no	40	40	0	0	conserved	conserved	conserved	conserved	ROBUST	no	no	388	2.76161	480	4.20813	389	2.21186	412	3.62047	92	23	1	68	conserved	conserved	conserved	conserved	ROBUST
Olfr1200	1007	1288	1007	1415	1007	916	1007	1100	4	3	3	4	985	69.0915	1076	80.404	1487	81.0533	1142	79.5231	no	91	345	502	66	conserved	no	no	conserved	no	no	no	1545	22.2744	2416	15.0632	2447	12.1174	2422	15.2897	871	25	902	6	no	conserved	no	conserved	no
Olfr1202	926	514	926	511	926	254	926	313	2	3	3	3	2475	95.3139	515	59.1765	435	47.0968	915	57.1382	no	1960	480	2040	400	no	no	no	no	no	no	no	3180	4.68606	2535	40.0303	2475	45.5472	2535	40.3019	645	60	705	0	no	conserved	no	conserved	no
Olfr1204	926	483	926	406	926	375	926	202	4	4	3	3	2295	44.4556	2895	55.1311	2895	51.2406	2995	69.0577	no	600	100	600	100	no	conserved	no	conserved	no	no	no	4015	40.1428	4055	32.2666	3995	33.575	5075	27.0417	40	1080	20	1020	conserved	no	conserved	no	no
Olfr1205	920	979	920	1311	920	794	920	601	3	3	4	2	290	62.9291	1290	55.6805	30	85.4722	1190	57.4935	very short	1000	1160	260	100	no	no	no	conserved	no	no	no	2110	17.3108	5090	43.1341	1590	5.3301	5064	42.5065	2980	3474	520	26	no	no	no	conserved	no
Olfr1206	920	1394	920	1851	920	1299	920	1149	2	3	3	3	2209	99.1231	1229	48.8945	1729	52.3055	1229	39.9743	no	980	500	480	0	no	no	no	conserved	no	no	no	3329	0.876887	2229	49.8142	2229	46.6828	2229	58.4907	1100	0	1100	0	no	conserved	no	conserved	no
Olfr1208	923	282	923	526	923	218	923	364	2	2	2	2	399	71.5	343	78.6741	339	82.945	403	86.6556	no	56	64	60	60	conserved	conserved	conserved	conserved	ROBUST	no	no	1109	28.5	1113	21.3259	1109	17.055	1093	13.3444	4	16	0	20	conserved	conserved	conserved	conserved	ROBUST
Olfr1209	929	603	929	681	929	656	929	670	3	3	3	3	174	65.5828	1154	51.5481	2449	53.902	2381	70.051	no	980	68	2275	1227	no	conserved	no	no	no	no	no	3274	29.0439	3254	40.1386	3349	36.0964	3601	22.3487	20	252	75	347	conserved	no	conserved	no	no
Olfr121	962	762	962	1595	962	704	962	943	1	3	1	3	543	100	45	84.9804	472	100	85	81.9043	very short	498	387	71	40	no	no	conserved	conserved	no	no	EXP-SPE	##	##	485	14.7385	##	##	465	17.5487				20
Olfr1212	932	1308	932	2088	932	898	932	1221	2	2	2	2	485	62.9518	530	73.9646	605	65.1592	525	71.5609	no	45	80	120	5	conserved	conserved	conserved	conserved	ROBUST	no	no	1913	37.0482	1913	26.0354	1913	34.8408	1877	28.4391	0	36	0	36	conserved	conserved	conserved	conserved	ROBUST
Olfr1214	932	540	932	802	932	295	932	468	2	1	1	1	716	92.7877	817	100	827	100	800	100	no	101	27	111	17	conserved	conserved	conserved	conserved	ROBUST	no	no	826	7.21229	##	##	##	##	##	##
Olfr1217	911	274	911	492	911	321	911	267	2	3	2	2	1402	85.9449	845	67.601	1189	69.4007	1204	78.4923	no	557	15	213	359	no	conserved	no	no	no	no	no	1652	14.0551	1605	29.3163	1679	30.5993	1754	21.5077	47	75	27	149	conserved	conserved	conserved	conserved	ROBUST
Olfr1219	932	377	932	477	932	330	932	224	2	2	2	2	1714	93.4488	1615	90.6445	1654	88.3395	1736	88.3098	no	99	82	60	121	conserved	conserved	conserved	conserved	ROBUST	no	no	3244	6.55124	3085	9.35551	3264	11.6605	3086	11.6902	159	178	20	1	conserved	conserved	conserved	conserved	ROBUST
Olfr122	962	454	962	1081	962	519	962	600	2	5	4	3	345	87.6042	5	97.4127	65	78.3835	485	85.6963	very short	340	420	280	480	no	no	no	no	no	no	no	4000	12.3958	345	1.87393	525	17.6211	3745	11.9867	3655	3220	3475	3400	no	no	no	no	no
Olfr1221	916	79	932	121	932	73	932	99	2	2	2	2	2364	84.3496	1207	68.8862	1450	76.7677	1229	77.2872	no	1157	221	914	22	no	no	no	conserved	no	no	no	2554	15.6504	2717	31.1138	2900	23.2323	2719	22.7128	163	181	346	2	conserved	conserved	no	conserved	no
Olfr1222	932	857	932	1532	932	765	932	1023	3	3	2	3	495	81.7871	520	79.8284	482	76.2284	527	81.9449	no	25	45	13	7	conserved	conserved	conserved	conserved	ROBUST	no	no	1915	17.4823	1880	19.6407	1912	23.7716	1807	16.8678	35	105	3	73	conserved	conserved	conserved	conserved	ROBUST
Olfr1224-ps1	932	1327	932	2766	932	1135	932	1669	3	3	2	2	555	73.7366	647	84.5264	794	97.5778	789	99.0746	no	92	5	239	142	conserved	conserved	no	conserved	no	no	no	795	24.6568	847	14.756	904	2.42221	2019	0.92539	52	1115	109	1172	conserved	no	conserved	no	no
Olfr1226	929	3224	929	3988	929	2433	929	2701	3	3	2	2	972	95.7079	931	96.715	3821	98.3352	4009	95.7628	no	41	188	2849	3078	conserved	conserved	no	no	no	SEX-SPE	no	3792	3.52697	3811	2.62488	4311	1.66481	4399	4.23722	19	88	519	588	conserved	conserved	no	no	no
Olfr1228	932	4996	932	7072	932	4157	932	3451	3	1	2	2	545	85.4324	761	100	746	99.3665	746	99.7396	no	216	0	201	15	no	conserved	no	conserved	no	no	no	745	14.4617	##	##	1156	0.633535	1276	0.260368		120	411
Olfr1229	932	1802	932	2943	932	1389	932	2006	3	3	3	3	192	85.651	198	89.5806	213	89.5329	251	86.8478	no	6	38	21	53	conserved	conserved	conserved	conserved	ROBUST	no	no	1612	12.439	1578	9.60757	1573	9.85878	1551	11.1855	34	22	39	27	conserved	conserved	conserved	conserved	ROBUST
Olfr1231	938	358	938	533	938	328	938	273	3	3	3	2	2115	85.7065	2045	85.7952	2055	81.9682	2188	89.9778	no	70	133	60	143	conserved	conserved	conserved	conserved	ROBUST	no	no	3775	11.9503	3405	8.97348	3395	13.1271	3558	10.0222	370	163	380	153	no	conserved	no	conserved	no
Olfr1232	932	907	932	1944	932	912	932	1265	2	2	3	2	180	97.6087	194	99.2266	164	97.4726	181	98.6099	no	14	17	16	13	conserved	conserved	conserved	conserved	ROBUST	no	no	2750	2.39134	1924	0.773371	2164	1.54966	1911	1.39011	826	253	586	13	no	no	no	conserved	no
Olfr1234	941	275	941	525	941	279	941	325	2	2	2	3	503	59.4027	553	61.9965	550	58.4834	569	71.1838	no	50	19	47	16	conserved	conserved	conserved	conserved	ROBUST	no	no	2473	40.5973	2483	38.0035	2500	41.5166	2229	25.9237	10	271	27	254	conserved	no	conserved	no	no
Olfr1238	944	436	944	585	944	391	944	478	3	3	4	3	2403	55.2403	1003	42.0093	1002	47.8126	992	42.837	no	1400	10	1401	11	no	conserved	no	conserved	no	no	no	3423	30.1267	3423	40.3774	3422	37.1769	3432	41.3318	0	10	1	9	conserved	conserved	conserved	conserved	ROBUST
Olfr1239	914	348	914	632	914	323	914	467	1	2	1	2	463	100	317	97.3092	462	100	306	97.8601	no	146	156	1	11	conserved	conserved	conserved	conserved	ROBUST	no	no	##	##	947	2.69077	##	##	956	2.13986				9
Olfr124	944	3036	944	4530	944	2141	944	2486	4	4	4	3	1666	90.3845	1666	85.244	1646	83.7761	1666	87.8403	no	0	20	20	0	conserved	conserved	conserved	conserved	ROBUST	no	no	1846	7.04355	1846	12.4357	1846	13.0483	1866	8.83227	0	20	0	20	conserved	conserved	conserved	conserved	ROBUST
Olfr1240	941	1112	941	2289	941	1378	941	1557	3	3	3	3	686	44.8778	662	56.0022	686	54.9469	652	54.9918	no	24	34	0	10	conserved	conserved	conserved	conserved	ROBUST	no	no	3026	53.8133	2982	43.0538	3006	44.1175	2992	43.9253	44	14	20	10	conserved	conserved	conserved	conserved	ROBUST
Olfr1241	941	864	941	1617	941	801	941	1279	2	1	2	1	898	94.338	953	100	915	98.2692	953	100	no	55	38	17	0	conserved	conserved	conserved	conserved	ROBUST	no	no	1028	5.66204	##	##	1525	1.73077	##	##			497
Olfr1242	917	582	917	1226	917	528	917	870	2	3	3	3	879	96.2777	458	85.4336	372	60.3425	371	85.3214	no	421	1	507	87	no	conserved	no	conserved	no	no	no	2329	3.72232	878	12.4545	872	36.8861	991	13.5913	1451	119	1457	113	no	conserved	no	conserved	no
Olfr1243	914	337	914	702	914	280	914	405	3	3	2	3	1330	88.0344	601	67.8274	1478	90.774	611	60.2103	no	729	867	148	10	no	no	conserved	conserved	no	no	EXP-SPE	3570	7.50404	1341	29.2477	4148	9.22597	1391	35.781	2229	2757	578	50	no	no	no	conserved	no
Olfr1247	941	691	941	1810	941	978	941	1149	3	4	3	3	176	86.7525	202	91.3371	207	85.1169	224	91.5461	no	26	17	31	22	conserved	conserved	conserved	conserved	ROBUST	no	no	2316	6.67281	2202	6.09553	2407	10.5556	2204	7.02934	114	203	91	2	conserved	no	conserved	conserved	no
Olfr125	959	283	959	295	959	278	959	243	1	1	1	2	2528	100	2527	100	2530	100	378	52.4186	no	1	2152	2	2149	conserved	no	conserved	no	no	no	no	##	##	##	##	##	##	2523	47.5814
Olfr1251	953	1080	953	1654	953	1253	953	1521	2	2	2	2	121	81.2112	149	82.2477	119	73.8896	151	81.7279	no	28	32	2	2	conserved	conserved	conserved	conserved	ROBUST	no	no	1071	18.7888	1059	17.7523	1069	26.1104	1061	18.2721	12	8	2	2	conserved	conserved	conserved	conserved	ROBUST
Olfr1252	941	1226	941	1235	941	1049	941	893	3	3	2	3	38	83.6332	243	63.7593	35	81.2226	236	47.8993	very short	205	201	3	7	no	no	conserved	conserved	no	no	EXP-SPE	1558	15.9749	1563	35.3008	1585	18.7774	1496	50.046	5	89	27	67	conserved	conserved	conserved	conserved	ROBUST
Olfr1254	941	974	941	1917	941	736	941	1301	3	2	3	3	355	83.0221	437	92.7296	353	85.087	373	92.5973	no	82	20	2	64	conserved	conserved	conserved	conserved	ROBUST	no	no	1075	15.361	1327	7.27039	1113	13.4344	1013	7.1102	252	100	38	314	no	conserved	conserved	no	no
Olfr1255	911	244	911	495	911	244	911	344	2	2	2	2	670	94.4914	610	92.4224	630	93.5283	610	92.6632	no	60	20	40	0	conserved	conserved	conserved	conserved	ROBUST	no	no	1915	5.50865	1310	7.57764	1226	6.47172	901	7.33677	605	325	689	409	no	no	no	no	no
Olfr1257	926	2769	926	4891	926	1969	926	2543	1	2	1	1	1272	100	1215	99.7846	1240	100	1261	100	no	57	21	32	46	conserved	conserved	conserved	conserved	ROBUST	no	no	##	##	2067	0.215376	##	##	##	##
Olfr1258	932	731	932	1924	932	952	932	1256	3	3	4	3	1029	92.0844	1089	94.449	309	53.0389	1089	95.3696	no	60	780	720	0	conserved	no	no	conserved	no	no	no	2829	4.9358	4309	4.25702	1189	42.662	3149	2.98032	1480	1960	1640	1160	no	no	no	no	no
Olfr1259	926	676	926	1361	926	715	926	852	2	2	2	2	386	43.0628	266	65.4257	368	47.3718	276	65.1592	no	120	92	18	10	conserved	conserved	conserved	conserved	ROBUST	no	no	2656	56.9372	2656	34.5743	2658	52.6282	2626	34.8408	0	32	2	30	conserved	conserved	conserved	conserved	ROBUST
[truncated: 405 more rows]
[truncated: 26 more columns]
