# Supplementary material for: Alternative polyadenylation produces multiple 3’ untranslated regions of odorant receptor mRNAs in mouse olfactory sensory neurons
Source: BMC Genomics. 2019 Jul 12;20:577. doi: 10.1186/s12864-019-5927-3 (PMC6624953; doi:10.1186/s12864-019-5927-3)
Supplement: Supplementary file 6 — Table S3. Optional introns detected in the Olfr 3’UTRs annotated with our IsoSCM workflow (male_IS2014 dataset). For each Olfr concerned: # chromosome, intron boundaries (Start/End), Gene name. (XLSX 14 kb) [file 12864_2019_5927_MOESM6_ESM.xlsx]

## Sheet: male_IS2014
chrom	chromStart	chromEnd	Olfr
chr1	174115920	174116939	Olfr231
chr2	89191452	89193123	Olfr1226
chr2	90137170	90138121	Olfr32
chr4	52854922	52855447	Olfr273
chr6	42470780	42471277	Olfr457
chr7	86393972	86394546	Olfr303
chr7	103167535	103169448	Olfr591
chr7	103609205	103611395	Olfr620
chr7	106883941	106884833	Olfr706
chr7	106995791	106995997	Olfr2
chr7	107821589	107821790	Olfr469
chr7	140200077	140200250	Olfr524
chr7	140416500	140416950	Olfr532
chr9	37709457	37711374	Olfr160
chr9	39571178	39572316	Olfr959
chr10	129680448	129681828	Olfr802
chr10	130161310	130161864	Olfr825
chr11	58729446	58731156	Olfr317
chr11	74045230	74047296	Olfr399
chr14	50136608	50138120	Olfr728
chr14	52459067	52461935	Olfr1508
chr16	59033576	59033838	Olfr187
chr16	59069673	59070273	Olfr190-1
chrX	49724168	49727014	Olfr1321

## Sheet: male_IS2017
chrom	chromStart	chromEnd	Olfr
chr1	92476158	92477497	Olfr1416
chr1	92488606	92489941	Olfr1415
chr2	88699393	88699853	Olfr1196
chr2	89191427	89193148	Olfr1226
chr2	89830073	89835072	Olfr1256
chr2	90148844	90149139	Olfr1270
chr2	90282576	90292827	Olfr1273-ps
chr4	52854892	52855500	Olfr273
chr7	86393944	86394568	Olfr303
chr7	103167506	103169477	Olfr591
chr7	103609174	103611425	Olfr620
chr7	106883916	106884833	Olfr706
chr7	106926375	106926558	Olfr709-ps1
chr7	106995756	106996041	Olfr2
chr7	107821585	107821856	Olfr469
chr7	107843825	107844123	Olfr470
chr10	129680412	129681843	Olfr802
chr10	130205406	130205601	Olfr827
chr11	49110274	49110873	Olfr1396
chr11	58718952	58719517	Olfr318
chr11	74050555	74051420	Olfr399
chr14	50136586	50138145	Olfr728
chr14	52459042	52461931	Olfr1508
chr16	59069640	59070296	Olfr190-1
chr16	59092767	59093986	Olfr190-2
chr19	12331488	12332254	Olfr1438-ps1
chr19	12888319	12889649	Olfr1446

## Sheet: female_IS2014
chrom	chromStart	chromEnd	Olfr
chr1	174116700	174116958	Olfr231
chr2	88699375	88699813	Olfr1196
chr2	89525465	89526948	Olfr1243
chr2	90137159	90138086	Olfr32
chr4	43832260	43834951	Olfr157
chr4	52854915	52855464	Olfr273
chr7	86393980	86394542	Olfr303
chr7	102907539	102908532	Olfr571
chr7	103609231	103611399	Olfr620
chr7	106883939	106884833	Olfr706
chr9	39571822	39572321	Olfr959
chr10	129788599	129790227	Olfr810
chr11	49110272	49110854	Olfr1396
chr11	73981411	73983674	Olfr398
chr11	74050566	74051420	Olfr399
chr11	87885337	87888968	Olfr462
chr14	52459075	52461919	Olfr1508
chr14	52487639	52487889	Olfr1507
chr16	58795123	58795834	Olfr173
chr16	59092783	59093977	Olfr190-2
chr17	37658040	37658189	Olfr117
chr19	12331498	12332190	Olfr1438-ps1
chr19	12888337	12889237	Olfr1446

## Sheet: female_IS2017
chrom	chromStart	chromEnd	Olfr
chr1	92476158	92477497	Olfr1416
chr1	92488606	92489941	Olfr1415
chr2	88699393	88699853	Olfr1196
chr2	89191427	89193148	Olfr1226
chr2	90148844	90149139	Olfr1270
chr4	43832182	43834964	Olfr157
chr4	52854892	52855500	Olfr273
chr7	86393944	86394568	Olfr303
chr7	103167506	103169477	Olfr591
chr7	103609174	103611425	Olfr620
chr7	106883916	106884833	Olfr706
chr7	106926375	106926558	Olfr709-ps1
chr7	106995756	106996041	Olfr2
chr7	107821585	107821856	Olfr469
chr7	107823413	107824345	Olfr470
chr10	129680412	129681843	Olfr802
chr10	130205406	130205601	Olfr827
chr11	49110274	49110873	Olfr1396
chr11	58718952	58719517	Olfr318
chr11	74050555	74051420	Olfr399
chr14	50136586	50138145	Olfr728
chr14	52459042	52461931	Olfr1508
chr16	59069640	59070296	Olfr190-1
chr16	59098302	59098992	Olfr190-2
chr19	12331488	12332254	Olfr1438-ps1
