# Supplementary material for: Alternative polyadenylation produces multiple 3’ untranslated regions of odorant receptor mRNAs in mouse olfactory sensory neurons
Source: BMC Genomics. 2019 Jul 12;20:577. doi: 10.1186/s12864-019-5927-3 (PMC6624953; doi:10.1186/s12864-019-5927-3)
Supplement: Supplementary file 10 — Table S4. Alternative 3′ ends for pilot genes annotated from RNA-Seq data and RL-PAT experimental validation. The 3′ end positions and the relative abundances of the resulting 3’UTR isoforms were obtained using our IsoSCM workflow to process the 4 datasets from adult OM. The 3′ ends distant of less than 100 nt were merged as a single polyA sitea. For each putative polyA site, predicted canonical PASs matching in a [− 100;+ 100] window from the RNA-Seq-deduced 3′ end are indicatedb. Note that for Olfr1507 3’XL isoform, the closest canonical PAS is slightly outside the 100-nt precision windowc. The cleavage site and polyA tail length were experimentally mapped using RL-PAT on adult male OM, further confirming the polyA site usage for most of the 3’UTR isoforms. XL site of Olfr1507, M1 and L sites of Olfr15 were not confirmed by RL-PAT since no specific forward primer could be designed due to repeated sequences upstream of these polyA sitesd. For each confirmed polyA site, predicted canonical PASs, or variant hexamers when necessary, matching in a [− 100;0] window from the identified cleavage sites are indicatede. ND: not detected; NA: not available. (XLSX 39 kb) [file 12864_2019_5927_MOESM10_ESM.xlsx]

## Sheet: SuppTable4
		RNA-Seq													RL-PAT
Olfr gene	PolyA site	3'end position (nt after stop)				∆ in 3' length between datasets (nt)				Relative abundance (%)				Sequence and position of matching canonical PAS (nt after stop)b	Cleavage position (nt after stop)	Nb of clones sequenced	PolyA tail length (nt, mean ± SEM)	Sequence and position of matching canonical or variant PAS (nt after stop)e
		male_IS2014	male_IS2017	female_IS2014	female_IS2017	∆ between males	∆ between females	∆ between genders IS2014	∆ between genders IS2017	male_IS2014	male_IS2017	female_IS2014	female_IS2017
Olfr1507	XS	ND	ND	ND	ND										92	2	19 ± 8	None
															114	2	17 ± 3
	S	1193a	1289	1269	1193	96	-76	76	-96	97.94	98.71	97.90	97.22	AAUAAA (1263, 1281)	1283	7	44 ± 18	AAUAAA (1263, 1281)
		1273a				16		-4							1290	1	11
															1294	1	39
	M	2593	2869	2589	2513	276	-76	-4	-356	1.70	0.93	1.71	0.90	AUUAAA (2628)	2653	1	86	AUUAAA (2628)
	L	4013	3989	4029	4293	-24	264	16	264	0.27	0.29	0.25	0.39	AAUAAA (4076)	4093	1	16	AAUAAA (4076)
															4109	2	16 ± 1
															4112	1	46
	XL	4943	4679	4899	5183	-264	284	-44	504	0.09	0.07	0.14	0.04	AAUAAA (5049)c	No RL-PAT confirmationd
Olfr15	S	902	902	902	902	0	0	0	0	60.26	69.70	65.62	69.19	AAUAAA (901)	924	2	87 ± 1	AAUAAA (901)
															931	1	26
															936	1	19
	M1	2462	ND	2462	ND			0		31.12		27.91		AUUAAA (2487), AAUAAA (2529)	No RL-PAT confirmationd
	M2	2742	2782	2742	2782	40	40	0	0	6.98	29.03	5.08	29.81	AAUAAA (2665, 2675, 2685, 2806, 2798, 2806, 2814, 2822), AUUAAA (2790)	2816	1	22	AAUAAA (2798, 2806, 2814, 2822), AUUAAA (2790)
															2820	1	28
															2824	1	31
															2836	1	48
	L	4762a	4674	4742	4342	-88	-400	-20	-332	1.63	1.28	1.23	0.69	AUUAAA (4717)	No RL-PAT confirmationd
		4837a			4854	-163	112	-95	180
	XL	ND	ND	6228	ND							0.31		AAUAAA (6217,6223)	NA
Olfr16	S	132	92	ND	152	-40			60	85.4	91.5		89.5	AAUAAA (152)	168	8	45 ± 15	AAUAAA (152)
															177	3	15 ± 4
															182	1	16
															200	1	39
	M	630a	621	492	646	-9	154	-138	25	14.6	8.5	91.4	10.5	None	639	1	56	AGTAAA (620), AAGAAA (624)
		634a				-13		-142							641	3	43 ± 10
	L	ND	ND	1009	ND							8.6			NA
