# Supplementary material for: Alternative polyadenylation produces multiple 3’ untranslated regions of odorant receptor mRNAs in mouse olfactory sensory neurons
Source: BMC Genomics. 2019 Jul 12;20:577. doi: 10.1186/s12864-019-5927-3 (PMC6624953; doi:10.1186/s12864-019-5927-3)
Supplement: Supplementary file 11 — Annotations for Olfr genes using our IsoSCM pipeline on the male_IS2014 dataset. (GTF 1625 kb) [file 12864_2019_5927_MOESM11_ESM.gtf]

chr1	sol	exon	172950375	172950516	0.0	+	.	transcript_id "locus.00000275.0";nPaths "3";locus_id "locus.00000275";type "5p_exon"
chr1	sol	exon	172950375	172950516	0.0	+	.	transcript_id "locus.00000275.1";nPaths "3";locus_id "locus.00000275";type "5p_exon"
chr1	sol	exon	172950375	172950516	0.0	+	.	transcript_id "locus.00000275.2";nPaths "3";locus_id "locus.00000275";type "5p_exon"
chr1	sol	exon	172950385	172950516	0.0	+	.	transcript_id "locus.00000275.3";nPaths "3";locus_id "locus.00000275";type "5p_exon"
chr1	sol	exon	172950385	172950516	0.0	+	.	transcript_id "locus.00000275.4";nPaths "3";locus_id "locus.00000275";type "5p_exon"
chr1	sol	exon	172950385	172950516	0.0	+	.	transcript_id "locus.00000275.5";nPaths "3";locus_id "locus.00000275";type "5p_exon"
chr1	sol	exon	172951873	172952221	0.0	+	.	transcript_id "locus.00000275.0";nPaths "3";locus_id "locus.00000275";type "internal_exon"
chr1	sol	exon	172951873	172952221	0.0	+	.	transcript_id "locus.00000275.1";nPaths "3";locus_id "locus.00000275";type "internal_exon"
chr1	sol	exon	172951873	172952221	0.0	+	.	transcript_id "locus.00000275.2";nPaths "3";locus_id "locus.00000275";type "internal_exon"
chr1	sol	exon	172951873	172952221	0.0	+	.	transcript_id "locus.00000275.3";nPaths "3";locus_id "locus.00000275";type "internal_exon"
chr1	sol	exon	172951873	172952221	0.0	+	.	transcript_id "locus.00000275.4";nPaths "3";locus_id "locus.00000275";type "internal_exon"
chr1	sol	exon	172951873	172952221	0.0	+	.	transcript_id "locus.00000275.5";nPaths "3";locus_id "locus.00000275";type "internal_exon"
chr1	sol	exon	172956125	172957855	0.0	+	.	transcript_id "locus.00000275.1";nPaths "1";locus_id "locus.00000275";type "3p_exon"
chr1	sol	exon	172956125	172957855	0.0	+	.	transcript_id "locus.00000275.4";nPaths "1";locus_id "locus.00000275";type "3p_exon"
chr1	sol	exon	172956125	172958355	0.0	+	.	transcript_id "locus.00000275.2";nPaths "1";locus_id "locus.00000275";type "3p_exon"
chr1	sol	exon	172956125	172958355	0.0	+	.	transcript_id "locus.00000275.5";nPaths "1";locus_id "locus.00000275";type "3p_exon"
chr1	sol	exon	172956125	172958357	0.0	+	.	transcript_id "locus.00000275.0";nPaths "1";locus_id "locus.00000275";type "3p_exon"
chr1	sol	exon	172956125	172958357	0.0	+	.	transcript_id "locus.00000275.3";nPaths "1";locus_id "locus.00000275";type "3p_exon"
chr1	sol	exon	173127158	173131236	0.0	-	.	transcript_id "locus.00000669.1";nPaths "1";locus_id "locus.00000669";type "3p_exon"
chr1	sol	exon	173128648	173131236	0.0	-	.	transcript_id "locus.00000669.0";nPaths "1";locus_id "locus.00000669";type "3p_exon"
chr1	sol	exon	173137110	173137374	0.0	-	.	transcript_id "locus.00000669.0";nPaths "2";locus_id "locus.00000669";type "5p_exon"
chr1	sol	exon	173137110	173137374	0.0	-	.	transcript_id "locus.00000669.1";nPaths "2";locus_id "locus.00000669";type "5p_exon"
chr1	sol	exon	173181920	173184453	0.0	-	.	transcript_id "locus.00000670.1";nPaths "1";locus_id "locus.00000670";type "3p_exon"
chr1	sol	exon	173181930	173184453	0.0	-	.	transcript_id "locus.00000670.0";nPaths "1";locus_id "locus.00000670";type "3p_exon"
chr1	sol	exon	173188899	173188982	0.0	-	.	transcript_id "locus.00000670.0";nPaths "2";locus_id "locus.00000670";type "internal_exon"
chr1	sol	exon	173188899	173188982	0.0	-	.	transcript_id "locus.00000670.1";nPaths "2";locus_id "locus.00000670";type "internal_exon"
chr1	sol	exon	173189781	173189980	0.0	-	.	transcript_id "locus.00000670.2";nPaths "1";locus_id "locus.00000670";type "3p_exon"
chr1	sol	exon	173189791	173189980	0.0	-	.	transcript_id "locus.00000670.3";nPaths "1";locus_id "locus.00000670";type "3p_exon"
chr1	sol	exon	173190374	173190640	0.0	-	.	transcript_id "locus.00000670.0";nPaths "4";locus_id "locus.00000670";type "5p_exon"
chr1	sol	exon	173190374	173190640	0.0	-	.	transcript_id "locus.00000670.1";nPaths "4";locus_id "locus.00000670";type "5p_exon"
chr1	sol	exon	173190374	173190640	0.0	-	.	transcript_id "locus.00000670.2";nPaths "4";locus_id "locus.00000670";type "5p_exon"
chr1	sol	exon	173190374	173190640	0.0	-	.	transcript_id "locus.00000670.3";nPaths "4";locus_id "locus.00000670";type "5p_exon"
chr1	sol	exon	173212392	173212932	0.0	+	.	transcript_id "locus.00000276.0";nPaths "2";locus_id "locus.00000276";type "5p_exon"
chr1	sol	exon	173212392	173212932	0.0	+	.	transcript_id "locus.00000276.1";nPaths "2";locus_id "locus.00000276";type "5p_exon"
chr1	sol	exon	173212402	173212932	0.0	+	.	transcript_id "locus.00000276.2";nPaths "2";locus_id "locus.00000276";type "5p_exon"
chr1	sol	exon	173212402	173212932	0.0	+	.	transcript_id "locus.00000276.3";nPaths "2";locus_id "locus.00000276";type "5p_exon"
chr1	sol	exon	173214894	173218444	0.0	+	.	transcript_id "locus.00000276.1";nPaths "1";locus_id "locus.00000276";type "3p_exon"
chr1	sol	exon	173214894	173218444	0.0	+	.	transcript_id "locus.00000276.3";nPaths "1";locus_id "locus.00000276";type "3p_exon"
chr1	sol	exon	173214894	173220187	0.0	+	.	transcript_id "locus.00000276.0";nPaths "1";locus_id "locus.00000276";type "3p_exon"
chr1	sol	exon	173214894	173220187	0.0	+	.	transcript_id "locus.00000276.2";nPaths "1";locus_id "locus.00000276";type "3p_exon"
chr1	sol	exon	173265546	173266287	0.0	+	.	transcript_id "locus.00000277.0";nPaths "4";locus_id "locus.00000277";type "5p_exon"
chr1	sol	exon	173265546	173266287	0.0	+	.	transcript_id "locus.00000277.1";nPaths "4";locus_id "locus.00000277";type "5p_exon"
chr1	sol	exon	173265546	173266287	0.0	+	.	transcript_id "locus.00000277.2";nPaths "4";locus_id "locus.00000277";type "5p_exon"
chr1	sol	exon	173265546	173266287	0.0	+	.	transcript_id "locus.00000277.3";nPaths "4";locus_id "locus.00000277";type "5p_exon"
chr1	sol	exon	173266016	173266287	0.0	+	.	transcript_id "locus.00000277.4";nPaths "4";locus_id "locus.00000277";type "5p_exon"
chr1	sol	exon	173266016	173266287	0.0	+	.	transcript_id "locus.00000277.5";nPaths "4";locus_id "locus.00000277";type "5p_exon"
chr1	sol	exon	173266016	173266287	0.0	+	.	transcript_id "locus.00000277.6";nPaths "4";locus_id "locus.00000277";type "5p_exon"
chr1	sol	exon	173266016	173266287	0.0	+	.	transcript_id "locus.00000277.7";nPaths "4";locus_id "locus.00000277";type "5p_exon"
chr1	sol	exon	173268098	173268247	0.0	+	.	transcript_id "locus.00000277.2";nPaths "2";locus_id "locus.00000277";type "internal_exon"
chr1	sol	exon	173268098	173268247	0.0	+	.	transcript_id "locus.00000277.3";nPaths "2";locus_id "locus.00000277";type "internal_exon"
chr1	sol	exon	173268098	173268247	0.0	+	.	transcript_id "locus.00000277.6";nPaths "2";locus_id "locus.00000277";type "internal_exon"
chr1	sol	exon	173268098	173268247	0.0	+	.	transcript_id "locus.00000277.7";nPaths "2";locus_id "locus.00000277";type "internal_exon"
chr1	sol	exon	173270044	173273854	0.0	+	.	transcript_id "locus.00000277.0";nPaths "1";locus_id "locus.00000277";type "3p_exon"
chr1	sol	exon	173270044	173273854	0.0	+	.	transcript_id "locus.00000277.2";nPaths "1";locus_id "locus.00000277";type "3p_exon"
chr1	sol	exon	173270044	173273854	0.0	+	.	transcript_id "locus.00000277.4";nPaths "1";locus_id "locus.00000277";type "3p_exon"
chr1	sol	exon	173270044	173273854	0.0	+	.	transcript_id "locus.00000277.6";nPaths "1";locus_id "locus.00000277";type "3p_exon"
chr1	sol	exon	174049191	174049570	0.0	+	.	transcript_id "locus.00000278.0";nPaths "3";locus_id "locus.00000278";type "5p_exon"
chr1	sol	exon	174049191	174049570	0.0	+	.	transcript_id "locus.00000278.1";nPaths "3";locus_id "locus.00000278";type "5p_exon"
chr1	sol	exon	174049191	174049570	0.0	+	.	transcript_id "locus.00000278.2";nPaths "3";locus_id "locus.00000278";type "5p_exon"
chr1	sol	exon	174049201	174049570	0.0	+	.	transcript_id "locus.00000278.3";nPaths "3";locus_id "locus.00000278";type "5p_exon"
chr1	sol	exon	174049201	174049570	0.0	+	.	transcript_id "locus.00000278.4";nPaths "3";locus_id "locus.00000278";type "5p_exon"
chr1	sol	exon	174049201	174049570	0.0	+	.	transcript_id "locus.00000278.5";nPaths "3";locus_id "locus.00000278";type "5p_exon"
chr1	sol	exon	174050370	174053420	0.0	+	.	transcript_id "locus.00000278.2";nPaths "1";locus_id "locus.00000278";type "3p_exon"
chr1	sol	exon	174050370	174053420	0.0	+	.	transcript_id "locus.00000278.5";nPaths "1";locus_id "locus.00000278";type "3p_exon"
chr1	sol	exon	174050370	174054720	0.0	+	.	transcript_id "locus.00000278.0";nPaths "1";locus_id "locus.00000278";type "3p_exon"
chr1	sol	exon	174050370	174054720	0.0	+	.	transcript_id "locus.00000278.3";nPaths "1";locus_id "locus.00000278";type "3p_exon"
chr1	sol	exon	174050370	174054975	0.0	+	.	transcript_id "locus.00000278.1";nPaths "1";locus_id "locus.00000278";type "3p_exon"
chr1	sol	exon	174050370	174054975	0.0	+	.	transcript_id "locus.00000278.4";nPaths "1";locus_id "locus.00000278";type "3p_exon"
chr1	sol	exon	174084371	174084520	0.0	+	.	transcript_id "locus.00000279.0";nPaths "3";locus_id "locus.00000279";type "5p_exon"
chr1	sol	exon	174084371	174084520	0.0	+	.	transcript_id "locus.00000279.1";nPaths "3";locus_id "locus.00000279";type "5p_exon"
chr1	sol	exon	174084371	174084520	0.0	+	.	transcript_id "locus.00000279.2";nPaths "3";locus_id "locus.00000279";type "5p_exon"
chr1	sol	exon	174084441	174084520	0.0	+	.	transcript_id "locus.00000279.3";nPaths "3";locus_id "locus.00000279";type "5p_exon"
chr1	sol	exon	174084441	174084520	0.0	+	.	transcript_id "locus.00000279.4";nPaths "3";locus_id "locus.00000279";type "5p_exon"
chr1	sol	exon	174084441	174084520	0.0	+	.	transcript_id "locus.00000279.5";nPaths "3";locus_id "locus.00000279";type "5p_exon"
chr1	sol	exon	174089024	174090334	0.0	+	.	transcript_id "locus.00000279.0";nPaths "1";locus_id "locus.00000279";type "3p_exon"
chr1	sol	exon	174089024	174090334	0.0	+	.	transcript_id "locus.00000279.3";nPaths "1";locus_id "locus.00000279";type "3p_exon"
chr1	sol	exon	174089024	174093014	0.0	+	.	transcript_id "locus.00000279.2";nPaths "1";locus_id "locus.00000279";type "3p_exon"
chr1	sol	exon	174089024	174093014	0.0	+	.	transcript_id "locus.00000279.5";nPaths "1";locus_id "locus.00000279";type "3p_exon"
chr1	sol	exon	174089024	174093322	0.0	+	.	transcript_id "locus.00000279.1";nPaths "1";locus_id "locus.00000279";type "3p_exon"
chr1	sol	exon	174089024	174093322	0.0	+	.	transcript_id "locus.00000279.4";nPaths "1";locus_id "locus.00000279";type "3p_exon"
chr1	sol	exon	174112448	174118047	0.0	-	.	transcript_id "locus.00000671.1";nPaths "1";locus_id "locus.00000671";type "3p_exon"
chr1	sol	exon	174113338	174118047	0.0	-	.	transcript_id "locus.00000671.2";nPaths "1";locus_id "locus.00000671";type "3p_exon"
chr1	sol	exon	174116478	174118047	0.0	-	.	transcript_id "locus.00000671.0";nPaths "1";locus_id "locus.00000671";type "3p_exon"
chr1	sol	exon	174120796	174121162	0.0	-	.	transcript_id "locus.00000671.0";nPaths "3";locus_id "locus.00000671";type "5p_exon"
chr1	sol	exon	174120796	174121162	0.0	-	.	transcript_id "locus.00000671.1";nPaths "3";locus_id "locus.00000671";type "5p_exon"
chr1	sol	exon	174120796	174121162	0.0	-	.	transcript_id "locus.00000671.2";nPaths "3";locus_id "locus.00000671";type "5p_exon"
chr1	sol	exon	174131518	174131595	0.0	+	.	transcript_id "locus.00000280.0";nPaths "2";locus_id "locus.00000280";type "5p_exon"
chr1	sol	exon	174131518	174131595	0.0	+	.	transcript_id "locus.00000280.1";nPaths "2";locus_id "locus.00000280";type "5p_exon"
chr1	sol	exon	174131528	174131595	0.0	+	.	transcript_id "locus.00000280.2";nPaths "2";locus_id "locus.00000280";type "5p_exon"
chr1	sol	exon	174131528	174131595	0.0	+	.	transcript_id "locus.00000280.3";nPaths "2";locus_id "locus.00000280";type "5p_exon"
chr1	sol	exon	174136695	174138185	0.0	+	.	transcript_id "locus.00000280.0";nPaths "1";locus_id "locus.00000280";type "3p_exon"
chr1	sol	exon	174136695	174138185	0.0	+	.	transcript_id "locus.00000280.2";nPaths "1";locus_id "locus.00000280";type "3p_exon"
chr1	sol	exon	174136695	174138256	0.0	+	.	transcript_id "locus.00000280.1";nPaths "1";locus_id "locus.00000280";type "3p_exon"
chr1	sol	exon	174136695	174138256	0.0	+	.	transcript_id "locus.00000280.3";nPaths "1";locus_id "locus.00000280";type "3p_exon"
chr1	sol	exon	174249292	174251026	0.0	-	.	transcript_id "locus.00000672.2";nPaths "1";locus_id "locus.00000672";type "3p_exon"
chr1	sol	exon	174249292	174251026	0.0	-	.	transcript_id "locus.00000672.5";nPaths "1";locus_id "locus.00000672";type "3p_exon"
chr1	sol	exon	174251890	174252040	0.0	-	.	transcript_id "locus.00000672.3";nPaths "3";locus_id "locus.00000672";type "5p_exon"
chr1	sol	exon	174251890	174252040	0.0	-	.	transcript_id "locus.00000672.4";nPaths "3";locus_id "locus.00000672";type "5p_exon"
chr1	sol	exon	174251890	174252040	0.0	-	.	transcript_id "locus.00000672.5";nPaths "3";locus_id "locus.00000672";type "5p_exon"
chr1	sol	exon	174251890	174252061	0.0	-	.	transcript_id "locus.00000672.0";nPaths "3";locus_id "locus.00000672";type "5p_exon"
chr1	sol	exon	174251890	174252061	0.0	-	.	transcript_id "locus.00000672.1";nPaths "3";locus_id "locus.00000672";type "5p_exon"
chr1	sol	exon	174251890	174252061	0.0	-	.	transcript_id "locus.00000672.2";nPaths "3";locus_id "locus.00000672";type "5p_exon"
chr1	sol	exon	174365140	174365633	0.0	+	.	transcript_id "locus.00000281.0";nPaths "3";locus_id "locus.00000281";type "5p_exon"
chr1	sol	exon	174365140	174365633	0.0	+	.	transcript_id "locus.00000281.1";nPaths "3";locus_id "locus.00000281";type "5p_exon"
chr1	sol	exon	174365140	174365633	0.0	+	.	transcript_id "locus.00000281.2";nPaths "3";locus_id "locus.00000281";type "5p_exon"
chr1	sol	exon	174365150	174365633	0.0	+	.	transcript_id "locus.00000281.3";nPaths "3";locus_id "locus.00000281";type "5p_exon"
chr1	sol	exon	174365150	174365633	0.0	+	.	transcript_id "locus.00000281.4";nPaths "3";locus_id "locus.00000281";type "5p_exon"
chr1	sol	exon	174365150	174365633	0.0	+	.	transcript_id "locus.00000281.5";nPaths "3";locus_id "locus.00000281";type "5p_exon"
chr1	sol	exon	174368905	174370615	0.0	+	.	transcript_id "locus.00000281.2";nPaths "1";locus_id "locus.00000281";type "3p_exon"
chr1	sol	exon	174368905	174370615	0.0	+	.	transcript_id "locus.00000281.5";nPaths "1";locus_id "locus.00000281";type "3p_exon"
chr1	sol	exon	174368905	174374415	0.0	+	.	transcript_id "locus.00000281.0";nPaths "1";locus_id "locus.00000281";type "3p_exon"
chr1	sol	exon	174368905	174374415	0.0	+	.	transcript_id "locus.00000281.3";nPaths "1";locus_id "locus.00000281";type "3p_exon"
chr1	sol	exon	174368905	174374488	0.0	+	.	transcript_id "locus.00000281.1";nPaths "1";locus_id "locus.00000281";type "3p_exon"
chr1	sol	exon	174368905	174374488	0.0	+	.	transcript_id "locus.00000281.4";nPaths "1";locus_id "locus.00000281";type "3p_exon"
chr1	sol	exon	174424110	174424250	0.0	+	.	transcript_id "locus.00000282.0";nPaths "4";locus_id "locus.00000282";type "5p_exon"
chr1	sol	exon	174424110	174424250	0.0	+	.	transcript_id "locus.00000282.1";nPaths "4";locus_id "locus.00000282";type "5p_exon"
chr1	sol	exon	174424110	174424250	0.0	+	.	transcript_id "locus.00000282.2";nPaths "4";locus_id "locus.00000282";type "5p_exon"
chr1	sol	exon	174424110	174424250	0.0	+	.	transcript_id "locus.00000282.3";nPaths "4";locus_id "locus.00000282";type "5p_exon"
chr1	sol	exon	174424120	174424250	0.0	+	.	transcript_id "locus.00000282.4";nPaths "4";locus_id "locus.00000282";type "5p_exon"
chr1	sol	exon	174424120	174424250	0.0	+	.	transcript_id "locus.00000282.5";nPaths "4";locus_id "locus.00000282";type "5p_exon"
chr1	sol	exon	174424120	174424250	0.0	+	.	transcript_id "locus.00000282.6";nPaths "4";locus_id "locus.00000282";type "5p_exon"
chr1	sol	exon	174424120	174424250	0.0	+	.	transcript_id "locus.00000282.7";nPaths "4";locus_id "locus.00000282";type "5p_exon"
chr1	sol	exon	174430409	174431819	0.0	+	.	transcript_id "locus.00000282.0";nPaths "1";locus_id "locus.00000282";type "3p_exon"
chr1	sol	exon	174430409	174431819	0.0	+	.	transcript_id "locus.00000282.4";nPaths "1";locus_id "locus.00000282";type "3p_exon"
chr1	sol	exon	174430409	174433079	0.0	+	.	transcript_id "locus.00000282.2";nPaths "1";locus_id "locus.00000282";type "3p_exon"
chr1	sol	exon	174430409	174433079	0.0	+	.	transcript_id "locus.00000282.6";nPaths "1";locus_id "locus.00000282";type "3p_exon"
chr1	sol	exon	174430409	174434739	0.0	+	.	transcript_id "locus.00000282.3";nPaths "1";locus_id "locus.00000282";type "3p_exon"
chr1	sol	exon	174430409	174434739	0.0	+	.	transcript_id "locus.00000282.7";nPaths "1";locus_id "locus.00000282";type "3p_exon"
chr1	sol	exon	174430409	174434747	0.0	+	.	transcript_id "locus.00000282.1";nPaths "1";locus_id "locus.00000282";type "3p_exon"
chr1	sol	exon	174430409	174434747	0.0	+	.	transcript_id "locus.00000282.5";nPaths "1";locus_id "locus.00000282";type "3p_exon"
chr1	sol	exon	174441955	174442269	0.0	+	.	transcript_id "locus.00000283.0";nPaths "4";locus_id "locus.00000283";type "5p_exon"
chr1	sol	exon	174441955	174442269	0.0	+	.	transcript_id "locus.00000283.1";nPaths "4";locus_id "locus.00000283";type "5p_exon"
chr1	sol	exon	174441955	174442269	0.0	+	.	transcript_id "locus.00000283.2";nPaths "4";locus_id "locus.00000283";type "5p_exon"
chr1	sol	exon	174441955	174442269	0.0	+	.	transcript_id "locus.00000283.3";nPaths "4";locus_id "locus.00000283";type "5p_exon"
chr1	sol	exon	174442145	174442269	0.0	+	.	transcript_id "locus.00000283.4";nPaths "4";locus_id "locus.00000283";type "5p_exon"
chr1	sol	exon	174442145	174442269	0.0	+	.	transcript_id "locus.00000283.5";nPaths "4";locus_id "locus.00000283";type "5p_exon"
chr1	sol	exon	174442145	174442269	0.0	+	.	transcript_id "locus.00000283.6";nPaths "4";locus_id "locus.00000283";type "5p_exon"
chr1	sol	exon	174442145	174442269	0.0	+	.	transcript_id "locus.00000283.7";nPaths "4";locus_id "locus.00000283";type "5p_exon"
chr1	sol	exon	174448180	174449790	0.0	+	.	transcript_id "locus.00000283.0";nPaths "1";locus_id "locus.00000283";type "3p_exon"
chr1	sol	exon	174448180	174449790	0.0	+	.	transcript_id "locus.00000283.4";nPaths "1";locus_id "locus.00000283";type "3p_exon"
chr1	sol	exon	174448180	174451070	0.0	+	.	transcript_id "locus.00000283.1";nPaths "1";locus_id "locus.00000283";type "3p_exon"
chr1	sol	exon	174448180	174451070	0.0	+	.	transcript_id "locus.00000283.5";nPaths "1";locus_id "locus.00000283";type "3p_exon"
chr1	sol	exon	174448180	174454770	0.0	+	.	transcript_id "locus.00000283.3";nPaths "1";locus_id "locus.00000283";type "3p_exon"
chr1	sol	exon	174448180	174454770	0.0	+	.	transcript_id "locus.00000283.7";nPaths "1";locus_id "locus.00000283";type "3p_exon"
chr1	sol	exon	174448180	174457358	0.0	+	.	transcript_id "locus.00000283.2";nPaths "1";locus_id "locus.00000283";type "3p_exon"
chr1	sol	exon	174448180	174457358	0.0	+	.	transcript_id "locus.00000283.6";nPaths "1";locus_id "locus.00000283";type "3p_exon"
chr1	sol	exon	92504537	92512102	0.0	-	.	transcript_id "locus.00000667.2";nPaths "1";locus_id "locus.00000667";type "3p_exon"
chr1	sol	exon	92504537	92512102	0.0	-	.	transcript_id "locus.00000667.6";nPaths "1";locus_id "locus.00000667";type "3p_exon"
chr1	sol	exon	92506387	92512102	0.0	-	.	transcript_id "locus.00000667.1";nPaths "1";locus_id "locus.00000667";type "3p_exon"
chr1	sol	exon	92506387	92512102	0.0	-	.	transcript_id "locus.00000667.5";nPaths "1";locus_id "locus.00000667";type "3p_exon"
chr1	sol	exon	92508527	92512102	0.0	-	.	transcript_id "locus.00000667.3";nPaths "1";locus_id "locus.00000667";type "3p_exon"
chr1	sol	exon	92508527	92512102	0.0	-	.	transcript_id "locus.00000667.7";nPaths "1";locus_id "locus.00000667";type "3p_exon"
chr1	sol	exon	92510867	92512102	0.0	-	.	transcript_id "locus.00000667.0";nPaths "1";locus_id "locus.00000667";type "3p_exon"
chr1	sol	exon	92510867	92512102	0.0	-	.	transcript_id "locus.00000667.4";nPaths "1";locus_id "locus.00000667";type "3p_exon"
chr1	sol	exon	92518316	92518426	0.0	-	.	transcript_id "locus.00000667.4";nPaths "4";locus_id "locus.00000667";type "5p_exon"
chr1	sol	exon	92518316	92518426	0.0	-	.	transcript_id "locus.00000667.5";nPaths "4";locus_id "locus.00000667";type "5p_exon"
chr1	sol	exon	92518316	92518426	0.0	-	.	transcript_id "locus.00000667.6";nPaths "4";locus_id "locus.00000667";type "5p_exon"
chr1	sol	exon	92518316	92518426	0.0	-	.	transcript_id "locus.00000667.7";nPaths "4";locus_id "locus.00000667";type "5p_exon"
chr1	sol	exon	92518316	92518886	0.0	-	.	transcript_id "locus.00000667.0";nPaths "4";locus_id "locus.00000667";type "5p_exon"
chr1	sol	exon	92518316	92518886	0.0	-	.	transcript_id "locus.00000667.1";nPaths "4";locus_id "locus.00000667";type "5p_exon"
chr1	sol	exon	92518316	92518886	0.0	-	.	transcript_id "locus.00000667.2";nPaths "4";locus_id "locus.00000667";type "5p_exon"
chr1	sol	exon	92518316	92518886	0.0	-	.	transcript_id "locus.00000667.3";nPaths "4";locus_id "locus.00000667";type "5p_exon"
chr1	sol	exon	92585384	92586167	0.0	+	.	transcript_id "locus.00000272.0";nPaths "3";locus_id "locus.00000272";type "5p_exon"
chr1	sol	exon	92585384	92586167	0.0	+	.	transcript_id "locus.00000272.1";nPaths "3";locus_id "locus.00000272";type "5p_exon"
chr1	sol	exon	92585384	92586167	0.0	+	.	transcript_id "locus.00000272.2";nPaths "3";locus_id "locus.00000272";type "5p_exon"
chr1	sol	exon	92585834	92586167	0.0	+	.	transcript_id "locus.00000272.3";nPaths "3";locus_id "locus.00000272";type "5p_exon"
chr1	sol	exon	92585834	92586167	0.0	+	.	transcript_id "locus.00000272.4";nPaths "3";locus_id "locus.00000272";type "5p_exon"
chr1	sol	exon	92585834	92586167	0.0	+	.	transcript_id "locus.00000272.5";nPaths "3";locus_id "locus.00000272";type "5p_exon"
chr1	sol	exon	92588102	92589752	0.0	+	.	transcript_id "locus.00000272.2";nPaths "1";locus_id "locus.00000272";type "3p_exon"
chr1	sol	exon	92588102	92589752	0.0	+	.	transcript_id "locus.00000272.5";nPaths "1";locus_id "locus.00000272";type "3p_exon"
chr1	sol	exon	92588102	92591252	0.0	+	.	transcript_id "locus.00000272.0";nPaths "1";locus_id "locus.00000272";type "3p_exon"
chr1	sol	exon	92588102	92591252	0.0	+	.	transcript_id "locus.00000272.3";nPaths "1";locus_id "locus.00000272";type "3p_exon"
chr1	sol	exon	92588102	92592383	0.0	+	.	transcript_id "locus.00000272.1";nPaths "1";locus_id "locus.00000272";type "3p_exon"
chr1	sol	exon	92588102	92592383	0.0	+	.	transcript_id "locus.00000272.4";nPaths "1";locus_id "locus.00000272";type "3p_exon"
chr1	sol	exon	92594411	92594854	0.0	+	.	transcript_id "locus.00000273.0";nPaths "3";locus_id "locus.00000273";type "5p_exon"
chr1	sol	exon	92594411	92594854	0.0	+	.	transcript_id "locus.00000273.1";nPaths "3";locus_id "locus.00000273";type "5p_exon"
chr1	sol	exon	92594411	92594854	0.0	+	.	transcript_id "locus.00000273.2";nPaths "3";locus_id "locus.00000273";type "5p_exon"
chr1	sol	exon	92594421	92594854	0.0	+	.	transcript_id "locus.00000273.3";nPaths "3";locus_id "locus.00000273";type "5p_exon"
chr1	sol	exon	92594421	92594854	0.0	+	.	transcript_id "locus.00000273.4";nPaths "3";locus_id "locus.00000273";type "5p_exon"
chr1	sol	exon	92594421	92594854	0.0	+	.	transcript_id "locus.00000273.5";nPaths "3";locus_id "locus.00000273";type "5p_exon"
chr1	sol	exon	92596297	92597747	0.0	+	.	transcript_id "locus.00000273.1";nPaths "1";locus_id "locus.00000273";type "3p_exon"
chr1	sol	exon	92596297	92597747	0.0	+	.	transcript_id "locus.00000273.4";nPaths "1";locus_id "locus.00000273";type "3p_exon"
chr1	sol	exon	92596297	92600247	0.0	+	.	transcript_id "locus.00000273.2";nPaths "1";locus_id "locus.00000273";type "3p_exon"
chr1	sol	exon	92596297	92600247	0.0	+	.	transcript_id "locus.00000273.5";nPaths "1";locus_id "locus.00000273";type "3p_exon"
chr1	sol	exon	92596297	92600329	0.0	+	.	transcript_id "locus.00000273.0";nPaths "1";locus_id "locus.00000273";type "3p_exon"
chr1	sol	exon	92596297	92600329	0.0	+	.	transcript_id "locus.00000273.3";nPaths "1";locus_id "locus.00000273";type "3p_exon"
chr1	sol	exon	92617436	92618278	0.0	+	.	transcript_id "locus.00000274.0";nPaths "3";locus_id "locus.00000274";type "5p_exon"
chr1	sol	exon	92617436	92618278	0.0	+	.	transcript_id "locus.00000274.1";nPaths "3";locus_id "locus.00000274";type "5p_exon"
chr1	sol	exon	92617436	92618278	0.0	+	.	transcript_id "locus.00000274.2";nPaths "3";locus_id "locus.00000274";type "5p_exon"
chr1	sol	exon	92617846	92618278	0.0	+	.	transcript_id "locus.00000274.3";nPaths "3";locus_id "locus.00000274";type "5p_exon"
chr1	sol	exon	92617846	92618278	0.0	+	.	transcript_id "locus.00000274.4";nPaths "3";locus_id "locus.00000274";type "5p_exon"
chr1	sol	exon	92617846	92618278	0.0	+	.	transcript_id "locus.00000274.5";nPaths "3";locus_id "locus.00000274";type "5p_exon"
chr1	sol	exon	92617966	92618278	0.0	+	.	transcript_id "locus.00000274.6";nPaths "3";locus_id "locus.00000274";type "5p_exon"
chr1	sol	exon	92617966	92618278	0.0	+	.	transcript_id "locus.00000274.7";nPaths "3";locus_id "locus.00000274";type "5p_exon"
chr1	sol	exon	92617966	92618278	0.0	+	.	transcript_id "locus.00000274.8";nPaths "3";locus_id "locus.00000274";type "5p_exon"
chr1	sol	exon	92619746	92621856	0.0	+	.	transcript_id "locus.00000274.2";nPaths "1";locus_id "locus.00000274";type "3p_exon"
chr1	sol	exon	92619746	92621856	0.0	+	.	transcript_id "locus.00000274.5";nPaths "1";locus_id "locus.00000274";type "3p_exon"
chr1	sol	exon	92619746	92621856	0.0	+	.	transcript_id "locus.00000274.8";nPaths "1";locus_id "locus.00000274";type "3p_exon"
chr1	sol	exon	92619746	92623416	0.0	+	.	transcript_id "locus.00000274.0";nPaths "1";locus_id "locus.00000274";type "3p_exon"
chr1	sol	exon	92619746	92623416	0.0	+	.	transcript_id "locus.00000274.3";nPaths "1";locus_id "locus.00000274";type "3p_exon"
chr1	sol	exon	92619746	92623416	0.0	+	.	transcript_id "locus.00000274.6";nPaths "1";locus_id "locus.00000274";type "3p_exon"
chr1	sol	exon	92619746	92623420	0.0	+	.	transcript_id "locus.00000274.1";nPaths "1";locus_id "locus.00000274";type "3p_exon"
chr1	sol	exon	92619746	92623420	0.0	+	.	transcript_id "locus.00000274.4";nPaths "1";locus_id "locus.00000274";type "3p_exon"
chr1	sol	exon	92619746	92623420	0.0	+	.	transcript_id "locus.00000274.7";nPaths "1";locus_id "locus.00000274";type "3p_exon"
chr1	sol	exon	92639687	92639717	0.0	-	.	transcript_id "locus.00000668.2";nPaths "2";locus_id "locus.00000668";type "5p_exon"
chr1	sol	exon	92639687	92639717	0.0	-	.	transcript_id "locus.00000668.3";nPaths "2";locus_id "locus.00000668";type "5p_exon"
chr1	sol	exon	92639687	92639726	0.0	-	.	transcript_id "locus.00000668.0";nPaths "2";locus_id "locus.00000668";type "5p_exon"
chr1	sol	exon	92639687	92639726	0.0	-	.	transcript_id "locus.00000668.1";nPaths "2";locus_id "locus.00000668";type "5p_exon"
chr1	sol	exon	92641880	92641910	0.0	-	.	transcript_id "locus.00000668.6";nPaths "2";locus_id "locus.00000668";type "5p_exon"
chr1	sol	exon	92641880	92641910	0.0	-	.	transcript_id "locus.00000668.7";nPaths "2";locus_id "locus.00000668";type "5p_exon"
chr1	sol	exon	92641880	92641917	0.0	-	.	transcript_id "locus.00000668.4";nPaths "2";locus_id "locus.00000668";type "5p_exon"
chr1	sol	exon	92641880	92641917	0.0	-	.	transcript_id "locus.00000668.5";nPaths "2";locus_id "locus.00000668";type "5p_exon"
chr10	sol	exon	129032727	129035673	0.0	-	.	transcript_id "locus.00000402.1";nPaths "1";locus_id "locus.00000402";type "3p_exon"
chr10	sol	exon	129032727	129035673	0.0	-	.	transcript_id "locus.00000402.4";nPaths "1";locus_id "locus.00000402";type "3p_exon"
chr10	sol	exon	129032737	129035673	0.0	-	.	transcript_id "locus.00000402.2";nPaths "1";locus_id "locus.00000402";type "3p_exon"
chr10	sol	exon	129032737	129035673	0.0	-	.	transcript_id "locus.00000402.5";nPaths "1";locus_id "locus.00000402";type "3p_exon"
chr10	sol	exon	129035537	129035673	0.0	-	.	transcript_id "locus.00000402.0";nPaths "1";locus_id "locus.00000402";type "3p_exon"
chr10	sol	exon	129035537	129035673	0.0	-	.	transcript_id "locus.00000402.3";nPaths "1";locus_id "locus.00000402";type "3p_exon"
chr10	sol	exon	129039352	129039842	0.0	-	.	transcript_id "locus.00000402.3";nPaths "3";locus_id "locus.00000402";type "5p_exon"
chr10	sol	exon	129039352	129039842	0.0	-	.	transcript_id "locus.00000402.4";nPaths "3";locus_id "locus.00000402";type "5p_exon"
chr10	sol	exon	129039352	129039842	0.0	-	.	transcript_id "locus.00000402.5";nPaths "3";locus_id "locus.00000402";type "5p_exon"
chr10	sol	exon	129039352	129040079	0.0	-	.	transcript_id "locus.00000402.0";nPaths "3";locus_id "locus.00000402";type "5p_exon"
chr10	sol	exon	129039352	129040079	0.0	-	.	transcript_id "locus.00000402.1";nPaths "3";locus_id "locus.00000402";type "5p_exon"
chr10	sol	exon	129039352	129040079	0.0	-	.	transcript_id "locus.00000402.2";nPaths "3";locus_id "locus.00000402";type "5p_exon"
chr10	sol	exon	129061853	129064843	0.0	-	.	transcript_id "locus.00000403.1";nPaths "1";locus_id "locus.00000403";type "3p_exon"
chr10	sol	exon	129061853	129064843	0.0	-	.	transcript_id "locus.00000403.3";nPaths "1";locus_id "locus.00000403";type "3p_exon"
chr10	sol	exon	129061853	129064843	0.0	-	.	transcript_id "locus.00000403.5";nPaths "1";locus_id "locus.00000403";type "3p_exon"
chr10	sol	exon	129061923	129064843	0.0	-	.	transcript_id "locus.00000403.0";nPaths "1";locus_id "locus.00000403";type "3p_exon"
chr10	sol	exon	129061923	129064843	0.0	-	.	transcript_id "locus.00000403.2";nPaths "1";locus_id "locus.00000403";type "3p_exon"
chr10	sol	exon	129061923	129064843	0.0	-	.	transcript_id "locus.00000403.4";nPaths "1";locus_id "locus.00000403";type "3p_exon"
chr10	sol	exon	129067232	129067790	0.0	-	.	transcript_id "locus.00000403.0";nPaths "2";locus_id "locus.00000403";type "5p_exon"
chr10	sol	exon	129067232	129067790	0.0	-	.	transcript_id "locus.00000403.1";nPaths "2";locus_id "locus.00000403";type "5p_exon"
chr10	sol	exon	129068390	129068920	0.0	-	.	transcript_id "locus.00000403.4";nPaths "2";locus_id "locus.00000403";type "5p_exon"
chr10	sol	exon	129068390	129068920	0.0	-	.	transcript_id "locus.00000403.5";nPaths "2";locus_id "locus.00000403";type "5p_exon"
chr10	sol	exon	129068390	129069193	0.0	-	.	transcript_id "locus.00000403.2";nPaths "2";locus_id "locus.00000403";type "5p_exon"
chr10	sol	exon	129068390	129069193	0.0	-	.	transcript_id "locus.00000403.3";nPaths "2";locus_id "locus.00000403";type "5p_exon"
chr10	sol	exon	129073872	129080051	0.0	-	.	transcript_id "locus.00000404.1";nPaths "1";locus_id "locus.00000404";type "3p_exon"
chr10	sol	exon	129075502	129080051	0.0	-	.	transcript_id "locus.00000404.0";nPaths "1";locus_id "locus.00000404";type "3p_exon"
chr10	sol	exon	129078922	129080051	0.0	-	.	transcript_id "locus.00000404.2";nPaths "1";locus_id "locus.00000404";type "3p_exon"
chr10	sol	exon	129082469	129082918	0.0	-	.	transcript_id "locus.00000404.0";nPaths "3";locus_id "locus.00000404";type "5p_exon"
chr10	sol	exon	129082469	129082918	0.0	-	.	transcript_id "locus.00000404.1";nPaths "3";locus_id "locus.00000404";type "5p_exon"
chr10	sol	exon	129082469	129082918	0.0	-	.	transcript_id "locus.00000404.2";nPaths "3";locus_id "locus.00000404";type "5p_exon"
chr10	sol	exon	129108985	129112457	0.0	-	.	transcript_id "locus.00000405.1";nPaths "1";locus_id "locus.00000405";type "3p_exon"
chr10	sol	exon	129108985	129112457	0.0	-	.	transcript_id "locus.00000405.4";nPaths "1";locus_id "locus.00000405";type "3p_exon"
chr10	sol	exon	129109055	129112457	0.0	-	.	transcript_id "locus.00000405.2";nPaths "1";locus_id "locus.00000405";type "3p_exon"
chr10	sol	exon	129109055	129112457	0.0	-	.	transcript_id "locus.00000405.5";nPaths "1";locus_id "locus.00000405";type "3p_exon"
chr10	sol	exon	129111515	129112457	0.0	-	.	transcript_id "locus.00000405.0";nPaths "1";locus_id "locus.00000405";type "3p_exon"
chr10	sol	exon	129111515	129112457	0.0	-	.	transcript_id "locus.00000405.3";nPaths "1";locus_id "locus.00000405";type "3p_exon"
chr10	sol	exon	129115302	129115500	0.0	-	.	transcript_id "locus.00000405.0";nPaths "3";locus_id "locus.00000405";type "internal_exon"
chr10	sol	exon	129115302	129115500	0.0	-	.	transcript_id "locus.00000405.1";nPaths "3";locus_id "locus.00000405";type "internal_exon"
chr10	sol	exon	129115302	129115500	0.0	-	.	transcript_id "locus.00000405.2";nPaths "3";locus_id "locus.00000405";type "internal_exon"
chr10	sol	exon	129115302	129115500	0.0	-	.	transcript_id "locus.00000405.3";nPaths "3";locus_id "locus.00000405";type "internal_exon"
chr10	sol	exon	129115302	129115500	0.0	-	.	transcript_id "locus.00000405.4";nPaths "3";locus_id "locus.00000405";type "internal_exon"
chr10	sol	exon	129115302	129115500	0.0	-	.	transcript_id "locus.00000405.5";nPaths "3";locus_id "locus.00000405";type "internal_exon"
chr10	sol	exon	129117424	129117794	0.0	-	.	transcript_id "locus.00000405.3";nPaths "3";locus_id "locus.00000405";type "5p_exon"
chr10	sol	exon	129117424	129117794	0.0	-	.	transcript_id "locus.00000405.4";nPaths "3";locus_id "locus.00000405";type "5p_exon"
chr10	sol	exon	129117424	129117794	0.0	-	.	transcript_id "locus.00000405.5";nPaths "3";locus_id "locus.00000405";type "5p_exon"
chr10	sol	exon	129117424	129117861	0.0	-	.	transcript_id "locus.00000405.0";nPaths "3";locus_id "locus.00000405";type "5p_exon"
chr10	sol	exon	129117424	129117861	0.0	-	.	transcript_id "locus.00000405.1";nPaths "3";locus_id "locus.00000405";type "5p_exon"
chr10	sol	exon	129117424	129117861	0.0	-	.	transcript_id "locus.00000405.2";nPaths "3";locus_id "locus.00000405";type "5p_exon"
chr10	sol	exon	129132305	129133793	0.0	-	.	transcript_id "locus.00000406.0";nPaths "1";locus_id "locus.00000406";type "3p_exon"
chr10	sol	exon	129132305	129133793	0.0	-	.	transcript_id "locus.00000406.2";nPaths "1";locus_id "locus.00000406";type "3p_exon"
chr10	sol	exon	129132695	129133793	0.0	-	.	transcript_id "locus.00000406.1";nPaths "1";locus_id "locus.00000406";type "3p_exon"
chr10	sol	exon	129132695	129133793	0.0	-	.	transcript_id "locus.00000406.3";nPaths "1";locus_id "locus.00000406";type "3p_exon"
chr10	sol	exon	129137888	129138218	0.0	-	.	transcript_id "locus.00000406.2";nPaths "2";locus_id "locus.00000406";type "5p_exon"
chr10	sol	exon	129137888	129138218	0.0	-	.	transcript_id "locus.00000406.3";nPaths "2";locus_id "locus.00000406";type "5p_exon"
chr10	sol	exon	129137888	129138220	0.0	-	.	transcript_id "locus.00000406.0";nPaths "2";locus_id "locus.00000406";type "5p_exon"
chr10	sol	exon	129137888	129138220	0.0	-	.	transcript_id "locus.00000406.1";nPaths "2";locus_id "locus.00000406";type "5p_exon"
chr10	sol	exon	129160008	129161640	0.0	-	.	transcript_id "locus.00000407.0";nPaths "1";locus_id "locus.00000407";type "3p_exon"
chr10	sol	exon	129160008	129161640	0.0	-	.	transcript_id "locus.00000407.2";nPaths "1";locus_id "locus.00000407";type "3p_exon"
chr10	sol	exon	129160018	129161640	0.0	-	.	transcript_id "locus.00000407.1";nPaths "1";locus_id "locus.00000407";type "3p_exon"
chr10	sol	exon	129160018	129161640	0.0	-	.	transcript_id "locus.00000407.3";nPaths "1";locus_id "locus.00000407";type "3p_exon"
chr10	sol	exon	129164292	129164682	0.0	-	.	transcript_id "locus.00000407.2";nPaths "2";locus_id "locus.00000407";type "5p_exon"
chr10	sol	exon	129164292	129164682	0.0	-	.	transcript_id "locus.00000407.3";nPaths "2";locus_id "locus.00000407";type "5p_exon"
chr10	sol	exon	129164292	129164825	0.0	-	.	transcript_id "locus.00000407.0";nPaths "2";locus_id "locus.00000407";type "5p_exon"
chr10	sol	exon	129164292	129164825	0.0	-	.	transcript_id "locus.00000407.1";nPaths "2";locus_id "locus.00000407";type "5p_exon"
chr10	sol	exon	129172638	129175044	0.0	-	.	transcript_id "locus.00000408.0";nPaths "1";locus_id "locus.00000408";type "3p_exon"
chr10	sol	exon	129172638	129175044	0.0	-	.	transcript_id "locus.00000408.2";nPaths "1";locus_id "locus.00000408";type "3p_exon"
chr10	sol	exon	129173088	129175044	0.0	-	.	transcript_id "locus.00000408.1";nPaths "1";locus_id "locus.00000408";type "3p_exon"
chr10	sol	exon	129173088	129175044	0.0	-	.	transcript_id "locus.00000408.3";nPaths "1";locus_id "locus.00000408";type "3p_exon"
chr10	sol	exon	129176323	129176421	0.0	-	.	transcript_id "locus.00000408.0";nPaths "2";locus_id "locus.00000408";type "internal_exon"
chr10	sol	exon	129176323	129176421	0.0	-	.	transcript_id "locus.00000408.1";nPaths "2";locus_id "locus.00000408";type "internal_exon"
chr10	sol	exon	129176323	129176421	0.0	-	.	transcript_id "locus.00000408.2";nPaths "2";locus_id "locus.00000408";type "internal_exon"
chr10	sol	exon	129176323	129176421	0.0	-	.	transcript_id "locus.00000408.3";nPaths "2";locus_id "locus.00000408";type "internal_exon"
chr10	sol	exon	129177538	129177888	0.0	-	.	transcript_id "locus.00000408.2";nPaths "2";locus_id "locus.00000408";type "5p_exon"
chr10	sol	exon	129177538	129177888	0.0	-	.	transcript_id "locus.00000408.3";nPaths "2";locus_id "locus.00000408";type "5p_exon"
chr10	sol	exon	129177538	129177928	0.0	-	.	transcript_id "locus.00000408.0";nPaths "2";locus_id "locus.00000408";type "5p_exon"
chr10	sol	exon	129177538	129177928	0.0	-	.	transcript_id "locus.00000408.1";nPaths "2";locus_id "locus.00000408";type "5p_exon"
chr10	sol	exon	129236185	129236358	0.0	+	.	transcript_id "locus.00000006.0";nPaths "2";locus_id "locus.00000006";type "5p_exon"
chr10	sol	exon	129236185	129236358	0.0	+	.	transcript_id "locus.00000006.1";nPaths "2";locus_id "locus.00000006";type "5p_exon"
chr10	sol	exon	129236275	129236358	0.0	+	.	transcript_id "locus.00000006.2";nPaths "2";locus_id "locus.00000006";type "5p_exon"
chr10	sol	exon	129236275	129236358	0.0	+	.	transcript_id "locus.00000006.3";nPaths "2";locus_id "locus.00000006";type "5p_exon"
chr10	sol	exon	129238130	129239320	0.0	+	.	transcript_id "locus.00000006.1";nPaths "1";locus_id "locus.00000006";type "3p_exon"
chr10	sol	exon	129238130	129239320	0.0	+	.	transcript_id "locus.00000006.3";nPaths "1";locus_id "locus.00000006";type "3p_exon"
chr10	sol	exon	129238130	129239403	0.0	+	.	transcript_id "locus.00000006.0";nPaths "1";locus_id "locus.00000006";type "3p_exon"
chr10	sol	exon	129238130	129239403	0.0	+	.	transcript_id "locus.00000006.2";nPaths "1";locus_id "locus.00000006";type "3p_exon"
chr10	sol	exon	129268436	129269346	0.0	-	.	transcript_id "locus.00000409.0";nPaths "1";locus_id "locus.00000409";type "3p_exon"
chr10	sol	exon	129268436	129269346	0.0	-	.	transcript_id "locus.00000409.4";nPaths "1";locus_id "locus.00000409";type "3p_exon"
chr10	sol	exon	129270453	129270625	0.0	-	.	transcript_id "locus.00000409.0";nPaths "4";locus_id "locus.00000409";type "internal_exon"
chr10	sol	exon	129270453	129270625	0.0	-	.	transcript_id "locus.00000409.4";nPaths "4";locus_id "locus.00000409";type "internal_exon"
chr10	sol	exon	129271192	129271482	0.0	-	.	transcript_id "locus.00000409.4";nPaths "4";locus_id "locus.00000409";type "5p_exon"
chr10	sol	exon	129271192	129271485	0.0	-	.	transcript_id "locus.00000409.0";nPaths "4";locus_id "locus.00000409";type "5p_exon"
chr10	sol	exon	129317958	129318456	0.0	+	.	transcript_id "locus.00000007.0";nPaths "2";locus_id "locus.00000007";type "5p_exon"
chr10	sol	exon	129317958	129318456	0.0	+	.	transcript_id "locus.00000007.1";nPaths "2";locus_id "locus.00000007";type "5p_exon"
chr10	sol	exon	129318148	129318456	0.0	+	.	transcript_id "locus.00000007.2";nPaths "2";locus_id "locus.00000007";type "5p_exon"
chr10	sol	exon	129318148	129318456	0.0	+	.	transcript_id "locus.00000007.3";nPaths "2";locus_id "locus.00000007";type "5p_exon"
chr10	sol	exon	129321572	129323102	0.0	+	.	transcript_id "locus.00000007.1";nPaths "1";locus_id "locus.00000007";type "3p_exon"
chr10	sol	exon	129321572	129323102	0.0	+	.	transcript_id "locus.00000007.3";nPaths "1";locus_id "locus.00000007";type "3p_exon"
chr10	sol	exon	129321572	129324996	0.0	+	.	transcript_id "locus.00000007.0";nPaths "1";locus_id "locus.00000007";type "3p_exon"
chr10	sol	exon	129321572	129324996	0.0	+	.	transcript_id "locus.00000007.2";nPaths "1";locus_id "locus.00000007";type "3p_exon"
chr10	sol	exon	129328854	129329166	0.0	+	.	transcript_id "locus.00000008.0";nPaths "2";locus_id "locus.00000008";type "5p_exon"
chr10	sol	exon	129328854	129329166	0.0	+	.	transcript_id "locus.00000008.1";nPaths "2";locus_id "locus.00000008";type "5p_exon"
chr10	sol	exon	129328864	129329166	0.0	+	.	transcript_id "locus.00000008.2";nPaths "2";locus_id "locus.00000008";type "5p_exon"
chr10	sol	exon	129328864	129329166	0.0	+	.	transcript_id "locus.00000008.3";nPaths "2";locus_id "locus.00000008";type "5p_exon"
chr10	sol	exon	129332854	129333784	0.0	+	.	transcript_id "locus.00000008.1";nPaths "1";locus_id "locus.00000008";type "3p_exon"
chr10	sol	exon	129332854	129333784	0.0	+	.	transcript_id "locus.00000008.3";nPaths "1";locus_id "locus.00000008";type "3p_exon"
chr10	sol	exon	129332854	129333844	0.0	+	.	transcript_id "locus.00000008.0";nPaths "1";locus_id "locus.00000008";type "3p_exon"
chr10	sol	exon	129332854	129333844	0.0	+	.	transcript_id "locus.00000008.2";nPaths "1";locus_id "locus.00000008";type "3p_exon"
chr10	sol	exon	129384084	129384364	0.0	+	.	transcript_id "locus.00000009.0";nPaths "3";locus_id "locus.00000009";type "5p_exon"
chr10	sol	exon	129384084	129384364	0.0	+	.	transcript_id "locus.00000009.1";nPaths "3";locus_id "locus.00000009";type "5p_exon"
chr10	sol	exon	129384084	129384364	0.0	+	.	transcript_id "locus.00000009.2";nPaths "3";locus_id "locus.00000009";type "5p_exon"
chr10	sol	exon	129384094	129384364	0.0	+	.	transcript_id "locus.00000009.3";nPaths "3";locus_id "locus.00000009";type "5p_exon"
chr10	sol	exon	129384094	129384364	0.0	+	.	transcript_id "locus.00000009.4";nPaths "3";locus_id "locus.00000009";type "5p_exon"
chr10	sol	exon	129384094	129384364	0.0	+	.	transcript_id "locus.00000009.5";nPaths "3";locus_id "locus.00000009";type "5p_exon"
chr10	sol	exon	129385428	129385677	0.0	+	.	transcript_id "locus.00000009.0";nPaths "3";locus_id "locus.00000009";type "internal_exon"
chr10	sol	exon	129385428	129385677	0.0	+	.	transcript_id "locus.00000009.1";nPaths "3";locus_id "locus.00000009";type "internal_exon"
chr10	sol	exon	129385428	129385677	0.0	+	.	transcript_id "locus.00000009.2";nPaths "3";locus_id "locus.00000009";type "internal_exon"
chr10	sol	exon	129385428	129385677	0.0	+	.	transcript_id "locus.00000009.3";nPaths "3";locus_id "locus.00000009";type "internal_exon"
chr10	sol	exon	129385428	129385677	0.0	+	.	transcript_id "locus.00000009.4";nPaths "3";locus_id "locus.00000009";type "internal_exon"
chr10	sol	exon	129385428	129385677	0.0	+	.	transcript_id "locus.00000009.5";nPaths "3";locus_id "locus.00000009";type "internal_exon"
chr10	sol	exon	129387612	129388782	0.0	+	.	transcript_id "locus.00000009.1";nPaths "1";locus_id "locus.00000009";type "3p_exon"
chr10	sol	exon	129387612	129388782	0.0	+	.	transcript_id "locus.00000009.4";nPaths "1";locus_id "locus.00000009";type "3p_exon"
chr10	sol	exon	129387612	129390222	0.0	+	.	transcript_id "locus.00000009.2";nPaths "1";locus_id "locus.00000009";type "3p_exon"
chr10	sol	exon	129387612	129390222	0.0	+	.	transcript_id "locus.00000009.5";nPaths "1";locus_id "locus.00000009";type "3p_exon"
chr10	sol	exon	129387612	129391355	0.0	+	.	transcript_id "locus.00000009.0";nPaths "1";locus_id "locus.00000009";type "3p_exon"
chr10	sol	exon	129387612	129391355	0.0	+	.	transcript_id "locus.00000009.3";nPaths "1";locus_id "locus.00000009";type "3p_exon"
chr10	sol	exon	129427306	129427566	0.0	+	.	transcript_id "locus.00000010.0";nPaths "3";locus_id "locus.00000010";type "5p_exon"
chr10	sol	exon	129427306	129427566	0.0	+	.	transcript_id "locus.00000010.1";nPaths "3";locus_id "locus.00000010";type "5p_exon"
chr10	sol	exon	129427306	129427566	0.0	+	.	transcript_id "locus.00000010.2";nPaths "3";locus_id "locus.00000010";type "5p_exon"
chr10	sol	exon	129427376	129427566	0.0	+	.	transcript_id "locus.00000010.3";nPaths "3";locus_id "locus.00000010";type "5p_exon"
chr10	sol	exon	129427376	129427566	0.0	+	.	transcript_id "locus.00000010.4";nPaths "3";locus_id "locus.00000010";type "5p_exon"
chr10	sol	exon	129427376	129427566	0.0	+	.	transcript_id "locus.00000010.5";nPaths "3";locus_id "locus.00000010";type "5p_exon"
chr10	sol	exon	129428530	129428640	0.0	+	.	transcript_id "locus.00000010.0";nPaths "1";locus_id "locus.00000010";type "3p_exon"
chr10	sol	exon	129428530	129428640	0.0	+	.	transcript_id "locus.00000010.3";nPaths "1";locus_id "locus.00000010";type "3p_exon"
chr10	sol	exon	129428530	129437800	0.0	+	.	transcript_id "locus.00000010.1";nPaths "1";locus_id "locus.00000010";type "3p_exon"
chr10	sol	exon	129428530	129437800	0.0	+	.	transcript_id "locus.00000010.4";nPaths "1";locus_id "locus.00000010";type "3p_exon"
chr10	sol	exon	129428530	129439070	0.0	+	.	transcript_id "locus.00000010.2";nPaths "1";locus_id "locus.00000010";type "3p_exon"
chr10	sol	exon	129428530	129439070	0.0	+	.	transcript_id "locus.00000010.5";nPaths "1";locus_id "locus.00000010";type "3p_exon"
chr10	sol	exon	129461876	129461989	0.0	+	.	transcript_id "locus.00000011.0";nPaths "2";locus_id "locus.00000011";type "5p_exon"
chr10	sol	exon	129461876	129461989	0.0	+	.	transcript_id "locus.00000011.1";nPaths "2";locus_id "locus.00000011";type "5p_exon"
chr10	sol	exon	129461926	129461989	0.0	+	.	transcript_id "locus.00000011.2";nPaths "2";locus_id "locus.00000011";type "5p_exon"
chr10	sol	exon	129461926	129461989	0.0	+	.	transcript_id "locus.00000011.3";nPaths "2";locus_id "locus.00000011";type "5p_exon"
chr10	sol	exon	129462656	129467206	0.0	+	.	transcript_id "locus.00000011.0";nPaths "1";locus_id "locus.00000011";type "3p_exon"
chr10	sol	exon	129462656	129467206	0.0	+	.	transcript_id "locus.00000011.2";nPaths "1";locus_id "locus.00000011";type "3p_exon"
chr10	sol	exon	129462656	129467485	0.0	+	.	transcript_id "locus.00000011.1";nPaths "1";locus_id "locus.00000011";type "3p_exon"
chr10	sol	exon	129462656	129467485	0.0	+	.	transcript_id "locus.00000011.3";nPaths "1";locus_id "locus.00000011";type "3p_exon"
chr10	sol	exon	129470998	129471742	0.0	+	.	transcript_id "locus.00000012.0";nPaths "3";locus_id "locus.00000012";type "5p_exon"
chr10	sol	exon	129470998	129471742	0.0	+	.	transcript_id "locus.00000012.1";nPaths "3";locus_id "locus.00000012";type "5p_exon"
chr10	sol	exon	129470998	129471742	0.0	+	.	transcript_id "locus.00000012.2";nPaths "3";locus_id "locus.00000012";type "5p_exon"
chr10	sol	exon	129471128	129471742	0.0	+	.	transcript_id "locus.00000012.3";nPaths "3";locus_id "locus.00000012";type "5p_exon"
chr10	sol	exon	129471128	129471742	0.0	+	.	transcript_id "locus.00000012.4";nPaths "3";locus_id "locus.00000012";type "5p_exon"
chr10	sol	exon	129471128	129471742	0.0	+	.	transcript_id "locus.00000012.5";nPaths "3";locus_id "locus.00000012";type "5p_exon"
chr10	sol	exon	129472617	129474127	0.0	+	.	transcript_id "locus.00000012.1";nPaths "1";locus_id "locus.00000012";type "3p_exon"
chr10	sol	exon	129472617	129474127	0.0	+	.	transcript_id "locus.00000012.4";nPaths "1";locus_id "locus.00000012";type "3p_exon"
chr10	sol	exon	129472617	129476627	0.0	+	.	transcript_id "locus.00000012.2";nPaths "1";locus_id "locus.00000012";type "3p_exon"
chr10	sol	exon	129472617	129476627	0.0	+	.	transcript_id "locus.00000012.5";nPaths "1";locus_id "locus.00000012";type "3p_exon"
chr10	sol	exon	129472617	129476849	0.0	+	.	transcript_id "locus.00000012.0";nPaths "1";locus_id "locus.00000012";type "3p_exon"
chr10	sol	exon	129472617	129476849	0.0	+	.	transcript_id "locus.00000012.3";nPaths "1";locus_id "locus.00000012";type "3p_exon"
chr10	sol	exon	129484760	129485263	0.0	+	.	transcript_id "locus.00000013.0";nPaths "8";locus_id "locus.00000013";type "5p_exon"
chr10	sol	exon	129484760	129485263	0.0	+	.	transcript_id "locus.00000013.1";nPaths "8";locus_id "locus.00000013";type "5p_exon"
chr10	sol	exon	129484760	129485263	0.0	+	.	transcript_id "locus.00000013.2";nPaths "8";locus_id "locus.00000013";type "5p_exon"
chr10	sol	exon	129484760	129485263	0.0	+	.	transcript_id "locus.00000013.3";nPaths "8";locus_id "locus.00000013";type "5p_exon"
chr10	sol	exon	129484760	129485263	0.0	+	.	transcript_id "locus.00000013.4";nPaths "8";locus_id "locus.00000013";type "5p_exon"
chr10	sol	exon	129484760	129485263	0.0	+	.	transcript_id "locus.00000013.5";nPaths "8";locus_id "locus.00000013";type "5p_exon"
chr10	sol	exon	129484760	129485263	0.0	+	.	transcript_id "locus.00000013.6";nPaths "8";locus_id "locus.00000013";type "5p_exon"
chr10	sol	exon	129484760	129485263	0.0	+	.	transcript_id "locus.00000013.7";nPaths "8";locus_id "locus.00000013";type "5p_exon"
chr10	sol	exon	129484770	129485263	0.0	+	.	transcript_id "locus.00000013.10";nPaths "8";locus_id "locus.00000013";type "5p_exon"
chr10	sol	exon	129484770	129485263	0.0	+	.	transcript_id "locus.00000013.11";nPaths "8";locus_id "locus.00000013";type "5p_exon"
chr10	sol	exon	129484770	129485263	0.0	+	.	transcript_id "locus.00000013.12";nPaths "8";locus_id "locus.00000013";type "5p_exon"
chr10	sol	exon	129484770	129485263	0.0	+	.	transcript_id "locus.00000013.13";nPaths "8";locus_id "locus.00000013";type "5p_exon"
chr10	sol	exon	129484770	129485263	0.0	+	.	transcript_id "locus.00000013.14";nPaths "8";locus_id "locus.00000013";type "5p_exon"
chr10	sol	exon	129484770	129485263	0.0	+	.	transcript_id "locus.00000013.15";nPaths "8";locus_id "locus.00000013";type "5p_exon"
chr10	sol	exon	129484770	129485263	0.0	+	.	transcript_id "locus.00000013.8";nPaths "8";locus_id "locus.00000013";type "5p_exon"
chr10	sol	exon	129484770	129485263	0.0	+	.	transcript_id "locus.00000013.9";nPaths "8";locus_id "locus.00000013";type "5p_exon"
chr10	sol	exon	129486365	129486558	0.0	+	.	transcript_id "locus.00000013.12";nPaths "4";locus_id "locus.00000013";type "internal_exon"
chr10	sol	exon	129486365	129486558	0.0	+	.	transcript_id "locus.00000013.13";nPaths "4";locus_id "locus.00000013";type "internal_exon"
chr10	sol	exon	129486365	129486558	0.0	+	.	transcript_id "locus.00000013.14";nPaths "4";locus_id "locus.00000013";type "internal_exon"
chr10	sol	exon	129486365	129486558	0.0	+	.	transcript_id "locus.00000013.15";nPaths "4";locus_id "locus.00000013";type "internal_exon"
chr10	sol	exon	129486365	129486558	0.0	+	.	transcript_id "locus.00000013.4";nPaths "4";locus_id "locus.00000013";type "internal_exon"
chr10	sol	exon	129486365	129486558	0.0	+	.	transcript_id "locus.00000013.5";nPaths "4";locus_id "locus.00000013";type "internal_exon"
chr10	sol	exon	129486365	129486558	0.0	+	.	transcript_id "locus.00000013.6";nPaths "4";locus_id "locus.00000013";type "internal_exon"
chr10	sol	exon	129486365	129486558	0.0	+	.	transcript_id "locus.00000013.7";nPaths "4";locus_id "locus.00000013";type "internal_exon"
chr10	sol	exon	129486820	129487550	0.0	+	.	transcript_id "locus.00000013.11";nPaths "1";locus_id "locus.00000013";type "3p_exon"
chr10	sol	exon	129486820	129487550	0.0	+	.	transcript_id "locus.00000013.15";nPaths "1";locus_id "locus.00000013";type "3p_exon"
chr10	sol	exon	129486820	129487550	0.0	+	.	transcript_id "locus.00000013.3";nPaths "1";locus_id "locus.00000013";type "3p_exon"
chr10	sol	exon	129486820	129487550	0.0	+	.	transcript_id "locus.00000013.7";nPaths "1";locus_id "locus.00000013";type "3p_exon"
chr10	sol	exon	129486820	129488610	0.0	+	.	transcript_id "locus.00000013.10";nPaths "1";locus_id "locus.00000013";type "3p_exon"
chr10	sol	exon	129486820	129488610	0.0	+	.	transcript_id "locus.00000013.14";nPaths "1";locus_id "locus.00000013";type "3p_exon"
chr10	sol	exon	129486820	129488610	0.0	+	.	transcript_id "locus.00000013.2";nPaths "1";locus_id "locus.00000013";type "3p_exon"
chr10	sol	exon	129486820	129488610	0.0	+	.	transcript_id "locus.00000013.6";nPaths "1";locus_id "locus.00000013";type "3p_exon"
chr10	sol	exon	129486820	129489990	0.0	+	.	transcript_id "locus.00000013.0";nPaths "1";locus_id "locus.00000013";type "3p_exon"
chr10	sol	exon	129486820	129489990	0.0	+	.	transcript_id "locus.00000013.12";nPaths "1";locus_id "locus.00000013";type "3p_exon"
chr10	sol	exon	129486820	129489990	0.0	+	.	transcript_id "locus.00000013.4";nPaths "1";locus_id "locus.00000013";type "3p_exon"
chr10	sol	exon	129486820	129489990	0.0	+	.	transcript_id "locus.00000013.8";nPaths "1";locus_id "locus.00000013";type "3p_exon"
chr10	sol	exon	129486820	129490819	0.0	+	.	transcript_id "locus.00000013.13";nPaths "1";locus_id "locus.00000013";type "3p_exon"
chr10	sol	exon	129486820	129490819	0.0	+	.	transcript_id "locus.00000013.1";nPaths "1";locus_id "locus.00000013";type "3p_exon"
chr10	sol	exon	129486820	129490819	0.0	+	.	transcript_id "locus.00000013.5";nPaths "1";locus_id "locus.00000013";type "3p_exon"
chr10	sol	exon	129486820	129490819	0.0	+	.	transcript_id "locus.00000013.9";nPaths "1";locus_id "locus.00000013";type "3p_exon"
chr10	sol	exon	129498488	129498633	0.0	+	.	transcript_id "locus.00000014.0";nPaths "2";locus_id "locus.00000014";type "5p_exon"
chr10	sol	exon	129498488	129498633	0.0	+	.	transcript_id "locus.00000014.1";nPaths "2";locus_id "locus.00000014";type "5p_exon"
chr10	sol	exon	129498498	129498633	0.0	+	.	transcript_id "locus.00000014.2";nPaths "2";locus_id "locus.00000014";type "5p_exon"
chr10	sol	exon	129498498	129498633	0.0	+	.	transcript_id "locus.00000014.3";nPaths "2";locus_id "locus.00000014";type "5p_exon"
chr10	sol	exon	129500883	129503353	0.0	+	.	transcript_id "locus.00000014.0";nPaths "1";locus_id "locus.00000014";type "3p_exon"
chr10	sol	exon	129500883	129503353	0.0	+	.	transcript_id "locus.00000014.2";nPaths "1";locus_id "locus.00000014";type "3p_exon"
chr10	sol	exon	129500883	129503476	0.0	+	.	transcript_id "locus.00000014.1";nPaths "1";locus_id "locus.00000014";type "3p_exon"
chr10	sol	exon	129500883	129503476	0.0	+	.	transcript_id "locus.00000014.3";nPaths "1";locus_id "locus.00000014";type "3p_exon"
chr10	sol	exon	129521816	129521951	0.0	+	.	transcript_id "locus.00000015.0";nPaths "3";locus_id "locus.00000015";type "5p_exon"
chr10	sol	exon	129521816	129521951	0.0	+	.	transcript_id "locus.00000015.1";nPaths "3";locus_id "locus.00000015";type "5p_exon"
chr10	sol	exon	129521816	129521951	0.0	+	.	transcript_id "locus.00000015.2";nPaths "3";locus_id "locus.00000015";type "5p_exon"
chr10	sol	exon	129521826	129521951	0.0	+	.	transcript_id "locus.00000015.3";nPaths "3";locus_id "locus.00000015";type "5p_exon"
chr10	sol	exon	129521826	129521951	0.0	+	.	transcript_id "locus.00000015.4";nPaths "3";locus_id "locus.00000015";type "5p_exon"
chr10	sol	exon	129521826	129521951	0.0	+	.	transcript_id "locus.00000015.5";nPaths "3";locus_id "locus.00000015";type "5p_exon"
chr10	sol	exon	129522458	129522667	0.0	+	.	transcript_id "locus.00000015.0";nPaths "3";locus_id "locus.00000015";type "internal_exon"
chr10	sol	exon	129522458	129522667	0.0	+	.	transcript_id "locus.00000015.1";nPaths "3";locus_id "locus.00000015";type "internal_exon"
chr10	sol	exon	129522458	129522667	0.0	+	.	transcript_id "locus.00000015.2";nPaths "3";locus_id "locus.00000015";type "internal_exon"
chr10	sol	exon	129522458	129522667	0.0	+	.	transcript_id "locus.00000015.3";nPaths "3";locus_id "locus.00000015";type "internal_exon"
chr10	sol	exon	129522458	129522667	0.0	+	.	transcript_id "locus.00000015.4";nPaths "3";locus_id "locus.00000015";type "internal_exon"
chr10	sol	exon	129522458	129522667	0.0	+	.	transcript_id "locus.00000015.5";nPaths "3";locus_id "locus.00000015";type "internal_exon"
chr10	sol	exon	129526222	129527112	0.0	+	.	transcript_id "locus.00000015.0";nPaths "1";locus_id "locus.00000015";type "3p_exon"
chr10	sol	exon	129526222	129527112	0.0	+	.	transcript_id "locus.00000015.3";nPaths "1";locus_id "locus.00000015";type "3p_exon"
chr10	sol	exon	129526222	129528052	0.0	+	.	transcript_id "locus.00000015.1";nPaths "1";locus_id "locus.00000015";type "3p_exon"
chr10	sol	exon	129526222	129528052	0.0	+	.	transcript_id "locus.00000015.4";nPaths "1";locus_id "locus.00000015";type "3p_exon"
chr10	sol	exon	129526222	129528897	0.0	+	.	transcript_id "locus.00000015.2";nPaths "1";locus_id "locus.00000015";type "3p_exon"
chr10	sol	exon	129526222	129528897	0.0	+	.	transcript_id "locus.00000015.5";nPaths "1";locus_id "locus.00000015";type "3p_exon"
chr10	sol	exon	129539139	129539256	0.0	+	.	transcript_id "locus.00000016.0";nPaths "2";locus_id "locus.00000016";type "5p_exon"
chr10	sol	exon	129539139	129539256	0.0	+	.	transcript_id "locus.00000016.1";nPaths "2";locus_id "locus.00000016";type "5p_exon"
chr10	sol	exon	129539149	129539256	0.0	+	.	transcript_id "locus.00000016.2";nPaths "2";locus_id "locus.00000016";type "5p_exon"
chr10	sol	exon	129539149	129539256	0.0	+	.	transcript_id "locus.00000016.3";nPaths "2";locus_id "locus.00000016";type "5p_exon"
chr10	sol	exon	129540517	129542507	0.0	+	.	transcript_id "locus.00000016.0";nPaths "1";locus_id "locus.00000016";type "3p_exon"
chr10	sol	exon	129540517	129542507	0.0	+	.	transcript_id "locus.00000016.2";nPaths "1";locus_id "locus.00000016";type "3p_exon"
chr10	sol	exon	129540517	129542553	0.0	+	.	transcript_id "locus.00000016.1";nPaths "1";locus_id "locus.00000016";type "3p_exon"
chr10	sol	exon	129540517	129542553	0.0	+	.	transcript_id "locus.00000016.3";nPaths "1";locus_id "locus.00000016";type "3p_exon"
chr10	sol	exon	129567653	129567915	0.0	+	.	transcript_id "locus.00000017.0";nPaths "3";locus_id "locus.00000017";type "5p_exon"
chr10	sol	exon	129567653	129567915	0.0	+	.	transcript_id "locus.00000017.1";nPaths "3";locus_id "locus.00000017";type "5p_exon"
chr10	sol	exon	129567653	129567915	0.0	+	.	transcript_id "locus.00000017.2";nPaths "3";locus_id "locus.00000017";type "5p_exon"
chr10	sol	exon	129567663	129567915	0.0	+	.	transcript_id "locus.00000017.3";nPaths "3";locus_id "locus.00000017";type "5p_exon"
chr10	sol	exon	129567663	129567915	0.0	+	.	transcript_id "locus.00000017.4";nPaths "3";locus_id "locus.00000017";type "5p_exon"
chr10	sol	exon	129567663	129567915	0.0	+	.	transcript_id "locus.00000017.5";nPaths "3";locus_id "locus.00000017";type "5p_exon"
chr10	sol	exon	129568017	129568297	0.0	+	.	transcript_id "locus.00000017.0";nPaths "3";locus_id "locus.00000017";type "internal_exon"
chr10	sol	exon	129568017	129568297	0.0	+	.	transcript_id "locus.00000017.1";nPaths "3";locus_id "locus.00000017";type "internal_exon"
chr10	sol	exon	129568017	129568297	0.0	+	.	transcript_id "locus.00000017.2";nPaths "3";locus_id "locus.00000017";type "internal_exon"
chr10	sol	exon	129568017	129568297	0.0	+	.	transcript_id "locus.00000017.3";nPaths "3";locus_id "locus.00000017";type "internal_exon"
chr10	sol	exon	129568017	129568297	0.0	+	.	transcript_id "locus.00000017.4";nPaths "3";locus_id "locus.00000017";type "internal_exon"
chr10	sol	exon	129568017	129568297	0.0	+	.	transcript_id "locus.00000017.5";nPaths "3";locus_id "locus.00000017";type "internal_exon"
chr10	sol	exon	129570609	129571339	0.0	+	.	transcript_id "locus.00000017.0";nPaths "1";locus_id "locus.00000017";type "3p_exon"
chr10	sol	exon	129570609	129571339	0.0	+	.	transcript_id "locus.00000017.3";nPaths "1";locus_id "locus.00000017";type "3p_exon"
chr10	sol	exon	129570609	129572999	0.0	+	.	transcript_id "locus.00000017.2";nPaths "1";locus_id "locus.00000017";type "3p_exon"
chr10	sol	exon	129570609	129572999	0.0	+	.	transcript_id "locus.00000017.5";nPaths "1";locus_id "locus.00000017";type "3p_exon"
chr10	sol	exon	129570609	129573490	0.0	+	.	transcript_id "locus.00000017.1";nPaths "1";locus_id "locus.00000017";type "3p_exon"
chr10	sol	exon	129570609	129573490	0.0	+	.	transcript_id "locus.00000017.4";nPaths "1";locus_id "locus.00000017";type "3p_exon"
chr10	sol	exon	129604156	129608505	0.0	-	.	transcript_id "locus.00000410.1";nPaths "1";locus_id "locus.00000410";type "3p_exon"
chr10	sol	exon	129604156	129608505	0.0	-	.	transcript_id "locus.00000410.5";nPaths "1";locus_id "locus.00000410";type "3p_exon"
chr10	sol	exon	129604156	129608505	0.0	-	.	transcript_id "locus.00000410.9";nPaths "1";locus_id "locus.00000410";type "3p_exon"
chr10	sol	exon	129605206	129608505	0.0	-	.	transcript_id "locus.00000410.10";nPaths "1";locus_id "locus.00000410";type "3p_exon"
chr10	sol	exon	129605206	129608505	0.0	-	.	transcript_id "locus.00000410.2";nPaths "1";locus_id "locus.00000410";type "3p_exon"
chr10	sol	exon	129605206	129608505	0.0	-	.	transcript_id "locus.00000410.6";nPaths "1";locus_id "locus.00000410";type "3p_exon"
chr10	sol	exon	129606206	129608505	0.0	-	.	transcript_id "locus.00000410.0";nPaths "1";locus_id "locus.00000410";type "3p_exon"
chr10	sol	exon	129606206	129608505	0.0	-	.	transcript_id "locus.00000410.4";nPaths "1";locus_id "locus.00000410";type "3p_exon"
chr10	sol	exon	129606206	129608505	0.0	-	.	transcript_id "locus.00000410.8";nPaths "1";locus_id "locus.00000410";type "3p_exon"
chr10	sol	exon	129606846	129608505	0.0	-	.	transcript_id "locus.00000410.11";nPaths "1";locus_id "locus.00000410";type "3p_exon"
chr10	sol	exon	129606846	129608505	0.0	-	.	transcript_id "locus.00000410.3";nPaths "1";locus_id "locus.00000410";type "3p_exon"
chr10	sol	exon	129606846	129608505	0.0	-	.	transcript_id "locus.00000410.7";nPaths "1";locus_id "locus.00000410";type "3p_exon"
chr10	sol	exon	129612031	129612081	0.0	-	.	transcript_id "locus.00000410.10";nPaths "4";locus_id "locus.00000410";type "5p_exon"
chr10	sol	exon	129612031	129612081	0.0	-	.	transcript_id "locus.00000410.11";nPaths "4";locus_id "locus.00000410";type "5p_exon"
chr10	sol	exon	129612031	129612081	0.0	-	.	transcript_id "locus.00000410.8";nPaths "4";locus_id "locus.00000410";type "5p_exon"
chr10	sol	exon	129612031	129612081	0.0	-	.	transcript_id "locus.00000410.9";nPaths "4";locus_id "locus.00000410";type "5p_exon"
chr10	sol	exon	129612031	129612541	0.0	-	.	transcript_id "locus.00000410.4";nPaths "4";locus_id "locus.00000410";type "5p_exon"
chr10	sol	exon	129612031	129612541	0.0	-	.	transcript_id "locus.00000410.5";nPaths "4";locus_id "locus.00000410";type "5p_exon"
chr10	sol	exon	129612031	129612541	0.0	-	.	transcript_id "locus.00000410.6";nPaths "4";locus_id "locus.00000410";type "5p_exon"
chr10	sol	exon	129612031	129612541	0.0	-	.	transcript_id "locus.00000410.7";nPaths "4";locus_id "locus.00000410";type "5p_exon"
chr10	sol	exon	129612031	129612549	0.0	-	.	transcript_id "locus.00000410.0";nPaths "4";locus_id "locus.00000410";type "5p_exon"
chr10	sol	exon	129612031	129612549	0.0	-	.	transcript_id "locus.00000410.1";nPaths "4";locus_id "locus.00000410";type "5p_exon"
chr10	sol	exon	129612031	129612549	0.0	-	.	transcript_id "locus.00000410.2";nPaths "4";locus_id "locus.00000410";type "5p_exon"
chr10	sol	exon	129612031	129612549	0.0	-	.	transcript_id "locus.00000410.3";nPaths "4";locus_id "locus.00000410";type "5p_exon"
chr10	sol	exon	129622438	129626081	0.0	-	.	transcript_id "locus.00000411.1";nPaths "1";locus_id "locus.00000411";type "3p_exon"
chr10	sol	exon	129622438	129626081	0.0	-	.	transcript_id "locus.00000411.4";nPaths "1";locus_id "locus.00000411";type "3p_exon"
chr10	sol	exon	129622608	129626081	0.0	-	.	transcript_id "locus.00000411.2";nPaths "1";locus_id "locus.00000411";type "3p_exon"
chr10	sol	exon	129622608	129626081	0.0	-	.	transcript_id "locus.00000411.5";nPaths "1";locus_id "locus.00000411";type "3p_exon"
chr10	sol	exon	129624948	129626081	0.0	-	.	transcript_id "locus.00000411.0";nPaths "1";locus_id "locus.00000411";type "3p_exon"
chr10	sol	exon	129624948	129626081	0.0	-	.	transcript_id "locus.00000411.3";nPaths "1";locus_id "locus.00000411";type "3p_exon"
chr10	sol	exon	129627812	129627922	0.0	-	.	transcript_id "locus.00000411.3";nPaths "3";locus_id "locus.00000411";type "5p_exon"
chr10	sol	exon	129627812	129627922	0.0	-	.	transcript_id "locus.00000411.4";nPaths "3";locus_id "locus.00000411";type "5p_exon"
chr10	sol	exon	129627812	129627922	0.0	-	.	transcript_id "locus.00000411.5";nPaths "3";locus_id "locus.00000411";type "5p_exon"
chr10	sol	exon	129627812	129627927	0.0	-	.	transcript_id "locus.00000411.0";nPaths "3";locus_id "locus.00000411";type "5p_exon"
chr10	sol	exon	129627812	129627927	0.0	-	.	transcript_id "locus.00000411.1";nPaths "3";locus_id "locus.00000411";type "5p_exon"
chr10	sol	exon	129627812	129627927	0.0	-	.	transcript_id "locus.00000411.2";nPaths "3";locus_id "locus.00000411";type "5p_exon"
chr10	sol	exon	129637458	129637774	0.0	+	.	transcript_id "locus.00000018.0";nPaths "4";locus_id "locus.00000018";type "5p_exon"
chr10	sol	exon	129637458	129637774	0.0	+	.	transcript_id "locus.00000018.1";nPaths "4";locus_id "locus.00000018";type "5p_exon"
chr10	sol	exon	129637458	129637774	0.0	+	.	transcript_id "locus.00000018.2";nPaths "4";locus_id "locus.00000018";type "5p_exon"
chr10	sol	exon	129637458	129637774	0.0	+	.	transcript_id "locus.00000018.3";nPaths "4";locus_id "locus.00000018";type "5p_exon"
chr10	sol	exon	129637468	129637774	0.0	+	.	transcript_id "locus.00000018.4";nPaths "4";locus_id "locus.00000018";type "5p_exon"
chr10	sol	exon	129637468	129637774	0.0	+	.	transcript_id "locus.00000018.5";nPaths "4";locus_id "locus.00000018";type "5p_exon"
chr10	sol	exon	129637468	129637774	0.0	+	.	transcript_id "locus.00000018.6";nPaths "4";locus_id "locus.00000018";type "5p_exon"
chr10	sol	exon	129637468	129637774	0.0	+	.	transcript_id "locus.00000018.7";nPaths "4";locus_id "locus.00000018";type "5p_exon"
chr10	sol	exon	129638630	129638745	0.0	+	.	transcript_id "locus.00000018.10";nPaths "4";locus_id "locus.00000018";type "5p_exon"
chr10	sol	exon	129638630	129638745	0.0	+	.	transcript_id "locus.00000018.11";nPaths "4";locus_id "locus.00000018";type "5p_exon"
chr10	sol	exon	129638630	129638745	0.0	+	.	transcript_id "locus.00000018.8";nPaths "4";locus_id "locus.00000018";type "5p_exon"
chr10	sol	exon	129638630	129638745	0.0	+	.	transcript_id "locus.00000018.9";nPaths "4";locus_id "locus.00000018";type "5p_exon"
chr10	sol	exon	129638680	129638745	0.0	+	.	transcript_id "locus.00000018.12";nPaths "4";locus_id "locus.00000018";type "5p_exon"
chr10	sol	exon	129638680	129638745	0.0	+	.	transcript_id "locus.00000018.13";nPaths "4";locus_id "locus.00000018";type "5p_exon"
chr10	sol	exon	129638680	129638745	0.0	+	.	transcript_id "locus.00000018.14";nPaths "4";locus_id "locus.00000018";type "5p_exon"
chr10	sol	exon	129638680	129638745	0.0	+	.	transcript_id "locus.00000018.15";nPaths "4";locus_id "locus.00000018";type "5p_exon"
chr10	sol	exon	129642130	129642243	0.0	+	.	transcript_id "locus.00000018.0";nPaths "2";locus_id "locus.00000018";type "internal_exon"
chr10	sol	exon	129642130	129642243	0.0	+	.	transcript_id "locus.00000018.10";nPaths "2";locus_id "locus.00000018";type "internal_exon"
chr10	sol	exon	129642130	129642243	0.0	+	.	transcript_id "locus.00000018.11";nPaths "2";locus_id "locus.00000018";type "internal_exon"
chr10	sol	exon	129642130	129642243	0.0	+	.	transcript_id "locus.00000018.14";nPaths "2";locus_id "locus.00000018";type "internal_exon"
chr10	sol	exon	129642130	129642243	0.0	+	.	transcript_id "locus.00000018.15";nPaths "2";locus_id "locus.00000018";type "internal_exon"
chr10	sol	exon	129642130	129642243	0.0	+	.	transcript_id "locus.00000018.1";nPaths "2";locus_id "locus.00000018";type "internal_exon"
chr10	sol	exon	129642130	129642243	0.0	+	.	transcript_id "locus.00000018.4";nPaths "2";locus_id "locus.00000018";type "internal_exon"
chr10	sol	exon	129642130	129642243	0.0	+	.	transcript_id "locus.00000018.5";nPaths "2";locus_id "locus.00000018";type "internal_exon"
chr10	sol	exon	129647105	129648315	0.0	+	.	transcript_id "locus.00000018.11";nPaths "1";locus_id "locus.00000018";type "3p_exon"
chr10	sol	exon	129647105	129648315	0.0	+	.	transcript_id "locus.00000018.13";nPaths "1";locus_id "locus.00000018";type "3p_exon"
chr10	sol	exon	129647105	129648315	0.0	+	.	transcript_id "locus.00000018.15";nPaths "1";locus_id "locus.00000018";type "3p_exon"
chr10	sol	exon	129647105	129648315	0.0	+	.	transcript_id "locus.00000018.1";nPaths "1";locus_id "locus.00000018";type "3p_exon"
chr10	sol	exon	129647105	129648315	0.0	+	.	transcript_id "locus.00000018.3";nPaths "1";locus_id "locus.00000018";type "3p_exon"
chr10	sol	exon	129647105	129648315	0.0	+	.	transcript_id "locus.00000018.5";nPaths "1";locus_id "locus.00000018";type "3p_exon"
chr10	sol	exon	129647105	129648315	0.0	+	.	transcript_id "locus.00000018.7";nPaths "1";locus_id "locus.00000018";type "3p_exon"
chr10	sol	exon	129647105	129648315	0.0	+	.	transcript_id "locus.00000018.9";nPaths "1";locus_id "locus.00000018";type "3p_exon"
chr10	sol	exon	129647105	129648326	0.0	+	.	transcript_id "locus.00000018.0";nPaths "1";locus_id "locus.00000018";type "3p_exon"
chr10	sol	exon	129647105	129648326	0.0	+	.	transcript_id "locus.00000018.10";nPaths "1";locus_id "locus.00000018";type "3p_exon"
chr10	sol	exon	129647105	129648326	0.0	+	.	transcript_id "locus.00000018.12";nPaths "1";locus_id "locus.00000018";type "3p_exon"
chr10	sol	exon	129647105	129648326	0.0	+	.	transcript_id "locus.00000018.14";nPaths "1";locus_id "locus.00000018";type "3p_exon"
chr10	sol	exon	129647105	129648326	0.0	+	.	transcript_id "locus.00000018.2";nPaths "1";locus_id "locus.00000018";type "3p_exon"
chr10	sol	exon	129647105	129648326	0.0	+	.	transcript_id "locus.00000018.4";nPaths "1";locus_id "locus.00000018";type "3p_exon"
chr10	sol	exon	129647105	129648326	0.0	+	.	transcript_id "locus.00000018.6";nPaths "1";locus_id "locus.00000018";type "3p_exon"
chr10	sol	exon	129647105	129648326	0.0	+	.	transcript_id "locus.00000018.8";nPaths "1";locus_id "locus.00000018";type "3p_exon"
chr10	sol	exon	129657673	129657978	0.0	+	.	transcript_id "locus.00000019.0";nPaths "2";locus_id "locus.00000019";type "5p_exon"
chr10	sol	exon	129657673	129657978	0.0	+	.	transcript_id "locus.00000019.1";nPaths "2";locus_id "locus.00000019";type "5p_exon"
chr10	sol	exon	129657683	129657978	0.0	+	.	transcript_id "locus.00000019.2";nPaths "2";locus_id "locus.00000019";type "5p_exon"
chr10	sol	exon	129657683	129657978	0.0	+	.	transcript_id "locus.00000019.3";nPaths "2";locus_id "locus.00000019";type "5p_exon"
chr10	sol	exon	129658529	129661359	0.0	+	.	transcript_id "locus.00000019.1";nPaths "1";locus_id "locus.00000019";type "3p_exon"
chr10	sol	exon	129658529	129661359	0.0	+	.	transcript_id "locus.00000019.3";nPaths "1";locus_id "locus.00000019";type "3p_exon"
chr10	sol	exon	129658529	129662395	0.0	+	.	transcript_id "locus.00000019.0";nPaths "1";locus_id "locus.00000019";type "3p_exon"
chr10	sol	exon	129658529	129662395	0.0	+	.	transcript_id "locus.00000019.2";nPaths "1";locus_id "locus.00000019";type "3p_exon"
chr10	sol	exon	129666989	129670539	0.0	-	.	transcript_id "locus.00000412.1";nPaths "1";locus_id "locus.00000412";type "3p_exon"
chr10	sol	exon	129666989	129670539	0.0	-	.	transcript_id "locus.00000412.4";nPaths "1";locus_id "locus.00000412";type "3p_exon"
chr10	sol	exon	129667099	129670539	0.0	-	.	transcript_id "locus.00000412.0";nPaths "1";locus_id "locus.00000412";type "3p_exon"
chr10	sol	exon	129667099	129670539	0.0	-	.	transcript_id "locus.00000412.3";nPaths "1";locus_id "locus.00000412";type "3p_exon"
chr10	sol	exon	129668519	129670539	0.0	-	.	transcript_id "locus.00000412.2";nPaths "1";locus_id "locus.00000412";type "3p_exon"
chr10	sol	exon	129668519	129670539	0.0	-	.	transcript_id "locus.00000412.5";nPaths "1";locus_id "locus.00000412";type "3p_exon"
chr10	sol	exon	129672256	129672504	0.0	-	.	transcript_id "locus.00000412.0";nPaths "3";locus_id "locus.00000412";type "internal_exon"
chr10	sol	exon	129672256	129672504	0.0	-	.	transcript_id "locus.00000412.1";nPaths "3";locus_id "locus.00000412";type "internal_exon"
chr10	sol	exon	129672256	129672504	0.0	-	.	transcript_id "locus.00000412.2";nPaths "3";locus_id "locus.00000412";type "internal_exon"
chr10	sol	exon	129672256	129672504	0.0	-	.	transcript_id "locus.00000412.3";nPaths "3";locus_id "locus.00000412";type "internal_exon"
chr10	sol	exon	129672256	129672504	0.0	-	.	transcript_id "locus.00000412.4";nPaths "3";locus_id "locus.00000412";type "internal_exon"
chr10	sol	exon	129672256	129672504	0.0	-	.	transcript_id "locus.00000412.5";nPaths "3";locus_id "locus.00000412";type "internal_exon"
chr10	sol	exon	129673546	129673796	0.0	-	.	transcript_id "locus.00000412.3";nPaths "3";locus_id "locus.00000412";type "5p_exon"
chr10	sol	exon	129673546	129673796	0.0	-	.	transcript_id "locus.00000412.4";nPaths "3";locus_id "locus.00000412";type "5p_exon"
chr10	sol	exon	129673546	129673796	0.0	-	.	transcript_id "locus.00000412.5";nPaths "3";locus_id "locus.00000412";type "5p_exon"
chr10	sol	exon	129673546	129673845	0.0	-	.	transcript_id "locus.00000412.0";nPaths "3";locus_id "locus.00000412";type "5p_exon"
chr10	sol	exon	129673546	129673845	0.0	-	.	transcript_id "locus.00000412.1";nPaths "3";locus_id "locus.00000412";type "5p_exon"
chr10	sol	exon	129673546	129673845	0.0	-	.	transcript_id "locus.00000412.2";nPaths "3";locus_id "locus.00000412";type "5p_exon"
chr10	sol	exon	129677683	129682781	0.0	-	.	transcript_id "locus.00000413.1";nPaths "1";locus_id "locus.00000413";type "3p_exon"
chr10	sol	exon	129677693	129682781	0.0	-	.	transcript_id "locus.00000413.0";nPaths "1";locus_id "locus.00000413";type "3p_exon"
chr10	sol	exon	129680393	129682781	0.0	-	.	transcript_id "locus.00000413.2";nPaths "1";locus_id "locus.00000413";type "3p_exon"
chr10	sol	exon	129686008	129686251	0.0	-	.	transcript_id "locus.00000413.0";nPaths "3";locus_id "locus.00000413";type "5p_exon"
chr10	sol	exon	129686008	129686251	0.0	-	.	transcript_id "locus.00000413.1";nPaths "3";locus_id "locus.00000413";type "5p_exon"
chr10	sol	exon	129686008	129686251	0.0	-	.	transcript_id "locus.00000413.2";nPaths "3";locus_id "locus.00000413";type "5p_exon"
chr10	sol	exon	129690404	129692942	0.0	-	.	transcript_id "locus.00000414.0";nPaths "1";locus_id "locus.00000414";type "3p_exon"
chr10	sol	exon	129690614	129692942	0.0	-	.	transcript_id "locus.00000414.1";nPaths "1";locus_id "locus.00000414";type "3p_exon"
chr10	sol	exon	129694224	129694286	0.0	-	.	transcript_id "locus.00000414.0";nPaths "2";locus_id "locus.00000414";type "5p_exon"
chr10	sol	exon	129694224	129694286	0.0	-	.	transcript_id "locus.00000414.1";nPaths "2";locus_id "locus.00000414";type "5p_exon"
chr10	sol	exon	129718433	129723563	0.0	-	.	transcript_id "locus.00000415.13";nPaths "1";locus_id "locus.00000415";type "3p_exon"
chr10	sol	exon	129718433	129723563	0.0	-	.	transcript_id "locus.00000415.17";nPaths "1";locus_id "locus.00000415";type "3p_exon"
chr10	sol	exon	129718433	129723563	0.0	-	.	transcript_id "locus.00000415.1";nPaths "1";locus_id "locus.00000415";type "3p_exon"
chr10	sol	exon	129718433	129723563	0.0	-	.	transcript_id "locus.00000415.21";nPaths "1";locus_id "locus.00000415";type "3p_exon"
chr10	sol	exon	129718433	129723563	0.0	-	.	transcript_id "locus.00000415.5";nPaths "1";locus_id "locus.00000415";type "3p_exon"
chr10	sol	exon	129718433	129723563	0.0	-	.	transcript_id "locus.00000415.9";nPaths "1";locus_id "locus.00000415";type "3p_exon"
chr10	sol	exon	129719263	129723563	0.0	-	.	transcript_id "locus.00000415.10";nPaths "1";locus_id "locus.00000415";type "3p_exon"
chr10	sol	exon	129719263	129723563	0.0	-	.	transcript_id "locus.00000415.14";nPaths "1";locus_id "locus.00000415";type "3p_exon"
chr10	sol	exon	129719263	129723563	0.0	-	.	transcript_id "locus.00000415.18";nPaths "1";locus_id "locus.00000415";type "3p_exon"
chr10	sol	exon	129719263	129723563	0.0	-	.	transcript_id "locus.00000415.22";nPaths "1";locus_id "locus.00000415";type "3p_exon"
chr10	sol	exon	129719263	129723563	0.0	-	.	transcript_id "locus.00000415.2";nPaths "1";locus_id "locus.00000415";type "3p_exon"
chr10	sol	exon	129719263	129723563	0.0	-	.	transcript_id "locus.00000415.6";nPaths "1";locus_id "locus.00000415";type "3p_exon"
chr10	sol	exon	129722083	129723563	0.0	-	.	transcript_id "locus.00000415.0";nPaths "1";locus_id "locus.00000415";type "3p_exon"
chr10	sol	exon	129722083	129723563	0.0	-	.	transcript_id "locus.00000415.12";nPaths "1";locus_id "locus.00000415";type "3p_exon"
chr10	sol	exon	129722083	129723563	0.0	-	.	transcript_id "locus.00000415.16";nPaths "1";locus_id "locus.00000415";type "3p_exon"
chr10	sol	exon	129722083	129723563	0.0	-	.	transcript_id "locus.00000415.20";nPaths "1";locus_id "locus.00000415";type "3p_exon"
chr10	sol	exon	129722083	129723563	0.0	-	.	transcript_id "locus.00000415.4";nPaths "1";locus_id "locus.00000415";type "3p_exon"
chr10	sol	exon	129722083	129723563	0.0	-	.	transcript_id "locus.00000415.8";nPaths "1";locus_id "locus.00000415";type "3p_exon"
chr10	sol	exon	129722823	129723563	0.0	-	.	transcript_id "locus.00000415.11";nPaths "1";locus_id "locus.00000415";type "3p_exon"
chr10	sol	exon	129722823	129723563	0.0	-	.	transcript_id "locus.00000415.15";nPaths "1";locus_id "locus.00000415";type "3p_exon"
chr10	sol	exon	129722823	129723563	0.0	-	.	transcript_id "locus.00000415.19";nPaths "1";locus_id "locus.00000415";type "3p_exon"
chr10	sol	exon	129722823	129723563	0.0	-	.	transcript_id "locus.00000415.23";nPaths "1";locus_id "locus.00000415";type "3p_exon"
chr10	sol	exon	129722823	129723563	0.0	-	.	transcript_id "locus.00000415.3";nPaths "1";locus_id "locus.00000415";type "3p_exon"
chr10	sol	exon	129722823	129723563	0.0	-	.	transcript_id "locus.00000415.7";nPaths "1";locus_id "locus.00000415";type "3p_exon"
chr10	sol	exon	129723690	129723790	0.0	-	.	transcript_id "locus.00000415.12";nPaths "4";locus_id "locus.00000415";type "internal_exon"
chr10	sol	exon	129723690	129723790	0.0	-	.	transcript_id "locus.00000415.13";nPaths "4";locus_id "locus.00000415";type "internal_exon"
chr10	sol	exon	129723690	129723790	0.0	-	.	transcript_id "locus.00000415.14";nPaths "4";locus_id "locus.00000415";type "internal_exon"
chr10	sol	exon	129723690	129723790	0.0	-	.	transcript_id "locus.00000415.15";nPaths "4";locus_id "locus.00000415";type "internal_exon"
chr10	sol	exon	129723690	129723790	0.0	-	.	transcript_id "locus.00000415.20";nPaths "4";locus_id "locus.00000415";type "internal_exon"
chr10	sol	exon	129723690	129723790	0.0	-	.	transcript_id "locus.00000415.21";nPaths "4";locus_id "locus.00000415";type "internal_exon"
chr10	sol	exon	129723690	129723790	0.0	-	.	transcript_id "locus.00000415.22";nPaths "4";locus_id "locus.00000415";type "internal_exon"
chr10	sol	exon	129723690	129723790	0.0	-	.	transcript_id "locus.00000415.23";nPaths "4";locus_id "locus.00000415";type "internal_exon"
chr10	sol	exon	129723690	129723790	0.0	-	.	transcript_id "locus.00000415.4";nPaths "4";locus_id "locus.00000415";type "internal_exon"
chr10	sol	exon	129723690	129723790	0.0	-	.	transcript_id "locus.00000415.5";nPaths "4";locus_id "locus.00000415";type "internal_exon"
chr10	sol	exon	129723690	129723790	0.0	-	.	transcript_id "locus.00000415.6";nPaths "4";locus_id "locus.00000415";type "internal_exon"
chr10	sol	exon	129723690	129723790	0.0	-	.	transcript_id "locus.00000415.7";nPaths "4";locus_id "locus.00000415";type "internal_exon"
chr10	sol	exon	129724348	129724498	0.0	-	.	transcript_id "locus.00000415.0";nPaths "8";locus_id "locus.00000415";type "5p_exon"
chr10	sol	exon	129724348	129724498	0.0	-	.	transcript_id "locus.00000415.1";nPaths "8";locus_id "locus.00000415";type "5p_exon"
chr10	sol	exon	129724348	129724498	0.0	-	.	transcript_id "locus.00000415.2";nPaths "8";locus_id "locus.00000415";type "5p_exon"
chr10	sol	exon	129724348	129724498	0.0	-	.	transcript_id "locus.00000415.3";nPaths "8";locus_id "locus.00000415";type "5p_exon"
chr10	sol	exon	129724348	129724498	0.0	-	.	transcript_id "locus.00000415.4";nPaths "8";locus_id "locus.00000415";type "5p_exon"
chr10	sol	exon	129724348	129724498	0.0	-	.	transcript_id "locus.00000415.5";nPaths "8";locus_id "locus.00000415";type "5p_exon"
chr10	sol	exon	129724348	129724498	0.0	-	.	transcript_id "locus.00000415.6";nPaths "8";locus_id "locus.00000415";type "5p_exon"
chr10	sol	exon	129724348	129724498	0.0	-	.	transcript_id "locus.00000415.7";nPaths "8";locus_id "locus.00000415";type "5p_exon"
chr10	sol	exon	129724348	129725458	0.0	-	.	transcript_id "locus.00000415.16";nPaths "8";locus_id "locus.00000415";type "5p_exon"
chr10	sol	exon	129724348	129725458	0.0	-	.	transcript_id "locus.00000415.17";nPaths "8";locus_id "locus.00000415";type "5p_exon"
chr10	sol	exon	129724348	129725458	0.0	-	.	transcript_id "locus.00000415.18";nPaths "8";locus_id "locus.00000415";type "5p_exon"
chr10	sol	exon	129724348	129725458	0.0	-	.	transcript_id "locus.00000415.19";nPaths "8";locus_id "locus.00000415";type "5p_exon"
chr10	sol	exon	129724348	129725458	0.0	-	.	transcript_id "locus.00000415.20";nPaths "8";locus_id "locus.00000415";type "5p_exon"
chr10	sol	exon	129724348	129725458	0.0	-	.	transcript_id "locus.00000415.21";nPaths "8";locus_id "locus.00000415";type "5p_exon"
chr10	sol	exon	129724348	129725458	0.0	-	.	transcript_id "locus.00000415.22";nPaths "8";locus_id "locus.00000415";type "5p_exon"
chr10	sol	exon	129724348	129725458	0.0	-	.	transcript_id "locus.00000415.23";nPaths "8";locus_id "locus.00000415";type "5p_exon"
chr10	sol	exon	129724348	129726439	0.0	-	.	transcript_id "locus.00000415.10";nPaths "8";locus_id "locus.00000415";type "5p_exon"
chr10	sol	exon	129724348	129726439	0.0	-	.	transcript_id "locus.00000415.11";nPaths "8";locus_id "locus.00000415";type "5p_exon"
chr10	sol	exon	129724348	129726439	0.0	-	.	transcript_id "locus.00000415.12";nPaths "8";locus_id "locus.00000415";type "5p_exon"
chr10	sol	exon	129724348	129726439	0.0	-	.	transcript_id "locus.00000415.13";nPaths "8";locus_id "locus.00000415";type "5p_exon"
chr10	sol	exon	129724348	129726439	0.0	-	.	transcript_id "locus.00000415.14";nPaths "8";locus_id "locus.00000415";type "5p_exon"
chr10	sol	exon	129724348	129726439	0.0	-	.	transcript_id "locus.00000415.15";nPaths "8";locus_id "locus.00000415";type "5p_exon"
chr10	sol	exon	129724348	129726439	0.0	-	.	transcript_id "locus.00000415.8";nPaths "8";locus_id "locus.00000415";type "5p_exon"
chr10	sol	exon	129724348	129726439	0.0	-	.	transcript_id "locus.00000415.9";nPaths "8";locus_id "locus.00000415";type "5p_exon"
chr10	sol	exon	129735751	129738937	0.0	-	.	transcript_id "locus.00000416.1";nPaths "1";locus_id "locus.00000416";type "3p_exon"
chr10	sol	exon	129735751	129738937	0.0	-	.	transcript_id "locus.00000416.4";nPaths "1";locus_id "locus.00000416";type "3p_exon"
chr10	sol	exon	129736601	129738937	0.0	-	.	transcript_id "locus.00000416.0";nPaths "1";locus_id "locus.00000416";type "3p_exon"
chr10	sol	exon	129736601	129738937	0.0	-	.	transcript_id "locus.00000416.3";nPaths "1";locus_id "locus.00000416";type "3p_exon"
chr10	sol	exon	129737521	129738937	0.0	-	.	transcript_id "locus.00000416.2";nPaths "1";locus_id "locus.00000416";type "3p_exon"
chr10	sol	exon	129737521	129738937	0.0	-	.	transcript_id "locus.00000416.5";nPaths "1";locus_id "locus.00000416";type "3p_exon"
chr10	sol	exon	129741565	129741935	0.0	-	.	transcript_id "locus.00000416.3";nPaths "3";locus_id "locus.00000416";type "5p_exon"
chr10	sol	exon	129741565	129741935	0.0	-	.	transcript_id "locus.00000416.4";nPaths "3";locus_id "locus.00000416";type "5p_exon"
chr10	sol	exon	129741565	129741935	0.0	-	.	transcript_id "locus.00000416.5";nPaths "3";locus_id "locus.00000416";type "5p_exon"
chr10	sol	exon	129741565	129741937	0.0	-	.	transcript_id "locus.00000416.0";nPaths "3";locus_id "locus.00000416";type "5p_exon"
chr10	sol	exon	129741565	129741937	0.0	-	.	transcript_id "locus.00000416.1";nPaths "3";locus_id "locus.00000416";type "5p_exon"
chr10	sol	exon	129741565	129741937	0.0	-	.	transcript_id "locus.00000416.2";nPaths "3";locus_id "locus.00000416";type "5p_exon"
chr10	sol	exon	129765492	129765763	0.0	+	.	transcript_id "locus.00000020.0";nPaths "4";locus_id "locus.00000020";type "5p_exon"
chr10	sol	exon	129765492	129765763	0.0	+	.	transcript_id "locus.00000020.1";nPaths "4";locus_id "locus.00000020";type "5p_exon"
chr10	sol	exon	129765492	129765763	0.0	+	.	transcript_id "locus.00000020.2";nPaths "4";locus_id "locus.00000020";type "5p_exon"
chr10	sol	exon	129765492	129765763	0.0	+	.	transcript_id "locus.00000020.3";nPaths "4";locus_id "locus.00000020";type "5p_exon"
chr10	sol	exon	129765542	129765763	0.0	+	.	transcript_id "locus.00000020.4";nPaths "4";locus_id "locus.00000020";type "5p_exon"
chr10	sol	exon	129765542	129765763	0.0	+	.	transcript_id "locus.00000020.5";nPaths "4";locus_id "locus.00000020";type "5p_exon"
chr10	sol	exon	129765542	129765763	0.0	+	.	transcript_id "locus.00000020.6";nPaths "4";locus_id "locus.00000020";type "5p_exon"
chr10	sol	exon	129765542	129765763	0.0	+	.	transcript_id "locus.00000020.7";nPaths "4";locus_id "locus.00000020";type "5p_exon"
chr10	sol	exon	129767473	129768903	0.0	+	.	transcript_id "locus.00000020.0";nPaths "1";locus_id "locus.00000020";type "3p_exon"
chr10	sol	exon	129767473	129768903	0.0	+	.	transcript_id "locus.00000020.4";nPaths "1";locus_id "locus.00000020";type "3p_exon"
chr10	sol	exon	129767473	129770323	0.0	+	.	transcript_id "locus.00000020.2";nPaths "1";locus_id "locus.00000020";type "3p_exon"
chr10	sol	exon	129767473	129770323	0.0	+	.	transcript_id "locus.00000020.6";nPaths "1";locus_id "locus.00000020";type "3p_exon"
chr10	sol	exon	129767473	129772063	0.0	+	.	transcript_id "locus.00000020.3";nPaths "1";locus_id "locus.00000020";type "3p_exon"
chr10	sol	exon	129767473	129772063	0.0	+	.	transcript_id "locus.00000020.7";nPaths "1";locus_id "locus.00000020";type "3p_exon"
chr10	sol	exon	129767473	129772236	0.0	+	.	transcript_id "locus.00000020.1";nPaths "1";locus_id "locus.00000020";type "3p_exon"
chr10	sol	exon	129767473	129772236	0.0	+	.	transcript_id "locus.00000020.5";nPaths "1";locus_id "locus.00000020";type "3p_exon"
chr10	sol	exon	129774625	129774846	0.0	+	.	transcript_id "locus.00000021.0";nPaths "3";locus_id "locus.00000021";type "5p_exon"
chr10	sol	exon	129774625	129774846	0.0	+	.	transcript_id "locus.00000021.1";nPaths "3";locus_id "locus.00000021";type "5p_exon"
chr10	sol	exon	129774625	129774846	0.0	+	.	transcript_id "locus.00000021.2";nPaths "3";locus_id "locus.00000021";type "5p_exon"
chr10	sol	exon	129774635	129774846	0.0	+	.	transcript_id "locus.00000021.3";nPaths "3";locus_id "locus.00000021";type "5p_exon"
chr10	sol	exon	129774635	129774846	0.0	+	.	transcript_id "locus.00000021.4";nPaths "3";locus_id "locus.00000021";type "5p_exon"
chr10	sol	exon	129774635	129774846	0.0	+	.	transcript_id "locus.00000021.5";nPaths "3";locus_id "locus.00000021";type "5p_exon"
chr10	sol	exon	129775887	129777957	0.0	+	.	transcript_id "locus.00000021.1";nPaths "1";locus_id "locus.00000021";type "3p_exon"
chr10	sol	exon	129775887	129777957	0.0	+	.	transcript_id "locus.00000021.4";nPaths "1";locus_id "locus.00000021";type "3p_exon"
chr10	sol	exon	129775887	129778897	0.0	+	.	transcript_id "locus.00000021.0";nPaths "1";locus_id "locus.00000021";type "3p_exon"
chr10	sol	exon	129775887	129778897	0.0	+	.	transcript_id "locus.00000021.3";nPaths "1";locus_id "locus.00000021";type "3p_exon"
chr10	sol	exon	129775887	129779460	0.0	+	.	transcript_id "locus.00000021.2";nPaths "1";locus_id "locus.00000021";type "3p_exon"
chr10	sol	exon	129775887	129779460	0.0	+	.	transcript_id "locus.00000021.5";nPaths "1";locus_id "locus.00000021";type "3p_exon"
chr10	sol	exon	129786713	129791612	0.0	-	.	transcript_id "locus.00000417.0";nPaths "1";locus_id "locus.00000417";type "3p_exon"
chr10	sol	exon	129786713	129791612	0.0	-	.	transcript_id "locus.00000417.5";nPaths "1";locus_id "locus.00000417";type "3p_exon"
chr10	sol	exon	129786723	129791612	0.0	-	.	transcript_id "locus.00000417.2";nPaths "1";locus_id "locus.00000417";type "3p_exon"
chr10	sol	exon	129786723	129791612	0.0	-	.	transcript_id "locus.00000417.7";nPaths "1";locus_id "locus.00000417";type "3p_exon"
chr10	sol	exon	129787843	129791612	0.0	-	.	transcript_id "locus.00000417.1";nPaths "1";locus_id "locus.00000417";type "3p_exon"
chr10	sol	exon	129787843	129791612	0.0	-	.	transcript_id "locus.00000417.6";nPaths "1";locus_id "locus.00000417";type "3p_exon"
chr10	sol	exon	129792958	129793088	0.0	-	.	transcript_id "locus.00000417.0";nPaths "3";locus_id "locus.00000417";type "internal_exon"
chr10	sol	exon	129792958	129793088	0.0	-	.	transcript_id "locus.00000417.1";nPaths "3";locus_id "locus.00000417";type "internal_exon"
chr10	sol	exon	129792958	129793088	0.0	-	.	transcript_id "locus.00000417.2";nPaths "3";locus_id "locus.00000417";type "internal_exon"
chr10	sol	exon	129792958	129793088	0.0	-	.	transcript_id "locus.00000417.5";nPaths "3";locus_id "locus.00000417";type "internal_exon"
chr10	sol	exon	129792958	129793088	0.0	-	.	transcript_id "locus.00000417.6";nPaths "3";locus_id "locus.00000417";type "internal_exon"
chr10	sol	exon	129792958	129793088	0.0	-	.	transcript_id "locus.00000417.7";nPaths "3";locus_id "locus.00000417";type "internal_exon"
chr10	sol	exon	129793433	129793544	0.0	-	.	transcript_id "locus.00000417.3";nPaths "1";locus_id "locus.00000417";type "3p_exon"
chr10	sol	exon	129793433	129793544	0.0	-	.	transcript_id "locus.00000417.8";nPaths "1";locus_id "locus.00000417";type "3p_exon"
chr10	sol	exon	129793443	129793544	0.0	-	.	transcript_id "locus.00000417.4";nPaths "1";locus_id "locus.00000417";type "3p_exon"
chr10	sol	exon	129793443	129793544	0.0	-	.	transcript_id "locus.00000417.9";nPaths "1";locus_id "locus.00000417";type "3p_exon"
chr10	sol	exon	129794675	129794845	0.0	-	.	transcript_id "locus.00000417.5";nPaths "5";locus_id "locus.00000417";type "5p_exon"
chr10	sol	exon	129794675	129794845	0.0	-	.	transcript_id "locus.00000417.6";nPaths "5";locus_id "locus.00000417";type "5p_exon"
chr10	sol	exon	129794675	129794845	0.0	-	.	transcript_id "locus.00000417.7";nPaths "5";locus_id "locus.00000417";type "5p_exon"
chr10	sol	exon	129794675	129794845	0.0	-	.	transcript_id "locus.00000417.8";nPaths "5";locus_id "locus.00000417";type "5p_exon"
chr10	sol	exon	129794675	129794845	0.0	-	.	transcript_id "locus.00000417.9";nPaths "5";locus_id "locus.00000417";type "5p_exon"
chr10	sol	exon	129794675	129794917	0.0	-	.	transcript_id "locus.00000417.0";nPaths "5";locus_id "locus.00000417";type "5p_exon"
chr10	sol	exon	129794675	129794917	0.0	-	.	transcript_id "locus.00000417.1";nPaths "5";locus_id "locus.00000417";type "5p_exon"
chr10	sol	exon	129794675	129794917	0.0	-	.	transcript_id "locus.00000417.2";nPaths "5";locus_id "locus.00000417";type "5p_exon"
chr10	sol	exon	129794675	129794917	0.0	-	.	transcript_id "locus.00000417.3";nPaths "5";locus_id "locus.00000417";type "5p_exon"
chr10	sol	exon	129794675	129794917	0.0	-	.	transcript_id "locus.00000417.4";nPaths "5";locus_id "locus.00000417";type "5p_exon"
chr10	sol	exon	129798312	129802207	0.0	-	.	transcript_id "locus.00000418.1";nPaths "1";locus_id "locus.00000418";type "3p_exon"
chr10	sol	exon	129798312	129802207	0.0	-	.	transcript_id "locus.00000418.4";nPaths "1";locus_id "locus.00000418";type "3p_exon"
chr10	sol	exon	129800622	129802207	0.0	-	.	transcript_id "locus.00000418.2";nPaths "1";locus_id "locus.00000418";type "3p_exon"
chr10	sol	exon	129800622	129802207	0.0	-	.	transcript_id "locus.00000418.5";nPaths "1";locus_id "locus.00000418";type "3p_exon"
chr10	sol	exon	129800942	129802207	0.0	-	.	transcript_id "locus.00000418.0";nPaths "1";locus_id "locus.00000418";type "3p_exon"
chr10	sol	exon	129800942	129802207	0.0	-	.	transcript_id "locus.00000418.3";nPaths "1";locus_id "locus.00000418";type "3p_exon"
chr10	sol	exon	129804131	129804381	0.0	-	.	transcript_id "locus.00000418.3";nPaths "3";locus_id "locus.00000418";type "5p_exon"
chr10	sol	exon	129804131	129804381	0.0	-	.	transcript_id "locus.00000418.4";nPaths "3";locus_id "locus.00000418";type "5p_exon"
chr10	sol	exon	129804131	129804381	0.0	-	.	transcript_id "locus.00000418.5";nPaths "3";locus_id "locus.00000418";type "5p_exon"
chr10	sol	exon	129804131	129804396	0.0	-	.	transcript_id "locus.00000418.0";nPaths "3";locus_id "locus.00000418";type "5p_exon"
chr10	sol	exon	129804131	129804396	0.0	-	.	transcript_id "locus.00000418.1";nPaths "3";locus_id "locus.00000418";type "5p_exon"
chr10	sol	exon	129804131	129804396	0.0	-	.	transcript_id "locus.00000418.2";nPaths "3";locus_id "locus.00000418";type "5p_exon"
chr10	sol	exon	129841380	129843061	0.0	-	.	transcript_id "locus.00000419.1";nPaths "1";locus_id "locus.00000419";type "3p_exon"
chr10	sol	exon	129841380	129843061	0.0	-	.	transcript_id "locus.00000419.3";nPaths "1";locus_id "locus.00000419";type "3p_exon"
chr10	sol	exon	129841430	129843061	0.0	-	.	transcript_id "locus.00000419.0";nPaths "1";locus_id "locus.00000419";type "3p_exon"
chr10	sol	exon	129841430	129843061	0.0	-	.	transcript_id "locus.00000419.2";nPaths "1";locus_id "locus.00000419";type "3p_exon"
chr10	sol	exon	129845636	129845689	0.0	-	.	transcript_id "locus.00000419.0";nPaths "2";locus_id "locus.00000419";type "internal_exon"
chr10	sol	exon	129845636	129845689	0.0	-	.	transcript_id "locus.00000419.1";nPaths "2";locus_id "locus.00000419";type "internal_exon"
chr10	sol	exon	129845636	129845689	0.0	-	.	transcript_id "locus.00000419.2";nPaths "2";locus_id "locus.00000419";type "internal_exon"
chr10	sol	exon	129845636	129845689	0.0	-	.	transcript_id "locus.00000419.3";nPaths "2";locus_id "locus.00000419";type "internal_exon"
chr10	sol	exon	129845862	129846092	0.0	-	.	transcript_id "locus.00000419.2";nPaths "2";locus_id "locus.00000419";type "5p_exon"
chr10	sol	exon	129845862	129846092	0.0	-	.	transcript_id "locus.00000419.3";nPaths "2";locus_id "locus.00000419";type "5p_exon"
chr10	sol	exon	129845862	129846094	0.0	-	.	transcript_id "locus.00000419.0";nPaths "2";locus_id "locus.00000419";type "5p_exon"
chr10	sol	exon	129845862	129846094	0.0	-	.	transcript_id "locus.00000419.1";nPaths "2";locus_id "locus.00000419";type "5p_exon"
chr10	sol	exon	129855367	129855559	0.0	+	.	transcript_id "locus.00000022.0";nPaths "2";locus_id "locus.00000022";type "5p_exon"
chr10	sol	exon	129855367	129855559	0.0	+	.	transcript_id "locus.00000022.1";nPaths "2";locus_id "locus.00000022";type "5p_exon"
chr10	sol	exon	129855377	129855559	0.0	+	.	transcript_id "locus.00000022.2";nPaths "2";locus_id "locus.00000022";type "5p_exon"
chr10	sol	exon	129855377	129855559	0.0	+	.	transcript_id "locus.00000022.3";nPaths "2";locus_id "locus.00000022";type "5p_exon"
chr10	sol	exon	129856491	129858361	0.0	+	.	transcript_id "locus.00000022.0";nPaths "1";locus_id "locus.00000022";type "3p_exon"
chr10	sol	exon	129856491	129858361	0.0	+	.	transcript_id "locus.00000022.2";nPaths "1";locus_id "locus.00000022";type "3p_exon"
chr10	sol	exon	129856491	129858826	0.0	+	.	transcript_id "locus.00000022.1";nPaths "1";locus_id "locus.00000022";type "3p_exon"
chr10	sol	exon	129856491	129858826	0.0	+	.	transcript_id "locus.00000022.3";nPaths "1";locus_id "locus.00000022";type "3p_exon"
chr10	sol	exon	129913521	129913651	0.0	-	.	transcript_id "locus.00000420.0";nPaths "1";locus_id "locus.00000420";type "3p_exon"
chr10	sol	exon	129913521	129913651	0.0	-	.	transcript_id "locus.00000420.2";nPaths "1";locus_id "locus.00000420";type "3p_exon"
chr10	sol	exon	129913531	129913651	0.0	-	.	transcript_id "locus.00000420.1";nPaths "1";locus_id "locus.00000420";type "3p_exon"
chr10	sol	exon	129913531	129913651	0.0	-	.	transcript_id "locus.00000420.3";nPaths "1";locus_id "locus.00000420";type "3p_exon"
chr10	sol	exon	129915562	129915592	0.0	-	.	transcript_id "locus.00000420.2";nPaths "2";locus_id "locus.00000420";type "5p_exon"
chr10	sol	exon	129915562	129915592	0.0	-	.	transcript_id "locus.00000420.3";nPaths "2";locus_id "locus.00000420";type "5p_exon"
chr10	sol	exon	129915562	129915597	0.0	-	.	transcript_id "locus.00000420.0";nPaths "2";locus_id "locus.00000420";type "5p_exon"
chr10	sol	exon	129915562	129915597	0.0	-	.	transcript_id "locus.00000420.1";nPaths "2";locus_id "locus.00000420";type "5p_exon"
chr10	sol	exon	129962241	129966698	0.0	-	.	transcript_id "locus.00000421.0";nPaths "1";locus_id "locus.00000421";type "3p_exon"
chr10	sol	exon	129962241	129966698	0.0	-	.	transcript_id "locus.00000421.2";nPaths "1";locus_id "locus.00000421";type "3p_exon"
chr10	sol	exon	129962241	129966698	0.0	-	.	transcript_id "locus.00000421.5";nPaths "1";locus_id "locus.00000421";type "3p_exon"
chr10	sol	exon	129963471	129966698	0.0	-	.	transcript_id "locus.00000421.1";nPaths "1";locus_id "locus.00000421";type "3p_exon"
chr10	sol	exon	129963471	129966698	0.0	-	.	transcript_id "locus.00000421.3";nPaths "1";locus_id "locus.00000421";type "3p_exon"
chr10	sol	exon	129963471	129966698	0.0	-	.	transcript_id "locus.00000421.6";nPaths "1";locus_id "locus.00000421";type "3p_exon"
chr10	sol	exon	129967025	129967275	0.0	-	.	transcript_id "locus.00000421.2";nPaths "2";locus_id "locus.00000421";type "5p_exon"
chr10	sol	exon	129967025	129967275	0.0	-	.	transcript_id "locus.00000421.3";nPaths "2";locus_id "locus.00000421";type "5p_exon"
chr10	sol	exon	129967025	129967281	0.0	-	.	transcript_id "locus.00000421.0";nPaths "2";locus_id "locus.00000421";type "5p_exon"
chr10	sol	exon	129967025	129967281	0.0	-	.	transcript_id "locus.00000421.1";nPaths "2";locus_id "locus.00000421";type "5p_exon"
chr10	sol	exon	129971216	129975567	0.0	-	.	transcript_id "locus.00000421.4";nPaths "1";locus_id "locus.00000421";type "3p_exon"
chr10	sol	exon	129971216	129975567	0.0	-	.	transcript_id "locus.00000421.8";nPaths "1";locus_id "locus.00000421";type "3p_exon"
chr10	sol	exon	129975895	129976154	0.0	-	.	transcript_id "locus.00000421.4";nPaths "3";locus_id "locus.00000421";type "5p_exon"
chr10	sol	exon	129975895	129976154	0.0	-	.	transcript_id "locus.00000421.5";nPaths "3";locus_id "locus.00000421";type "5p_exon"
chr10	sol	exon	129975895	129976154	0.0	-	.	transcript_id "locus.00000421.6";nPaths "3";locus_id "locus.00000421";type "5p_exon"
chr10	sol	exon	129980091	129984442	0.0	-	.	transcript_id "locus.00000421.7";nPaths "1";locus_id "locus.00000421";type "3p_exon"
chr10	sol	exon	129984770	129985029	0.0	-	.	transcript_id "locus.00000421.7";nPaths "2";locus_id "locus.00000421";type "5p_exon"
chr10	sol	exon	129984770	129985029	0.0	-	.	transcript_id "locus.00000421.8";nPaths "2";locus_id "locus.00000421";type "5p_exon"
chr10	sol	exon	130012451	130012693	0.0	+	.	transcript_id "locus.00000023.0";nPaths "3";locus_id "locus.00000023";type "5p_exon"
chr10	sol	exon	130012451	130012693	0.0	+	.	transcript_id "locus.00000023.1";nPaths "3";locus_id "locus.00000023";type "5p_exon"
chr10	sol	exon	130012451	130012693	0.0	+	.	transcript_id "locus.00000023.2";nPaths "3";locus_id "locus.00000023";type "5p_exon"
chr10	sol	exon	130012661	130012693	0.0	+	.	transcript_id "locus.00000023.3";nPaths "3";locus_id "locus.00000023";type "5p_exon"
chr10	sol	exon	130012661	130012693	0.0	+	.	transcript_id "locus.00000023.4";nPaths "3";locus_id "locus.00000023";type "5p_exon"
chr10	sol	exon	130012661	130012693	0.0	+	.	transcript_id "locus.00000023.5";nPaths "3";locus_id "locus.00000023";type "5p_exon"
chr10	sol	exon	130016659	130019329	0.0	+	.	transcript_id "locus.00000023.2";nPaths "1";locus_id "locus.00000023";type "3p_exon"
chr10	sol	exon	130016659	130019329	0.0	+	.	transcript_id "locus.00000023.5";nPaths "1";locus_id "locus.00000023";type "3p_exon"
chr10	sol	exon	130016659	130021069	0.0	+	.	transcript_id "locus.00000023.0";nPaths "1";locus_id "locus.00000023";type "3p_exon"
chr10	sol	exon	130016659	130021069	0.0	+	.	transcript_id "locus.00000023.3";nPaths "1";locus_id "locus.00000023";type "3p_exon"
chr10	sol	exon	130016659	130021286	0.0	+	.	transcript_id "locus.00000023.1";nPaths "1";locus_id "locus.00000023";type "3p_exon"
chr10	sol	exon	130016659	130021286	0.0	+	.	transcript_id "locus.00000023.4";nPaths "1";locus_id "locus.00000023";type "3p_exon"
chr10	sol	exon	130030346	130030815	0.0	+	.	transcript_id "locus.00000024.0";nPaths "3";locus_id "locus.00000024";type "5p_exon"
chr10	sol	exon	130030346	130030815	0.0	+	.	transcript_id "locus.00000024.1";nPaths "3";locus_id "locus.00000024";type "5p_exon"
chr10	sol	exon	130030346	130030815	0.0	+	.	transcript_id "locus.00000024.2";nPaths "3";locus_id "locus.00000024";type "5p_exon"
chr10	sol	exon	130030356	130030815	0.0	+	.	transcript_id "locus.00000024.3";nPaths "3";locus_id "locus.00000024";type "5p_exon"
chr10	sol	exon	130030356	130030815	0.0	+	.	transcript_id "locus.00000024.4";nPaths "3";locus_id "locus.00000024";type "5p_exon"
chr10	sol	exon	130030356	130030815	0.0	+	.	transcript_id "locus.00000024.5";nPaths "3";locus_id "locus.00000024";type "5p_exon"
chr10	sol	exon	130031536	130031600	0.0	+	.	transcript_id "locus.00000024.0";nPaths "1";locus_id "locus.00000024";type "3p_exon"
chr10	sol	exon	130031536	130031600	0.0	+	.	transcript_id "locus.00000024.3";nPaths "1";locus_id "locus.00000024";type "3p_exon"
chr10	sol	exon	130033611	130034901	0.0	+	.	transcript_id "locus.00000024.1";nPaths "1";locus_id "locus.00000024";type "3p_exon"
chr10	sol	exon	130033611	130034901	0.0	+	.	transcript_id "locus.00000024.4";nPaths "1";locus_id "locus.00000024";type "3p_exon"
chr10	sol	exon	130033611	130035240	0.0	+	.	transcript_id "locus.00000024.2";nPaths "1";locus_id "locus.00000024";type "3p_exon"
chr10	sol	exon	130033611	130035240	0.0	+	.	transcript_id "locus.00000024.5";nPaths "1";locus_id "locus.00000024";type "3p_exon"
chr10	sol	exon	130071204	130071349	0.0	+	.	transcript_id "locus.00000025.0";nPaths "5";locus_id "locus.00000025";type "5p_exon"
chr10	sol	exon	130071204	130071349	0.0	+	.	transcript_id "locus.00000025.1";nPaths "5";locus_id "locus.00000025";type "5p_exon"
chr10	sol	exon	130071204	130071349	0.0	+	.	transcript_id "locus.00000025.2";nPaths "5";locus_id "locus.00000025";type "5p_exon"
chr10	sol	exon	130071204	130071349	0.0	+	.	transcript_id "locus.00000025.3";nPaths "5";locus_id "locus.00000025";type "5p_exon"
chr10	sol	exon	130071204	130071349	0.0	+	.	transcript_id "locus.00000025.4";nPaths "5";locus_id "locus.00000025";type "5p_exon"
chr10	sol	exon	130071214	130071349	0.0	+	.	transcript_id "locus.00000025.5";nPaths "5";locus_id "locus.00000025";type "5p_exon"
chr10	sol	exon	130071214	130071349	0.0	+	.	transcript_id "locus.00000025.6";nPaths "5";locus_id "locus.00000025";type "5p_exon"
chr10	sol	exon	130071214	130071349	0.0	+	.	transcript_id "locus.00000025.7";nPaths "5";locus_id "locus.00000025";type "5p_exon"
chr10	sol	exon	130071214	130071349	0.0	+	.	transcript_id "locus.00000025.8";nPaths "5";locus_id "locus.00000025";type "5p_exon"
chr10	sol	exon	130071214	130071349	0.0	+	.	transcript_id "locus.00000025.9";nPaths "5";locus_id "locus.00000025";type "5p_exon"
chr10	sol	exon	130072341	130072411	0.0	+	.	transcript_id "locus.00000025.1";nPaths "1";locus_id "locus.00000025";type "3p_exon"
chr10	sol	exon	130072341	130072411	0.0	+	.	transcript_id "locus.00000025.6";nPaths "1";locus_id "locus.00000025";type "3p_exon"
chr10	sol	exon	130072341	130072606	0.0	+	.	transcript_id "locus.00000025.0";nPaths "1";locus_id "locus.00000025";type "3p_exon"
chr10	sol	exon	130072341	130072606	0.0	+	.	transcript_id "locus.00000025.5";nPaths "1";locus_id "locus.00000025";type "3p_exon"
chr10	sol	exon	130074387	130074837	0.0	+	.	transcript_id "locus.00000025.3";nPaths "1";locus_id "locus.00000025";type "3p_exon"
chr10	sol	exon	130074387	130074837	0.0	+	.	transcript_id "locus.00000025.8";nPaths "1";locus_id "locus.00000025";type "3p_exon"
chr10	sol	exon	130074387	130076557	0.0	+	.	transcript_id "locus.00000025.4";nPaths "1";locus_id "locus.00000025";type "3p_exon"
chr10	sol	exon	130074387	130076557	0.0	+	.	transcript_id "locus.00000025.9";nPaths "1";locus_id "locus.00000025";type "3p_exon"
chr10	sol	exon	130074387	130076904	0.0	+	.	transcript_id "locus.00000025.2";nPaths "1";locus_id "locus.00000025";type "3p_exon"
chr10	sol	exon	130074387	130076904	0.0	+	.	transcript_id "locus.00000025.7";nPaths "1";locus_id "locus.00000025";type "3p_exon"
chr10	sol	exon	130111461	130112801	0.0	-	.	transcript_id "locus.00000422.0";nPaths "1";locus_id "locus.00000422";type "3p_exon"
chr10	sol	exon	130111461	130112801	0.0	-	.	transcript_id "locus.00000422.2";nPaths "1";locus_id "locus.00000422";type "3p_exon"
chr10	sol	exon	130111461	130112801	0.0	-	.	transcript_id "locus.00000422.4";nPaths "1";locus_id "locus.00000422";type "3p_exon"
chr10	sol	exon	130111461	130112801	0.0	-	.	transcript_id "locus.00000422.9";nPaths "1";locus_id "locus.00000422";type "3p_exon"
chr10	sol	exon	130111471	130112801	0.0	-	.	transcript_id "locus.00000422.10";nPaths "1";locus_id "locus.00000422";type "3p_exon"
chr10	sol	exon	130111471	130112801	0.0	-	.	transcript_id "locus.00000422.1";nPaths "1";locus_id "locus.00000422";type "3p_exon"
chr10	sol	exon	130111471	130112801	0.0	-	.	transcript_id "locus.00000422.3";nPaths "1";locus_id "locus.00000422";type "3p_exon"
chr10	sol	exon	130111471	130112801	0.0	-	.	transcript_id "locus.00000422.5";nPaths "1";locus_id "locus.00000422";type "3p_exon"
chr10	sol	exon	130115228	130115398	0.0	-	.	transcript_id "locus.00000422.2";nPaths "2";locus_id "locus.00000422";type "5p_exon"
chr10	sol	exon	130115228	130115398	0.0	-	.	transcript_id "locus.00000422.3";nPaths "2";locus_id "locus.00000422";type "5p_exon"
chr10	sol	exon	130115228	130115481	0.0	-	.	transcript_id "locus.00000422.0";nPaths "2";locus_id "locus.00000422";type "5p_exon"
chr10	sol	exon	130115228	130115481	0.0	-	.	transcript_id "locus.00000422.1";nPaths "2";locus_id "locus.00000422";type "5p_exon"
chr10	sol	exon	130123499	130127068	0.0	-	.	transcript_id "locus.00000422.11";nPaths "1";locus_id "locus.00000422";type "3p_exon"
chr10	sol	exon	130123499	130127068	0.0	-	.	transcript_id "locus.00000422.6";nPaths "1";locus_id "locus.00000422";type "3p_exon"
chr10	sol	exon	130123549	130127068	0.0	-	.	transcript_id "locus.00000422.13";nPaths "1";locus_id "locus.00000422";type "3p_exon"
chr10	sol	exon	130123549	130127068	0.0	-	.	transcript_id "locus.00000422.8";nPaths "1";locus_id "locus.00000422";type "3p_exon"
chr10	sol	exon	130124309	130127068	0.0	-	.	transcript_id "locus.00000422.12";nPaths "1";locus_id "locus.00000422";type "3p_exon"
chr10	sol	exon	130124309	130127068	0.0	-	.	transcript_id "locus.00000422.7";nPaths "1";locus_id "locus.00000422";type "3p_exon"
chr10	sol	exon	130129738	130129888	0.0	-	.	transcript_id "locus.00000422.10";nPaths "5";locus_id "locus.00000422";type "5p_exon"
chr10	sol	exon	130129738	130129888	0.0	-	.	transcript_id "locus.00000422.11";nPaths "5";locus_id "locus.00000422";type "5p_exon"
chr10	sol	exon	130129738	130129888	0.0	-	.	transcript_id "locus.00000422.12";nPaths "5";locus_id "locus.00000422";type "5p_exon"
chr10	sol	exon	130129738	130129888	0.0	-	.	transcript_id "locus.00000422.13";nPaths "5";locus_id "locus.00000422";type "5p_exon"
chr10	sol	exon	130129738	130129888	0.0	-	.	transcript_id "locus.00000422.9";nPaths "5";locus_id "locus.00000422";type "5p_exon"
chr10	sol	exon	130129738	130129989	0.0	-	.	transcript_id "locus.00000422.4";nPaths "5";locus_id "locus.00000422";type "5p_exon"
chr10	sol	exon	130129738	130129989	0.0	-	.	transcript_id "locus.00000422.5";nPaths "5";locus_id "locus.00000422";type "5p_exon"
chr10	sol	exon	130129738	130129989	0.0	-	.	transcript_id "locus.00000422.6";nPaths "5";locus_id "locus.00000422";type "5p_exon"
chr10	sol	exon	130129738	130129989	0.0	-	.	transcript_id "locus.00000422.7";nPaths "5";locus_id "locus.00000422";type "5p_exon"
chr10	sol	exon	130129738	130129989	0.0	-	.	transcript_id "locus.00000422.8";nPaths "5";locus_id "locus.00000422";type "5p_exon"
chr10	sol	exon	130159725	130163333	0.0	-	.	transcript_id "locus.00000423.1";nPaths "1";locus_id "locus.00000423";type "3p_exon"
chr10	sol	exon	130159835	130163333	0.0	-	.	transcript_id "locus.00000423.0";nPaths "1";locus_id "locus.00000423";type "3p_exon"
chr10	sol	exon	130162195	130163333	0.0	-	.	transcript_id "locus.00000423.2";nPaths "1";locus_id "locus.00000423";type "3p_exon"
chr10	sol	exon	130178471	130180887	0.0	-	.	transcript_id "locus.00000423.4";nPaths "1";locus_id "locus.00000423";type "3p_exon"
chr10	sol	exon	130178481	130180887	0.0	-	.	transcript_id "locus.00000423.5";nPaths "1";locus_id "locus.00000423";type "3p_exon"
chr10	sol	exon	130179741	130180887	0.0	-	.	transcript_id "locus.00000423.3";nPaths "1";locus_id "locus.00000423";type "3p_exon"
chr10	sol	exon	130183733	130184179	0.0	-	.	transcript_id "locus.00000423.0";nPaths "6";locus_id "locus.00000423";type "5p_exon"
chr10	sol	exon	130183733	130184179	0.0	-	.	transcript_id "locus.00000423.1";nPaths "6";locus_id "locus.00000423";type "5p_exon"
chr10	sol	exon	130183733	130184179	0.0	-	.	transcript_id "locus.00000423.2";nPaths "6";locus_id "locus.00000423";type "5p_exon"
chr10	sol	exon	130183733	130184179	0.0	-	.	transcript_id "locus.00000423.3";nPaths "6";locus_id "locus.00000423";type "5p_exon"
chr10	sol	exon	130183733	130184179	0.0	-	.	transcript_id "locus.00000423.4";nPaths "6";locus_id "locus.00000423";type "5p_exon"
chr10	sol	exon	130183733	130184179	0.0	-	.	transcript_id "locus.00000423.5";nPaths "6";locus_id "locus.00000423";type "5p_exon"
chr10	sol	exon	130203049	130211140	0.0	-	.	transcript_id "locus.00000424.1";nPaths "1";locus_id "locus.00000424";type "3p_exon"
chr10	sol	exon	130203049	130211140	0.0	-	.	transcript_id "locus.00000424.4";nPaths "1";locus_id "locus.00000424";type "3p_exon"
chr10	sol	exon	130203119	130211140	0.0	-	.	transcript_id "locus.00000424.0";nPaths "1";locus_id "locus.00000424";type "3p_exon"
chr10	sol	exon	130203119	130211140	0.0	-	.	transcript_id "locus.00000424.3";nPaths "1";locus_id "locus.00000424";type "3p_exon"
chr10	sol	exon	130209179	130211140	0.0	-	.	transcript_id "locus.00000424.2";nPaths "1";locus_id "locus.00000424";type "3p_exon"
chr10	sol	exon	130209179	130211140	0.0	-	.	transcript_id "locus.00000424.5";nPaths "1";locus_id "locus.00000424";type "3p_exon"
chr10	sol	exon	130213878	130213959	0.0	-	.	transcript_id "locus.00000424.0";nPaths "3";locus_id "locus.00000424";type "internal_exon"
chr10	sol	exon	130213878	130213959	0.0	-	.	transcript_id "locus.00000424.1";nPaths "3";locus_id "locus.00000424";type "internal_exon"
chr10	sol	exon	130213878	130213959	0.0	-	.	transcript_id "locus.00000424.2";nPaths "3";locus_id "locus.00000424";type "internal_exon"
chr10	sol	exon	130213878	130213959	0.0	-	.	transcript_id "locus.00000424.3";nPaths "3";locus_id "locus.00000424";type "internal_exon"
chr10	sol	exon	130213878	130213959	0.0	-	.	transcript_id "locus.00000424.4";nPaths "3";locus_id "locus.00000424";type "internal_exon"
chr10	sol	exon	130213878	130213959	0.0	-	.	transcript_id "locus.00000424.5";nPaths "3";locus_id "locus.00000424";type "internal_exon"
chr10	sol	exon	130214121	130214391	0.0	-	.	transcript_id "locus.00000424.3";nPaths "3";locus_id "locus.00000424";type "5p_exon"
chr10	sol	exon	130214121	130214391	0.0	-	.	transcript_id "locus.00000424.4";nPaths "3";locus_id "locus.00000424";type "5p_exon"
chr10	sol	exon	130214121	130214391	0.0	-	.	transcript_id "locus.00000424.5";nPaths "3";locus_id "locus.00000424";type "5p_exon"
chr10	sol	exon	130214121	130214403	0.0	-	.	transcript_id "locus.00000424.0";nPaths "3";locus_id "locus.00000424";type "5p_exon"
chr10	sol	exon	130214121	130214403	0.0	-	.	transcript_id "locus.00000424.1";nPaths "3";locus_id "locus.00000424";type "5p_exon"
chr10	sol	exon	130214121	130214403	0.0	-	.	transcript_id "locus.00000424.2";nPaths "3";locus_id "locus.00000424";type "5p_exon"
chr10	sol	exon	78610998	78612653	0.0	-	.	transcript_id "locus.00000399.10";nPaths "1";locus_id "locus.00000399";type "3p_exon"
chr10	sol	exon	78610998	78612653	0.0	-	.	transcript_id "locus.00000399.1";nPaths "1";locus_id "locus.00000399";type "3p_exon"
chr10	sol	exon	78610998	78612653	0.0	-	.	transcript_id "locus.00000399.4";nPaths "1";locus_id "locus.00000399";type "3p_exon"
chr10	sol	exon	78610998	78612653	0.0	-	.	transcript_id "locus.00000399.7";nPaths "1";locus_id "locus.00000399";type "3p_exon"
chr10	sol	exon	78611008	78612653	0.0	-	.	transcript_id "locus.00000399.0";nPaths "1";locus_id "locus.00000399";type "3p_exon"
chr10	sol	exon	78611008	78612653	0.0	-	.	transcript_id "locus.00000399.3";nPaths "1";locus_id "locus.00000399";type "3p_exon"
chr10	sol	exon	78611008	78612653	0.0	-	.	transcript_id "locus.00000399.6";nPaths "1";locus_id "locus.00000399";type "3p_exon"
chr10	sol	exon	78611008	78612653	0.0	-	.	transcript_id "locus.00000399.9";nPaths "1";locus_id "locus.00000399";type "3p_exon"
chr10	sol	exon	78611588	78612653	0.0	-	.	transcript_id "locus.00000399.11";nPaths "1";locus_id "locus.00000399";type "3p_exon"
chr10	sol	exon	78611588	78612653	0.0	-	.	transcript_id "locus.00000399.2";nPaths "1";locus_id "locus.00000399";type "3p_exon"
chr10	sol	exon	78611588	78612653	0.0	-	.	transcript_id "locus.00000399.5";nPaths "1";locus_id "locus.00000399";type "3p_exon"
chr10	sol	exon	78611588	78612653	0.0	-	.	transcript_id "locus.00000399.8";nPaths "1";locus_id "locus.00000399";type "3p_exon"
chr10	sol	exon	78613416	78613886	0.0	-	.	transcript_id "locus.00000399.3";nPaths "3";locus_id "locus.00000399";type "5p_exon"
chr10	sol	exon	78613416	78613886	0.0	-	.	transcript_id "locus.00000399.4";nPaths "3";locus_id "locus.00000399";type "5p_exon"
chr10	sol	exon	78613416	78613886	0.0	-	.	transcript_id "locus.00000399.5";nPaths "3";locus_id "locus.00000399";type "5p_exon"
chr10	sol	exon	78613416	78614611	0.0	-	.	transcript_id "locus.00000399.0";nPaths "3";locus_id "locus.00000399";type "5p_exon"
chr10	sol	exon	78613416	78614611	0.0	-	.	transcript_id "locus.00000399.1";nPaths "3";locus_id "locus.00000399";type "5p_exon"
chr10	sol	exon	78613416	78614611	0.0	-	.	transcript_id "locus.00000399.2";nPaths "3";locus_id "locus.00000399";type "5p_exon"
chr10	sol	exon	78617900	78618050	0.0	-	.	transcript_id "locus.00000399.10";nPaths "3";locus_id "locus.00000399";type "5p_exon"
chr10	sol	exon	78617900	78618050	0.0	-	.	transcript_id "locus.00000399.11";nPaths "3";locus_id "locus.00000399";type "5p_exon"
chr10	sol	exon	78617900	78618050	0.0	-	.	transcript_id "locus.00000399.9";nPaths "3";locus_id "locus.00000399";type "5p_exon"
chr10	sol	exon	78617900	78618074	0.0	-	.	transcript_id "locus.00000399.6";nPaths "3";locus_id "locus.00000399";type "5p_exon"
chr10	sol	exon	78617900	78618074	0.0	-	.	transcript_id "locus.00000399.7";nPaths "3";locus_id "locus.00000399";type "5p_exon"
chr10	sol	exon	78617900	78618074	0.0	-	.	transcript_id "locus.00000399.8";nPaths "3";locus_id "locus.00000399";type "5p_exon"
chr10	sol	exon	78845045	78847917	0.0	-	.	transcript_id "locus.00000400.0";nPaths "1";locus_id "locus.00000400";type "3p_exon"
chr10	sol	exon	78845045	78847917	0.0	-	.	transcript_id "locus.00000400.3";nPaths "1";locus_id "locus.00000400";type "3p_exon"
chr10	sol	exon	78845055	78847917	0.0	-	.	transcript_id "locus.00000400.2";nPaths "1";locus_id "locus.00000400";type "3p_exon"
chr10	sol	exon	78845055	78847917	0.0	-	.	transcript_id "locus.00000400.5";nPaths "1";locus_id "locus.00000400";type "3p_exon"
chr10	sol	exon	78846935	78847917	0.0	-	.	transcript_id "locus.00000400.1";nPaths "1";locus_id "locus.00000400";type "3p_exon"
chr10	sol	exon	78846935	78847917	0.0	-	.	transcript_id "locus.00000400.4";nPaths "1";locus_id "locus.00000400";type "3p_exon"
chr10	sol	exon	78852010	78852140	0.0	-	.	transcript_id "locus.00000400.3";nPaths "3";locus_id "locus.00000400";type "5p_exon"
chr10	sol	exon	78852010	78852140	0.0	-	.	transcript_id "locus.00000400.4";nPaths "3";locus_id "locus.00000400";type "5p_exon"
chr10	sol	exon	78852010	78852140	0.0	-	.	transcript_id "locus.00000400.5";nPaths "3";locus_id "locus.00000400";type "5p_exon"
chr10	sol	exon	78852010	78852151	0.0	-	.	transcript_id "locus.00000400.0";nPaths "3";locus_id "locus.00000400";type "5p_exon"
chr10	sol	exon	78852010	78852151	0.0	-	.	transcript_id "locus.00000400.1";nPaths "3";locus_id "locus.00000400";type "5p_exon"
chr10	sol	exon	78852010	78852151	0.0	-	.	transcript_id "locus.00000400.2";nPaths "3";locus_id "locus.00000400";type "5p_exon"
chr10	sol	exon	78875540	78875746	0.0	+	.	transcript_id "locus.00000000.0";nPaths "2";locus_id "locus.00000000";type "5p_exon"
chr10	sol	exon	78875540	78875746	0.0	+	.	transcript_id "locus.00000000.1";nPaths "2";locus_id "locus.00000000";type "5p_exon"
chr10	sol	exon	78875550	78875746	0.0	+	.	transcript_id "locus.00000000.2";nPaths "2";locus_id "locus.00000000";type "5p_exon"
chr10	sol	exon	78875550	78875746	0.0	+	.	transcript_id "locus.00000000.3";nPaths "2";locus_id "locus.00000000";type "5p_exon"
chr10	sol	exon	78879157	78882227	0.0	+	.	transcript_id "locus.00000000.0";nPaths "1";locus_id "locus.00000000";type "3p_exon"
chr10	sol	exon	78879157	78882227	0.0	+	.	transcript_id "locus.00000000.2";nPaths "1";locus_id "locus.00000000";type "3p_exon"
chr10	sol	exon	78879157	78882234	0.0	+	.	transcript_id "locus.00000000.1";nPaths "1";locus_id "locus.00000000";type "3p_exon"
chr10	sol	exon	78879157	78882234	0.0	+	.	transcript_id "locus.00000000.3";nPaths "1";locus_id "locus.00000000";type "3p_exon"
chr10	sol	exon	78913054	78913513	0.0	+	.	transcript_id "locus.00000001.0";nPaths "3";locus_id "locus.00000001";type "5p_exon"
chr10	sol	exon	78913054	78913513	0.0	+	.	transcript_id "locus.00000001.1";nPaths "3";locus_id "locus.00000001";type "5p_exon"
chr10	sol	exon	78913054	78913513	0.0	+	.	transcript_id "locus.00000001.2";nPaths "3";locus_id "locus.00000001";type "5p_exon"
chr10	sol	exon	78913304	78913513	0.0	+	.	transcript_id "locus.00000001.3";nPaths "3";locus_id "locus.00000001";type "5p_exon"
chr10	sol	exon	78913304	78913513	0.0	+	.	transcript_id "locus.00000001.4";nPaths "3";locus_id "locus.00000001";type "5p_exon"
chr10	sol	exon	78913304	78913513	0.0	+	.	transcript_id "locus.00000001.5";nPaths "3";locus_id "locus.00000001";type "5p_exon"
chr10	sol	exon	78916829	78918159	0.0	+	.	transcript_id "locus.00000001.2";nPaths "1";locus_id "locus.00000001";type "3p_exon"
chr10	sol	exon	78916829	78918159	0.0	+	.	transcript_id "locus.00000001.5";nPaths "1";locus_id "locus.00000001";type "3p_exon"
chr10	sol	exon	78916829	78920339	0.0	+	.	transcript_id "locus.00000001.0";nPaths "1";locus_id "locus.00000001";type "3p_exon"
chr10	sol	exon	78916829	78920339	0.0	+	.	transcript_id "locus.00000001.3";nPaths "1";locus_id "locus.00000001";type "3p_exon"
chr10	sol	exon	78916829	78920487	0.0	+	.	transcript_id "locus.00000001.1";nPaths "1";locus_id "locus.00000001";type "3p_exon"
chr10	sol	exon	78916829	78920487	0.0	+	.	transcript_id "locus.00000001.4";nPaths "1";locus_id "locus.00000001";type "3p_exon"
chr10	sol	exon	78950642	78950857	0.0	+	.	transcript_id "locus.00000002.0";nPaths "2";locus_id "locus.00000002";type "5p_exon"
chr10	sol	exon	78950642	78950857	0.0	+	.	transcript_id "locus.00000002.1";nPaths "2";locus_id "locus.00000002";type "5p_exon"
chr10	sol	exon	78950652	78950857	0.0	+	.	transcript_id "locus.00000002.2";nPaths "2";locus_id "locus.00000002";type "5p_exon"
chr10	sol	exon	78950652	78950857	0.0	+	.	transcript_id "locus.00000002.3";nPaths "2";locus_id "locus.00000002";type "5p_exon"
chr10	sol	exon	78955194	78958384	0.0	+	.	transcript_id "locus.00000002.1";nPaths "1";locus_id "locus.00000002";type "3p_exon"
chr10	sol	exon	78955194	78958384	0.0	+	.	transcript_id "locus.00000002.3";nPaths "1";locus_id "locus.00000002";type "3p_exon"
chr10	sol	exon	78955194	78958438	0.0	+	.	transcript_id "locus.00000002.0";nPaths "1";locus_id "locus.00000002";type "3p_exon"
chr10	sol	exon	78955194	78958438	0.0	+	.	transcript_id "locus.00000002.2";nPaths "1";locus_id "locus.00000002";type "3p_exon"
chr10	sol	exon	78963285	78963531	0.0	+	.	transcript_id "locus.00000003.0";nPaths "4";locus_id "locus.00000003";type "5p_exon"
chr10	sol	exon	78963285	78963531	0.0	+	.	transcript_id "locus.00000003.1";nPaths "4";locus_id "locus.00000003";type "5p_exon"
chr10	sol	exon	78963285	78963531	0.0	+	.	transcript_id "locus.00000003.2";nPaths "4";locus_id "locus.00000003";type "5p_exon"
chr10	sol	exon	78963285	78963531	0.0	+	.	transcript_id "locus.00000003.3";nPaths "4";locus_id "locus.00000003";type "5p_exon"
chr10	sol	exon	78963315	78963531	0.0	+	.	transcript_id "locus.00000003.4";nPaths "4";locus_id "locus.00000003";type "5p_exon"
chr10	sol	exon	78963315	78963531	0.0	+	.	transcript_id "locus.00000003.5";nPaths "4";locus_id "locus.00000003";type "5p_exon"
chr10	sol	exon	78963315	78963531	0.0	+	.	transcript_id "locus.00000003.6";nPaths "4";locus_id "locus.00000003";type "5p_exon"
chr10	sol	exon	78963315	78963531	0.0	+	.	transcript_id "locus.00000003.7";nPaths "4";locus_id "locus.00000003";type "5p_exon"
chr10	sol	exon	78966256	78966323	0.0	+	.	transcript_id "locus.00000003.2";nPaths "2";locus_id "locus.00000003";type "internal_exon"
chr10	sol	exon	78966256	78966323	0.0	+	.	transcript_id "locus.00000003.3";nPaths "2";locus_id "locus.00000003";type "internal_exon"
chr10	sol	exon	78966256	78966323	0.0	+	.	transcript_id "locus.00000003.6";nPaths "2";locus_id "locus.00000003";type "internal_exon"
chr10	sol	exon	78966256	78966323	0.0	+	.	transcript_id "locus.00000003.7";nPaths "2";locus_id "locus.00000003";type "internal_exon"
chr10	sol	exon	78969638	78971168	0.0	+	.	transcript_id "locus.00000003.0";nPaths "1";locus_id "locus.00000003";type "3p_exon"
chr10	sol	exon	78969638	78971168	0.0	+	.	transcript_id "locus.00000003.2";nPaths "1";locus_id "locus.00000003";type "3p_exon"
chr10	sol	exon	78969638	78971168	0.0	+	.	transcript_id "locus.00000003.4";nPaths "1";locus_id "locus.00000003";type "3p_exon"
chr10	sol	exon	78969638	78971168	0.0	+	.	transcript_id "locus.00000003.6";nPaths "1";locus_id "locus.00000003";type "3p_exon"
chr10	sol	exon	78969638	78971313	0.0	+	.	transcript_id "locus.00000003.1";nPaths "1";locus_id "locus.00000003";type "3p_exon"
chr10	sol	exon	78969638	78971313	0.0	+	.	transcript_id "locus.00000003.3";nPaths "1";locus_id "locus.00000003";type "3p_exon"
chr10	sol	exon	78969638	78971313	0.0	+	.	transcript_id "locus.00000003.5";nPaths "1";locus_id "locus.00000003";type "3p_exon"
chr10	sol	exon	78969638	78971313	0.0	+	.	transcript_id "locus.00000003.7";nPaths "1";locus_id "locus.00000003";type "3p_exon"
chr10	sol	exon	78981048	78981280	0.0	+	.	transcript_id "locus.00000004.0";nPaths "3";locus_id "locus.00000004";type "5p_exon"
chr10	sol	exon	78981048	78981280	0.0	+	.	transcript_id "locus.00000004.1";nPaths "3";locus_id "locus.00000004";type "5p_exon"
chr10	sol	exon	78981048	78981280	0.0	+	.	transcript_id "locus.00000004.2";nPaths "3";locus_id "locus.00000004";type "5p_exon"
chr10	sol	exon	78981118	78981280	0.0	+	.	transcript_id "locus.00000004.3";nPaths "3";locus_id "locus.00000004";type "5p_exon"
chr10	sol	exon	78981118	78981280	0.0	+	.	transcript_id "locus.00000004.4";nPaths "3";locus_id "locus.00000004";type "5p_exon"
chr10	sol	exon	78981118	78981280	0.0	+	.	transcript_id "locus.00000004.5";nPaths "3";locus_id "locus.00000004";type "5p_exon"
chr10	sol	exon	78983779	78986789	0.0	+	.	transcript_id "locus.00000004.1";nPaths "1";locus_id "locus.00000004";type "3p_exon"
chr10	sol	exon	78983779	78986789	0.0	+	.	transcript_id "locus.00000004.4";nPaths "1";locus_id "locus.00000004";type "3p_exon"
chr10	sol	exon	78983779	78987829	0.0	+	.	transcript_id "locus.00000004.2";nPaths "1";locus_id "locus.00000004";type "3p_exon"
chr10	sol	exon	78983779	78987829	0.0	+	.	transcript_id "locus.00000004.5";nPaths "1";locus_id "locus.00000004";type "3p_exon"
chr10	sol	exon	78983779	78987903	0.0	+	.	transcript_id "locus.00000004.0";nPaths "1";locus_id "locus.00000004";type "3p_exon"
chr10	sol	exon	78983779	78987903	0.0	+	.	transcript_id "locus.00000004.3";nPaths "1";locus_id "locus.00000004";type "3p_exon"
chr10	sol	exon	79012478	79012625	0.0	+	.	transcript_id "locus.00000005.0";nPaths "3";locus_id "locus.00000005";type "5p_exon"
chr10	sol	exon	79012478	79012625	0.0	+	.	transcript_id "locus.00000005.1";nPaths "3";locus_id "locus.00000005";type "5p_exon"
chr10	sol	exon	79012478	79012625	0.0	+	.	transcript_id "locus.00000005.2";nPaths "3";locus_id "locus.00000005";type "5p_exon"
chr10	sol	exon	79012488	79012625	0.0	+	.	transcript_id "locus.00000005.3";nPaths "3";locus_id "locus.00000005";type "5p_exon"
chr10	sol	exon	79012488	79012625	0.0	+	.	transcript_id "locus.00000005.4";nPaths "3";locus_id "locus.00000005";type "5p_exon"
chr10	sol	exon	79012488	79012625	0.0	+	.	transcript_id "locus.00000005.5";nPaths "3";locus_id "locus.00000005";type "5p_exon"
chr10	sol	exon	79017311	79017641	0.0	+	.	transcript_id "locus.00000005.1";nPaths "1";locus_id "locus.00000005";type "3p_exon"
chr10	sol	exon	79017311	79017641	0.0	+	.	transcript_id "locus.00000005.4";nPaths "1";locus_id "locus.00000005";type "3p_exon"
chr10	sol	exon	79017311	79019628	0.0	+	.	transcript_id "locus.00000005.0";nPaths "1";locus_id "locus.00000005";type "3p_exon"
chr10	sol	exon	79017311	79019628	0.0	+	.	transcript_id "locus.00000005.3";nPaths "1";locus_id "locus.00000005";type "3p_exon"
chr10	sol	exon	79028728	79028897	0.0	+	.	transcript_id "locus.00000005.6";nPaths "2";locus_id "locus.00000005";type "5p_exon"
chr10	sol	exon	79028728	79028897	0.0	+	.	transcript_id "locus.00000005.7";nPaths "2";locus_id "locus.00000005";type "5p_exon"
chr10	sol	exon	79028738	79028897	0.0	+	.	transcript_id "locus.00000005.8";nPaths "2";locus_id "locus.00000005";type "5p_exon"
chr10	sol	exon	79028738	79028897	0.0	+	.	transcript_id "locus.00000005.9";nPaths "2";locus_id "locus.00000005";type "5p_exon"
chr10	sol	exon	79031353	79031479	0.0	+	.	transcript_id "locus.00000005.2";nPaths "1";locus_id "locus.00000005";type "internal_exon"
chr10	sol	exon	79031353	79031479	0.0	+	.	transcript_id "locus.00000005.5";nPaths "1";locus_id "locus.00000005";type "internal_exon"
chr10	sol	exon	79031353	79031479	0.0	+	.	transcript_id "locus.00000005.6";nPaths "1";locus_id "locus.00000005";type "internal_exon"
chr10	sol	exon	79031353	79031479	0.0	+	.	transcript_id "locus.00000005.8";nPaths "1";locus_id "locus.00000005";type "internal_exon"
chr10	sol	exon	79034785	79036145	0.0	+	.	transcript_id "locus.00000005.2";nPaths "1";locus_id "locus.00000005";type "3p_exon"
chr10	sol	exon	79034785	79036145	0.0	+	.	transcript_id "locus.00000005.5";nPaths "1";locus_id "locus.00000005";type "3p_exon"
chr10	sol	exon	79034785	79036145	0.0	+	.	transcript_id "locus.00000005.6";nPaths "1";locus_id "locus.00000005";type "3p_exon"
chr10	sol	exon	79034785	79036145	0.0	+	.	transcript_id "locus.00000005.7";nPaths "1";locus_id "locus.00000005";type "3p_exon"
chr10	sol	exon	79034785	79036145	0.0	+	.	transcript_id "locus.00000005.8";nPaths "1";locus_id "locus.00000005";type "3p_exon"
chr10	sol	exon	79034785	79036145	0.0	+	.	transcript_id "locus.00000005.9";nPaths "1";locus_id "locus.00000005";type "3p_exon"
chr10	sol	exon	79046962	79062409	0.0	-	.	transcript_id "locus.00000401.1";nPaths "1";locus_id "locus.00000401";type "3p_exon"
chr10	sol	exon	79046962	79062409	0.0	-	.	transcript_id "locus.00000401.4";nPaths "1";locus_id "locus.00000401";type "3p_exon"
chr10	sol	exon	79046972	79062409	0.0	-	.	transcript_id "locus.00000401.0";nPaths "1";locus_id "locus.00000401";type "3p_exon"
chr10	sol	exon	79046972	79062409	0.0	-	.	transcript_id "locus.00000401.3";nPaths "1";locus_id "locus.00000401";type "3p_exon"
chr10	sol	exon	79053012	79062409	0.0	-	.	transcript_id "locus.00000401.2";nPaths "1";locus_id "locus.00000401";type "3p_exon"
chr10	sol	exon	79053012	79062409	0.0	-	.	transcript_id "locus.00000401.5";nPaths "1";locus_id "locus.00000401";type "3p_exon"
chr10	sol	exon	79063145	79066535	0.0	-	.	transcript_id "locus.00000401.3";nPaths "3";locus_id "locus.00000401";type "5p_exon"
chr10	sol	exon	79063145	79066535	0.0	-	.	transcript_id "locus.00000401.4";nPaths "3";locus_id "locus.00000401";type "5p_exon"
chr10	sol	exon	79063145	79066535	0.0	-	.	transcript_id "locus.00000401.5";nPaths "3";locus_id "locus.00000401";type "5p_exon"
chr10	sol	exon	79063145	79066544	0.0	-	.	transcript_id "locus.00000401.0";nPaths "3";locus_id "locus.00000401";type "5p_exon"
chr10	sol	exon	79063145	79066544	0.0	-	.	transcript_id "locus.00000401.1";nPaths "3";locus_id "locus.00000401";type "5p_exon"
chr10	sol	exon	79063145	79066544	0.0	-	.	transcript_id "locus.00000401.2";nPaths "3";locus_id "locus.00000401";type "5p_exon"
chr11	sol	exon	48979039	48979187	0.0	-	.	transcript_id "locus.00000425.0";nPaths "1";locus_id "locus.00000425";type "internal_exon"
chr11	sol	exon	48979300	48979371	0.0	-	.	transcript_id "locus.00000425.0";nPaths "1";locus_id "locus.00000425";type "5p_exon"
chr11	sol	exon	49109699	49113747	0.0	-	.	transcript_id "locus.00000426.10";nPaths "1";locus_id "locus.00000426";type "3p_exon"
chr11	sol	exon	49109699	49113747	0.0	-	.	transcript_id "locus.00000426.1";nPaths "1";locus_id "locus.00000426";type "3p_exon"
chr11	sol	exon	49109699	49113747	0.0	-	.	transcript_id "locus.00000426.4";nPaths "1";locus_id "locus.00000426";type "3p_exon"
chr11	sol	exon	49109699	49113747	0.0	-	.	transcript_id "locus.00000426.7";nPaths "1";locus_id "locus.00000426";type "3p_exon"
chr11	sol	exon	49109969	49113747	0.0	-	.	transcript_id "locus.00000426.0";nPaths "1";locus_id "locus.00000426";type "3p_exon"
chr11	sol	exon	49109969	49113747	0.0	-	.	transcript_id "locus.00000426.3";nPaths "1";locus_id "locus.00000426";type "3p_exon"
chr11	sol	exon	49109969	49113747	0.0	-	.	transcript_id "locus.00000426.6";nPaths "1";locus_id "locus.00000426";type "3p_exon"
chr11	sol	exon	49109969	49113747	0.0	-	.	transcript_id "locus.00000426.9";nPaths "1";locus_id "locus.00000426";type "3p_exon"
chr11	sol	exon	49111809	49113747	0.0	-	.	transcript_id "locus.00000426.11";nPaths "1";locus_id "locus.00000426";type "3p_exon"
chr11	sol	exon	49111809	49113747	0.0	-	.	transcript_id "locus.00000426.2";nPaths "1";locus_id "locus.00000426";type "3p_exon"
chr11	sol	exon	49111809	49113747	0.0	-	.	transcript_id "locus.00000426.5";nPaths "1";locus_id "locus.00000426";type "3p_exon"
chr11	sol	exon	49111809	49113747	0.0	-	.	transcript_id "locus.00000426.8";nPaths "1";locus_id "locus.00000426";type "3p_exon"
chr11	sol	exon	49114308	49114322	0.0	-	.	transcript_id "locus.00000426.10";nPaths "3";locus_id "locus.00000426";type "internal_exon"
chr11	sol	exon	49114308	49114322	0.0	-	.	transcript_id "locus.00000426.11";nPaths "3";locus_id "locus.00000426";type "internal_exon"
chr11	sol	exon	49114308	49114322	0.0	-	.	transcript_id "locus.00000426.3";nPaths "3";locus_id "locus.00000426";type "internal_exon"
chr11	sol	exon	49114308	49114322	0.0	-	.	transcript_id "locus.00000426.4";nPaths "3";locus_id "locus.00000426";type "internal_exon"
chr11	sol	exon	49114308	49114322	0.0	-	.	transcript_id "locus.00000426.5";nPaths "3";locus_id "locus.00000426";type "internal_exon"
chr11	sol	exon	49114308	49114322	0.0	-	.	transcript_id "locus.00000426.9";nPaths "3";locus_id "locus.00000426";type "internal_exon"
chr11	sol	exon	49114419	49114829	0.0	-	.	transcript_id "locus.00000426.10";nPaths "6";locus_id "locus.00000426";type "5p_exon"
chr11	sol	exon	49114419	49114829	0.0	-	.	transcript_id "locus.00000426.11";nPaths "6";locus_id "locus.00000426";type "5p_exon"
chr11	sol	exon	49114419	49114829	0.0	-	.	transcript_id "locus.00000426.6";nPaths "6";locus_id "locus.00000426";type "5p_exon"
chr11	sol	exon	49114419	49114829	0.0	-	.	transcript_id "locus.00000426.7";nPaths "6";locus_id "locus.00000426";type "5p_exon"
chr11	sol	exon	49114419	49114829	0.0	-	.	transcript_id "locus.00000426.8";nPaths "6";locus_id "locus.00000426";type "5p_exon"
chr11	sol	exon	49114419	49114829	0.0	-	.	transcript_id "locus.00000426.9";nPaths "6";locus_id "locus.00000426";type "5p_exon"
chr11	sol	exon	49114419	49114841	0.0	-	.	transcript_id "locus.00000426.0";nPaths "6";locus_id "locus.00000426";type "5p_exon"
chr11	sol	exon	49114419	49114841	0.0	-	.	transcript_id "locus.00000426.1";nPaths "6";locus_id "locus.00000426";type "5p_exon"
chr11	sol	exon	49114419	49114841	0.0	-	.	transcript_id "locus.00000426.2";nPaths "6";locus_id "locus.00000426";type "5p_exon"
chr11	sol	exon	49114419	49114841	0.0	-	.	transcript_id "locus.00000426.3";nPaths "6";locus_id "locus.00000426";type "5p_exon"
chr11	sol	exon	49114419	49114841	0.0	-	.	transcript_id "locus.00000426.4";nPaths "6";locus_id "locus.00000426";type "5p_exon"
chr11	sol	exon	49114419	49114841	0.0	-	.	transcript_id "locus.00000426.5";nPaths "6";locus_id "locus.00000426";type "5p_exon"
chr11	sol	exon	49130058	49130546	0.0	+	.	transcript_id "locus.00000026.0";nPaths "2";locus_id "locus.00000026";type "5p_exon"
chr11	sol	exon	49130058	49130546	0.0	+	.	transcript_id "locus.00000026.1";nPaths "2";locus_id "locus.00000026";type "5p_exon"
chr11	sol	exon	49130168	49130546	0.0	+	.	transcript_id "locus.00000026.2";nPaths "2";locus_id "locus.00000026";type "5p_exon"
chr11	sol	exon	49130168	49130546	0.0	+	.	transcript_id "locus.00000026.3";nPaths "2";locus_id "locus.00000026";type "5p_exon"
chr11	sol	exon	49134173	49135363	0.0	+	.	transcript_id "locus.00000026.0";nPaths "1";locus_id "locus.00000026";type "3p_exon"
chr11	sol	exon	49134173	49135363	0.0	+	.	transcript_id "locus.00000026.2";nPaths "1";locus_id "locus.00000026";type "3p_exon"
chr11	sol	exon	49134173	49136966	0.0	+	.	transcript_id "locus.00000026.1";nPaths "1";locus_id "locus.00000026";type "3p_exon"
chr11	sol	exon	49134173	49136966	0.0	+	.	transcript_id "locus.00000026.3";nPaths "1";locus_id "locus.00000026";type "3p_exon"
chr11	sol	exon	49142274	49142942	0.0	+	.	transcript_id "locus.00000027.0";nPaths "4";locus_id "locus.00000027";type "5p_exon"
chr11	sol	exon	49142274	49142942	0.0	+	.	transcript_id "locus.00000027.1";nPaths "4";locus_id "locus.00000027";type "5p_exon"
chr11	sol	exon	49142274	49142942	0.0	+	.	transcript_id "locus.00000027.2";nPaths "4";locus_id "locus.00000027";type "5p_exon"
chr11	sol	exon	49142274	49142942	0.0	+	.	transcript_id "locus.00000027.3";nPaths "4";locus_id "locus.00000027";type "5p_exon"
chr11	sol	exon	49142384	49142942	0.0	+	.	transcript_id "locus.00000027.4";nPaths "4";locus_id "locus.00000027";type "5p_exon"
chr11	sol	exon	49142384	49142942	0.0	+	.	transcript_id "locus.00000027.5";nPaths "4";locus_id "locus.00000027";type "5p_exon"
chr11	sol	exon	49142384	49142942	0.0	+	.	transcript_id "locus.00000027.6";nPaths "4";locus_id "locus.00000027";type "5p_exon"
chr11	sol	exon	49142384	49142942	0.0	+	.	transcript_id "locus.00000027.7";nPaths "4";locus_id "locus.00000027";type "5p_exon"
chr11	sol	exon	49147609	49147709	0.0	+	.	transcript_id "locus.00000027.2";nPaths "2";locus_id "locus.00000027";type "internal_exon"
chr11	sol	exon	49147609	49147709	0.0	+	.	transcript_id "locus.00000027.3";nPaths "2";locus_id "locus.00000027";type "internal_exon"
chr11	sol	exon	49147609	49147709	0.0	+	.	transcript_id "locus.00000027.6";nPaths "2";locus_id "locus.00000027";type "internal_exon"
chr11	sol	exon	49147609	49147709	0.0	+	.	transcript_id "locus.00000027.7";nPaths "2";locus_id "locus.00000027";type "internal_exon"
chr11	sol	exon	49148240	49150450	0.0	+	.	transcript_id "locus.00000027.0";nPaths "1";locus_id "locus.00000027";type "3p_exon"
chr11	sol	exon	49148240	49150450	0.0	+	.	transcript_id "locus.00000027.1";nPaths "1";locus_id "locus.00000027";type "3p_exon"
chr11	sol	exon	49148240	49150450	0.0	+	.	transcript_id "locus.00000027.2";nPaths "1";locus_id "locus.00000027";type "3p_exon"
chr11	sol	exon	49148240	49150450	0.0	+	.	transcript_id "locus.00000027.3";nPaths "1";locus_id "locus.00000027";type "3p_exon"
chr11	sol	exon	49148240	49150450	0.0	+	.	transcript_id "locus.00000027.4";nPaths "1";locus_id "locus.00000027";type "3p_exon"
chr11	sol	exon	49148240	49150450	0.0	+	.	transcript_id "locus.00000027.5";nPaths "1";locus_id "locus.00000027";type "3p_exon"
chr11	sol	exon	49148240	49150450	0.0	+	.	transcript_id "locus.00000027.6";nPaths "1";locus_id "locus.00000027";type "3p_exon"
chr11	sol	exon	49148240	49150450	0.0	+	.	transcript_id "locus.00000027.7";nPaths "1";locus_id "locus.00000027";type "3p_exon"
chr11	sol	exon	49154482	49154557	0.0	+	.	transcript_id "locus.00000028.0";nPaths "3";locus_id "locus.00000028";type "5p_exon"
chr11	sol	exon	49154482	49154557	0.0	+	.	transcript_id "locus.00000028.1";nPaths "3";locus_id "locus.00000028";type "5p_exon"
chr11	sol	exon	49154482	49154557	0.0	+	.	transcript_id "locus.00000028.2";nPaths "3";locus_id "locus.00000028";type "5p_exon"
chr11	sol	exon	49154492	49154557	0.0	+	.	transcript_id "locus.00000028.3";nPaths "3";locus_id "locus.00000028";type "5p_exon"
chr11	sol	exon	49154492	49154557	0.0	+	.	transcript_id "locus.00000028.4";nPaths "3";locus_id "locus.00000028";type "5p_exon"
chr11	sol	exon	49154492	49154557	0.0	+	.	transcript_id "locus.00000028.5";nPaths "3";locus_id "locus.00000028";type "5p_exon"
chr11	sol	exon	49160012	49161942	0.0	+	.	transcript_id "locus.00000028.1";nPaths "1";locus_id "locus.00000028";type "3p_exon"
chr11	sol	exon	49160012	49161942	0.0	+	.	transcript_id "locus.00000028.4";nPaths "1";locus_id "locus.00000028";type "3p_exon"
chr11	sol	exon	49160012	49165002	0.0	+	.	transcript_id "locus.00000028.0";nPaths "1";locus_id "locus.00000028";type "3p_exon"
chr11	sol	exon	49160012	49165002	0.0	+	.	transcript_id "locus.00000028.3";nPaths "1";locus_id "locus.00000028";type "3p_exon"
chr11	sol	exon	49160012	49165004	0.0	+	.	transcript_id "locus.00000028.2";nPaths "1";locus_id "locus.00000028";type "3p_exon"
chr11	sol	exon	49160012	49165004	0.0	+	.	transcript_id "locus.00000028.5";nPaths "1";locus_id "locus.00000028";type "3p_exon"
chr11	sol	exon	49278304	49278558	0.0	+	.	transcript_id "locus.00000029.0";nPaths "1";locus_id "locus.00000029";type "5p_exon"
chr11	sol	exon	49278314	49278558	0.0	+	.	transcript_id "locus.00000029.1";nPaths "1";locus_id "locus.00000029";type "5p_exon"
chr11	sol	exon	49279329	49279420	0.0	+	.	transcript_id "locus.00000029.0";nPaths "1";locus_id "locus.00000029";type "internal_exon"
chr11	sol	exon	49279329	49279420	0.0	+	.	transcript_id "locus.00000029.1";nPaths "1";locus_id "locus.00000029";type "internal_exon"
chr11	sol	exon	49280280	49282769	0.0	+	.	transcript_id "locus.00000029.0";nPaths "1";locus_id "locus.00000029";type "3p_exon"
chr11	sol	exon	49280280	49282769	0.0	+	.	transcript_id "locus.00000029.1";nPaths "1";locus_id "locus.00000029";type "3p_exon"
chr11	sol	exon	49285285	49285633	0.0	+	.	transcript_id "locus.00000030.3";nPaths "3";locus_id "locus.00000030";type "5p_exon"
chr11	sol	exon	49285285	49285633	0.0	+	.	transcript_id "locus.00000030.4";nPaths "3";locus_id "locus.00000030";type "5p_exon"
chr11	sol	exon	49285285	49285633	0.0	+	.	transcript_id "locus.00000030.5";nPaths "3";locus_id "locus.00000030";type "5p_exon"
chr11	sol	exon	49285285	49285836	0.0	+	.	transcript_id "locus.00000030.0";nPaths "3";locus_id "locus.00000030";type "5p_exon"
chr11	sol	exon	49285285	49285836	0.0	+	.	transcript_id "locus.00000030.1";nPaths "3";locus_id "locus.00000030";type "5p_exon"
chr11	sol	exon	49285285	49285836	0.0	+	.	transcript_id "locus.00000030.2";nPaths "3";locus_id "locus.00000030";type "5p_exon"
chr11	sol	exon	49285375	49285633	0.0	+	.	transcript_id "locus.00000030.6";nPaths "3";locus_id "locus.00000030";type "5p_exon"
chr11	sol	exon	49285375	49285633	0.0	+	.	transcript_id "locus.00000030.7";nPaths "3";locus_id "locus.00000030";type "5p_exon"
chr11	sol	exon	49285375	49285633	0.0	+	.	transcript_id "locus.00000030.8";nPaths "3";locus_id "locus.00000030";type "5p_exon"
chr11	sol	exon	49285375	49285836	0.0	+	.	transcript_id "locus.00000030.10";nPaths "3";locus_id "locus.00000030";type "5p_exon"
chr11	sol	exon	49285375	49285836	0.0	+	.	transcript_id "locus.00000030.11";nPaths "3";locus_id "locus.00000030";type "5p_exon"
chr11	sol	exon	49285375	49285836	0.0	+	.	transcript_id "locus.00000030.9";nPaths "3";locus_id "locus.00000030";type "5p_exon"
chr11	sol	exon	49291922	49292495	0.0	+	.	transcript_id "locus.00000030.3";nPaths "3";locus_id "locus.00000030";type "internal_exon"
chr11	sol	exon	49291922	49292495	0.0	+	.	transcript_id "locus.00000030.4";nPaths "3";locus_id "locus.00000030";type "internal_exon"
chr11	sol	exon	49291922	49292495	0.0	+	.	transcript_id "locus.00000030.5";nPaths "3";locus_id "locus.00000030";type "internal_exon"
chr11	sol	exon	49291922	49292495	0.0	+	.	transcript_id "locus.00000030.6";nPaths "3";locus_id "locus.00000030";type "internal_exon"
chr11	sol	exon	49291922	49292495	0.0	+	.	transcript_id "locus.00000030.7";nPaths "3";locus_id "locus.00000030";type "internal_exon"
chr11	sol	exon	49291922	49292495	0.0	+	.	transcript_id "locus.00000030.8";nPaths "3";locus_id "locus.00000030";type "internal_exon"
chr11	sol	exon	49292341	49292495	0.0	+	.	transcript_id "locus.00000030.0";nPaths "3";locus_id "locus.00000030";type "internal_exon"
chr11	sol	exon	49292341	49292495	0.0	+	.	transcript_id "locus.00000030.10";nPaths "3";locus_id "locus.00000030";type "internal_exon"
chr11	sol	exon	49292341	49292495	0.0	+	.	transcript_id "locus.00000030.11";nPaths "3";locus_id "locus.00000030";type "internal_exon"
chr11	sol	exon	49292341	49292495	0.0	+	.	transcript_id "locus.00000030.1";nPaths "3";locus_id "locus.00000030";type "internal_exon"
chr11	sol	exon	49292341	49292495	0.0	+	.	transcript_id "locus.00000030.2";nPaths "3";locus_id "locus.00000030";type "internal_exon"
chr11	sol	exon	49292341	49292495	0.0	+	.	transcript_id "locus.00000030.9";nPaths "3";locus_id "locus.00000030";type "internal_exon"
chr11	sol	exon	49292893	49295383	0.0	+	.	transcript_id "locus.00000030.10";nPaths "1";locus_id "locus.00000030";type "3p_exon"
chr11	sol	exon	49292893	49295383	0.0	+	.	transcript_id "locus.00000030.1";nPaths "1";locus_id "locus.00000030";type "3p_exon"
chr11	sol	exon	49292893	49295383	0.0	+	.	transcript_id "locus.00000030.4";nPaths "1";locus_id "locus.00000030";type "3p_exon"
chr11	sol	exon	49292893	49295383	0.0	+	.	transcript_id "locus.00000030.7";nPaths "1";locus_id "locus.00000030";type "3p_exon"
chr11	sol	exon	49292893	49295883	0.0	+	.	transcript_id "locus.00000030.11";nPaths "1";locus_id "locus.00000030";type "3p_exon"
chr11	sol	exon	49292893	49295883	0.0	+	.	transcript_id "locus.00000030.2";nPaths "1";locus_id "locus.00000030";type "3p_exon"
chr11	sol	exon	49292893	49295883	0.0	+	.	transcript_id "locus.00000030.5";nPaths "1";locus_id "locus.00000030";type "3p_exon"
chr11	sol	exon	49292893	49295883	0.0	+	.	transcript_id "locus.00000030.8";nPaths "1";locus_id "locus.00000030";type "3p_exon"
chr11	sol	exon	49292893	49295891	0.0	+	.	transcript_id "locus.00000030.0";nPaths "1";locus_id "locus.00000030";type "3p_exon"
chr11	sol	exon	49292893	49295891	0.0	+	.	transcript_id "locus.00000030.3";nPaths "1";locus_id "locus.00000030";type "3p_exon"
chr11	sol	exon	49292893	49295891	0.0	+	.	transcript_id "locus.00000030.6";nPaths "1";locus_id "locus.00000030";type "3p_exon"
chr11	sol	exon	49292893	49295891	0.0	+	.	transcript_id "locus.00000030.9";nPaths "1";locus_id "locus.00000030";type "3p_exon"
chr11	sol	exon	49322742	49323074	0.0	+	.	transcript_id "locus.00000031.0";nPaths "3";locus_id "locus.00000031";type "5p_exon"
chr11	sol	exon	49322742	49323074	0.0	+	.	transcript_id "locus.00000031.1";nPaths "3";locus_id "locus.00000031";type "5p_exon"
chr11	sol	exon	49322742	49323074	0.0	+	.	transcript_id "locus.00000031.2";nPaths "3";locus_id "locus.00000031";type "5p_exon"
chr11	sol	exon	49322812	49323074	0.0	+	.	transcript_id "locus.00000031.3";nPaths "3";locus_id "locus.00000031";type "5p_exon"
chr11	sol	exon	49322812	49323074	0.0	+	.	transcript_id "locus.00000031.4";nPaths "3";locus_id "locus.00000031";type "5p_exon"
chr11	sol	exon	49322812	49323074	0.0	+	.	transcript_id "locus.00000031.5";nPaths "3";locus_id "locus.00000031";type "5p_exon"
chr11	sol	exon	49326896	49328566	0.0	+	.	transcript_id "locus.00000031.0";nPaths "1";locus_id "locus.00000031";type "3p_exon"
chr11	sol	exon	49326896	49328566	0.0	+	.	transcript_id "locus.00000031.3";nPaths "1";locus_id "locus.00000031";type "3p_exon"
chr11	sol	exon	49326896	49329746	0.0	+	.	transcript_id "locus.00000031.1";nPaths "1";locus_id "locus.00000031";type "3p_exon"
chr11	sol	exon	49326896	49329746	0.0	+	.	transcript_id "locus.00000031.4";nPaths "1";locus_id "locus.00000031";type "3p_exon"
chr11	sol	exon	49326896	49332089	0.0	+	.	transcript_id "locus.00000031.2";nPaths "1";locus_id "locus.00000031";type "3p_exon"
chr11	sol	exon	49326896	49332089	0.0	+	.	transcript_id "locus.00000031.5";nPaths "1";locus_id "locus.00000031";type "3p_exon"
chr11	sol	exon	49335255	49335577	0.0	+	.	transcript_id "locus.00000032.0";nPaths "3";locus_id "locus.00000032";type "5p_exon"
chr11	sol	exon	49335255	49335577	0.0	+	.	transcript_id "locus.00000032.1";nPaths "3";locus_id "locus.00000032";type "5p_exon"
chr11	sol	exon	49335255	49335577	0.0	+	.	transcript_id "locus.00000032.2";nPaths "3";locus_id "locus.00000032";type "5p_exon"
chr11	sol	exon	49335265	49335577	0.0	+	.	transcript_id "locus.00000032.3";nPaths "3";locus_id "locus.00000032";type "5p_exon"
chr11	sol	exon	49335265	49335577	0.0	+	.	transcript_id "locus.00000032.4";nPaths "3";locus_id "locus.00000032";type "5p_exon"
chr11	sol	exon	49335265	49335577	0.0	+	.	transcript_id "locus.00000032.5";nPaths "3";locus_id "locus.00000032";type "5p_exon"
chr11	sol	exon	49339162	49339291	0.0	+	.	transcript_id "locus.00000032.0";nPaths "3";locus_id "locus.00000032";type "internal_exon"
chr11	sol	exon	49339162	49339291	0.0	+	.	transcript_id "locus.00000032.1";nPaths "3";locus_id "locus.00000032";type "internal_exon"
chr11	sol	exon	49339162	49339291	0.0	+	.	transcript_id "locus.00000032.2";nPaths "3";locus_id "locus.00000032";type "internal_exon"
chr11	sol	exon	49339162	49339291	0.0	+	.	transcript_id "locus.00000032.3";nPaths "3";locus_id "locus.00000032";type "internal_exon"
chr11	sol	exon	49339162	49339291	0.0	+	.	transcript_id "locus.00000032.4";nPaths "3";locus_id "locus.00000032";type "internal_exon"
chr11	sol	exon	49339162	49339291	0.0	+	.	transcript_id "locus.00000032.5";nPaths "3";locus_id "locus.00000032";type "internal_exon"
chr11	sol	exon	49339893	49341343	0.0	+	.	transcript_id "locus.00000032.1";nPaths "1";locus_id "locus.00000032";type "3p_exon"
chr11	sol	exon	49339893	49341343	0.0	+	.	transcript_id "locus.00000032.4";nPaths "1";locus_id "locus.00000032";type "3p_exon"
chr11	sol	exon	49339893	49346643	0.0	+	.	transcript_id "locus.00000032.2";nPaths "1";locus_id "locus.00000032";type "3p_exon"
chr11	sol	exon	49339893	49346643	0.0	+	.	transcript_id "locus.00000032.5";nPaths "1";locus_id "locus.00000032";type "3p_exon"
chr11	sol	exon	49339893	49346749	0.0	+	.	transcript_id "locus.00000032.0";nPaths "1";locus_id "locus.00000032";type "3p_exon"
chr11	sol	exon	49339893	49346749	0.0	+	.	transcript_id "locus.00000032.3";nPaths "1";locus_id "locus.00000032";type "3p_exon"
chr11	sol	exon	49423067	49423253	0.0	+	.	transcript_id "locus.00000033.0";nPaths "2";locus_id "locus.00000033";type "5p_exon"
chr11	sol	exon	49423067	49423253	0.0	+	.	transcript_id "locus.00000033.1";nPaths "2";locus_id "locus.00000033";type "5p_exon"
chr11	sol	exon	49423117	49423253	0.0	+	.	transcript_id "locus.00000033.2";nPaths "2";locus_id "locus.00000033";type "5p_exon"
chr11	sol	exon	49423117	49423253	0.0	+	.	transcript_id "locus.00000033.3";nPaths "2";locus_id "locus.00000033";type "5p_exon"
chr11	sol	exon	49427977	49428117	0.0	+	.	transcript_id "locus.00000033.0";nPaths "2";locus_id "locus.00000033";type "internal_exon"
chr11	sol	exon	49427977	49428117	0.0	+	.	transcript_id "locus.00000033.1";nPaths "2";locus_id "locus.00000033";type "internal_exon"
chr11	sol	exon	49427977	49428117	0.0	+	.	transcript_id "locus.00000033.2";nPaths "2";locus_id "locus.00000033";type "internal_exon"
chr11	sol	exon	49427977	49428117	0.0	+	.	transcript_id "locus.00000033.3";nPaths "2";locus_id "locus.00000033";type "internal_exon"
chr11	sol	exon	49429097	49429221	0.0	+	.	transcript_id "locus.00000033.0";nPaths "2";locus_id "locus.00000033";type "internal_exon"
chr11	sol	exon	49429097	49429221	0.0	+	.	transcript_id "locus.00000033.1";nPaths "2";locus_id "locus.00000033";type "internal_exon"
chr11	sol	exon	49429097	49429221	0.0	+	.	transcript_id "locus.00000033.2";nPaths "2";locus_id "locus.00000033";type "internal_exon"
chr11	sol	exon	49429097	49429221	0.0	+	.	transcript_id "locus.00000033.3";nPaths "2";locus_id "locus.00000033";type "internal_exon"
chr11	sol	exon	49429805	49432835	0.0	+	.	transcript_id "locus.00000033.0";nPaths "1";locus_id "locus.00000033";type "3p_exon"
chr11	sol	exon	49429805	49432835	0.0	+	.	transcript_id "locus.00000033.2";nPaths "1";locus_id "locus.00000033";type "3p_exon"
chr11	sol	exon	49429805	49432968	0.0	+	.	transcript_id "locus.00000033.1";nPaths "1";locus_id "locus.00000033";type "3p_exon"
chr11	sol	exon	49429805	49432968	0.0	+	.	transcript_id "locus.00000033.3";nPaths "1";locus_id "locus.00000033";type "3p_exon"
chr11	sol	exon	49436640	49436950	0.0	+	.	transcript_id "locus.00000034.0";nPaths "6";locus_id "locus.00000034";type "5p_exon"
chr11	sol	exon	49436640	49436950	0.0	+	.	transcript_id "locus.00000034.1";nPaths "6";locus_id "locus.00000034";type "5p_exon"
chr11	sol	exon	49436640	49436950	0.0	+	.	transcript_id "locus.00000034.2";nPaths "6";locus_id "locus.00000034";type "5p_exon"
chr11	sol	exon	49436640	49436950	0.0	+	.	transcript_id "locus.00000034.3";nPaths "6";locus_id "locus.00000034";type "5p_exon"
chr11	sol	exon	49436640	49436950	0.0	+	.	transcript_id "locus.00000034.4";nPaths "6";locus_id "locus.00000034";type "5p_exon"
chr11	sol	exon	49436640	49436950	0.0	+	.	transcript_id "locus.00000034.5";nPaths "6";locus_id "locus.00000034";type "5p_exon"
chr11	sol	exon	49436710	49436950	0.0	+	.	transcript_id "locus.00000034.10";nPaths "6";locus_id "locus.00000034";type "5p_exon"
chr11	sol	exon	49436710	49436950	0.0	+	.	transcript_id "locus.00000034.11";nPaths "6";locus_id "locus.00000034";type "5p_exon"
chr11	sol	exon	49436710	49436950	0.0	+	.	transcript_id "locus.00000034.6";nPaths "6";locus_id "locus.00000034";type "5p_exon"
chr11	sol	exon	49436710	49436950	0.0	+	.	transcript_id "locus.00000034.7";nPaths "6";locus_id "locus.00000034";type "5p_exon"
chr11	sol	exon	49436710	49436950	0.0	+	.	transcript_id "locus.00000034.8";nPaths "6";locus_id "locus.00000034";type "5p_exon"
chr11	sol	exon	49436710	49436950	0.0	+	.	transcript_id "locus.00000034.9";nPaths "6";locus_id "locus.00000034";type "5p_exon"
chr11	sol	exon	49441590	49441660	0.0	+	.	transcript_id "locus.00000034.10";nPaths "1";locus_id "locus.00000034";type "3p_exon"
chr11	sol	exon	49441590	49441660	0.0	+	.	transcript_id "locus.00000034.11";nPaths "1";locus_id "locus.00000034";type "3p_exon"
chr11	sol	exon	49441590	49441660	0.0	+	.	transcript_id "locus.00000034.4";nPaths "1";locus_id "locus.00000034";type "3p_exon"
chr11	sol	exon	49441590	49441660	0.0	+	.	transcript_id "locus.00000034.5";nPaths "1";locus_id "locus.00000034";type "3p_exon"
chr11	sol	exon	49442066	49442194	0.0	+	.	transcript_id "locus.00000034.0";nPaths "4";locus_id "locus.00000034";type "internal_exon"
chr11	sol	exon	49442066	49442194	0.0	+	.	transcript_id "locus.00000034.1";nPaths "4";locus_id "locus.00000034";type "internal_exon"
chr11	sol	exon	49442066	49442194	0.0	+	.	transcript_id "locus.00000034.2";nPaths "4";locus_id "locus.00000034";type "internal_exon"
chr11	sol	exon	49442066	49442194	0.0	+	.	transcript_id "locus.00000034.3";nPaths "4";locus_id "locus.00000034";type "internal_exon"
chr11	sol	exon	49442066	49442194	0.0	+	.	transcript_id "locus.00000034.6";nPaths "4";locus_id "locus.00000034";type "internal_exon"
chr11	sol	exon	49442066	49442194	0.0	+	.	transcript_id "locus.00000034.7";nPaths "4";locus_id "locus.00000034";type "internal_exon"
chr11	sol	exon	49442066	49442194	0.0	+	.	transcript_id "locus.00000034.8";nPaths "4";locus_id "locus.00000034";type "internal_exon"
chr11	sol	exon	49442066	49442194	0.0	+	.	transcript_id "locus.00000034.9";nPaths "4";locus_id "locus.00000034";type "internal_exon"
chr11	sol	exon	49443595	49444165	0.0	+	.	transcript_id "locus.00000034.0";nPaths "1";locus_id "locus.00000034";type "3p_exon"
chr11	sol	exon	49443595	49444165	0.0	+	.	transcript_id "locus.00000034.6";nPaths "1";locus_id "locus.00000034";type "3p_exon"
chr11	sol	exon	49443595	49445265	0.0	+	.	transcript_id "locus.00000034.2";nPaths "1";locus_id "locus.00000034";type "3p_exon"
chr11	sol	exon	49443595	49445265	0.0	+	.	transcript_id "locus.00000034.8";nPaths "1";locus_id "locus.00000034";type "3p_exon"
chr11	sol	exon	49443595	49452265	0.0	+	.	transcript_id "locus.00000034.3";nPaths "1";locus_id "locus.00000034";type "3p_exon"
chr11	sol	exon	49443595	49452265	0.0	+	.	transcript_id "locus.00000034.9";nPaths "1";locus_id "locus.00000034";type "3p_exon"
chr11	sol	exon	49443595	49452608	0.0	+	.	transcript_id "locus.00000034.1";nPaths "1";locus_id "locus.00000034";type "3p_exon"
chr11	sol	exon	49443595	49452608	0.0	+	.	transcript_id "locus.00000034.7";nPaths "1";locus_id "locus.00000034";type "3p_exon"
chr11	sol	exon	49455379	49455554	0.0	+	.	transcript_id "locus.00000035.0";nPaths "3";locus_id "locus.00000035";type "5p_exon"
chr11	sol	exon	49455379	49455554	0.0	+	.	transcript_id "locus.00000035.1";nPaths "3";locus_id "locus.00000035";type "5p_exon"
chr11	sol	exon	49455379	49455554	0.0	+	.	transcript_id "locus.00000035.2";nPaths "3";locus_id "locus.00000035";type "5p_exon"
chr11	sol	exon	49455389	49455554	0.0	+	.	transcript_id "locus.00000035.3";nPaths "3";locus_id "locus.00000035";type "5p_exon"
chr11	sol	exon	49455389	49455554	0.0	+	.	transcript_id "locus.00000035.4";nPaths "3";locus_id "locus.00000035";type "5p_exon"
chr11	sol	exon	49455389	49455554	0.0	+	.	transcript_id "locus.00000035.5";nPaths "3";locus_id "locus.00000035";type "5p_exon"
chr11	sol	exon	49459307	49462537	0.0	+	.	transcript_id "locus.00000035.1";nPaths "1";locus_id "locus.00000035";type "3p_exon"
chr11	sol	exon	49459307	49462537	0.0	+	.	transcript_id "locus.00000035.4";nPaths "1";locus_id "locus.00000035";type "3p_exon"
chr11	sol	exon	49459307	49463937	0.0	+	.	transcript_id "locus.00000035.0";nPaths "1";locus_id "locus.00000035";type "3p_exon"
chr11	sol	exon	49459307	49463937	0.0	+	.	transcript_id "locus.00000035.3";nPaths "1";locus_id "locus.00000035";type "3p_exon"
chr11	sol	exon	49459307	49464396	0.0	+	.	transcript_id "locus.00000035.2";nPaths "1";locus_id "locus.00000035";type "3p_exon"
chr11	sol	exon	49459307	49464396	0.0	+	.	transcript_id "locus.00000035.5";nPaths "1";locus_id "locus.00000035";type "3p_exon"
chr11	sol	exon	49464986	49465301	0.0	+	.	transcript_id "locus.00000036.0";nPaths "9";locus_id "locus.00000036";type "5p_exon"
chr11	sol	exon	49464986	49465301	0.0	+	.	transcript_id "locus.00000036.1";nPaths "9";locus_id "locus.00000036";type "5p_exon"
chr11	sol	exon	49464986	49465301	0.0	+	.	transcript_id "locus.00000036.2";nPaths "9";locus_id "locus.00000036";type "5p_exon"
chr11	sol	exon	49464986	49465301	0.0	+	.	transcript_id "locus.00000036.3";nPaths "9";locus_id "locus.00000036";type "5p_exon"
chr11	sol	exon	49464986	49465301	0.0	+	.	transcript_id "locus.00000036.4";nPaths "9";locus_id "locus.00000036";type "5p_exon"
chr11	sol	exon	49464986	49465301	0.0	+	.	transcript_id "locus.00000036.5";nPaths "9";locus_id "locus.00000036";type "5p_exon"
chr11	sol	exon	49464986	49465301	0.0	+	.	transcript_id "locus.00000036.6";nPaths "9";locus_id "locus.00000036";type "5p_exon"
chr11	sol	exon	49464986	49465301	0.0	+	.	transcript_id "locus.00000036.7";nPaths "9";locus_id "locus.00000036";type "5p_exon"
chr11	sol	exon	49464986	49465301	0.0	+	.	transcript_id "locus.00000036.8";nPaths "9";locus_id "locus.00000036";type "5p_exon"
chr11	sol	exon	49465056	49465301	0.0	+	.	transcript_id "locus.00000036.10";nPaths "9";locus_id "locus.00000036";type "5p_exon"
chr11	sol	exon	49465056	49465301	0.0	+	.	transcript_id "locus.00000036.11";nPaths "9";locus_id "locus.00000036";type "5p_exon"
chr11	sol	exon	49465056	49465301	0.0	+	.	transcript_id "locus.00000036.12";nPaths "9";locus_id "locus.00000036";type "5p_exon"
chr11	sol	exon	49465056	49465301	0.0	+	.	transcript_id "locus.00000036.13";nPaths "9";locus_id "locus.00000036";type "5p_exon"
chr11	sol	exon	49465056	49465301	0.0	+	.	transcript_id "locus.00000036.14";nPaths "9";locus_id "locus.00000036";type "5p_exon"
chr11	sol	exon	49465056	49465301	0.0	+	.	transcript_id "locus.00000036.15";nPaths "9";locus_id "locus.00000036";type "5p_exon"
chr11	sol	exon	49465056	49465301	0.0	+	.	transcript_id "locus.00000036.16";nPaths "9";locus_id "locus.00000036";type "5p_exon"
chr11	sol	exon	49465056	49465301	0.0	+	.	transcript_id "locus.00000036.17";nPaths "9";locus_id "locus.00000036";type "5p_exon"
chr11	sol	exon	49465056	49465301	0.0	+	.	transcript_id "locus.00000036.9";nPaths "9";locus_id "locus.00000036";type "5p_exon"
chr11	sol	exon	49466993	49467076	0.0	+	.	transcript_id "locus.00000036.0";nPaths "6";locus_id "locus.00000036";type "internal_exon"
chr11	sol	exon	49466993	49467076	0.0	+	.	transcript_id "locus.00000036.10";nPaths "6";locus_id "locus.00000036";type "internal_exon"
chr11	sol	exon	49466993	49467076	0.0	+	.	transcript_id "locus.00000036.11";nPaths "6";locus_id "locus.00000036";type "internal_exon"
chr11	sol	exon	49466993	49467076	0.0	+	.	transcript_id "locus.00000036.12";nPaths "6";locus_id "locus.00000036";type "internal_exon"
chr11	sol	exon	49466993	49467076	0.0	+	.	transcript_id "locus.00000036.13";nPaths "6";locus_id "locus.00000036";type "internal_exon"
chr11	sol	exon	49466993	49467076	0.0	+	.	transcript_id "locus.00000036.14";nPaths "6";locus_id "locus.00000036";type "internal_exon"
chr11	sol	exon	49466993	49467076	0.0	+	.	transcript_id "locus.00000036.1";nPaths "6";locus_id "locus.00000036";type "internal_exon"
chr11	sol	exon	49466993	49467076	0.0	+	.	transcript_id "locus.00000036.2";nPaths "6";locus_id "locus.00000036";type "internal_exon"
chr11	sol	exon	49466993	49467076	0.0	+	.	transcript_id "locus.00000036.3";nPaths "6";locus_id "locus.00000036";type "internal_exon"
chr11	sol	exon	49466993	49467076	0.0	+	.	transcript_id "locus.00000036.4";nPaths "6";locus_id "locus.00000036";type "internal_exon"
chr11	sol	exon	49466993	49467076	0.0	+	.	transcript_id "locus.00000036.5";nPaths "6";locus_id "locus.00000036";type "internal_exon"
chr11	sol	exon	49466993	49467076	0.0	+	.	transcript_id "locus.00000036.9";nPaths "6";locus_id "locus.00000036";type "internal_exon"
chr11	sol	exon	49469282	49469627	0.0	+	.	transcript_id "locus.00000036.13";nPaths "1";locus_id "locus.00000036";type "3p_exon"
chr11	sol	exon	49469282	49469627	0.0	+	.	transcript_id "locus.00000036.4";nPaths "1";locus_id "locus.00000036";type "3p_exon"
chr11	sol	exon	49469282	49471707	0.0	+	.	transcript_id "locus.00000036.12";nPaths "1";locus_id "locus.00000036";type "3p_exon"
chr11	sol	exon	49469282	49471707	0.0	+	.	transcript_id "locus.00000036.3";nPaths "1";locus_id "locus.00000036";type "3p_exon"
chr11	sol	exon	49469282	49471852	0.0	+	.	transcript_id "locus.00000036.14";nPaths "1";locus_id "locus.00000036";type "3p_exon"
chr11	sol	exon	49469282	49471852	0.0	+	.	transcript_id "locus.00000036.5";nPaths "1";locus_id "locus.00000036";type "3p_exon"
chr11	sol	exon	49469497	49469627	0.0	+	.	transcript_id "locus.00000036.11";nPaths "1";locus_id "locus.00000036";type "3p_exon"
chr11	sol	exon	49469497	49469627	0.0	+	.	transcript_id "locus.00000036.17";nPaths "1";locus_id "locus.00000036";type "3p_exon"
chr11	sol	exon	49469497	49469627	0.0	+	.	transcript_id "locus.00000036.2";nPaths "1";locus_id "locus.00000036";type "3p_exon"
chr11	sol	exon	49469497	49469627	0.0	+	.	transcript_id "locus.00000036.8";nPaths "1";locus_id "locus.00000036";type "3p_exon"
chr11	sol	exon	49469497	49471707	0.0	+	.	transcript_id "locus.00000036.0";nPaths "1";locus_id "locus.00000036";type "3p_exon"
chr11	sol	exon	49469497	49471707	0.0	+	.	transcript_id "locus.00000036.15";nPaths "1";locus_id "locus.00000036";type "3p_exon"
chr11	sol	exon	49469497	49471707	0.0	+	.	transcript_id "locus.00000036.6";nPaths "1";locus_id "locus.00000036";type "3p_exon"
chr11	sol	exon	49469497	49471707	0.0	+	.	transcript_id "locus.00000036.9";nPaths "1";locus_id "locus.00000036";type "3p_exon"
chr11	sol	exon	49469497	49471852	0.0	+	.	transcript_id "locus.00000036.10";nPaths "1";locus_id "locus.00000036";type "3p_exon"
chr11	sol	exon	49469497	49471852	0.0	+	.	transcript_id "locus.00000036.16";nPaths "1";locus_id "locus.00000036";type "3p_exon"
chr11	sol	exon	49469497	49471852	0.0	+	.	transcript_id "locus.00000036.1";nPaths "1";locus_id "locus.00000036";type "3p_exon"
chr11	sol	exon	49469497	49471852	0.0	+	.	transcript_id "locus.00000036.7";nPaths "1";locus_id "locus.00000036";type "3p_exon"
chr11	sol	exon	49489088	49489362	0.0	+	.	transcript_id "locus.00000037.0";nPaths "6";locus_id "locus.00000037";type "5p_exon"
chr11	sol	exon	49489088	49489362	0.0	+	.	transcript_id "locus.00000037.1";nPaths "6";locus_id "locus.00000037";type "5p_exon"
chr11	sol	exon	49489088	49489362	0.0	+	.	transcript_id "locus.00000037.2";nPaths "6";locus_id "locus.00000037";type "5p_exon"
chr11	sol	exon	49489088	49489362	0.0	+	.	transcript_id "locus.00000037.3";nPaths "6";locus_id "locus.00000037";type "5p_exon"
chr11	sol	exon	49489088	49489362	0.0	+	.	transcript_id "locus.00000037.4";nPaths "6";locus_id "locus.00000037";type "5p_exon"
chr11	sol	exon	49489088	49489362	0.0	+	.	transcript_id "locus.00000037.5";nPaths "6";locus_id "locus.00000037";type "5p_exon"
chr11	sol	exon	49489138	49489362	0.0	+	.	transcript_id "locus.00000037.10";nPaths "6";locus_id "locus.00000037";type "5p_exon"
chr11	sol	exon	49489138	49489362	0.0	+	.	transcript_id "locus.00000037.11";nPaths "6";locus_id "locus.00000037";type "5p_exon"
chr11	sol	exon	49489138	49489362	0.0	+	.	transcript_id "locus.00000037.6";nPaths "6";locus_id "locus.00000037";type "5p_exon"
chr11	sol	exon	49489138	49489362	0.0	+	.	transcript_id "locus.00000037.7";nPaths "6";locus_id "locus.00000037";type "5p_exon"
chr11	sol	exon	49489138	49489362	0.0	+	.	transcript_id "locus.00000037.8";nPaths "6";locus_id "locus.00000037";type "5p_exon"
chr11	sol	exon	49489138	49489362	0.0	+	.	transcript_id "locus.00000037.9";nPaths "6";locus_id "locus.00000037";type "5p_exon"
chr11	sol	exon	49491055	49491138	0.0	+	.	transcript_id "locus.00000037.10";nPaths "3";locus_id "locus.00000037";type "internal_exon"
chr11	sol	exon	49491055	49491138	0.0	+	.	transcript_id "locus.00000037.11";nPaths "3";locus_id "locus.00000037";type "internal_exon"
chr11	sol	exon	49491055	49491138	0.0	+	.	transcript_id "locus.00000037.3";nPaths "3";locus_id "locus.00000037";type "internal_exon"
chr11	sol	exon	49491055	49491138	0.0	+	.	transcript_id "locus.00000037.4";nPaths "3";locus_id "locus.00000037";type "internal_exon"
chr11	sol	exon	49491055	49491138	0.0	+	.	transcript_id "locus.00000037.5";nPaths "3";locus_id "locus.00000037";type "internal_exon"
chr11	sol	exon	49491055	49491138	0.0	+	.	transcript_id "locus.00000037.9";nPaths "3";locus_id "locus.00000037";type "internal_exon"
chr11	sol	exon	49493444	49496394	0.0	+	.	transcript_id "locus.00000037.10";nPaths "1";locus_id "locus.00000037";type "3p_exon"
chr11	sol	exon	49493444	49496394	0.0	+	.	transcript_id "locus.00000037.1";nPaths "1";locus_id "locus.00000037";type "3p_exon"
chr11	sol	exon	49493444	49496394	0.0	+	.	transcript_id "locus.00000037.4";nPaths "1";locus_id "locus.00000037";type "3p_exon"
chr11	sol	exon	49493444	49496394	0.0	+	.	transcript_id "locus.00000037.7";nPaths "1";locus_id "locus.00000037";type "3p_exon"
chr11	sol	exon	49493444	49497454	0.0	+	.	transcript_id "locus.00000037.11";nPaths "1";locus_id "locus.00000037";type "3p_exon"
chr11	sol	exon	49493444	49497454	0.0	+	.	transcript_id "locus.00000037.2";nPaths "1";locus_id "locus.00000037";type "3p_exon"
chr11	sol	exon	49493444	49497454	0.0	+	.	transcript_id "locus.00000037.5";nPaths "1";locus_id "locus.00000037";type "3p_exon"
chr11	sol	exon	49493444	49497454	0.0	+	.	transcript_id "locus.00000037.8";nPaths "1";locus_id "locus.00000037";type "3p_exon"
chr11	sol	exon	49493444	49497495	0.0	+	.	transcript_id "locus.00000037.0";nPaths "1";locus_id "locus.00000037";type "3p_exon"
chr11	sol	exon	49493444	49497495	0.0	+	.	transcript_id "locus.00000037.3";nPaths "1";locus_id "locus.00000037";type "3p_exon"
chr11	sol	exon	49493444	49497495	0.0	+	.	transcript_id "locus.00000037.6";nPaths "1";locus_id "locus.00000037";type "3p_exon"
chr11	sol	exon	49493444	49497495	0.0	+	.	transcript_id "locus.00000037.9";nPaths "1";locus_id "locus.00000037";type "3p_exon"
chr11	sol	exon	49506724	49507190	0.0	+	.	transcript_id "locus.00000038.0";nPaths "4";locus_id "locus.00000038";type "5p_exon"
chr11	sol	exon	49506724	49507190	0.0	+	.	transcript_id "locus.00000038.1";nPaths "4";locus_id "locus.00000038";type "5p_exon"
chr11	sol	exon	49506724	49507190	0.0	+	.	transcript_id "locus.00000038.2";nPaths "4";locus_id "locus.00000038";type "5p_exon"
chr11	sol	exon	49506724	49507190	0.0	+	.	transcript_id "locus.00000038.3";nPaths "4";locus_id "locus.00000038";type "5p_exon"
chr11	sol	exon	49506894	49507190	0.0	+	.	transcript_id "locus.00000038.4";nPaths "4";locus_id "locus.00000038";type "5p_exon"
chr11	sol	exon	49506894	49507190	0.0	+	.	transcript_id "locus.00000038.5";nPaths "4";locus_id "locus.00000038";type "5p_exon"
chr11	sol	exon	49506894	49507190	0.0	+	.	transcript_id "locus.00000038.6";nPaths "4";locus_id "locus.00000038";type "5p_exon"
chr11	sol	exon	49506894	49507190	0.0	+	.	transcript_id "locus.00000038.7";nPaths "4";locus_id "locus.00000038";type "5p_exon"
chr11	sol	exon	49508172	49508880	0.0	+	.	transcript_id "locus.00000038.10";nPaths "4";locus_id "locus.00000038";type "5p_exon"
chr11	sol	exon	49508172	49508880	0.0	+	.	transcript_id "locus.00000038.11";nPaths "4";locus_id "locus.00000038";type "5p_exon"
chr11	sol	exon	49508172	49508880	0.0	+	.	transcript_id "locus.00000038.8";nPaths "4";locus_id "locus.00000038";type "5p_exon"
chr11	sol	exon	49508172	49508880	0.0	+	.	transcript_id "locus.00000038.9";nPaths "4";locus_id "locus.00000038";type "5p_exon"
chr11	sol	exon	49508662	49508880	0.0	+	.	transcript_id "locus.00000038.12";nPaths "4";locus_id "locus.00000038";type "5p_exon"
chr11	sol	exon	49508662	49508880	0.0	+	.	transcript_id "locus.00000038.13";nPaths "4";locus_id "locus.00000038";type "5p_exon"
chr11	sol	exon	49508662	49508880	0.0	+	.	transcript_id "locus.00000038.14";nPaths "4";locus_id "locus.00000038";type "5p_exon"
chr11	sol	exon	49508662	49508880	0.0	+	.	transcript_id "locus.00000038.15";nPaths "4";locus_id "locus.00000038";type "5p_exon"
chr11	sol	exon	49513376	49514686	0.0	+	.	transcript_id "locus.00000038.13";nPaths "1";locus_id "locus.00000038";type "3p_exon"
chr11	sol	exon	49513376	49514686	0.0	+	.	transcript_id "locus.00000038.1";nPaths "1";locus_id "locus.00000038";type "3p_exon"
chr11	sol	exon	49513376	49514686	0.0	+	.	transcript_id "locus.00000038.5";nPaths "1";locus_id "locus.00000038";type "3p_exon"
chr11	sol	exon	49513376	49514686	0.0	+	.	transcript_id "locus.00000038.9";nPaths "1";locus_id "locus.00000038";type "3p_exon"
chr11	sol	exon	49513376	49516266	0.0	+	.	transcript_id "locus.00000038.10";nPaths "1";locus_id "locus.00000038";type "3p_exon"
chr11	sol	exon	49513376	49516266	0.0	+	.	transcript_id "locus.00000038.14";nPaths "1";locus_id "locus.00000038";type "3p_exon"
chr11	sol	exon	49513376	49516266	0.0	+	.	transcript_id "locus.00000038.2";nPaths "1";locus_id "locus.00000038";type "3p_exon"
chr11	sol	exon	49513376	49516266	0.0	+	.	transcript_id "locus.00000038.6";nPaths "1";locus_id "locus.00000038";type "3p_exon"
chr11	sol	exon	49513376	49518626	0.0	+	.	transcript_id "locus.00000038.11";nPaths "1";locus_id "locus.00000038";type "3p_exon"
chr11	sol	exon	49513376	49518626	0.0	+	.	transcript_id "locus.00000038.15";nPaths "1";locus_id "locus.00000038";type "3p_exon"
chr11	sol	exon	49513376	49518626	0.0	+	.	transcript_id "locus.00000038.3";nPaths "1";locus_id "locus.00000038";type "3p_exon"
chr11	sol	exon	49513376	49518626	0.0	+	.	transcript_id "locus.00000038.7";nPaths "1";locus_id "locus.00000038";type "3p_exon"
chr11	sol	exon	49513376	49518702	0.0	+	.	transcript_id "locus.00000038.0";nPaths "1";locus_id "locus.00000038";type "3p_exon"
chr11	sol	exon	49513376	49518702	0.0	+	.	transcript_id "locus.00000038.12";nPaths "1";locus_id "locus.00000038";type "3p_exon"
chr11	sol	exon	49513376	49518702	0.0	+	.	transcript_id "locus.00000038.4";nPaths "1";locus_id "locus.00000038";type "3p_exon"
chr11	sol	exon	49513376	49518702	0.0	+	.	transcript_id "locus.00000038.8";nPaths "1";locus_id "locus.00000038";type "3p_exon"
chr11	sol	exon	49519747	49520112	0.0	+	.	transcript_id "locus.00000039.0";nPaths "4";locus_id "locus.00000039";type "5p_exon"
chr11	sol	exon	49519747	49520112	0.0	+	.	transcript_id "locus.00000039.1";nPaths "4";locus_id "locus.00000039";type "5p_exon"
chr11	sol	exon	49519747	49520112	0.0	+	.	transcript_id "locus.00000039.2";nPaths "4";locus_id "locus.00000039";type "5p_exon"
chr11	sol	exon	49519747	49520112	0.0	+	.	transcript_id "locus.00000039.3";nPaths "4";locus_id "locus.00000039";type "5p_exon"
chr11	sol	exon	49519837	49520112	0.0	+	.	transcript_id "locus.00000039.4";nPaths "4";locus_id "locus.00000039";type "5p_exon"
chr11	sol	exon	49519837	49520112	0.0	+	.	transcript_id "locus.00000039.5";nPaths "4";locus_id "locus.00000039";type "5p_exon"
chr11	sol	exon	49519837	49520112	0.0	+	.	transcript_id "locus.00000039.6";nPaths "4";locus_id "locus.00000039";type "5p_exon"
chr11	sol	exon	49519837	49520112	0.0	+	.	transcript_id "locus.00000039.7";nPaths "4";locus_id "locus.00000039";type "5p_exon"
chr11	sol	exon	49523497	49525127	0.0	+	.	transcript_id "locus.00000039.0";nPaths "1";locus_id "locus.00000039";type "3p_exon"
chr11	sol	exon	49523497	49525127	0.0	+	.	transcript_id "locus.00000039.4";nPaths "1";locus_id "locus.00000039";type "3p_exon"
chr11	sol	exon	49523497	49526027	0.0	+	.	transcript_id "locus.00000039.3";nPaths "1";locus_id "locus.00000039";type "3p_exon"
chr11	sol	exon	49523497	49526027	0.0	+	.	transcript_id "locus.00000039.7";nPaths "1";locus_id "locus.00000039";type "3p_exon"
chr11	sol	exon	49523497	49527027	0.0	+	.	transcript_id "locus.00000039.1";nPaths "1";locus_id "locus.00000039";type "3p_exon"
chr11	sol	exon	49523497	49527027	0.0	+	.	transcript_id "locus.00000039.5";nPaths "1";locus_id "locus.00000039";type "3p_exon"
chr11	sol	exon	49523497	49527594	0.0	+	.	transcript_id "locus.00000039.2";nPaths "1";locus_id "locus.00000039";type "3p_exon"
chr11	sol	exon	49523497	49527594	0.0	+	.	transcript_id "locus.00000039.6";nPaths "1";locus_id "locus.00000039";type "3p_exon"
chr11	sol	exon	49528222	49528740	0.0	+	.	transcript_id "locus.00000040.0";nPaths "4";locus_id "locus.00000040";type "5p_exon"
chr11	sol	exon	49528222	49528740	0.0	+	.	transcript_id "locus.00000040.1";nPaths "4";locus_id "locus.00000040";type "5p_exon"
chr11	sol	exon	49528222	49528740	0.0	+	.	transcript_id "locus.00000040.2";nPaths "4";locus_id "locus.00000040";type "5p_exon"
chr11	sol	exon	49528222	49528740	0.0	+	.	transcript_id "locus.00000040.3";nPaths "4";locus_id "locus.00000040";type "5p_exon"
chr11	sol	exon	49528332	49528740	0.0	+	.	transcript_id "locus.00000040.4";nPaths "4";locus_id "locus.00000040";type "5p_exon"
chr11	sol	exon	49528332	49528740	0.0	+	.	transcript_id "locus.00000040.5";nPaths "4";locus_id "locus.00000040";type "5p_exon"
chr11	sol	exon	49528332	49528740	0.0	+	.	transcript_id "locus.00000040.6";nPaths "4";locus_id "locus.00000040";type "5p_exon"
chr11	sol	exon	49528332	49528740	0.0	+	.	transcript_id "locus.00000040.7";nPaths "4";locus_id "locus.00000040";type "5p_exon"
chr11	sol	exon	49532400	49532580	0.0	+	.	transcript_id "locus.00000040.2";nPaths "2";locus_id "locus.00000040";type "internal_exon"
chr11	sol	exon	49532400	49532580	0.0	+	.	transcript_id "locus.00000040.3";nPaths "2";locus_id "locus.00000040";type "internal_exon"
chr11	sol	exon	49532400	49532580	0.0	+	.	transcript_id "locus.00000040.6";nPaths "2";locus_id "locus.00000040";type "internal_exon"
chr11	sol	exon	49532400	49532580	0.0	+	.	transcript_id "locus.00000040.7";nPaths "2";locus_id "locus.00000040";type "internal_exon"
chr11	sol	exon	49532400	49532791	0.0	+	.	transcript_id "locus.00000040.0";nPaths "2";locus_id "locus.00000040";type "internal_exon"
chr11	sol	exon	49532400	49532791	0.0	+	.	transcript_id "locus.00000040.1";nPaths "2";locus_id "locus.00000040";type "internal_exon"
chr11	sol	exon	49532400	49532791	0.0	+	.	transcript_id "locus.00000040.4";nPaths "2";locus_id "locus.00000040";type "internal_exon"
chr11	sol	exon	49532400	49532791	0.0	+	.	transcript_id "locus.00000040.5";nPaths "2";locus_id "locus.00000040";type "internal_exon"
chr11	sol	exon	49533081	49533184	0.0	+	.	transcript_id "locus.00000040.0";nPaths "2";locus_id "locus.00000040";type "internal_exon"
chr11	sol	exon	49533081	49533184	0.0	+	.	transcript_id "locus.00000040.1";nPaths "2";locus_id "locus.00000040";type "internal_exon"
chr11	sol	exon	49533081	49533184	0.0	+	.	transcript_id "locus.00000040.2";nPaths "2";locus_id "locus.00000040";type "internal_exon"
chr11	sol	exon	49533081	49533184	0.0	+	.	transcript_id "locus.00000040.3";nPaths "2";locus_id "locus.00000040";type "internal_exon"
chr11	sol	exon	49533081	49533184	0.0	+	.	transcript_id "locus.00000040.4";nPaths "2";locus_id "locus.00000040";type "internal_exon"
chr11	sol	exon	49533081	49533184	0.0	+	.	transcript_id "locus.00000040.5";nPaths "2";locus_id "locus.00000040";type "internal_exon"
chr11	sol	exon	49533081	49533184	0.0	+	.	transcript_id "locus.00000040.6";nPaths "2";locus_id "locus.00000040";type "internal_exon"
chr11	sol	exon	49533081	49533184	0.0	+	.	transcript_id "locus.00000040.7";nPaths "2";locus_id "locus.00000040";type "internal_exon"
chr11	sol	exon	49535177	49538447	0.0	+	.	transcript_id "locus.00000040.0";nPaths "1";locus_id "locus.00000040";type "3p_exon"
chr11	sol	exon	49535177	49538447	0.0	+	.	transcript_id "locus.00000040.2";nPaths "1";locus_id "locus.00000040";type "3p_exon"
chr11	sol	exon	49535177	49538447	0.0	+	.	transcript_id "locus.00000040.4";nPaths "1";locus_id "locus.00000040";type "3p_exon"
chr11	sol	exon	49535177	49538447	0.0	+	.	transcript_id "locus.00000040.6";nPaths "1";locus_id "locus.00000040";type "3p_exon"
chr11	sol	exon	49535177	49538847	0.0	+	.	transcript_id "locus.00000040.1";nPaths "1";locus_id "locus.00000040";type "3p_exon"
chr11	sol	exon	49535177	49538847	0.0	+	.	transcript_id "locus.00000040.3";nPaths "1";locus_id "locus.00000040";type "3p_exon"
chr11	sol	exon	49535177	49538847	0.0	+	.	transcript_id "locus.00000040.5";nPaths "1";locus_id "locus.00000040";type "3p_exon"
chr11	sol	exon	49535177	49538847	0.0	+	.	transcript_id "locus.00000040.7";nPaths "1";locus_id "locus.00000040";type "3p_exon"
chr11	sol	exon	50968409	50968521	0.0	+	.	transcript_id "locus.00000042.0";nPaths "2";locus_id "locus.00000042";type "5p_exon"
chr11	sol	exon	50968409	50968521	0.0	+	.	transcript_id "locus.00000042.1";nPaths "2";locus_id "locus.00000042";type "5p_exon"
chr11	sol	exon	50968439	50968521	0.0	+	.	transcript_id "locus.00000042.2";nPaths "2";locus_id "locus.00000042";type "5p_exon"
chr11	sol	exon	50968439	50968521	0.0	+	.	transcript_id "locus.00000042.3";nPaths "2";locus_id "locus.00000042";type "5p_exon"
chr11	sol	exon	50969018	50973108	0.0	+	.	transcript_id "locus.00000042.0";nPaths "1";locus_id "locus.00000042";type "3p_exon"
chr11	sol	exon	50969018	50973108	0.0	+	.	transcript_id "locus.00000042.2";nPaths "1";locus_id "locus.00000042";type "3p_exon"
chr11	sol	exon	50969018	50973113	0.0	+	.	transcript_id "locus.00000042.1";nPaths "1";locus_id "locus.00000042";type "3p_exon"
chr11	sol	exon	50969018	50973113	0.0	+	.	transcript_id "locus.00000042.3";nPaths "1";locus_id "locus.00000042";type "3p_exon"
chr11	sol	exon	50981977	50982621	0.0	+	.	transcript_id "locus.00000043.0";nPaths "2";locus_id "locus.00000043";type "5p_exon"
chr11	sol	exon	50981977	50982621	0.0	+	.	transcript_id "locus.00000043.1";nPaths "2";locus_id "locus.00000043";type "5p_exon"
chr11	sol	exon	50981987	50982621	0.0	+	.	transcript_id "locus.00000043.2";nPaths "2";locus_id "locus.00000043";type "5p_exon"
chr11	sol	exon	50981987	50982621	0.0	+	.	transcript_id "locus.00000043.3";nPaths "2";locus_id "locus.00000043";type "5p_exon"
chr11	sol	exon	50984701	50986451	0.0	+	.	transcript_id "locus.00000043.0";nPaths "1";locus_id "locus.00000043";type "3p_exon"
chr11	sol	exon	50984701	50986451	0.0	+	.	transcript_id "locus.00000043.2";nPaths "1";locus_id "locus.00000043";type "3p_exon"
chr11	sol	exon	50984701	50987839	0.0	+	.	transcript_id "locus.00000043.1";nPaths "1";locus_id "locus.00000043";type "3p_exon"
chr11	sol	exon	50984701	50987839	0.0	+	.	transcript_id "locus.00000043.3";nPaths "1";locus_id "locus.00000043";type "3p_exon"
chr11	sol	exon	51014236	51014689	0.0	+	.	transcript_id "locus.00000044.0";nPaths "3";locus_id "locus.00000044";type "5p_exon"
chr11	sol	exon	51014236	51014689	0.0	+	.	transcript_id "locus.00000044.1";nPaths "3";locus_id "locus.00000044";type "5p_exon"
chr11	sol	exon	51014236	51014689	0.0	+	.	transcript_id "locus.00000044.2";nPaths "3";locus_id "locus.00000044";type "5p_exon"
chr11	sol	exon	51014486	51014689	0.0	+	.	transcript_id "locus.00000044.3";nPaths "3";locus_id "locus.00000044";type "5p_exon"
chr11	sol	exon	51014486	51014689	0.0	+	.	transcript_id "locus.00000044.4";nPaths "3";locus_id "locus.00000044";type "5p_exon"
chr11	sol	exon	51014486	51014689	0.0	+	.	transcript_id "locus.00000044.5";nPaths "3";locus_id "locus.00000044";type "5p_exon"
chr11	sol	exon	51026985	51028995	0.0	+	.	transcript_id "locus.00000044.1";nPaths "1";locus_id "locus.00000044";type "3p_exon"
chr11	sol	exon	51026985	51028995	0.0	+	.	transcript_id "locus.00000044.4";nPaths "1";locus_id "locus.00000044";type "3p_exon"
chr11	sol	exon	51026985	51030995	0.0	+	.	transcript_id "locus.00000044.2";nPaths "1";locus_id "locus.00000044";type "3p_exon"
chr11	sol	exon	51026985	51030995	0.0	+	.	transcript_id "locus.00000044.5";nPaths "1";locus_id "locus.00000044";type "3p_exon"
chr11	sol	exon	51026985	51031615	0.0	+	.	transcript_id "locus.00000044.0";nPaths "1";locus_id "locus.00000044";type "3p_exon"
chr11	sol	exon	51026985	51031615	0.0	+	.	transcript_id "locus.00000044.3";nPaths "1";locus_id "locus.00000044";type "3p_exon"
chr11	sol	exon	52121048	52121051	0.0	+	.	transcript_id "locus.00000045.0";nPaths "5";locus_id "locus.00000045";type "5p_exon"
chr11	sol	exon	52121048	52121051	0.0	+	.	transcript_id "locus.00000045.1";nPaths "5";locus_id "locus.00000045";type "5p_exon"
chr11	sol	exon	52121048	52121051	0.0	+	.	transcript_id "locus.00000045.2";nPaths "5";locus_id "locus.00000045";type "5p_exon"
chr11	sol	exon	52121048	52121051	0.0	+	.	transcript_id "locus.00000045.3";nPaths "5";locus_id "locus.00000045";type "5p_exon"
chr11	sol	exon	52121048	52121051	0.0	+	.	transcript_id "locus.00000045.4";nPaths "5";locus_id "locus.00000045";type "5p_exon"
chr11	sol	exon	52152270	52156512	0.0	-	.	transcript_id "locus.00000427.13";nPaths "1";locus_id "locus.00000427";type "3p_exon"
chr11	sol	exon	52152270	52156512	0.0	-	.	transcript_id "locus.00000427.1";nPaths "1";locus_id "locus.00000427";type "3p_exon"
chr11	sol	exon	52152270	52156512	0.0	-	.	transcript_id "locus.00000427.5";nPaths "1";locus_id "locus.00000427";type "3p_exon"
chr11	sol	exon	52152270	52156512	0.0	-	.	transcript_id "locus.00000427.9";nPaths "1";locus_id "locus.00000427";type "3p_exon"
chr11	sol	exon	52152760	52156512	0.0	-	.	transcript_id "locus.00000427.0";nPaths "1";locus_id "locus.00000427";type "3p_exon"
chr11	sol	exon	52152760	52156512	0.0	-	.	transcript_id "locus.00000427.12";nPaths "1";locus_id "locus.00000427";type "3p_exon"
chr11	sol	exon	52152760	52156512	0.0	-	.	transcript_id "locus.00000427.4";nPaths "1";locus_id "locus.00000427";type "3p_exon"
chr11	sol	exon	52152760	52156512	0.0	-	.	transcript_id "locus.00000427.8";nPaths "1";locus_id "locus.00000427";type "3p_exon"
chr11	sol	exon	52154160	52156512	0.0	-	.	transcript_id "locus.00000427.11";nPaths "1";locus_id "locus.00000427";type "3p_exon"
chr11	sol	exon	52154160	52156512	0.0	-	.	transcript_id "locus.00000427.15";nPaths "1";locus_id "locus.00000427";type "3p_exon"
chr11	sol	exon	52154160	52156512	0.0	-	.	transcript_id "locus.00000427.3";nPaths "1";locus_id "locus.00000427";type "3p_exon"
chr11	sol	exon	52154160	52156512	0.0	-	.	transcript_id "locus.00000427.7";nPaths "1";locus_id "locus.00000427";type "3p_exon"
chr11	sol	exon	52154880	52156512	0.0	-	.	transcript_id "locus.00000427.10";nPaths "1";locus_id "locus.00000427";type "3p_exon"
chr11	sol	exon	52154880	52156512	0.0	-	.	transcript_id "locus.00000427.14";nPaths "1";locus_id "locus.00000427";type "3p_exon"
chr11	sol	exon	52154880	52156512	0.0	-	.	transcript_id "locus.00000427.2";nPaths "1";locus_id "locus.00000427";type "3p_exon"
chr11	sol	exon	52154880	52156512	0.0	-	.	transcript_id "locus.00000427.6";nPaths "1";locus_id "locus.00000427";type "3p_exon"
chr11	sol	exon	52157777	52159861	0.0	-	.	transcript_id "locus.00000427.0";nPaths "4";locus_id "locus.00000427";type "internal_exon"
chr11	sol	exon	52157777	52159861	0.0	-	.	transcript_id "locus.00000427.10";nPaths "4";locus_id "locus.00000427";type "internal_exon"
chr11	sol	exon	52157777	52159861	0.0	-	.	transcript_id "locus.00000427.11";nPaths "4";locus_id "locus.00000427";type "internal_exon"
chr11	sol	exon	52157777	52159861	0.0	-	.	transcript_id "locus.00000427.12";nPaths "4";locus_id "locus.00000427";type "internal_exon"
chr11	sol	exon	52157777	52159861	0.0	-	.	transcript_id "locus.00000427.13";nPaths "4";locus_id "locus.00000427";type "internal_exon"
chr11	sol	exon	52157777	52159861	0.0	-	.	transcript_id "locus.00000427.14";nPaths "4";locus_id "locus.00000427";type "internal_exon"
chr11	sol	exon	52157777	52159861	0.0	-	.	transcript_id "locus.00000427.15";nPaths "4";locus_id "locus.00000427";type "internal_exon"
chr11	sol	exon	52157777	52159861	0.0	-	.	transcript_id "locus.00000427.1";nPaths "4";locus_id "locus.00000427";type "internal_exon"
chr11	sol	exon	52157777	52159861	0.0	-	.	transcript_id "locus.00000427.2";nPaths "4";locus_id "locus.00000427";type "internal_exon"
chr11	sol	exon	52157777	52159861	0.0	-	.	transcript_id "locus.00000427.3";nPaths "4";locus_id "locus.00000427";type "internal_exon"
chr11	sol	exon	52157777	52159861	0.0	-	.	transcript_id "locus.00000427.4";nPaths "4";locus_id "locus.00000427";type "internal_exon"
chr11	sol	exon	52157777	52159861	0.0	-	.	transcript_id "locus.00000427.5";nPaths "4";locus_id "locus.00000427";type "internal_exon"
chr11	sol	exon	52157777	52159861	0.0	-	.	transcript_id "locus.00000427.6";nPaths "4";locus_id "locus.00000427";type "internal_exon"
chr11	sol	exon	52157777	52159861	0.0	-	.	transcript_id "locus.00000427.7";nPaths "4";locus_id "locus.00000427";type "internal_exon"
chr11	sol	exon	52157777	52159861	0.0	-	.	transcript_id "locus.00000427.8";nPaths "4";locus_id "locus.00000427";type "internal_exon"
chr11	sol	exon	52157777	52159861	0.0	-	.	transcript_id "locus.00000427.9";nPaths "4";locus_id "locus.00000427";type "internal_exon"
chr11	sol	exon	52162224	52163814	0.0	-	.	transcript_id "locus.00000427.0";nPaths "4";locus_id "locus.00000427";type "5p_exon"
chr11	sol	exon	52162224	52163814	0.0	-	.	transcript_id "locus.00000427.1";nPaths "4";locus_id "locus.00000427";type "5p_exon"
chr11	sol	exon	52162224	52163814	0.0	-	.	transcript_id "locus.00000427.2";nPaths "4";locus_id "locus.00000427";type "5p_exon"
chr11	sol	exon	52162224	52163814	0.0	-	.	transcript_id "locus.00000427.3";nPaths "4";locus_id "locus.00000427";type "5p_exon"
chr11	sol	exon	52162224	52167594	0.0	-	.	transcript_id "locus.00000427.10";nPaths "4";locus_id "locus.00000427";type "5p_exon"
chr11	sol	exon	52162224	52167594	0.0	-	.	transcript_id "locus.00000427.11";nPaths "4";locus_id "locus.00000427";type "5p_exon"
chr11	sol	exon	52162224	52167594	0.0	-	.	transcript_id "locus.00000427.8";nPaths "4";locus_id "locus.00000427";type "5p_exon"
chr11	sol	exon	52162224	52167594	0.0	-	.	transcript_id "locus.00000427.9";nPaths "4";locus_id "locus.00000427";type "5p_exon"
chr11	sol	exon	52162224	52168154	0.0	-	.	transcript_id "locus.00000427.12";nPaths "4";locus_id "locus.00000427";type "5p_exon"
chr11	sol	exon	52162224	52168154	0.0	-	.	transcript_id "locus.00000427.13";nPaths "4";locus_id "locus.00000427";type "5p_exon"
chr11	sol	exon	52162224	52168154	0.0	-	.	transcript_id "locus.00000427.14";nPaths "4";locus_id "locus.00000427";type "5p_exon"
chr11	sol	exon	52162224	52168154	0.0	-	.	transcript_id "locus.00000427.15";nPaths "4";locus_id "locus.00000427";type "5p_exon"
chr11	sol	exon	52162224	52168157	0.0	-	.	transcript_id "locus.00000427.4";nPaths "4";locus_id "locus.00000427";type "5p_exon"
chr11	sol	exon	52162224	52168157	0.0	-	.	transcript_id "locus.00000427.5";nPaths "4";locus_id "locus.00000427";type "5p_exon"
chr11	sol	exon	52162224	52168157	0.0	-	.	transcript_id "locus.00000427.6";nPaths "4";locus_id "locus.00000427";type "5p_exon"
chr11	sol	exon	52162224	52168157	0.0	-	.	transcript_id "locus.00000427.7";nPaths "4";locus_id "locus.00000427";type "5p_exon"
chr11	sol	exon	52230120	52232118	0.0	+	.	transcript_id "locus.00000046.0";nPaths "3";locus_id "locus.00000046";type "5p_exon"
chr11	sol	exon	52230120	52232118	0.0	+	.	transcript_id "locus.00000046.1";nPaths "3";locus_id "locus.00000046";type "5p_exon"
chr11	sol	exon	52230120	52232118	0.0	+	.	transcript_id "locus.00000046.2";nPaths "3";locus_id "locus.00000046";type "5p_exon"
chr11	sol	exon	52230120	52232612	0.0	+	.	transcript_id "locus.00000046.3";nPaths "2";locus_id "locus.00000046";type "5p_exon"
chr11	sol	exon	52230120	52232612	0.0	+	.	transcript_id "locus.00000046.4";nPaths "2";locus_id "locus.00000046";type "5p_exon"
chr11	sol	exon	52231690	52232118	0.0	+	.	transcript_id "locus.00000046.7";nPaths "3";locus_id "locus.00000046";type "5p_exon"
chr11	sol	exon	52231690	52232118	0.0	+	.	transcript_id "locus.00000046.8";nPaths "3";locus_id "locus.00000046";type "5p_exon"
chr11	sol	exon	52231690	52232118	0.0	+	.	transcript_id "locus.00000046.9";nPaths "3";locus_id "locus.00000046";type "5p_exon"
chr11	sol	exon	52231690	52232612	0.0	+	.	transcript_id "locus.00000046.5";nPaths "2";locus_id "locus.00000046";type "5p_exon"
chr11	sol	exon	52231690	52232612	0.0	+	.	transcript_id "locus.00000046.6";nPaths "2";locus_id "locus.00000046";type "5p_exon"
chr11	sol	exon	52232029	52232118	0.0	+	.	transcript_id "locus.00000046.12";nPaths "3";locus_id "locus.00000046";type "5p_exon"
chr11	sol	exon	52232029	52232118	0.0	+	.	transcript_id "locus.00000046.13";nPaths "3";locus_id "locus.00000046";type "5p_exon"
chr11	sol	exon	52232029	52232118	0.0	+	.	transcript_id "locus.00000046.14";nPaths "3";locus_id "locus.00000046";type "5p_exon"
chr11	sol	exon	52232029	52232612	0.0	+	.	transcript_id "locus.00000046.10";nPaths "2";locus_id "locus.00000046";type "5p_exon"
chr11	sol	exon	52232029	52232612	0.0	+	.	transcript_id "locus.00000046.11";nPaths "2";locus_id "locus.00000046";type "5p_exon"
chr11	sol	exon	52232030	52232118	0.0	+	.	transcript_id "locus.00000046.15";nPaths "3";locus_id "locus.00000046";type "5p_exon"
chr11	sol	exon	52232030	52232118	0.0	+	.	transcript_id "locus.00000046.16";nPaths "3";locus_id "locus.00000046";type "5p_exon"
chr11	sol	exon	52232030	52232118	0.0	+	.	transcript_id "locus.00000046.17";nPaths "3";locus_id "locus.00000046";type "5p_exon"
chr11	sol	exon	52232030	52232612	0.0	+	.	transcript_id "locus.00000046.18";nPaths "2";locus_id "locus.00000046";type "5p_exon"
chr11	sol	exon	52232030	52232612	0.0	+	.	transcript_id "locus.00000046.19";nPaths "2";locus_id "locus.00000046";type "5p_exon"
chr11	sol	exon	58453696	58455963	0.0	-	.	transcript_id "locus.00000428.0";nPaths "1";locus_id "locus.00000428";type "3p_exon"
chr11	sol	exon	58454126	58455963	0.0	-	.	transcript_id "locus.00000428.1";nPaths "1";locus_id "locus.00000428";type "3p_exon"
chr11	sol	exon	58459214	58459340	0.0	-	.	transcript_id "locus.00000428.0";nPaths "2";locus_id "locus.00000428";type "internal_exon"
chr11	sol	exon	58459214	58459340	0.0	-	.	transcript_id "locus.00000428.1";nPaths "2";locus_id "locus.00000428";type "internal_exon"
chr11	sol	exon	58461853	58462241	0.0	-	.	transcript_id "locus.00000428.0";nPaths "2";locus_id "locus.00000428";type "5p_exon"
chr11	sol	exon	58461853	58462241	0.0	-	.	transcript_id "locus.00000428.1";nPaths "2";locus_id "locus.00000428";type "5p_exon"
chr11	sol	exon	58476551	58478156	0.0	-	.	transcript_id "locus.00000429.1";nPaths "1";locus_id "locus.00000429";type "3p_exon"
chr11	sol	exon	58476551	58478156	0.0	-	.	transcript_id "locus.00000429.3";nPaths "1";locus_id "locus.00000429";type "3p_exon"
chr11	sol	exon	58476561	58478156	0.0	-	.	transcript_id "locus.00000429.0";nPaths "1";locus_id "locus.00000429";type "3p_exon"
chr11	sol	exon	58476561	58478156	0.0	-	.	transcript_id "locus.00000429.2";nPaths "1";locus_id "locus.00000429";type "3p_exon"
chr11	sol	exon	58480381	58481411	0.0	-	.	transcript_id "locus.00000429.2";nPaths "2";locus_id "locus.00000429";type "5p_exon"
chr11	sol	exon	58480381	58481411	0.0	-	.	transcript_id "locus.00000429.3";nPaths "2";locus_id "locus.00000429";type "5p_exon"
chr11	sol	exon	58480381	58481417	0.0	-	.	transcript_id "locus.00000429.0";nPaths "2";locus_id "locus.00000429";type "5p_exon"
chr11	sol	exon	58480381	58481417	0.0	-	.	transcript_id "locus.00000429.1";nPaths "2";locus_id "locus.00000429";type "5p_exon"
chr11	sol	exon	58487940	58490929	0.0	-	.	transcript_id "locus.00000430.1";nPaths "1";locus_id "locus.00000430";type "3p_exon"
chr11	sol	exon	58487940	58490929	0.0	-	.	transcript_id "locus.00000430.3";nPaths "1";locus_id "locus.00000430";type "3p_exon"
chr11	sol	exon	58487950	58490929	0.0	-	.	transcript_id "locus.00000430.0";nPaths "1";locus_id "locus.00000430";type "3p_exon"
chr11	sol	exon	58487950	58490929	0.0	-	.	transcript_id "locus.00000430.2";nPaths "1";locus_id "locus.00000430";type "3p_exon"
chr11	sol	exon	58492110	58492500	0.0	-	.	transcript_id "locus.00000430.2";nPaths "2";locus_id "locus.00000430";type "5p_exon"
chr11	sol	exon	58492110	58492500	0.0	-	.	transcript_id "locus.00000430.3";nPaths "2";locus_id "locus.00000430";type "5p_exon"
chr11	sol	exon	58492110	58492646	0.0	-	.	transcript_id "locus.00000430.0";nPaths "2";locus_id "locus.00000430";type "5p_exon"
chr11	sol	exon	58492110	58492646	0.0	-	.	transcript_id "locus.00000430.1";nPaths "2";locus_id "locus.00000430";type "5p_exon"
chr11	sol	exon	58527186	58529993	0.0	-	.	transcript_id "locus.00000431.1";nPaths "1";locus_id "locus.00000431";type "3p_exon"
chr11	sol	exon	58527556	58529993	0.0	-	.	transcript_id "locus.00000431.0";nPaths "1";locus_id "locus.00000431";type "3p_exon"
chr11	sol	exon	58528756	58529993	0.0	-	.	transcript_id "locus.00000431.3";nPaths "1";locus_id "locus.00000431";type "3p_exon"
chr11	sol	exon	58529576	58529993	0.0	-	.	transcript_id "locus.00000431.2";nPaths "1";locus_id "locus.00000431";type "3p_exon"
chr11	sol	exon	58534809	58534895	0.0	-	.	transcript_id "locus.00000431.0";nPaths "4";locus_id "locus.00000431";type "5p_exon"
chr11	sol	exon	58534809	58534895	0.0	-	.	transcript_id "locus.00000431.1";nPaths "4";locus_id "locus.00000431";type "5p_exon"
chr11	sol	exon	58534809	58534895	0.0	-	.	transcript_id "locus.00000431.2";nPaths "4";locus_id "locus.00000431";type "5p_exon"
chr11	sol	exon	58534809	58534895	0.0	-	.	transcript_id "locus.00000431.3";nPaths "4";locus_id "locus.00000431";type "5p_exon"
chr11	sol	exon	58539379	58543483	0.0	-	.	transcript_id "locus.00000432.1";nPaths "1";locus_id "locus.00000432";type "3p_exon"
chr11	sol	exon	58539379	58543483	0.0	-	.	transcript_id "locus.00000432.5";nPaths "1";locus_id "locus.00000432";type "3p_exon"
chr11	sol	exon	58539889	58543483	0.0	-	.	transcript_id "locus.00000432.0";nPaths "1";locus_id "locus.00000432";type "3p_exon"
chr11	sol	exon	58539889	58543483	0.0	-	.	transcript_id "locus.00000432.4";nPaths "1";locus_id "locus.00000432";type "3p_exon"
chr11	sol	exon	58541109	58543483	0.0	-	.	transcript_id "locus.00000432.3";nPaths "1";locus_id "locus.00000432";type "3p_exon"
chr11	sol	exon	58541109	58543483	0.0	-	.	transcript_id "locus.00000432.7";nPaths "1";locus_id "locus.00000432";type "3p_exon"
chr11	sol	exon	58542149	58543483	0.0	-	.	transcript_id "locus.00000432.2";nPaths "1";locus_id "locus.00000432";type "3p_exon"
chr11	sol	exon	58542149	58543483	0.0	-	.	transcript_id "locus.00000432.6";nPaths "1";locus_id "locus.00000432";type "3p_exon"
chr11	sol	exon	58544189	58544345	0.0	-	.	transcript_id "locus.00000432.0";nPaths "4";locus_id "locus.00000432";type "internal_exon"
chr11	sol	exon	58544189	58544345	0.0	-	.	transcript_id "locus.00000432.1";nPaths "4";locus_id "locus.00000432";type "internal_exon"
chr11	sol	exon	58544189	58544345	0.0	-	.	transcript_id "locus.00000432.2";nPaths "4";locus_id "locus.00000432";type "internal_exon"
chr11	sol	exon	58544189	58544345	0.0	-	.	transcript_id "locus.00000432.3";nPaths "4";locus_id "locus.00000432";type "internal_exon"
chr11	sol	exon	58544189	58544345	0.0	-	.	transcript_id "locus.00000432.4";nPaths "4";locus_id "locus.00000432";type "internal_exon"
chr11	sol	exon	58544189	58544345	0.0	-	.	transcript_id "locus.00000432.5";nPaths "4";locus_id "locus.00000432";type "internal_exon"
chr11	sol	exon	58544189	58544345	0.0	-	.	transcript_id "locus.00000432.6";nPaths "4";locus_id "locus.00000432";type "internal_exon"
chr11	sol	exon	58544189	58544345	0.0	-	.	transcript_id "locus.00000432.7";nPaths "4";locus_id "locus.00000432";type "internal_exon"
chr11	sol	exon	58544833	58544940	0.0	-	.	transcript_id "locus.00000432.0";nPaths "4";locus_id "locus.00000432";type "internal_exon"
chr11	sol	exon	58544833	58544940	0.0	-	.	transcript_id "locus.00000432.1";nPaths "4";locus_id "locus.00000432";type "internal_exon"
chr11	sol	exon	58544833	58544940	0.0	-	.	transcript_id "locus.00000432.2";nPaths "4";locus_id "locus.00000432";type "internal_exon"
chr11	sol	exon	58544833	58544940	0.0	-	.	transcript_id "locus.00000432.3";nPaths "4";locus_id "locus.00000432";type "internal_exon"
chr11	sol	exon	58544833	58544940	0.0	-	.	transcript_id "locus.00000432.4";nPaths "4";locus_id "locus.00000432";type "internal_exon"
chr11	sol	exon	58544833	58544940	0.0	-	.	transcript_id "locus.00000432.5";nPaths "4";locus_id "locus.00000432";type "internal_exon"
chr11	sol	exon	58544833	58544940	0.0	-	.	transcript_id "locus.00000432.6";nPaths "4";locus_id "locus.00000432";type "internal_exon"
chr11	sol	exon	58544833	58544940	0.0	-	.	transcript_id "locus.00000432.7";nPaths "4";locus_id "locus.00000432";type "internal_exon"
chr11	sol	exon	58546319	58546409	0.0	-	.	transcript_id "locus.00000432.4";nPaths "4";locus_id "locus.00000432";type "5p_exon"
chr11	sol	exon	58546319	58546409	0.0	-	.	transcript_id "locus.00000432.5";nPaths "4";locus_id "locus.00000432";type "5p_exon"
chr11	sol	exon	58546319	58546409	0.0	-	.	transcript_id "locus.00000432.6";nPaths "4";locus_id "locus.00000432";type "5p_exon"
chr11	sol	exon	58546319	58546409	0.0	-	.	transcript_id "locus.00000432.7";nPaths "4";locus_id "locus.00000432";type "5p_exon"
chr11	sol	exon	58546319	58548656	0.0	-	.	transcript_id "locus.00000432.0";nPaths "4";locus_id "locus.00000432";type "5p_exon"
chr11	sol	exon	58546319	58548656	0.0	-	.	transcript_id "locus.00000432.1";nPaths "4";locus_id "locus.00000432";type "5p_exon"
chr11	sol	exon	58546319	58548656	0.0	-	.	transcript_id "locus.00000432.2";nPaths "4";locus_id "locus.00000432";type "5p_exon"
chr11	sol	exon	58546319	58548656	0.0	-	.	transcript_id "locus.00000432.3";nPaths "4";locus_id "locus.00000432";type "5p_exon"
chr11	sol	exon	58550813	58552264	0.0	-	.	transcript_id "locus.00000433.15";nPaths "1";locus_id "locus.00000433";type "3p_exon"
chr11	sol	exon	58550813	58552264	0.0	-	.	transcript_id "locus.00000433.17";nPaths "1";locus_id "locus.00000433";type "3p_exon"
chr11	sol	exon	58550813	58552264	0.0	-	.	transcript_id "locus.00000433.19";nPaths "1";locus_id "locus.00000433";type "3p_exon"
chr11	sol	exon	58550813	58552264	0.0	-	.	transcript_id "locus.00000433.1";nPaths "1";locus_id "locus.00000433";type "3p_exon"
chr11	sol	exon	58550813	58552264	0.0	-	.	transcript_id "locus.00000433.25";nPaths "1";locus_id "locus.00000433";type "3p_exon"
chr11	sol	exon	58550813	58552264	0.0	-	.	transcript_id "locus.00000433.27";nPaths "1";locus_id "locus.00000433";type "3p_exon"
chr11	sol	exon	58550813	58552264	0.0	-	.	transcript_id "locus.00000433.3";nPaths "1";locus_id "locus.00000433";type "3p_exon"
chr11	sol	exon	58550813	58552264	0.0	-	.	transcript_id "locus.00000433.5";nPaths "1";locus_id "locus.00000433";type "3p_exon"
chr11	sol	exon	58550813	58552264	0.0	-	.	transcript_id "locus.00000433.7";nPaths "1";locus_id "locus.00000433";type "3p_exon"
chr11	sol	exon	58550813	58552264	0.0	-	.	transcript_id "locus.00000433.9";nPaths "1";locus_id "locus.00000433";type "3p_exon"
chr11	sol	exon	58550883	58552264	0.0	-	.	transcript_id "locus.00000433.0";nPaths "1";locus_id "locus.00000433";type "3p_exon"
chr11	sol	exon	58550883	58552264	0.0	-	.	transcript_id "locus.00000433.14";nPaths "1";locus_id "locus.00000433";type "3p_exon"
chr11	sol	exon	58550883	58552264	0.0	-	.	transcript_id "locus.00000433.16";nPaths "1";locus_id "locus.00000433";type "3p_exon"
chr11	sol	exon	58550883	58552264	0.0	-	.	transcript_id "locus.00000433.18";nPaths "1";locus_id "locus.00000433";type "3p_exon"
chr11	sol	exon	58550883	58552264	0.0	-	.	transcript_id "locus.00000433.24";nPaths "1";locus_id "locus.00000433";type "3p_exon"
chr11	sol	exon	58550883	58552264	0.0	-	.	transcript_id "locus.00000433.26";nPaths "1";locus_id "locus.00000433";type "3p_exon"
chr11	sol	exon	58550883	58552264	0.0	-	.	transcript_id "locus.00000433.2";nPaths "1";locus_id "locus.00000433";type "3p_exon"
chr11	sol	exon	58550883	58552264	0.0	-	.	transcript_id "locus.00000433.4";nPaths "1";locus_id "locus.00000433";type "3p_exon"
chr11	sol	exon	58550883	58552264	0.0	-	.	transcript_id "locus.00000433.6";nPaths "1";locus_id "locus.00000433";type "3p_exon"
chr11	sol	exon	58550883	58552264	0.0	-	.	transcript_id "locus.00000433.8";nPaths "1";locus_id "locus.00000433";type "3p_exon"
chr11	sol	exon	58553427	58553584	0.0	-	.	transcript_id "locus.00000433.16";nPaths "2";locus_id "locus.00000433";type "internal_exon"
chr11	sol	exon	58553427	58553584	0.0	-	.	transcript_id "locus.00000433.17";nPaths "2";locus_id "locus.00000433";type "internal_exon"
chr11	sol	exon	58553427	58553584	0.0	-	.	transcript_id "locus.00000433.18";nPaths "2";locus_id "locus.00000433";type "internal_exon"
chr11	sol	exon	58553427	58553584	0.0	-	.	transcript_id "locus.00000433.19";nPaths "2";locus_id "locus.00000433";type "internal_exon"
chr11	sol	exon	58553427	58553584	0.0	-	.	transcript_id "locus.00000433.26";nPaths "2";locus_id "locus.00000433";type "internal_exon"
chr11	sol	exon	58553427	58553584	0.0	-	.	transcript_id "locus.00000433.27";nPaths "2";locus_id "locus.00000433";type "internal_exon"
chr11	sol	exon	58553427	58553584	0.0	-	.	transcript_id "locus.00000433.2";nPaths "2";locus_id "locus.00000433";type "internal_exon"
chr11	sol	exon	58553427	58553584	0.0	-	.	transcript_id "locus.00000433.3";nPaths "2";locus_id "locus.00000433";type "internal_exon"
chr11	sol	exon	58553427	58553584	0.0	-	.	transcript_id "locus.00000433.6";nPaths "2";locus_id "locus.00000433";type "internal_exon"
chr11	sol	exon	58553427	58553584	0.0	-	.	transcript_id "locus.00000433.7";nPaths "2";locus_id "locus.00000433";type "internal_exon"
chr11	sol	exon	58553427	58553584	0.0	-	.	transcript_id "locus.00000433.8";nPaths "2";locus_id "locus.00000433";type "internal_exon"
chr11	sol	exon	58553427	58553584	0.0	-	.	transcript_id "locus.00000433.9";nPaths "2";locus_id "locus.00000433";type "internal_exon"
chr11	sol	exon	58553427	58554184	0.0	-	.	transcript_id "locus.00000433.0";nPaths "2";locus_id "locus.00000433";type "internal_exon"
chr11	sol	exon	58553427	58554184	0.0	-	.	transcript_id "locus.00000433.14";nPaths "2";locus_id "locus.00000433";type "internal_exon"
chr11	sol	exon	58553427	58554184	0.0	-	.	transcript_id "locus.00000433.15";nPaths "2";locus_id "locus.00000433";type "internal_exon"
chr11	sol	exon	58553427	58554184	0.0	-	.	transcript_id "locus.00000433.1";nPaths "2";locus_id "locus.00000433";type "internal_exon"
chr11	sol	exon	58553427	58554184	0.0	-	.	transcript_id "locus.00000433.24";nPaths "2";locus_id "locus.00000433";type "internal_exon"
chr11	sol	exon	58553427	58554184	0.0	-	.	transcript_id "locus.00000433.25";nPaths "2";locus_id "locus.00000433";type "internal_exon"
chr11	sol	exon	58553427	58554184	0.0	-	.	transcript_id "locus.00000433.4";nPaths "2";locus_id "locus.00000433";type "internal_exon"
chr11	sol	exon	58553427	58554184	0.0	-	.	transcript_id "locus.00000433.5";nPaths "2";locus_id "locus.00000433";type "internal_exon"
chr11	sol	exon	58554594	58554642	0.0	-	.	transcript_id "locus.00000433.0";nPaths "4";locus_id "locus.00000433";type "internal_exon"
chr11	sol	exon	58554594	58554642	0.0	-	.	transcript_id "locus.00000433.14";nPaths "4";locus_id "locus.00000433";type "internal_exon"
chr11	sol	exon	58554594	58554642	0.0	-	.	transcript_id "locus.00000433.15";nPaths "4";locus_id "locus.00000433";type "internal_exon"
chr11	sol	exon	58554594	58554642	0.0	-	.	transcript_id "locus.00000433.16";nPaths "4";locus_id "locus.00000433";type "internal_exon"
chr11	sol	exon	58554594	58554642	0.0	-	.	transcript_id "locus.00000433.17";nPaths "4";locus_id "locus.00000433";type "internal_exon"
chr11	sol	exon	58554594	58554642	0.0	-	.	transcript_id "locus.00000433.1";nPaths "4";locus_id "locus.00000433";type "internal_exon"
chr11	sol	exon	58554594	58554642	0.0	-	.	transcript_id "locus.00000433.24";nPaths "4";locus_id "locus.00000433";type "internal_exon"
chr11	sol	exon	58554594	58554642	0.0	-	.	transcript_id "locus.00000433.25";nPaths "4";locus_id "locus.00000433";type "internal_exon"
chr11	sol	exon	58554594	58554642	0.0	-	.	transcript_id "locus.00000433.26";nPaths "4";locus_id "locus.00000433";type "internal_exon"
chr11	sol	exon	58554594	58554642	0.0	-	.	transcript_id "locus.00000433.27";nPaths "4";locus_id "locus.00000433";type "internal_exon"
chr11	sol	exon	58554594	58554642	0.0	-	.	transcript_id "locus.00000433.2";nPaths "4";locus_id "locus.00000433";type "internal_exon"
chr11	sol	exon	58554594	58554642	0.0	-	.	transcript_id "locus.00000433.3";nPaths "4";locus_id "locus.00000433";type "internal_exon"
chr11	sol	exon	58554594	58554642	0.0	-	.	transcript_id "locus.00000433.4";nPaths "4";locus_id "locus.00000433";type "internal_exon"
chr11	sol	exon	58554594	58554642	0.0	-	.	transcript_id "locus.00000433.5";nPaths "4";locus_id "locus.00000433";type "internal_exon"
chr11	sol	exon	58554594	58554642	0.0	-	.	transcript_id "locus.00000433.6";nPaths "4";locus_id "locus.00000433";type "internal_exon"
chr11	sol	exon	58554594	58554642	0.0	-	.	transcript_id "locus.00000433.7";nPaths "4";locus_id "locus.00000433";type "internal_exon"
chr11	sol	exon	58555605	58555635	0.0	-	.	transcript_id "locus.00000433.4";nPaths "4";locus_id "locus.00000433";type "5p_exon"
chr11	sol	exon	58555605	58555635	0.0	-	.	transcript_id "locus.00000433.5";nPaths "4";locus_id "locus.00000433";type "5p_exon"
chr11	sol	exon	58555605	58555635	0.0	-	.	transcript_id "locus.00000433.6";nPaths "4";locus_id "locus.00000433";type "5p_exon"
chr11	sol	exon	58555605	58555635	0.0	-	.	transcript_id "locus.00000433.7";nPaths "4";locus_id "locus.00000433";type "5p_exon"
chr11	sol	exon	58555605	58555945	0.0	-	.	transcript_id "locus.00000433.0";nPaths "4";locus_id "locus.00000433";type "5p_exon"
chr11	sol	exon	58555605	58555945	0.0	-	.	transcript_id "locus.00000433.1";nPaths "4";locus_id "locus.00000433";type "5p_exon"
chr11	sol	exon	58555605	58555945	0.0	-	.	transcript_id "locus.00000433.2";nPaths "4";locus_id "locus.00000433";type "5p_exon"
chr11	sol	exon	58555605	58555945	0.0	-	.	transcript_id "locus.00000433.3";nPaths "4";locus_id "locus.00000433";type "5p_exon"
chr11	sol	exon	58565452	58567474	0.0	-	.	transcript_id "locus.00000433.12";nPaths "1";locus_id "locus.00000433";type "3p_exon"
chr11	sol	exon	58565452	58567474	0.0	-	.	transcript_id "locus.00000433.22";nPaths "1";locus_id "locus.00000433";type "3p_exon"
chr11	sol	exon	58565452	58568197	0.0	-	.	transcript_id "locus.00000433.11";nPaths "1";locus_id "locus.00000433";type "3p_exon"
chr11	sol	exon	58565452	58568197	0.0	-	.	transcript_id "locus.00000433.21";nPaths "1";locus_id "locus.00000433";type "3p_exon"
chr11	sol	exon	58565862	58567474	0.0	-	.	transcript_id "locus.00000433.13";nPaths "1";locus_id "locus.00000433";type "3p_exon"
chr11	sol	exon	58565862	58567474	0.0	-	.	transcript_id "locus.00000433.23";nPaths "1";locus_id "locus.00000433";type "3p_exon"
chr11	sol	exon	58565862	58568197	0.0	-	.	transcript_id "locus.00000433.10";nPaths "1";locus_id "locus.00000433";type "3p_exon"
chr11	sol	exon	58565862	58568197	0.0	-	.	transcript_id "locus.00000433.20";nPaths "1";locus_id "locus.00000433";type "3p_exon"
chr11	sol	exon	58568707	58568804	0.0	-	.	transcript_id "locus.00000433.10";nPaths "6";locus_id "locus.00000433";type "internal_exon"
chr11	sol	exon	58568707	58568804	0.0	-	.	transcript_id "locus.00000433.11";nPaths "6";locus_id "locus.00000433";type "internal_exon"
chr11	sol	exon	58568707	58568804	0.0	-	.	transcript_id "locus.00000433.12";nPaths "6";locus_id "locus.00000433";type "internal_exon"
chr11	sol	exon	58568707	58568804	0.0	-	.	transcript_id "locus.00000433.13";nPaths "6";locus_id "locus.00000433";type "internal_exon"
chr11	sol	exon	58568707	58568804	0.0	-	.	transcript_id "locus.00000433.18";nPaths "6";locus_id "locus.00000433";type "internal_exon"
chr11	sol	exon	58568707	58568804	0.0	-	.	transcript_id "locus.00000433.19";nPaths "6";locus_id "locus.00000433";type "internal_exon"
chr11	sol	exon	58568707	58568804	0.0	-	.	transcript_id "locus.00000433.20";nPaths "6";locus_id "locus.00000433";type "internal_exon"
chr11	sol	exon	58568707	58568804	0.0	-	.	transcript_id "locus.00000433.21";nPaths "6";locus_id "locus.00000433";type "internal_exon"
chr11	sol	exon	58568707	58568804	0.0	-	.	transcript_id "locus.00000433.22";nPaths "6";locus_id "locus.00000433";type "internal_exon"
chr11	sol	exon	58568707	58568804	0.0	-	.	transcript_id "locus.00000433.23";nPaths "6";locus_id "locus.00000433";type "internal_exon"
chr11	sol	exon	58568707	58568804	0.0	-	.	transcript_id "locus.00000433.8";nPaths "6";locus_id "locus.00000433";type "internal_exon"
chr11	sol	exon	58568707	58568804	0.0	-	.	transcript_id "locus.00000433.9";nPaths "6";locus_id "locus.00000433";type "internal_exon"
chr11	sol	exon	58570529	58570559	0.0	-	.	transcript_id "locus.00000433.18";nPaths "10";locus_id "locus.00000433";type "5p_exon"
chr11	sol	exon	58570529	58570559	0.0	-	.	transcript_id "locus.00000433.19";nPaths "10";locus_id "locus.00000433";type "5p_exon"
chr11	sol	exon	58570529	58570559	0.0	-	.	transcript_id "locus.00000433.20";nPaths "10";locus_id "locus.00000433";type "5p_exon"
chr11	sol	exon	58570529	58570559	0.0	-	.	transcript_id "locus.00000433.21";nPaths "10";locus_id "locus.00000433";type "5p_exon"
chr11	sol	exon	58570529	58570559	0.0	-	.	transcript_id "locus.00000433.22";nPaths "10";locus_id "locus.00000433";type "5p_exon"
chr11	sol	exon	58570529	58570559	0.0	-	.	transcript_id "locus.00000433.23";nPaths "10";locus_id "locus.00000433";type "5p_exon"
chr11	sol	exon	58570529	58570559	0.0	-	.	transcript_id "locus.00000433.24";nPaths "10";locus_id "locus.00000433";type "5p_exon"
chr11	sol	exon	58570529	58570559	0.0	-	.	transcript_id "locus.00000433.25";nPaths "10";locus_id "locus.00000433";type "5p_exon"
chr11	sol	exon	58570529	58570559	0.0	-	.	transcript_id "locus.00000433.26";nPaths "10";locus_id "locus.00000433";type "5p_exon"
chr11	sol	exon	58570529	58570559	0.0	-	.	transcript_id "locus.00000433.27";nPaths "10";locus_id "locus.00000433";type "5p_exon"
chr11	sol	exon	58570529	58570776	0.0	-	.	transcript_id "locus.00000433.10";nPaths "10";locus_id "locus.00000433";type "5p_exon"
chr11	sol	exon	58570529	58570776	0.0	-	.	transcript_id "locus.00000433.11";nPaths "10";locus_id "locus.00000433";type "5p_exon"
chr11	sol	exon	58570529	58570776	0.0	-	.	transcript_id "locus.00000433.12";nPaths "10";locus_id "locus.00000433";type "5p_exon"
chr11	sol	exon	58570529	58570776	0.0	-	.	transcript_id "locus.00000433.13";nPaths "10";locus_id "locus.00000433";type "5p_exon"
chr11	sol	exon	58570529	58570776	0.0	-	.	transcript_id "locus.00000433.14";nPaths "10";locus_id "locus.00000433";type "5p_exon"
chr11	sol	exon	58570529	58570776	0.0	-	.	transcript_id "locus.00000433.15";nPaths "10";locus_id "locus.00000433";type "5p_exon"
chr11	sol	exon	58570529	58570776	0.0	-	.	transcript_id "locus.00000433.16";nPaths "10";locus_id "locus.00000433";type "5p_exon"
chr11	sol	exon	58570529	58570776	0.0	-	.	transcript_id "locus.00000433.17";nPaths "10";locus_id "locus.00000433";type "5p_exon"
chr11	sol	exon	58570529	58570776	0.0	-	.	transcript_id "locus.00000433.8";nPaths "10";locus_id "locus.00000433";type "5p_exon"
chr11	sol	exon	58570529	58570776	0.0	-	.	transcript_id "locus.00000433.9";nPaths "10";locus_id "locus.00000433";type "5p_exon"
chr11	sol	exon	58577752	58577849	0.0	+	.	transcript_id "locus.00000047.0";nPaths "3";locus_id "locus.00000047";type "5p_exon"
chr11	sol	exon	58577752	58577849	0.0	+	.	transcript_id "locus.00000047.1";nPaths "3";locus_id "locus.00000047";type "5p_exon"
chr11	sol	exon	58577752	58577849	0.0	+	.	transcript_id "locus.00000047.2";nPaths "3";locus_id "locus.00000047";type "5p_exon"
chr11	sol	exon	58577762	58577849	0.0	+	.	transcript_id "locus.00000047.3";nPaths "3";locus_id "locus.00000047";type "5p_exon"
chr11	sol	exon	58577762	58577849	0.0	+	.	transcript_id "locus.00000047.4";nPaths "3";locus_id "locus.00000047";type "5p_exon"
chr11	sol	exon	58577762	58577849	0.0	+	.	transcript_id "locus.00000047.5";nPaths "3";locus_id "locus.00000047";type "5p_exon"
chr11	sol	exon	58580837	58581167	0.0	+	.	transcript_id "locus.00000047.2";nPaths "1";locus_id "locus.00000047";type "3p_exon"
chr11	sol	exon	58580837	58581167	0.0	+	.	transcript_id "locus.00000047.5";nPaths "1";locus_id "locus.00000047";type "3p_exon"
chr11	sol	exon	58580837	58582367	0.0	+	.	transcript_id "locus.00000047.0";nPaths "1";locus_id "locus.00000047";type "3p_exon"
chr11	sol	exon	58580837	58582367	0.0	+	.	transcript_id "locus.00000047.3";nPaths "1";locus_id "locus.00000047";type "3p_exon"
chr11	sol	exon	58580837	58582376	0.0	+	.	transcript_id "locus.00000047.1";nPaths "1";locus_id "locus.00000047";type "3p_exon"
chr11	sol	exon	58580837	58582376	0.0	+	.	transcript_id "locus.00000047.4";nPaths "1";locus_id "locus.00000047";type "3p_exon"
chr11	sol	exon	58595099	58595466	0.0	+	.	transcript_id "locus.00000048.0";nPaths "2";locus_id "locus.00000048";type "5p_exon"
chr11	sol	exon	58595099	58595466	0.0	+	.	transcript_id "locus.00000048.1";nPaths "2";locus_id "locus.00000048";type "5p_exon"
chr11	sol	exon	58595109	58595466	0.0	+	.	transcript_id "locus.00000048.2";nPaths "2";locus_id "locus.00000048";type "5p_exon"
chr11	sol	exon	58595109	58595466	0.0	+	.	transcript_id "locus.00000048.3";nPaths "2";locus_id "locus.00000048";type "5p_exon"
chr11	sol	exon	58597427	58600777	0.0	+	.	transcript_id "locus.00000048.0";nPaths "1";locus_id "locus.00000048";type "3p_exon"
chr11	sol	exon	58597427	58600777	0.0	+	.	transcript_id "locus.00000048.2";nPaths "1";locus_id "locus.00000048";type "3p_exon"
chr11	sol	exon	58597427	58600778	0.0	+	.	transcript_id "locus.00000048.1";nPaths "1";locus_id "locus.00000048";type "3p_exon"
chr11	sol	exon	58597427	58600778	0.0	+	.	transcript_id "locus.00000048.3";nPaths "1";locus_id "locus.00000048";type "3p_exon"
chr11	sol	exon	58659348	58660053	0.0	+	.	transcript_id "locus.00000049.0";nPaths "3";locus_id "locus.00000049";type "5p_exon"
chr11	sol	exon	58659348	58660053	0.0	+	.	transcript_id "locus.00000049.1";nPaths "3";locus_id "locus.00000049";type "5p_exon"
chr11	sol	exon	58659348	58660053	0.0	+	.	transcript_id "locus.00000049.2";nPaths "3";locus_id "locus.00000049";type "5p_exon"
chr11	sol	exon	58659538	58660053	0.0	+	.	transcript_id "locus.00000049.3";nPaths "3";locus_id "locus.00000049";type "5p_exon"
chr11	sol	exon	58659538	58660053	0.0	+	.	transcript_id "locus.00000049.4";nPaths "3";locus_id "locus.00000049";type "5p_exon"
chr11	sol	exon	58659538	58660053	0.0	+	.	transcript_id "locus.00000049.5";nPaths "3";locus_id "locus.00000049";type "5p_exon"
chr11	sol	exon	58661758	58661884	0.0	+	.	transcript_id "locus.00000049.0";nPaths "3";locus_id "locus.00000049";type "internal_exon"
chr11	sol	exon	58661758	58661884	0.0	+	.	transcript_id "locus.00000049.1";nPaths "3";locus_id "locus.00000049";type "internal_exon"
chr11	sol	exon	58661758	58661884	0.0	+	.	transcript_id "locus.00000049.2";nPaths "3";locus_id "locus.00000049";type "internal_exon"
chr11	sol	exon	58661758	58661884	0.0	+	.	transcript_id "locus.00000049.3";nPaths "3";locus_id "locus.00000049";type "internal_exon"
chr11	sol	exon	58661758	58661884	0.0	+	.	transcript_id "locus.00000049.4";nPaths "3";locus_id "locus.00000049";type "internal_exon"
chr11	sol	exon	58661758	58661884	0.0	+	.	transcript_id "locus.00000049.5";nPaths "3";locus_id "locus.00000049";type "internal_exon"
chr11	sol	exon	58663584	58663870	0.0	+	.	transcript_id "locus.00000049.6";nPaths "3";locus_id "locus.00000049";type "5p_exon"
chr11	sol	exon	58663584	58663870	0.0	+	.	transcript_id "locus.00000049.7";nPaths "3";locus_id "locus.00000049";type "5p_exon"
chr11	sol	exon	58663584	58663870	0.0	+	.	transcript_id "locus.00000049.8";nPaths "3";locus_id "locus.00000049";type "5p_exon"
chr11	sol	exon	58663594	58663870	0.0	+	.	transcript_id "locus.00000049.10";nPaths "3";locus_id "locus.00000049";type "5p_exon"
chr11	sol	exon	58663594	58663870	0.0	+	.	transcript_id "locus.00000049.11";nPaths "3";locus_id "locus.00000049";type "5p_exon"
chr11	sol	exon	58663594	58663870	0.0	+	.	transcript_id "locus.00000049.9";nPaths "3";locus_id "locus.00000049";type "5p_exon"
chr11	sol	exon	58664376	58664500	0.0	+	.	transcript_id "locus.00000049.0";nPaths "3";locus_id "locus.00000049";type "internal_exon"
chr11	sol	exon	58664376	58664500	0.0	+	.	transcript_id "locus.00000049.10";nPaths "3";locus_id "locus.00000049";type "internal_exon"
chr11	sol	exon	58664376	58664500	0.0	+	.	transcript_id "locus.00000049.11";nPaths "3";locus_id "locus.00000049";type "internal_exon"
chr11	sol	exon	58664376	58664500	0.0	+	.	transcript_id "locus.00000049.1";nPaths "3";locus_id "locus.00000049";type "internal_exon"
chr11	sol	exon	58664376	58664500	0.0	+	.	transcript_id "locus.00000049.2";nPaths "3";locus_id "locus.00000049";type "internal_exon"
chr11	sol	exon	58664376	58664500	0.0	+	.	transcript_id "locus.00000049.3";nPaths "3";locus_id "locus.00000049";type "internal_exon"
chr11	sol	exon	58664376	58664500	0.0	+	.	transcript_id "locus.00000049.4";nPaths "3";locus_id "locus.00000049";type "internal_exon"
chr11	sol	exon	58664376	58664500	0.0	+	.	transcript_id "locus.00000049.5";nPaths "3";locus_id "locus.00000049";type "internal_exon"
chr11	sol	exon	58664376	58664500	0.0	+	.	transcript_id "locus.00000049.6";nPaths "3";locus_id "locus.00000049";type "internal_exon"
chr11	sol	exon	58664376	58664500	0.0	+	.	transcript_id "locus.00000049.7";nPaths "3";locus_id "locus.00000049";type "internal_exon"
chr11	sol	exon	58664376	58664500	0.0	+	.	transcript_id "locus.00000049.8";nPaths "3";locus_id "locus.00000049";type "internal_exon"
chr11	sol	exon	58664376	58664500	0.0	+	.	transcript_id "locus.00000049.9";nPaths "3";locus_id "locus.00000049";type "internal_exon"
chr11	sol	exon	58665550	58667340	0.0	+	.	transcript_id "locus.00000049.11";nPaths "1";locus_id "locus.00000049";type "3p_exon"
chr11	sol	exon	58665550	58667340	0.0	+	.	transcript_id "locus.00000049.2";nPaths "1";locus_id "locus.00000049";type "3p_exon"
chr11	sol	exon	58665550	58667340	0.0	+	.	transcript_id "locus.00000049.5";nPaths "1";locus_id "locus.00000049";type "3p_exon"
chr11	sol	exon	58665550	58667340	0.0	+	.	transcript_id "locus.00000049.8";nPaths "1";locus_id "locus.00000049";type "3p_exon"
chr11	sol	exon	58665550	58669360	0.0	+	.	transcript_id "locus.00000049.0";nPaths "1";locus_id "locus.00000049";type "3p_exon"
chr11	sol	exon	58665550	58669360	0.0	+	.	transcript_id "locus.00000049.3";nPaths "1";locus_id "locus.00000049";type "3p_exon"
chr11	sol	exon	58665550	58669360	0.0	+	.	transcript_id "locus.00000049.6";nPaths "1";locus_id "locus.00000049";type "3p_exon"
chr11	sol	exon	58665550	58669360	0.0	+	.	transcript_id "locus.00000049.9";nPaths "1";locus_id "locus.00000049";type "3p_exon"
chr11	sol	exon	58665550	58669497	0.0	+	.	transcript_id "locus.00000049.10";nPaths "1";locus_id "locus.00000049";type "3p_exon"
chr11	sol	exon	58665550	58669497	0.0	+	.	transcript_id "locus.00000049.1";nPaths "1";locus_id "locus.00000049";type "3p_exon"
chr11	sol	exon	58665550	58669497	0.0	+	.	transcript_id "locus.00000049.4";nPaths "1";locus_id "locus.00000049";type "3p_exon"
chr11	sol	exon	58665550	58669497	0.0	+	.	transcript_id "locus.00000049.7";nPaths "1";locus_id "locus.00000049";type "3p_exon"
chr11	sol	exon	58699162	58699766	0.0	+	.	transcript_id "locus.00000050.0";nPaths "2";locus_id "locus.00000050";type "5p_exon"
chr11	sol	exon	58699162	58699766	0.0	+	.	transcript_id "locus.00000050.1";nPaths "2";locus_id "locus.00000050";type "5p_exon"
chr11	sol	exon	58699172	58699766	0.0	+	.	transcript_id "locus.00000050.2";nPaths "2";locus_id "locus.00000050";type "5p_exon"
chr11	sol	exon	58699172	58699766	0.0	+	.	transcript_id "locus.00000050.3";nPaths "2";locus_id "locus.00000050";type "5p_exon"
chr11	sol	exon	58701578	58703468	0.0	+	.	transcript_id "locus.00000050.1";nPaths "1";locus_id "locus.00000050";type "3p_exon"
chr11	sol	exon	58701578	58703468	0.0	+	.	transcript_id "locus.00000050.3";nPaths "1";locus_id "locus.00000050";type "3p_exon"
chr11	sol	exon	58701578	58703471	0.0	+	.	transcript_id "locus.00000050.0";nPaths "1";locus_id "locus.00000050";type "3p_exon"
chr11	sol	exon	58701578	58703471	0.0	+	.	transcript_id "locus.00000050.2";nPaths "1";locus_id "locus.00000050";type "3p_exon"
chr11	sol	exon	58716749	58721109	0.0	-	.	transcript_id "locus.00000434.1";nPaths "1";locus_id "locus.00000434";type "3p_exon"
chr11	sol	exon	58716749	58721109	0.0	-	.	transcript_id "locus.00000434.5";nPaths "1";locus_id "locus.00000434";type "3p_exon"
chr11	sol	exon	58716759	58721109	0.0	-	.	transcript_id "locus.00000434.0";nPaths "1";locus_id "locus.00000434";type "3p_exon"
chr11	sol	exon	58716759	58721109	0.0	-	.	transcript_id "locus.00000434.4";nPaths "1";locus_id "locus.00000434";type "3p_exon"
chr11	sol	exon	58718379	58721109	0.0	-	.	transcript_id "locus.00000434.3";nPaths "1";locus_id "locus.00000434";type "3p_exon"
chr11	sol	exon	58718379	58721109	0.0	-	.	transcript_id "locus.00000434.7";nPaths "1";locus_id "locus.00000434";type "3p_exon"
chr11	sol	exon	58719459	58721109	0.0	-	.	transcript_id "locus.00000434.2";nPaths "1";locus_id "locus.00000434";type "3p_exon"
chr11	sol	exon	58719459	58721109	0.0	-	.	transcript_id "locus.00000434.6";nPaths "1";locus_id "locus.00000434";type "3p_exon"
chr11	sol	exon	58723376	58723986	0.0	-	.	transcript_id "locus.00000434.4";nPaths "4";locus_id "locus.00000434";type "5p_exon"
chr11	sol	exon	58723376	58723986	0.0	-	.	transcript_id "locus.00000434.5";nPaths "4";locus_id "locus.00000434";type "5p_exon"
chr11	sol	exon	58723376	58723986	0.0	-	.	transcript_id "locus.00000434.6";nPaths "4";locus_id "locus.00000434";type "5p_exon"
chr11	sol	exon	58723376	58723986	0.0	-	.	transcript_id "locus.00000434.7";nPaths "4";locus_id "locus.00000434";type "5p_exon"
chr11	sol	exon	58723376	58724014	0.0	-	.	transcript_id "locus.00000434.0";nPaths "4";locus_id "locus.00000434";type "5p_exon"
chr11	sol	exon	58723376	58724014	0.0	-	.	transcript_id "locus.00000434.1";nPaths "4";locus_id "locus.00000434";type "5p_exon"
chr11	sol	exon	58723376	58724014	0.0	-	.	transcript_id "locus.00000434.2";nPaths "4";locus_id "locus.00000434";type "5p_exon"
chr11	sol	exon	58723376	58724014	0.0	-	.	transcript_id "locus.00000434.3";nPaths "4";locus_id "locus.00000434";type "5p_exon"
chr11	sol	exon	58728148	58733174	0.0	-	.	transcript_id "locus.00000435.1";nPaths "1";locus_id "locus.00000435";type "3p_exon"
chr11	sol	exon	58728148	58733174	0.0	-	.	transcript_id "locus.00000435.4";nPaths "1";locus_id "locus.00000435";type "3p_exon"
chr11	sol	exon	58728158	58733174	0.0	-	.	transcript_id "locus.00000435.0";nPaths "1";locus_id "locus.00000435";type "3p_exon"
chr11	sol	exon	58728158	58733174	0.0	-	.	transcript_id "locus.00000435.3";nPaths "1";locus_id "locus.00000435";type "3p_exon"
chr11	sol	exon	58731098	58733174	0.0	-	.	transcript_id "locus.00000435.2";nPaths "1";locus_id "locus.00000435";type "3p_exon"
chr11	sol	exon	58731098	58733174	0.0	-	.	transcript_id "locus.00000435.5";nPaths "1";locus_id "locus.00000435";type "3p_exon"
chr11	sol	exon	58734248	58734372	0.0	-	.	transcript_id "locus.00000435.0";nPaths "3";locus_id "locus.00000435";type "internal_exon"
chr11	sol	exon	58734248	58734372	0.0	-	.	transcript_id "locus.00000435.1";nPaths "3";locus_id "locus.00000435";type "internal_exon"
chr11	sol	exon	58734248	58734372	0.0	-	.	transcript_id "locus.00000435.2";nPaths "3";locus_id "locus.00000435";type "internal_exon"
chr11	sol	exon	58734248	58734372	0.0	-	.	transcript_id "locus.00000435.3";nPaths "3";locus_id "locus.00000435";type "internal_exon"
chr11	sol	exon	58734248	58734372	0.0	-	.	transcript_id "locus.00000435.4";nPaths "3";locus_id "locus.00000435";type "internal_exon"
chr11	sol	exon	58734248	58734372	0.0	-	.	transcript_id "locus.00000435.5";nPaths "3";locus_id "locus.00000435";type "internal_exon"
chr11	sol	exon	58738841	58739151	0.0	-	.	transcript_id "locus.00000435.3";nPaths "3";locus_id "locus.00000435";type "5p_exon"
chr11	sol	exon	58738841	58739151	0.0	-	.	transcript_id "locus.00000435.4";nPaths "3";locus_id "locus.00000435";type "5p_exon"
chr11	sol	exon	58738841	58739151	0.0	-	.	transcript_id "locus.00000435.5";nPaths "3";locus_id "locus.00000435";type "5p_exon"
chr11	sol	exon	58738841	58739212	0.0	-	.	transcript_id "locus.00000435.0";nPaths "3";locus_id "locus.00000435";type "5p_exon"
chr11	sol	exon	58738841	58739212	0.0	-	.	transcript_id "locus.00000435.1";nPaths "3";locus_id "locus.00000435";type "5p_exon"
chr11	sol	exon	58738841	58739212	0.0	-	.	transcript_id "locus.00000435.2";nPaths "3";locus_id "locus.00000435";type "5p_exon"
chr11	sol	exon	58752734	58753344	0.0	+	.	transcript_id "locus.00000051.0";nPaths "2";locus_id "locus.00000051";type "5p_exon"
chr11	sol	exon	58752734	58753344	0.0	+	.	transcript_id "locus.00000051.1";nPaths "2";locus_id "locus.00000051";type "5p_exon"
chr11	sol	exon	58752744	58753344	0.0	+	.	transcript_id "locus.00000051.2";nPaths "2";locus_id "locus.00000051";type "5p_exon"
chr11	sol	exon	58752744	58753344	0.0	+	.	transcript_id "locus.00000051.3";nPaths "2";locus_id "locus.00000051";type "5p_exon"
chr11	sol	exon	58756791	58756830	0.0	+	.	transcript_id "locus.00000051.0";nPaths "2";locus_id "locus.00000051";type "internal_exon"
chr11	sol	exon	58756791	58756830	0.0	+	.	transcript_id "locus.00000051.1";nPaths "2";locus_id "locus.00000051";type "internal_exon"
chr11	sol	exon	58756791	58756830	0.0	+	.	transcript_id "locus.00000051.2";nPaths "2";locus_id "locus.00000051";type "internal_exon"
chr11	sol	exon	58756791	58756830	0.0	+	.	transcript_id "locus.00000051.3";nPaths "2";locus_id "locus.00000051";type "internal_exon"
chr11	sol	exon	58757604	58759434	0.0	+	.	transcript_id "locus.00000051.0";nPaths "1";locus_id "locus.00000051";type "3p_exon"
chr11	sol	exon	58757604	58759434	0.0	+	.	transcript_id "locus.00000051.2";nPaths "1";locus_id "locus.00000051";type "3p_exon"
chr11	sol	exon	58757604	58759925	0.0	+	.	transcript_id "locus.00000051.1";nPaths "1";locus_id "locus.00000051";type "3p_exon"
chr11	sol	exon	58757604	58759925	0.0	+	.	transcript_id "locus.00000051.3";nPaths "1";locus_id "locus.00000051";type "3p_exon"
chr11	sol	exon	58773188	58773508	0.0	+	.	transcript_id "locus.00000052.0";nPaths "3";locus_id "locus.00000052";type "5p_exon"
chr11	sol	exon	58773188	58773508	0.0	+	.	transcript_id "locus.00000052.1";nPaths "3";locus_id "locus.00000052";type "5p_exon"
chr11	sol	exon	58773188	58773508	0.0	+	.	transcript_id "locus.00000052.2";nPaths "3";locus_id "locus.00000052";type "5p_exon"
chr11	sol	exon	58773338	58773508	0.0	+	.	transcript_id "locus.00000052.3";nPaths "3";locus_id "locus.00000052";type "5p_exon"
chr11	sol	exon	58773338	58773508	0.0	+	.	transcript_id "locus.00000052.4";nPaths "3";locus_id "locus.00000052";type "5p_exon"
chr11	sol	exon	58773338	58773508	0.0	+	.	transcript_id "locus.00000052.5";nPaths "3";locus_id "locus.00000052";type "5p_exon"
chr11	sol	exon	58778115	58779425	0.0	+	.	transcript_id "locus.00000052.1";nPaths "1";locus_id "locus.00000052";type "3p_exon"
chr11	sol	exon	58778115	58779425	0.0	+	.	transcript_id "locus.00000052.4";nPaths "1";locus_id "locus.00000052";type "3p_exon"
chr11	sol	exon	58778115	58781945	0.0	+	.	transcript_id "locus.00000052.2";nPaths "1";locus_id "locus.00000052";type "3p_exon"
chr11	sol	exon	58778115	58781945	0.0	+	.	transcript_id "locus.00000052.5";nPaths "1";locus_id "locus.00000052";type "3p_exon"
chr11	sol	exon	58778115	58781949	0.0	+	.	transcript_id "locus.00000052.0";nPaths "1";locus_id "locus.00000052";type "3p_exon"
chr11	sol	exon	58778115	58781949	0.0	+	.	transcript_id "locus.00000052.3";nPaths "1";locus_id "locus.00000052";type "3p_exon"
chr11	sol	exon	58782867	58783045	0.0	+	.	transcript_id "locus.00000053.0";nPaths "2";locus_id "locus.00000053";type "5p_exon"
chr11	sol	exon	58782867	58783045	0.0	+	.	transcript_id "locus.00000053.1";nPaths "2";locus_id "locus.00000053";type "5p_exon"
chr11	sol	exon	58782977	58783045	0.0	+	.	transcript_id "locus.00000053.2";nPaths "2";locus_id "locus.00000053";type "5p_exon"
chr11	sol	exon	58782977	58783045	0.0	+	.	transcript_id "locus.00000053.3";nPaths "2";locus_id "locus.00000053";type "5p_exon"
chr11	sol	exon	58786216	58788746	0.0	+	.	transcript_id "locus.00000053.1";nPaths "1";locus_id "locus.00000053";type "3p_exon"
chr11	sol	exon	58786216	58788746	0.0	+	.	transcript_id "locus.00000053.3";nPaths "1";locus_id "locus.00000053";type "3p_exon"
chr11	sol	exon	58786216	58788808	0.0	+	.	transcript_id "locus.00000053.0";nPaths "1";locus_id "locus.00000053";type "3p_exon"
chr11	sol	exon	58786216	58788808	0.0	+	.	transcript_id "locus.00000053.2";nPaths "1";locus_id "locus.00000053";type "3p_exon"
chr11	sol	exon	58801941	58801971	0.0	-	.	transcript_id "locus.00000436.2";nPaths "2";locus_id "locus.00000436";type "5p_exon"
chr11	sol	exon	58801941	58801971	0.0	-	.	transcript_id "locus.00000436.3";nPaths "2";locus_id "locus.00000436";type "5p_exon"
chr11	sol	exon	58801941	58802251	0.0	-	.	transcript_id "locus.00000436.4";nPaths "2";locus_id "locus.00000436";type "5p_exon"
chr11	sol	exon	58801941	58802251	0.0	-	.	transcript_id "locus.00000436.5";nPaths "2";locus_id "locus.00000436";type "5p_exon"
chr11	sol	exon	58801941	58803612	0.0	-	.	transcript_id "locus.00000436.0";nPaths "2";locus_id "locus.00000436";type "5p_exon"
chr11	sol	exon	58801941	58803612	0.0	-	.	transcript_id "locus.00000436.1";nPaths "2";locus_id "locus.00000436";type "5p_exon"
chr11	sol	exon	58829237	58829348	0.0	+	.	transcript_id "locus.00000054.0";nPaths "2";locus_id "locus.00000054";type "5p_exon"
chr11	sol	exon	58829237	58829348	0.0	+	.	transcript_id "locus.00000054.1";nPaths "2";locus_id "locus.00000054";type "5p_exon"
chr11	sol	exon	58829247	58829348	0.0	+	.	transcript_id "locus.00000054.2";nPaths "2";locus_id "locus.00000054";type "5p_exon"
chr11	sol	exon	58829247	58829348	0.0	+	.	transcript_id "locus.00000054.3";nPaths "2";locus_id "locus.00000054";type "5p_exon"
chr11	sol	exon	58839259	58839370	0.0	+	.	transcript_id "locus.00000054.4";nPaths "2";locus_id "locus.00000054";type "5p_exon"
chr11	sol	exon	58839259	58839370	0.0	+	.	transcript_id "locus.00000054.5";nPaths "2";locus_id "locus.00000054";type "5p_exon"
chr11	sol	exon	58839269	58839370	0.0	+	.	transcript_id "locus.00000054.6";nPaths "2";locus_id "locus.00000054";type "5p_exon"
chr11	sol	exon	58839269	58839370	0.0	+	.	transcript_id "locus.00000054.7";nPaths "2";locus_id "locus.00000054";type "5p_exon"
chr11	sol	exon	58842557	58843587	0.0	+	.	transcript_id "locus.00000054.1";nPaths "1";locus_id "locus.00000054";type "3p_exon"
chr11	sol	exon	58842557	58843587	0.0	+	.	transcript_id "locus.00000054.3";nPaths "1";locus_id "locus.00000054";type "3p_exon"
chr11	sol	exon	58842557	58843587	0.0	+	.	transcript_id "locus.00000054.5";nPaths "1";locus_id "locus.00000054";type "3p_exon"
chr11	sol	exon	58842557	58843587	0.0	+	.	transcript_id "locus.00000054.7";nPaths "1";locus_id "locus.00000054";type "3p_exon"
chr11	sol	exon	58842557	58843812	0.0	+	.	transcript_id "locus.00000054.0";nPaths "1";locus_id "locus.00000054";type "3p_exon"
chr11	sol	exon	58842557	58843812	0.0	+	.	transcript_id "locus.00000054.2";nPaths "1";locus_id "locus.00000054";type "3p_exon"
chr11	sol	exon	58842557	58843812	0.0	+	.	transcript_id "locus.00000054.4";nPaths "1";locus_id "locus.00000054";type "3p_exon"
chr11	sol	exon	58842557	58843812	0.0	+	.	transcript_id "locus.00000054.6";nPaths "1";locus_id "locus.00000054";type "3p_exon"
chr11	sol	exon	58847114	58847259	0.0	+	.	transcript_id "locus.00000055.0";nPaths "4";locus_id "locus.00000055";type "5p_exon"
chr11	sol	exon	58847114	58847259	0.0	+	.	transcript_id "locus.00000055.1";nPaths "4";locus_id "locus.00000055";type "5p_exon"
chr11	sol	exon	58847114	58847259	0.0	+	.	transcript_id "locus.00000055.2";nPaths "4";locus_id "locus.00000055";type "5p_exon"
chr11	sol	exon	58847114	58847259	0.0	+	.	transcript_id "locus.00000055.3";nPaths "4";locus_id "locus.00000055";type "5p_exon"
chr11	sol	exon	58847184	58847259	0.0	+	.	transcript_id "locus.00000055.4";nPaths "4";locus_id "locus.00000055";type "5p_exon"
chr11	sol	exon	58847184	58847259	0.0	+	.	transcript_id "locus.00000055.5";nPaths "4";locus_id "locus.00000055";type "5p_exon"
chr11	sol	exon	58847184	58847259	0.0	+	.	transcript_id "locus.00000055.6";nPaths "4";locus_id "locus.00000055";type "5p_exon"
chr11	sol	exon	58847184	58847259	0.0	+	.	transcript_id "locus.00000055.7";nPaths "4";locus_id "locus.00000055";type "5p_exon"
chr11	sol	exon	58848646	58848702	0.0	+	.	transcript_id "locus.00000055.0";nPaths "2";locus_id "locus.00000055";type "internal_exon"
chr11	sol	exon	58848646	58848702	0.0	+	.	transcript_id "locus.00000055.1";nPaths "2";locus_id "locus.00000055";type "internal_exon"
chr11	sol	exon	58848646	58848702	0.0	+	.	transcript_id "locus.00000055.4";nPaths "2";locus_id "locus.00000055";type "internal_exon"
chr11	sol	exon	58848646	58848702	0.0	+	.	transcript_id "locus.00000055.5";nPaths "2";locus_id "locus.00000055";type "internal_exon"
chr11	sol	exon	59569753	59572180	0.0	-	.	transcript_id "locus.00000437.1";nPaths "1";locus_id "locus.00000437";type "3p_exon"
chr11	sol	exon	59569753	59572180	0.0	-	.	transcript_id "locus.00000437.3";nPaths "1";locus_id "locus.00000437";type "3p_exon"
chr11	sol	exon	59569753	59572180	0.0	-	.	transcript_id "locus.00000437.5";nPaths "1";locus_id "locus.00000437";type "3p_exon"
chr11	sol	exon	59570263	59572180	0.0	-	.	transcript_id "locus.00000437.0";nPaths "1";locus_id "locus.00000437";type "3p_exon"
chr11	sol	exon	59570263	59572180	0.0	-	.	transcript_id "locus.00000437.2";nPaths "1";locus_id "locus.00000437";type "3p_exon"
chr11	sol	exon	59570263	59572180	0.0	-	.	transcript_id "locus.00000437.4";nPaths "1";locus_id "locus.00000437";type "3p_exon"
chr11	sol	exon	59575688	59575838	0.0	-	.	transcript_id "locus.00000437.2";nPaths "2";locus_id "locus.00000437";type "5p_exon"
chr11	sol	exon	59575688	59575838	0.0	-	.	transcript_id "locus.00000437.3";nPaths "2";locus_id "locus.00000437";type "5p_exon"
chr11	sol	exon	59575688	59576038	0.0	-	.	transcript_id "locus.00000437.4";nPaths "2";locus_id "locus.00000437";type "5p_exon"
chr11	sol	exon	59575688	59576038	0.0	-	.	transcript_id "locus.00000437.5";nPaths "2";locus_id "locus.00000437";type "5p_exon"
chr11	sol	exon	59575688	59576050	0.0	-	.	transcript_id "locus.00000437.0";nPaths "2";locus_id "locus.00000437";type "5p_exon"
chr11	sol	exon	59575688	59576050	0.0	-	.	transcript_id "locus.00000437.1";nPaths "2";locus_id "locus.00000437";type "5p_exon"
chr11	sol	exon	59597717	59598311	0.0	-	.	transcript_id "locus.00000438.1";nPaths "1";locus_id "locus.00000438";type "3p_exon"
chr11	sol	exon	59597717	59598311	0.0	-	.	transcript_id "locus.00000438.3";nPaths "1";locus_id "locus.00000438";type "3p_exon"
chr11	sol	exon	59597947	59598311	0.0	-	.	transcript_id "locus.00000438.0";nPaths "1";locus_id "locus.00000438";type "3p_exon"
chr11	sol	exon	59597947	59598311	0.0	-	.	transcript_id "locus.00000438.2";nPaths "1";locus_id "locus.00000438";type "3p_exon"
chr11	sol	exon	59598878	59601748	0.0	-	.	transcript_id "locus.00000438.2";nPaths "2";locus_id "locus.00000438";type "5p_exon"
chr11	sol	exon	59598878	59601748	0.0	-	.	transcript_id "locus.00000438.3";nPaths "2";locus_id "locus.00000438";type "5p_exon"
chr11	sol	exon	59598878	59602214	0.0	-	.	transcript_id "locus.00000438.0";nPaths "2";locus_id "locus.00000438";type "5p_exon"
chr11	sol	exon	59598878	59602214	0.0	-	.	transcript_id "locus.00000438.1";nPaths "2";locus_id "locus.00000438";type "5p_exon"
chr11	sol	exon	73350896	73350959	0.0	+	.	transcript_id "locus.00000056.0";nPaths "2";locus_id "locus.00000056";type "5p_exon"
chr11	sol	exon	73350896	73350959	0.0	+	.	transcript_id "locus.00000056.1";nPaths "2";locus_id "locus.00000056";type "5p_exon"
chr11	sol	exon	73350906	73350959	0.0	+	.	transcript_id "locus.00000056.2";nPaths "2";locus_id "locus.00000056";type "5p_exon"
chr11	sol	exon	73350906	73350959	0.0	+	.	transcript_id "locus.00000056.3";nPaths "2";locus_id "locus.00000056";type "5p_exon"
chr11	sol	exon	73371269	73371370	0.0	+	.	transcript_id "locus.00000057.0";nPaths "6";locus_id "locus.00000057";type "5p_exon"
chr11	sol	exon	73371269	73371370	0.0	+	.	transcript_id "locus.00000057.1";nPaths "6";locus_id "locus.00000057";type "5p_exon"
chr11	sol	exon	73371269	73371370	0.0	+	.	transcript_id "locus.00000057.2";nPaths "6";locus_id "locus.00000057";type "5p_exon"
chr11	sol	exon	73371269	73371370	0.0	+	.	transcript_id "locus.00000057.3";nPaths "6";locus_id "locus.00000057";type "5p_exon"
chr11	sol	exon	73371269	73371370	0.0	+	.	transcript_id "locus.00000057.4";nPaths "6";locus_id "locus.00000057";type "5p_exon"
chr11	sol	exon	73371269	73371370	0.0	+	.	transcript_id "locus.00000057.5";nPaths "6";locus_id "locus.00000057";type "5p_exon"
chr11	sol	exon	73371279	73371370	0.0	+	.	transcript_id "locus.00000057.10";nPaths "6";locus_id "locus.00000057";type "5p_exon"
chr11	sol	exon	73371279	73371370	0.0	+	.	transcript_id "locus.00000057.11";nPaths "6";locus_id "locus.00000057";type "5p_exon"
chr11	sol	exon	73371279	73371370	0.0	+	.	transcript_id "locus.00000057.6";nPaths "6";locus_id "locus.00000057";type "5p_exon"
chr11	sol	exon	73371279	73371370	0.0	+	.	transcript_id "locus.00000057.7";nPaths "6";locus_id "locus.00000057";type "5p_exon"
chr11	sol	exon	73371279	73371370	0.0	+	.	transcript_id "locus.00000057.8";nPaths "6";locus_id "locus.00000057";type "5p_exon"
chr11	sol	exon	73371279	73371370	0.0	+	.	transcript_id "locus.00000057.9";nPaths "6";locus_id "locus.00000057";type "5p_exon"
chr11	sol	exon	73371933	73372063	0.0	+	.	transcript_id "locus.00000057.10";nPaths "3";locus_id "locus.00000057";type "internal_exon"
chr11	sol	exon	73371933	73372063	0.0	+	.	transcript_id "locus.00000057.11";nPaths "3";locus_id "locus.00000057";type "internal_exon"
chr11	sol	exon	73371933	73372063	0.0	+	.	transcript_id "locus.00000057.3";nPaths "3";locus_id "locus.00000057";type "internal_exon"
chr11	sol	exon	73371933	73372063	0.0	+	.	transcript_id "locus.00000057.4";nPaths "3";locus_id "locus.00000057";type "internal_exon"
chr11	sol	exon	73371933	73372063	0.0	+	.	transcript_id "locus.00000057.5";nPaths "3";locus_id "locus.00000057";type "internal_exon"
chr11	sol	exon	73371933	73372063	0.0	+	.	transcript_id "locus.00000057.9";nPaths "3";locus_id "locus.00000057";type "internal_exon"
chr11	sol	exon	73374751	73375661	0.0	+	.	transcript_id "locus.00000057.0";nPaths "1";locus_id "locus.00000057";type "3p_exon"
chr11	sol	exon	73374751	73375661	0.0	+	.	transcript_id "locus.00000057.3";nPaths "1";locus_id "locus.00000057";type "3p_exon"
chr11	sol	exon	73374751	73375661	0.0	+	.	transcript_id "locus.00000057.6";nPaths "1";locus_id "locus.00000057";type "3p_exon"
chr11	sol	exon	73374751	73375661	0.0	+	.	transcript_id "locus.00000057.9";nPaths "1";locus_id "locus.00000057";type "3p_exon"
chr11	sol	exon	73374751	73377801	0.0	+	.	transcript_id "locus.00000057.10";nPaths "1";locus_id "locus.00000057";type "3p_exon"
chr11	sol	exon	73374751	73377801	0.0	+	.	transcript_id "locus.00000057.1";nPaths "1";locus_id "locus.00000057";type "3p_exon"
chr11	sol	exon	73374751	73377801	0.0	+	.	transcript_id "locus.00000057.4";nPaths "1";locus_id "locus.00000057";type "3p_exon"
chr11	sol	exon	73374751	73377801	0.0	+	.	transcript_id "locus.00000057.7";nPaths "1";locus_id "locus.00000057";type "3p_exon"
chr11	sol	exon	73374751	73377836	0.0	+	.	transcript_id "locus.00000057.11";nPaths "1";locus_id "locus.00000057";type "3p_exon"
chr11	sol	exon	73374751	73377836	0.0	+	.	transcript_id "locus.00000057.2";nPaths "1";locus_id "locus.00000057";type "3p_exon"
chr11	sol	exon	73374751	73377836	0.0	+	.	transcript_id "locus.00000057.5";nPaths "1";locus_id "locus.00000057";type "3p_exon"
chr11	sol	exon	73374751	73377836	0.0	+	.	transcript_id "locus.00000057.8";nPaths "1";locus_id "locus.00000057";type "3p_exon"
chr11	sol	exon	73393500	73396034	0.0	-	.	transcript_id "locus.00000439.1";nPaths "1";locus_id "locus.00000439";type "3p_exon"
chr11	sol	exon	73393500	73396034	0.0	-	.	transcript_id "locus.00000439.5";nPaths "1";locus_id "locus.00000439";type "3p_exon"
chr11	sol	exon	73393780	73396034	0.0	-	.	transcript_id "locus.00000439.3";nPaths "1";locus_id "locus.00000439";type "3p_exon"
chr11	sol	exon	73393780	73396034	0.0	-	.	transcript_id "locus.00000439.7";nPaths "1";locus_id "locus.00000439";type "3p_exon"
chr11	sol	exon	73395660	73396034	0.0	-	.	transcript_id "locus.00000439.0";nPaths "1";locus_id "locus.00000439";type "3p_exon"
chr11	sol	exon	73395660	73396034	0.0	-	.	transcript_id "locus.00000439.4";nPaths "1";locus_id "locus.00000439";type "3p_exon"
chr11	sol	exon	73396607	73396711	0.0	-	.	transcript_id "locus.00000439.0";nPaths "4";locus_id "locus.00000439";type "internal_exon"
chr11	sol	exon	73396607	73396711	0.0	-	.	transcript_id "locus.00000439.1";nPaths "4";locus_id "locus.00000439";type "internal_exon"
chr11	sol	exon	73396607	73396711	0.0	-	.	transcript_id "locus.00000439.3";nPaths "4";locus_id "locus.00000439";type "internal_exon"
chr11	sol	exon	73396607	73396711	0.0	-	.	transcript_id "locus.00000439.4";nPaths "4";locus_id "locus.00000439";type "internal_exon"
chr11	sol	exon	73396607	73396711	0.0	-	.	transcript_id "locus.00000439.5";nPaths "4";locus_id "locus.00000439";type "internal_exon"
chr11	sol	exon	73396607	73396711	0.0	-	.	transcript_id "locus.00000439.7";nPaths "4";locus_id "locus.00000439";type "internal_exon"
chr11	sol	exon	73399312	73399482	0.0	-	.	transcript_id "locus.00000439.4";nPaths "4";locus_id "locus.00000439";type "5p_exon"
chr11	sol	exon	73399312	73399482	0.0	-	.	transcript_id "locus.00000439.5";nPaths "4";locus_id "locus.00000439";type "5p_exon"
chr11	sol	exon	73399312	73399482	0.0	-	.	transcript_id "locus.00000439.7";nPaths "4";locus_id "locus.00000439";type "5p_exon"
chr11	sol	exon	73399312	73399614	0.0	-	.	transcript_id "locus.00000439.0";nPaths "4";locus_id "locus.00000439";type "5p_exon"
chr11	sol	exon	73399312	73399614	0.0	-	.	transcript_id "locus.00000439.1";nPaths "4";locus_id "locus.00000439";type "5p_exon"
chr11	sol	exon	73399312	73399614	0.0	-	.	transcript_id "locus.00000439.3";nPaths "4";locus_id "locus.00000439";type "5p_exon"
chr11	sol	exon	73403702	73406396	0.0	-	.	transcript_id "locus.00000440.10";nPaths "1";locus_id "locus.00000440";type "3p_exon"
chr11	sol	exon	73403702	73406396	0.0	-	.	transcript_id "locus.00000440.1";nPaths "1";locus_id "locus.00000440";type "3p_exon"
chr11	sol	exon	73403702	73406396	0.0	-	.	transcript_id "locus.00000440.4";nPaths "1";locus_id "locus.00000440";type "3p_exon"
chr11	sol	exon	73403702	73406396	0.0	-	.	transcript_id "locus.00000440.7";nPaths "1";locus_id "locus.00000440";type "3p_exon"
chr11	sol	exon	73404152	73406396	0.0	-	.	transcript_id "locus.00000440.11";nPaths "1";locus_id "locus.00000440";type "3p_exon"
chr11	sol	exon	73404152	73406396	0.0	-	.	transcript_id "locus.00000440.2";nPaths "1";locus_id "locus.00000440";type "3p_exon"
chr11	sol	exon	73404152	73406396	0.0	-	.	transcript_id "locus.00000440.5";nPaths "1";locus_id "locus.00000440";type "3p_exon"
chr11	sol	exon	73404152	73406396	0.0	-	.	transcript_id "locus.00000440.8";nPaths "1";locus_id "locus.00000440";type "3p_exon"
chr11	sol	exon	73405972	73406396	0.0	-	.	transcript_id "locus.00000440.0";nPaths "1";locus_id "locus.00000440";type "3p_exon"
chr11	sol	exon	73405972	73406396	0.0	-	.	transcript_id "locus.00000440.3";nPaths "1";locus_id "locus.00000440";type "3p_exon"
chr11	sol	exon	73405972	73406396	0.0	-	.	transcript_id "locus.00000440.6";nPaths "1";locus_id "locus.00000440";type "3p_exon"
chr11	sol	exon	73405972	73406396	0.0	-	.	transcript_id "locus.00000440.9";nPaths "1";locus_id "locus.00000440";type "3p_exon"
chr11	sol	exon	73407163	73407333	0.0	-	.	transcript_id "locus.00000440.3";nPaths "3";locus_id "locus.00000440";type "5p_exon"
chr11	sol	exon	73407163	73407333	0.0	-	.	transcript_id "locus.00000440.4";nPaths "3";locus_id "locus.00000440";type "5p_exon"
chr11	sol	exon	73407163	73407333	0.0	-	.	transcript_id "locus.00000440.5";nPaths "3";locus_id "locus.00000440";type "5p_exon"
chr11	sol	exon	73407163	73407346	0.0	-	.	transcript_id "locus.00000440.0";nPaths "3";locus_id "locus.00000440";type "5p_exon"
chr11	sol	exon	73407163	73407346	0.0	-	.	transcript_id "locus.00000440.1";nPaths "3";locus_id "locus.00000440";type "5p_exon"
chr11	sol	exon	73407163	73407346	0.0	-	.	transcript_id "locus.00000440.2";nPaths "3";locus_id "locus.00000440";type "5p_exon"
chr11	sol	exon	73409709	73409819	0.0	-	.	transcript_id "locus.00000440.10";nPaths "3";locus_id "locus.00000440";type "5p_exon"
chr11	sol	exon	73409709	73409819	0.0	-	.	transcript_id "locus.00000440.11";nPaths "3";locus_id "locus.00000440";type "5p_exon"
chr11	sol	exon	73409709	73409819	0.0	-	.	transcript_id "locus.00000440.9";nPaths "3";locus_id "locus.00000440";type "5p_exon"
chr11	sol	exon	73409709	73409887	0.0	-	.	transcript_id "locus.00000440.6";nPaths "3";locus_id "locus.00000440";type "5p_exon"
chr11	sol	exon	73409709	73409887	0.0	-	.	transcript_id "locus.00000440.7";nPaths "3";locus_id "locus.00000440";type "5p_exon"
chr11	sol	exon	73409709	73409887	0.0	-	.	transcript_id "locus.00000440.8";nPaths "3";locus_id "locus.00000440";type "5p_exon"
chr11	sol	exon	73424609	73425997	0.0	-	.	transcript_id "locus.00000441.1";nPaths "1";locus_id "locus.00000441";type "3p_exon"
chr11	sol	exon	73424609	73425997	0.0	-	.	transcript_id "locus.00000441.3";nPaths "1";locus_id "locus.00000441";type "3p_exon"
chr11	sol	exon	73424619	73425997	0.0	-	.	transcript_id "locus.00000441.0";nPaths "1";locus_id "locus.00000441";type "3p_exon"
chr11	sol	exon	73424619	73425997	0.0	-	.	transcript_id "locus.00000441.2";nPaths "1";locus_id "locus.00000441";type "3p_exon"
chr11	sol	exon	73428359	73428469	0.0	-	.	transcript_id "locus.00000441.2";nPaths "2";locus_id "locus.00000441";type "5p_exon"
chr11	sol	exon	73428359	73428469	0.0	-	.	transcript_id "locus.00000441.3";nPaths "2";locus_id "locus.00000441";type "5p_exon"
chr11	sol	exon	73428359	73428487	0.0	-	.	transcript_id "locus.00000441.0";nPaths "2";locus_id "locus.00000441";type "5p_exon"
chr11	sol	exon	73428359	73428487	0.0	-	.	transcript_id "locus.00000441.1";nPaths "2";locus_id "locus.00000441";type "5p_exon"
chr11	sol	exon	73451729	73454227	0.0	-	.	transcript_id "locus.00000442.0";nPaths "1";locus_id "locus.00000442";type "3p_exon"
chr11	sol	exon	73451729	73454227	0.0	-	.	transcript_id "locus.00000442.5";nPaths "1";locus_id "locus.00000442";type "3p_exon"
chr11	sol	exon	73451729	73455188	0.0	-	.	transcript_id "locus.00000442.2";nPaths "1";locus_id "locus.00000442";type "3p_exon"
chr11	sol	exon	73451729	73455188	0.0	-	.	transcript_id "locus.00000442.7";nPaths "1";locus_id "locus.00000442";type "3p_exon"
chr11	sol	exon	73452899	73454227	0.0	-	.	transcript_id "locus.00000442.1";nPaths "1";locus_id "locus.00000442";type "3p_exon"
chr11	sol	exon	73452899	73454227	0.0	-	.	transcript_id "locus.00000442.6";nPaths "1";locus_id "locus.00000442";type "3p_exon"
chr11	sol	exon	73452899	73455188	0.0	-	.	transcript_id "locus.00000442.3";nPaths "1";locus_id "locus.00000442";type "3p_exon"
chr11	sol	exon	73452899	73455188	0.0	-	.	transcript_id "locus.00000442.8";nPaths "1";locus_id "locus.00000442";type "3p_exon"
chr11	sol	exon	73455038	73455188	0.0	-	.	transcript_id "locus.00000442.4";nPaths "1";locus_id "locus.00000442";type "3p_exon"
chr11	sol	exon	73455038	73455188	0.0	-	.	transcript_id "locus.00000442.9";nPaths "1";locus_id "locus.00000442";type "3p_exon"
chr11	sol	exon	73457315	73457465	0.0	-	.	transcript_id "locus.00000442.5";nPaths "5";locus_id "locus.00000442";type "5p_exon"
chr11	sol	exon	73457315	73457465	0.0	-	.	transcript_id "locus.00000442.6";nPaths "5";locus_id "locus.00000442";type "5p_exon"
chr11	sol	exon	73457315	73457465	0.0	-	.	transcript_id "locus.00000442.7";nPaths "5";locus_id "locus.00000442";type "5p_exon"
chr11	sol	exon	73457315	73457465	0.0	-	.	transcript_id "locus.00000442.8";nPaths "5";locus_id "locus.00000442";type "5p_exon"
chr11	sol	exon	73457315	73457465	0.0	-	.	transcript_id "locus.00000442.9";nPaths "5";locus_id "locus.00000442";type "5p_exon"
chr11	sol	exon	73457315	73457571	0.0	-	.	transcript_id "locus.00000442.0";nPaths "5";locus_id "locus.00000442";type "5p_exon"
chr11	sol	exon	73457315	73457571	0.0	-	.	transcript_id "locus.00000442.1";nPaths "5";locus_id "locus.00000442";type "5p_exon"
chr11	sol	exon	73457315	73457571	0.0	-	.	transcript_id "locus.00000442.2";nPaths "5";locus_id "locus.00000442";type "5p_exon"
chr11	sol	exon	73457315	73457571	0.0	-	.	transcript_id "locus.00000442.3";nPaths "5";locus_id "locus.00000442";type "5p_exon"
chr11	sol	exon	73457315	73457571	0.0	-	.	transcript_id "locus.00000442.4";nPaths "5";locus_id "locus.00000442";type "5p_exon"
chr11	sol	exon	73483840	73486839	0.0	-	.	transcript_id "locus.00000443.0";nPaths "1";locus_id "locus.00000443";type "3p_exon"
chr11	sol	exon	73483840	73486839	0.0	-	.	transcript_id "locus.00000443.2";nPaths "1";locus_id "locus.00000443";type "3p_exon"
chr11	sol	exon	73483840	73486839	0.0	-	.	transcript_id "locus.00000443.4";nPaths "1";locus_id "locus.00000443";type "3p_exon"
chr11	sol	exon	73483840	73486839	0.0	-	.	transcript_id "locus.00000443.6";nPaths "1";locus_id "locus.00000443";type "3p_exon"
chr11	sol	exon	73485150	73486839	0.0	-	.	transcript_id "locus.00000443.1";nPaths "1";locus_id "locus.00000443";type "3p_exon"
chr11	sol	exon	73485150	73486839	0.0	-	.	transcript_id "locus.00000443.3";nPaths "1";locus_id "locus.00000443";type "3p_exon"
chr11	sol	exon	73485150	73486839	0.0	-	.	transcript_id "locus.00000443.5";nPaths "1";locus_id "locus.00000443";type "3p_exon"
chr11	sol	exon	73485150	73486839	0.0	-	.	transcript_id "locus.00000443.7";nPaths "1";locus_id "locus.00000443";type "3p_exon"
chr11	sol	exon	73491387	73491597	0.0	-	.	transcript_id "locus.00000443.2";nPaths "2";locus_id "locus.00000443";type "5p_exon"
chr11	sol	exon	73491387	73491597	0.0	-	.	transcript_id "locus.00000443.3";nPaths "2";locus_id "locus.00000443";type "5p_exon"
chr11	sol	exon	73491387	73491603	0.0	-	.	transcript_id "locus.00000443.0";nPaths "2";locus_id "locus.00000443";type "5p_exon"
chr11	sol	exon	73491387	73491603	0.0	-	.	transcript_id "locus.00000443.1";nPaths "2";locus_id "locus.00000443";type "5p_exon"
chr11	sol	exon	73491514	73491597	0.0	-	.	transcript_id "locus.00000443.6";nPaths "2";locus_id "locus.00000443";type "5p_exon"
chr11	sol	exon	73491514	73491597	0.0	-	.	transcript_id "locus.00000443.7";nPaths "2";locus_id "locus.00000443";type "5p_exon"
chr11	sol	exon	73491514	73491603	0.0	-	.	transcript_id "locus.00000443.4";nPaths "2";locus_id "locus.00000443";type "5p_exon"
chr11	sol	exon	73491514	73491603	0.0	-	.	transcript_id "locus.00000443.5";nPaths "2";locus_id "locus.00000443";type "5p_exon"
chr11	sol	exon	73663748	73663856	0.0	+	.	transcript_id "locus.00000058.0";nPaths "2";locus_id "locus.00000058";type "5p_exon"
chr11	sol	exon	73663748	73663856	0.0	+	.	transcript_id "locus.00000058.1";nPaths "2";locus_id "locus.00000058";type "5p_exon"
chr11	sol	exon	73663758	73663856	0.0	+	.	transcript_id "locus.00000058.2";nPaths "2";locus_id "locus.00000058";type "5p_exon"
chr11	sol	exon	73663758	73663856	0.0	+	.	transcript_id "locus.00000058.3";nPaths "2";locus_id "locus.00000058";type "5p_exon"
chr11	sol	exon	73664592	73665862	0.0	+	.	transcript_id "locus.00000058.0";nPaths "1";locus_id "locus.00000058";type "3p_exon"
chr11	sol	exon	73664592	73665862	0.0	+	.	transcript_id "locus.00000058.2";nPaths "1";locus_id "locus.00000058";type "3p_exon"
chr11	sol	exon	73664592	73665867	0.0	+	.	transcript_id "locus.00000058.1";nPaths "1";locus_id "locus.00000058";type "3p_exon"
chr11	sol	exon	73664592	73665867	0.0	+	.	transcript_id "locus.00000058.3";nPaths "1";locus_id "locus.00000058";type "3p_exon"
chr11	sol	exon	73774932	73777341	0.0	-	.	transcript_id "locus.00000444.0";nPaths "1";locus_id "locus.00000444";type "3p_exon"
chr11	sol	exon	73774932	73777341	0.0	-	.	transcript_id "locus.00000444.10";nPaths "1";locus_id "locus.00000444";type "3p_exon"
chr11	sol	exon	73774932	73777341	0.0	-	.	transcript_id "locus.00000444.2";nPaths "1";locus_id "locus.00000444";type "3p_exon"
chr11	sol	exon	73774932	73777341	0.0	-	.	transcript_id "locus.00000444.4";nPaths "1";locus_id "locus.00000444";type "3p_exon"
chr11	sol	exon	73774932	73777341	0.0	-	.	transcript_id "locus.00000444.6";nPaths "1";locus_id "locus.00000444";type "3p_exon"
chr11	sol	exon	73774932	73777341	0.0	-	.	transcript_id "locus.00000444.8";nPaths "1";locus_id "locus.00000444";type "3p_exon"
chr11	sol	exon	73774942	73777341	0.0	-	.	transcript_id "locus.00000444.11";nPaths "1";locus_id "locus.00000444";type "3p_exon"
chr11	sol	exon	73774942	73777341	0.0	-	.	transcript_id "locus.00000444.1";nPaths "1";locus_id "locus.00000444";type "3p_exon"
chr11	sol	exon	73774942	73777341	0.0	-	.	transcript_id "locus.00000444.3";nPaths "1";locus_id "locus.00000444";type "3p_exon"
chr11	sol	exon	73774942	73777341	0.0	-	.	transcript_id "locus.00000444.5";nPaths "1";locus_id "locus.00000444";type "3p_exon"
chr11	sol	exon	73774942	73777341	0.0	-	.	transcript_id "locus.00000444.7";nPaths "1";locus_id "locus.00000444";type "3p_exon"
chr11	sol	exon	73774942	73777341	0.0	-	.	transcript_id "locus.00000444.9";nPaths "1";locus_id "locus.00000444";type "3p_exon"
chr11	sol	exon	73778587	73779295	0.0	-	.	transcript_id "locus.00000444.2";nPaths "2";locus_id "locus.00000444";type "internal_exon"
chr11	sol	exon	73778587	73779295	0.0	-	.	transcript_id "locus.00000444.3";nPaths "2";locus_id "locus.00000444";type "internal_exon"
chr11	sol	exon	73778587	73779295	0.0	-	.	transcript_id "locus.00000444.8";nPaths "2";locus_id "locus.00000444";type "internal_exon"
chr11	sol	exon	73778587	73779295	0.0	-	.	transcript_id "locus.00000444.9";nPaths "2";locus_id "locus.00000444";type "internal_exon"
chr11	sol	exon	73779020	73779295	0.0	-	.	transcript_id "locus.00000444.10";nPaths "2";locus_id "locus.00000444";type "internal_exon"
chr11	sol	exon	73779020	73779295	0.0	-	.	transcript_id "locus.00000444.11";nPaths "2";locus_id "locus.00000444";type "internal_exon"
chr11	sol	exon	73779020	73779295	0.0	-	.	transcript_id "locus.00000444.4";nPaths "2";locus_id "locus.00000444";type "internal_exon"
chr11	sol	exon	73779020	73779295	0.0	-	.	transcript_id "locus.00000444.5";nPaths "2";locus_id "locus.00000444";type "internal_exon"
chr11	sol	exon	73780426	73780596	0.0	-	.	transcript_id "locus.00000444.10";nPaths "6";locus_id "locus.00000444";type "5p_exon"
chr11	sol	exon	73780426	73780596	0.0	-	.	transcript_id "locus.00000444.11";nPaths "6";locus_id "locus.00000444";type "5p_exon"
chr11	sol	exon	73780426	73780596	0.0	-	.	transcript_id "locus.00000444.6";nPaths "6";locus_id "locus.00000444";type "5p_exon"
chr11	sol	exon	73780426	73780596	0.0	-	.	transcript_id "locus.00000444.7";nPaths "6";locus_id "locus.00000444";type "5p_exon"
chr11	sol	exon	73780426	73780596	0.0	-	.	transcript_id "locus.00000444.8";nPaths "6";locus_id "locus.00000444";type "5p_exon"
chr11	sol	exon	73780426	73780596	0.0	-	.	transcript_id "locus.00000444.9";nPaths "6";locus_id "locus.00000444";type "5p_exon"
chr11	sol	exon	73780426	73780603	0.0	-	.	transcript_id "locus.00000444.0";nPaths "6";locus_id "locus.00000444";type "5p_exon"
chr11	sol	exon	73780426	73780603	0.0	-	.	transcript_id "locus.00000444.1";nPaths "6";locus_id "locus.00000444";type "5p_exon"
chr11	sol	exon	73780426	73780603	0.0	-	.	transcript_id "locus.00000444.2";nPaths "6";locus_id "locus.00000444";type "5p_exon"
chr11	sol	exon	73780426	73780603	0.0	-	.	transcript_id "locus.00000444.3";nPaths "6";locus_id "locus.00000444";type "5p_exon"
chr11	sol	exon	73780426	73780603	0.0	-	.	transcript_id "locus.00000444.4";nPaths "6";locus_id "locus.00000444";type "5p_exon"
chr11	sol	exon	73780426	73780603	0.0	-	.	transcript_id "locus.00000444.5";nPaths "6";locus_id "locus.00000444";type "5p_exon"
chr11	sol	exon	73782964	73783053	0.0	+	.	transcript_id "locus.00000059.0";nPaths "4";locus_id "locus.00000059";type "5p_exon"
chr11	sol	exon	73782964	73783053	0.0	+	.	transcript_id "locus.00000059.1";nPaths "4";locus_id "locus.00000059";type "5p_exon"
chr11	sol	exon	73782964	73783053	0.0	+	.	transcript_id "locus.00000059.2";nPaths "4";locus_id "locus.00000059";type "5p_exon"
chr11	sol	exon	73782964	73783053	0.0	+	.	transcript_id "locus.00000059.3";nPaths "4";locus_id "locus.00000059";type "5p_exon"
chr11	sol	exon	73782974	73783053	0.0	+	.	transcript_id "locus.00000059.4";nPaths "4";locus_id "locus.00000059";type "5p_exon"
chr11	sol	exon	73782974	73783053	0.0	+	.	transcript_id "locus.00000059.5";nPaths "4";locus_id "locus.00000059";type "5p_exon"
chr11	sol	exon	73782974	73783053	0.0	+	.	transcript_id "locus.00000059.6";nPaths "4";locus_id "locus.00000059";type "5p_exon"
chr11	sol	exon	73782974	73783053	0.0	+	.	transcript_id "locus.00000059.7";nPaths "4";locus_id "locus.00000059";type "5p_exon"
chr11	sol	exon	73786933	73787643	0.0	+	.	transcript_id "locus.00000059.3";nPaths "1";locus_id "locus.00000059";type "3p_exon"
chr11	sol	exon	73786933	73787643	0.0	+	.	transcript_id "locus.00000059.7";nPaths "1";locus_id "locus.00000059";type "3p_exon"
chr11	sol	exon	73786933	73788983	0.0	+	.	transcript_id "locus.00000059.0";nPaths "1";locus_id "locus.00000059";type "3p_exon"
chr11	sol	exon	73786933	73788983	0.0	+	.	transcript_id "locus.00000059.4";nPaths "1";locus_id "locus.00000059";type "3p_exon"
chr11	sol	exon	73786933	73789783	0.0	+	.	transcript_id "locus.00000059.2";nPaths "1";locus_id "locus.00000059";type "3p_exon"
chr11	sol	exon	73786933	73789783	0.0	+	.	transcript_id "locus.00000059.6";nPaths "1";locus_id "locus.00000059";type "3p_exon"
chr11	sol	exon	73786933	73791241	0.0	+	.	transcript_id "locus.00000059.1";nPaths "1";locus_id "locus.00000059";type "3p_exon"
chr11	sol	exon	73786933	73791241	0.0	+	.	transcript_id "locus.00000059.5";nPaths "1";locus_id "locus.00000059";type "3p_exon"
chr11	sol	exon	73795153	73799771	0.0	-	.	transcript_id "locus.00000445.1";nPaths "1";locus_id "locus.00000445";type "3p_exon"
chr11	sol	exon	73795153	73799771	0.0	-	.	transcript_id "locus.00000445.5";nPaths "1";locus_id "locus.00000445";type "3p_exon"
chr11	sol	exon	73795983	73799771	0.0	-	.	transcript_id "locus.00000445.2";nPaths "1";locus_id "locus.00000445";type "3p_exon"
chr11	sol	exon	73795983	73799771	0.0	-	.	transcript_id "locus.00000445.6";nPaths "1";locus_id "locus.00000445";type "3p_exon"
chr11	sol	exon	73798003	73799771	0.0	-	.	transcript_id "locus.00000445.0";nPaths "1";locus_id "locus.00000445";type "3p_exon"
chr11	sol	exon	73798003	73799771	0.0	-	.	transcript_id "locus.00000445.4";nPaths "1";locus_id "locus.00000445";type "3p_exon"
chr11	sol	exon	73799583	73799771	0.0	-	.	transcript_id "locus.00000445.3";nPaths "1";locus_id "locus.00000445";type "3p_exon"
chr11	sol	exon	73799583	73799771	0.0	-	.	transcript_id "locus.00000445.7";nPaths "1";locus_id "locus.00000445";type "3p_exon"
chr11	sol	exon	73802884	73803034	0.0	-	.	transcript_id "locus.00000445.4";nPaths "4";locus_id "locus.00000445";type "5p_exon"
chr11	sol	exon	73802884	73803034	0.0	-	.	transcript_id "locus.00000445.5";nPaths "4";locus_id "locus.00000445";type "5p_exon"
chr11	sol	exon	73802884	73803034	0.0	-	.	transcript_id "locus.00000445.6";nPaths "4";locus_id "locus.00000445";type "5p_exon"
chr11	sol	exon	73802884	73803034	0.0	-	.	transcript_id "locus.00000445.7";nPaths "4";locus_id "locus.00000445";type "5p_exon"
chr11	sol	exon	73802884	73803071	0.0	-	.	transcript_id "locus.00000445.0";nPaths "4";locus_id "locus.00000445";type "5p_exon"
chr11	sol	exon	73802884	73803071	0.0	-	.	transcript_id "locus.00000445.1";nPaths "4";locus_id "locus.00000445";type "5p_exon"
chr11	sol	exon	73802884	73803071	0.0	-	.	transcript_id "locus.00000445.2";nPaths "4";locus_id "locus.00000445";type "5p_exon"
[truncated: 11,077 more rows]
