# Supplementary material for: Alternative polyadenylation produces multiple 3’ untranslated regions of odorant receptor mRNAs in mouse olfactory sensory neurons
Source: BMC Genomics. 2019 Jul 12;20:577. doi: 10.1186/s12864-019-5927-3 (PMC6624953; doi:10.1186/s12864-019-5927-3)
Supplement: Supplementary file 12 — Annotations for Olfr genes using our IsoSCM pipeline on the female_IS2014 dataset. (GTF 1294 kb) [file 12864_2019_5927_MOESM12_ESM.gtf]

chr1	sol	exon	172950414	172950516	0.0	+	.	transcript_id "locus.00000245.0";nPaths "2";locus_id "locus.00000245";type "5p_exon"
chr1	sol	exon	172950414	172950516	0.0	+	.	transcript_id "locus.00000245.1";nPaths "2";locus_id "locus.00000245";type "5p_exon"
chr1	sol	exon	172950464	172950516	0.0	+	.	transcript_id "locus.00000245.2";nPaths "2";locus_id "locus.00000245";type "5p_exon"
chr1	sol	exon	172950464	172950516	0.0	+	.	transcript_id "locus.00000245.3";nPaths "2";locus_id "locus.00000245";type "5p_exon"
chr1	sol	exon	172951873	172952221	0.0	+	.	transcript_id "locus.00000245.0";nPaths "2";locus_id "locus.00000245";type "internal_exon"
chr1	sol	exon	172951873	172952221	0.0	+	.	transcript_id "locus.00000245.1";nPaths "2";locus_id "locus.00000245";type "internal_exon"
chr1	sol	exon	172951873	172952221	0.0	+	.	transcript_id "locus.00000245.2";nPaths "2";locus_id "locus.00000245";type "internal_exon"
chr1	sol	exon	172951873	172952221	0.0	+	.	transcript_id "locus.00000245.3";nPaths "2";locus_id "locus.00000245";type "internal_exon"
chr1	sol	exon	172956125	172958215	0.0	+	.	transcript_id "locus.00000245.0";nPaths "1";locus_id "locus.00000245";type "3p_exon"
chr1	sol	exon	172956125	172958215	0.0	+	.	transcript_id "locus.00000245.2";nPaths "1";locus_id "locus.00000245";type "3p_exon"
chr1	sol	exon	172956125	172958732	0.0	+	.	transcript_id "locus.00000245.1";nPaths "1";locus_id "locus.00000245";type "3p_exon"
chr1	sol	exon	172956125	172958732	0.0	+	.	transcript_id "locus.00000245.3";nPaths "1";locus_id "locus.00000245";type "3p_exon"
chr1	sol	exon	173127490	173131236	0.0	-	.	transcript_id "locus.00000601.0";nPaths "1";locus_id "locus.00000601";type "3p_exon"
chr1	sol	exon	173127490	173131236	0.0	-	.	transcript_id "locus.00000601.2";nPaths "1";locus_id "locus.00000601";type "3p_exon"
chr1	sol	exon	173128660	173131236	0.0	-	.	transcript_id "locus.00000601.1";nPaths "1";locus_id "locus.00000601";type "3p_exon"
chr1	sol	exon	173128660	173131236	0.0	-	.	transcript_id "locus.00000601.3";nPaths "1";locus_id "locus.00000601";type "3p_exon"
chr1	sol	exon	173137110	173137380	0.0	-	.	transcript_id "locus.00000601.2";nPaths "2";locus_id "locus.00000601";type "5p_exon"
chr1	sol	exon	173137110	173137380	0.0	-	.	transcript_id "locus.00000601.3";nPaths "2";locus_id "locus.00000601";type "5p_exon"
chr1	sol	exon	173137110	173137479	0.0	-	.	transcript_id "locus.00000601.0";nPaths "2";locus_id "locus.00000601";type "5p_exon"
chr1	sol	exon	173137110	173137479	0.0	-	.	transcript_id "locus.00000601.1";nPaths "2";locus_id "locus.00000601";type "5p_exon"
chr1	sol	exon	173181853	173184453	0.0	-	.	transcript_id "locus.00000602.0";nPaths "1";locus_id "locus.00000602";type "3p_exon"
chr1	sol	exon	173181853	173184453	0.0	-	.	transcript_id "locus.00000602.2";nPaths "1";locus_id "locus.00000602";type "3p_exon"
chr1	sol	exon	173181903	173184453	0.0	-	.	transcript_id "locus.00000602.1";nPaths "1";locus_id "locus.00000602";type "3p_exon"
chr1	sol	exon	173181903	173184453	0.0	-	.	transcript_id "locus.00000602.3";nPaths "1";locus_id "locus.00000602";type "3p_exon"
chr1	sol	exon	173188899	173188982	0.0	-	.	transcript_id "locus.00000602.0";nPaths "2";locus_id "locus.00000602";type "internal_exon"
chr1	sol	exon	173188899	173188982	0.0	-	.	transcript_id "locus.00000602.1";nPaths "2";locus_id "locus.00000602";type "internal_exon"
chr1	sol	exon	173188899	173188982	0.0	-	.	transcript_id "locus.00000602.2";nPaths "2";locus_id "locus.00000602";type "internal_exon"
chr1	sol	exon	173188899	173188982	0.0	-	.	transcript_id "locus.00000602.3";nPaths "2";locus_id "locus.00000602";type "internal_exon"
chr1	sol	exon	173190374	173190664	0.0	-	.	transcript_id "locus.00000602.2";nPaths "2";locus_id "locus.00000602";type "5p_exon"
chr1	sol	exon	173190374	173190664	0.0	-	.	transcript_id "locus.00000602.3";nPaths "2";locus_id "locus.00000602";type "5p_exon"
chr1	sol	exon	173190374	173190670	0.0	-	.	transcript_id "locus.00000602.0";nPaths "2";locus_id "locus.00000602";type "5p_exon"
chr1	sol	exon	173190374	173190670	0.0	-	.	transcript_id "locus.00000602.1";nPaths "2";locus_id "locus.00000602";type "5p_exon"
chr1	sol	exon	173266025	173266287	0.0	+	.	transcript_id "locus.00000246.0";nPaths "2";locus_id "locus.00000246";type "5p_exon"
chr1	sol	exon	173266025	173266287	0.0	+	.	transcript_id "locus.00000246.1";nPaths "2";locus_id "locus.00000246";type "5p_exon"
chr1	sol	exon	173266075	173266287	0.0	+	.	transcript_id "locus.00000246.2";nPaths "2";locus_id "locus.00000246";type "5p_exon"
chr1	sol	exon	173266075	173266287	0.0	+	.	transcript_id "locus.00000246.3";nPaths "2";locus_id "locus.00000246";type "5p_exon"
chr1	sol	exon	173268097	173268247	0.0	+	.	transcript_id "locus.00000246.4";nPaths "2";locus_id "locus.00000246";type "5p_exon"
chr1	sol	exon	173268097	173268247	0.0	+	.	transcript_id "locus.00000246.5";nPaths "2";locus_id "locus.00000246";type "5p_exon"
chr1	sol	exon	173268107	173268247	0.0	+	.	transcript_id "locus.00000246.6";nPaths "2";locus_id "locus.00000246";type "5p_exon"
chr1	sol	exon	173268107	173268247	0.0	+	.	transcript_id "locus.00000246.7";nPaths "2";locus_id "locus.00000246";type "5p_exon"
chr1	sol	exon	173270044	173273854	0.0	+	.	transcript_id "locus.00000246.0";nPaths "1";locus_id "locus.00000246";type "3p_exon"
chr1	sol	exon	173270044	173273854	0.0	+	.	transcript_id "locus.00000246.2";nPaths "1";locus_id "locus.00000246";type "3p_exon"
chr1	sol	exon	173270044	173273854	0.0	+	.	transcript_id "locus.00000246.4";nPaths "1";locus_id "locus.00000246";type "3p_exon"
chr1	sol	exon	173270044	173273854	0.0	+	.	transcript_id "locus.00000246.6";nPaths "1";locus_id "locus.00000246";type "3p_exon"
chr1	sol	exon	173270044	173274283	0.0	+	.	transcript_id "locus.00000246.1";nPaths "1";locus_id "locus.00000246";type "3p_exon"
chr1	sol	exon	173270044	173274283	0.0	+	.	transcript_id "locus.00000246.3";nPaths "1";locus_id "locus.00000246";type "3p_exon"
chr1	sol	exon	173270044	173274283	0.0	+	.	transcript_id "locus.00000246.5";nPaths "1";locus_id "locus.00000246";type "3p_exon"
chr1	sol	exon	173270044	173274283	0.0	+	.	transcript_id "locus.00000246.7";nPaths "1";locus_id "locus.00000246";type "3p_exon"
chr1	sol	exon	174040705	174041138	0.0	+	.	transcript_id "locus.00000247.0";nPaths "2";locus_id "locus.00000247";type "5p_exon"
chr1	sol	exon	174040705	174041138	0.0	+	.	transcript_id "locus.00000247.1";nPaths "2";locus_id "locus.00000247";type "5p_exon"
chr1	sol	exon	174040715	174041138	0.0	+	.	transcript_id "locus.00000247.2";nPaths "2";locus_id "locus.00000247";type "5p_exon"
chr1	sol	exon	174040715	174041138	0.0	+	.	transcript_id "locus.00000247.3";nPaths "2";locus_id "locus.00000247";type "5p_exon"
chr1	sol	exon	174041878	174044168	0.0	+	.	transcript_id "locus.00000247.0";nPaths "1";locus_id "locus.00000247";type "3p_exon"
chr1	sol	exon	174041878	174044168	0.0	+	.	transcript_id "locus.00000247.2";nPaths "1";locus_id "locus.00000247";type "3p_exon"
chr1	sol	exon	174041878	174044417	0.0	+	.	transcript_id "locus.00000247.1";nPaths "1";locus_id "locus.00000247";type "3p_exon"
chr1	sol	exon	174041878	174044417	0.0	+	.	transcript_id "locus.00000247.3";nPaths "1";locus_id "locus.00000247";type "3p_exon"
chr1	sol	exon	174066584	174066893	0.0	+	.	transcript_id "locus.00000248.0";nPaths "2";locus_id "locus.00000248";type "5p_exon"
chr1	sol	exon	174066584	174066893	0.0	+	.	transcript_id "locus.00000248.1";nPaths "2";locus_id "locus.00000248";type "5p_exon"
chr1	sol	exon	174066594	174066893	0.0	+	.	transcript_id "locus.00000248.2";nPaths "2";locus_id "locus.00000248";type "5p_exon"
chr1	sol	exon	174066594	174066893	0.0	+	.	transcript_id "locus.00000248.3";nPaths "2";locus_id "locus.00000248";type "5p_exon"
chr1	sol	exon	174068423	174071033	0.0	+	.	transcript_id "locus.00000248.0";nPaths "1";locus_id "locus.00000248";type "3p_exon"
chr1	sol	exon	174068423	174071033	0.0	+	.	transcript_id "locus.00000248.2";nPaths "1";locus_id "locus.00000248";type "3p_exon"
chr1	sol	exon	174068423	174072645	0.0	+	.	transcript_id "locus.00000248.1";nPaths "1";locus_id "locus.00000248";type "3p_exon"
chr1	sol	exon	174068423	174072645	0.0	+	.	transcript_id "locus.00000248.3";nPaths "1";locus_id "locus.00000248";type "3p_exon"
chr1	sol	exon	174084285	174084520	0.0	+	.	transcript_id "locus.00000249.0";nPaths "3";locus_id "locus.00000249";type "5p_exon"
chr1	sol	exon	174084285	174084520	0.0	+	.	transcript_id "locus.00000249.1";nPaths "3";locus_id "locus.00000249";type "5p_exon"
chr1	sol	exon	174084285	174084520	0.0	+	.	transcript_id "locus.00000249.2";nPaths "3";locus_id "locus.00000249";type "5p_exon"
chr1	sol	exon	174084415	174084520	0.0	+	.	transcript_id "locus.00000249.3";nPaths "3";locus_id "locus.00000249";type "5p_exon"
chr1	sol	exon	174084415	174084520	0.0	+	.	transcript_id "locus.00000249.4";nPaths "3";locus_id "locus.00000249";type "5p_exon"
chr1	sol	exon	174084415	174084520	0.0	+	.	transcript_id "locus.00000249.5";nPaths "3";locus_id "locus.00000249";type "5p_exon"
chr1	sol	exon	174089024	174090334	0.0	+	.	transcript_id "locus.00000249.2";nPaths "1";locus_id "locus.00000249";type "3p_exon"
chr1	sol	exon	174089024	174090334	0.0	+	.	transcript_id "locus.00000249.5";nPaths "1";locus_id "locus.00000249";type "3p_exon"
chr1	sol	exon	174089024	174093014	0.0	+	.	transcript_id "locus.00000249.0";nPaths "1";locus_id "locus.00000249";type "3p_exon"
chr1	sol	exon	174089024	174093014	0.0	+	.	transcript_id "locus.00000249.3";nPaths "1";locus_id "locus.00000249";type "3p_exon"
chr1	sol	exon	174089024	174093666	0.0	+	.	transcript_id "locus.00000249.1";nPaths "1";locus_id "locus.00000249";type "3p_exon"
chr1	sol	exon	174089024	174093666	0.0	+	.	transcript_id "locus.00000249.4";nPaths "1";locus_id "locus.00000249";type "3p_exon"
chr1	sol	exon	174112625	174118047	0.0	-	.	transcript_id "locus.00000603.1";nPaths "1";locus_id "locus.00000603";type "3p_exon"
chr1	sol	exon	174112625	174118047	0.0	-	.	transcript_id "locus.00000603.4";nPaths "1";locus_id "locus.00000603";type "3p_exon"
chr1	sol	exon	174113515	174118047	0.0	-	.	transcript_id "locus.00000603.0";nPaths "1";locus_id "locus.00000603";type "3p_exon"
chr1	sol	exon	174113515	174118047	0.0	-	.	transcript_id "locus.00000603.3";nPaths "1";locus_id "locus.00000603";type "3p_exon"
chr1	sol	exon	174116595	174118047	0.0	-	.	transcript_id "locus.00000603.2";nPaths "1";locus_id "locus.00000603";type "3p_exon"
chr1	sol	exon	174116595	174118047	0.0	-	.	transcript_id "locus.00000603.5";nPaths "1";locus_id "locus.00000603";type "3p_exon"
chr1	sol	exon	174120796	174121126	0.0	-	.	transcript_id "locus.00000603.3";nPaths "3";locus_id "locus.00000603";type "5p_exon"
chr1	sol	exon	174120796	174121126	0.0	-	.	transcript_id "locus.00000603.4";nPaths "3";locus_id "locus.00000603";type "5p_exon"
chr1	sol	exon	174120796	174121126	0.0	-	.	transcript_id "locus.00000603.5";nPaths "3";locus_id "locus.00000603";type "5p_exon"
chr1	sol	exon	174120796	174121156	0.0	-	.	transcript_id "locus.00000603.0";nPaths "3";locus_id "locus.00000603";type "5p_exon"
chr1	sol	exon	174120796	174121156	0.0	-	.	transcript_id "locus.00000603.1";nPaths "3";locus_id "locus.00000603";type "5p_exon"
chr1	sol	exon	174120796	174121156	0.0	-	.	transcript_id "locus.00000603.2";nPaths "3";locus_id "locus.00000603";type "5p_exon"
chr1	sol	exon	174131543	174131595	0.0	+	.	transcript_id "locus.00000250.0";nPaths "2";locus_id "locus.00000250";type "5p_exon"
chr1	sol	exon	174131543	174131595	0.0	+	.	transcript_id "locus.00000250.1";nPaths "2";locus_id "locus.00000250";type "5p_exon"
chr1	sol	exon	174131553	174131595	0.0	+	.	transcript_id "locus.00000250.2";nPaths "2";locus_id "locus.00000250";type "5p_exon"
chr1	sol	exon	174131553	174131595	0.0	+	.	transcript_id "locus.00000250.3";nPaths "2";locus_id "locus.00000250";type "5p_exon"
chr1	sol	exon	174136695	174138205	0.0	+	.	transcript_id "locus.00000250.1";nPaths "1";locus_id "locus.00000250";type "3p_exon"
chr1	sol	exon	174136695	174138205	0.0	+	.	transcript_id "locus.00000250.3";nPaths "1";locus_id "locus.00000250";type "3p_exon"
chr1	sol	exon	174136695	174138599	0.0	+	.	transcript_id "locus.00000250.0";nPaths "1";locus_id "locus.00000250";type "3p_exon"
chr1	sol	exon	174136695	174138599	0.0	+	.	transcript_id "locus.00000250.2";nPaths "1";locus_id "locus.00000250";type "3p_exon"
chr1	sol	exon	174249292	174251026	0.0	-	.	transcript_id "locus.00000604.2";nPaths "1";locus_id "locus.00000604";type "3p_exon"
chr1	sol	exon	174249292	174251026	0.0	-	.	transcript_id "locus.00000604.5";nPaths "1";locus_id "locus.00000604";type "3p_exon"
chr1	sol	exon	174251890	174252020	0.0	-	.	transcript_id "locus.00000604.3";nPaths "3";locus_id "locus.00000604";type "5p_exon"
chr1	sol	exon	174251890	174252020	0.0	-	.	transcript_id "locus.00000604.4";nPaths "3";locus_id "locus.00000604";type "5p_exon"
chr1	sol	exon	174251890	174252020	0.0	-	.	transcript_id "locus.00000604.5";nPaths "3";locus_id "locus.00000604";type "5p_exon"
chr1	sol	exon	174251890	174252078	0.0	-	.	transcript_id "locus.00000604.0";nPaths "3";locus_id "locus.00000604";type "5p_exon"
chr1	sol	exon	174251890	174252078	0.0	-	.	transcript_id "locus.00000604.1";nPaths "3";locus_id "locus.00000604";type "5p_exon"
chr1	sol	exon	174251890	174252078	0.0	-	.	transcript_id "locus.00000604.2";nPaths "3";locus_id "locus.00000604";type "5p_exon"
chr1	sol	exon	174365141	174365633	0.0	+	.	transcript_id "locus.00000251.0";nPaths "3";locus_id "locus.00000251";type "5p_exon"
chr1	sol	exon	174365141	174365633	0.0	+	.	transcript_id "locus.00000251.1";nPaths "3";locus_id "locus.00000251";type "5p_exon"
chr1	sol	exon	174365141	174365633	0.0	+	.	transcript_id "locus.00000251.2";nPaths "3";locus_id "locus.00000251";type "5p_exon"
chr1	sol	exon	174365151	174365633	0.0	+	.	transcript_id "locus.00000251.3";nPaths "3";locus_id "locus.00000251";type "5p_exon"
chr1	sol	exon	174365151	174365633	0.0	+	.	transcript_id "locus.00000251.4";nPaths "3";locus_id "locus.00000251";type "5p_exon"
chr1	sol	exon	174365151	174365633	0.0	+	.	transcript_id "locus.00000251.5";nPaths "3";locus_id "locus.00000251";type "5p_exon"
chr1	sol	exon	174368905	174370315	0.0	+	.	transcript_id "locus.00000251.0";nPaths "1";locus_id "locus.00000251";type "3p_exon"
chr1	sol	exon	174368905	174370315	0.0	+	.	transcript_id "locus.00000251.3";nPaths "1";locus_id "locus.00000251";type "3p_exon"
chr1	sol	exon	174368905	174374415	0.0	+	.	transcript_id "locus.00000251.2";nPaths "1";locus_id "locus.00000251";type "3p_exon"
chr1	sol	exon	174368905	174374415	0.0	+	.	transcript_id "locus.00000251.5";nPaths "1";locus_id "locus.00000251";type "3p_exon"
chr1	sol	exon	174368905	174374472	0.0	+	.	transcript_id "locus.00000251.1";nPaths "1";locus_id "locus.00000251";type "3p_exon"
chr1	sol	exon	174368905	174374472	0.0	+	.	transcript_id "locus.00000251.4";nPaths "1";locus_id "locus.00000251";type "3p_exon"
chr1	sol	exon	174424064	174424250	0.0	+	.	transcript_id "locus.00000252.0";nPaths "4";locus_id "locus.00000252";type "5p_exon"
chr1	sol	exon	174424064	174424250	0.0	+	.	transcript_id "locus.00000252.1";nPaths "4";locus_id "locus.00000252";type "5p_exon"
chr1	sol	exon	174424064	174424250	0.0	+	.	transcript_id "locus.00000252.2";nPaths "4";locus_id "locus.00000252";type "5p_exon"
chr1	sol	exon	174424064	174424250	0.0	+	.	transcript_id "locus.00000252.3";nPaths "4";locus_id "locus.00000252";type "5p_exon"
chr1	sol	exon	174424114	174424250	0.0	+	.	transcript_id "locus.00000252.4";nPaths "4";locus_id "locus.00000252";type "5p_exon"
chr1	sol	exon	174424114	174424250	0.0	+	.	transcript_id "locus.00000252.5";nPaths "4";locus_id "locus.00000252";type "5p_exon"
chr1	sol	exon	174424114	174424250	0.0	+	.	transcript_id "locus.00000252.6";nPaths "4";locus_id "locus.00000252";type "5p_exon"
chr1	sol	exon	174424114	174424250	0.0	+	.	transcript_id "locus.00000252.7";nPaths "4";locus_id "locus.00000252";type "5p_exon"
chr1	sol	exon	174430409	174431839	0.0	+	.	transcript_id "locus.00000252.3";nPaths "1";locus_id "locus.00000252";type "3p_exon"
chr1	sol	exon	174430409	174431839	0.0	+	.	transcript_id "locus.00000252.7";nPaths "1";locus_id "locus.00000252";type "3p_exon"
chr1	sol	exon	174430409	174433099	0.0	+	.	transcript_id "locus.00000252.1";nPaths "1";locus_id "locus.00000252";type "3p_exon"
chr1	sol	exon	174430409	174433099	0.0	+	.	transcript_id "locus.00000252.5";nPaths "1";locus_id "locus.00000252";type "3p_exon"
chr1	sol	exon	174430409	174434739	0.0	+	.	transcript_id "locus.00000252.0";nPaths "1";locus_id "locus.00000252";type "3p_exon"
chr1	sol	exon	174430409	174434739	0.0	+	.	transcript_id "locus.00000252.4";nPaths "1";locus_id "locus.00000252";type "3p_exon"
chr1	sol	exon	174430409	174434741	0.0	+	.	transcript_id "locus.00000252.2";nPaths "1";locus_id "locus.00000252";type "3p_exon"
chr1	sol	exon	174430409	174434741	0.0	+	.	transcript_id "locus.00000252.6";nPaths "1";locus_id "locus.00000252";type "3p_exon"
chr1	sol	exon	174442058	174442269	0.0	+	.	transcript_id "locus.00000253.0";nPaths "4";locus_id "locus.00000253";type "5p_exon"
chr1	sol	exon	174442058	174442269	0.0	+	.	transcript_id "locus.00000253.1";nPaths "4";locus_id "locus.00000253";type "5p_exon"
chr1	sol	exon	174442058	174442269	0.0	+	.	transcript_id "locus.00000253.2";nPaths "4";locus_id "locus.00000253";type "5p_exon"
chr1	sol	exon	174442058	174442269	0.0	+	.	transcript_id "locus.00000253.3";nPaths "4";locus_id "locus.00000253";type "5p_exon"
chr1	sol	exon	174442128	174442269	0.0	+	.	transcript_id "locus.00000253.4";nPaths "4";locus_id "locus.00000253";type "5p_exon"
chr1	sol	exon	174442128	174442269	0.0	+	.	transcript_id "locus.00000253.5";nPaths "4";locus_id "locus.00000253";type "5p_exon"
chr1	sol	exon	174442128	174442269	0.0	+	.	transcript_id "locus.00000253.6";nPaths "4";locus_id "locus.00000253";type "5p_exon"
chr1	sol	exon	174442128	174442269	0.0	+	.	transcript_id "locus.00000253.7";nPaths "4";locus_id "locus.00000253";type "5p_exon"
chr1	sol	exon	174448180	174449790	0.0	+	.	transcript_id "locus.00000253.1";nPaths "1";locus_id "locus.00000253";type "3p_exon"
chr1	sol	exon	174448180	174449790	0.0	+	.	transcript_id "locus.00000253.5";nPaths "1";locus_id "locus.00000253";type "3p_exon"
chr1	sol	exon	174448180	174451490	0.0	+	.	transcript_id "locus.00000253.2";nPaths "1";locus_id "locus.00000253";type "3p_exon"
chr1	sol	exon	174448180	174451490	0.0	+	.	transcript_id "locus.00000253.6";nPaths "1";locus_id "locus.00000253";type "3p_exon"
chr1	sol	exon	174448180	174454770	0.0	+	.	transcript_id "locus.00000253.3";nPaths "1";locus_id "locus.00000253";type "3p_exon"
chr1	sol	exon	174448180	174454770	0.0	+	.	transcript_id "locus.00000253.7";nPaths "1";locus_id "locus.00000253";type "3p_exon"
chr1	sol	exon	174448180	174455401	0.0	+	.	transcript_id "locus.00000253.0";nPaths "1";locus_id "locus.00000253";type "3p_exon"
chr1	sol	exon	174448180	174455401	0.0	+	.	transcript_id "locus.00000253.4";nPaths "1";locus_id "locus.00000253";type "3p_exon"
chr1	sol	exon	92506367	92512102	0.0	-	.	transcript_id "locus.00000599.1";nPaths "1";locus_id "locus.00000599";type "3p_exon"
chr1	sol	exon	92506367	92512102	0.0	-	.	transcript_id "locus.00000599.4";nPaths "1";locus_id "locus.00000599";type "3p_exon"
chr1	sol	exon	92506377	92512102	0.0	-	.	transcript_id "locus.00000599.0";nPaths "1";locus_id "locus.00000599";type "3p_exon"
chr1	sol	exon	92506377	92512102	0.0	-	.	transcript_id "locus.00000599.3";nPaths "1";locus_id "locus.00000599";type "3p_exon"
chr1	sol	exon	92510897	92512102	0.0	-	.	transcript_id "locus.00000599.2";nPaths "1";locus_id "locus.00000599";type "3p_exon"
chr1	sol	exon	92510897	92512102	0.0	-	.	transcript_id "locus.00000599.5";nPaths "1";locus_id "locus.00000599";type "3p_exon"
chr1	sol	exon	92518316	92518446	0.0	-	.	transcript_id "locus.00000599.3";nPaths "3";locus_id "locus.00000599";type "5p_exon"
chr1	sol	exon	92518316	92518446	0.0	-	.	transcript_id "locus.00000599.4";nPaths "3";locus_id "locus.00000599";type "5p_exon"
chr1	sol	exon	92518316	92518446	0.0	-	.	transcript_id "locus.00000599.5";nPaths "3";locus_id "locus.00000599";type "5p_exon"
chr1	sol	exon	92518316	92518668	0.0	-	.	transcript_id "locus.00000599.0";nPaths "3";locus_id "locus.00000599";type "5p_exon"
chr1	sol	exon	92518316	92518668	0.0	-	.	transcript_id "locus.00000599.1";nPaths "3";locus_id "locus.00000599";type "5p_exon"
chr1	sol	exon	92518316	92518668	0.0	-	.	transcript_id "locus.00000599.2";nPaths "3";locus_id "locus.00000599";type "5p_exon"
chr1	sol	exon	92585779	92586167	0.0	+	.	transcript_id "locus.00000241.0";nPaths "3";locus_id "locus.00000241";type "5p_exon"
chr1	sol	exon	92585779	92586167	0.0	+	.	transcript_id "locus.00000241.1";nPaths "3";locus_id "locus.00000241";type "5p_exon"
chr1	sol	exon	92585779	92586167	0.0	+	.	transcript_id "locus.00000241.2";nPaths "3";locus_id "locus.00000241";type "5p_exon"
chr1	sol	exon	92585849	92586167	0.0	+	.	transcript_id "locus.00000241.3";nPaths "3";locus_id "locus.00000241";type "5p_exon"
chr1	sol	exon	92585849	92586167	0.0	+	.	transcript_id "locus.00000241.4";nPaths "3";locus_id "locus.00000241";type "5p_exon"
chr1	sol	exon	92585849	92586167	0.0	+	.	transcript_id "locus.00000241.5";nPaths "3";locus_id "locus.00000241";type "5p_exon"
chr1	sol	exon	92588102	92589772	0.0	+	.	transcript_id "locus.00000241.2";nPaths "1";locus_id "locus.00000241";type "3p_exon"
chr1	sol	exon	92588102	92589772	0.0	+	.	transcript_id "locus.00000241.5";nPaths "1";locus_id "locus.00000241";type "3p_exon"
chr1	sol	exon	92588102	92591252	0.0	+	.	transcript_id "locus.00000241.0";nPaths "1";locus_id "locus.00000241";type "3p_exon"
chr1	sol	exon	92588102	92591252	0.0	+	.	transcript_id "locus.00000241.3";nPaths "1";locus_id "locus.00000241";type "3p_exon"
chr1	sol	exon	92588102	92591375	0.0	+	.	transcript_id "locus.00000241.1";nPaths "1";locus_id "locus.00000241";type "3p_exon"
chr1	sol	exon	92588102	92591375	0.0	+	.	transcript_id "locus.00000241.4";nPaths "1";locus_id "locus.00000241";type "3p_exon"
chr1	sol	exon	92594432	92594854	0.0	+	.	transcript_id "locus.00000242.0";nPaths "3";locus_id "locus.00000242";type "5p_exon"
chr1	sol	exon	92594432	92594854	0.0	+	.	transcript_id "locus.00000242.1";nPaths "3";locus_id "locus.00000242";type "5p_exon"
chr1	sol	exon	92594432	92594854	0.0	+	.	transcript_id "locus.00000242.2";nPaths "3";locus_id "locus.00000242";type "5p_exon"
chr1	sol	exon	92594442	92594854	0.0	+	.	transcript_id "locus.00000242.3";nPaths "3";locus_id "locus.00000242";type "5p_exon"
chr1	sol	exon	92594442	92594854	0.0	+	.	transcript_id "locus.00000242.4";nPaths "3";locus_id "locus.00000242";type "5p_exon"
chr1	sol	exon	92594442	92594854	0.0	+	.	transcript_id "locus.00000242.5";nPaths "3";locus_id "locus.00000242";type "5p_exon"
chr1	sol	exon	92596377	92597747	0.0	+	.	transcript_id "locus.00000242.1";nPaths "1";locus_id "locus.00000242";type "3p_exon"
chr1	sol	exon	92596377	92597747	0.0	+	.	transcript_id "locus.00000242.4";nPaths "1";locus_id "locus.00000242";type "3p_exon"
chr1	sol	exon	92596377	92599687	0.0	+	.	transcript_id "locus.00000242.2";nPaths "1";locus_id "locus.00000242";type "3p_exon"
chr1	sol	exon	92596377	92599687	0.0	+	.	transcript_id "locus.00000242.5";nPaths "1";locus_id "locus.00000242";type "3p_exon"
chr1	sol	exon	92596377	92600019	0.0	+	.	transcript_id "locus.00000242.0";nPaths "1";locus_id "locus.00000242";type "3p_exon"
chr1	sol	exon	92596377	92600019	0.0	+	.	transcript_id "locus.00000242.3";nPaths "1";locus_id "locus.00000242";type "3p_exon"
chr1	sol	exon	92605809	92606576	0.0	+	.	transcript_id "locus.00000243.0";nPaths "3";locus_id "locus.00000243";type "5p_exon"
chr1	sol	exon	92605809	92606576	0.0	+	.	transcript_id "locus.00000243.1";nPaths "3";locus_id "locus.00000243";type "5p_exon"
chr1	sol	exon	92605809	92606576	0.0	+	.	transcript_id "locus.00000243.2";nPaths "3";locus_id "locus.00000243";type "5p_exon"
chr1	sol	exon	92605819	92606576	0.0	+	.	transcript_id "locus.00000243.3";nPaths "3";locus_id "locus.00000243";type "5p_exon"
chr1	sol	exon	92605819	92606576	0.0	+	.	transcript_id "locus.00000243.4";nPaths "3";locus_id "locus.00000243";type "5p_exon"
chr1	sol	exon	92605819	92606576	0.0	+	.	transcript_id "locus.00000243.5";nPaths "3";locus_id "locus.00000243";type "5p_exon"
chr1	sol	exon	92607675	92611265	0.0	+	.	transcript_id "locus.00000243.2";nPaths "1";locus_id "locus.00000243";type "3p_exon"
chr1	sol	exon	92607675	92611265	0.0	+	.	transcript_id "locus.00000243.5";nPaths "1";locus_id "locus.00000243";type "3p_exon"
chr1	sol	exon	92607675	92612485	0.0	+	.	transcript_id "locus.00000243.0";nPaths "1";locus_id "locus.00000243";type "3p_exon"
chr1	sol	exon	92607675	92612485	0.0	+	.	transcript_id "locus.00000243.3";nPaths "1";locus_id "locus.00000243";type "3p_exon"
chr1	sol	exon	92607675	92612719	0.0	+	.	transcript_id "locus.00000243.1";nPaths "1";locus_id "locus.00000243";type "3p_exon"
chr1	sol	exon	92607675	92612719	0.0	+	.	transcript_id "locus.00000243.4";nPaths "1";locus_id "locus.00000243";type "3p_exon"
chr1	sol	exon	92617869	92618278	0.0	+	.	transcript_id "locus.00000244.0";nPaths "2";locus_id "locus.00000244";type "5p_exon"
chr1	sol	exon	92617869	92618278	0.0	+	.	transcript_id "locus.00000244.1";nPaths "2";locus_id "locus.00000244";type "5p_exon"
chr1	sol	exon	92617959	92618278	0.0	+	.	transcript_id "locus.00000244.2";nPaths "2";locus_id "locus.00000244";type "5p_exon"
chr1	sol	exon	92617959	92618278	0.0	+	.	transcript_id "locus.00000244.3";nPaths "2";locus_id "locus.00000244";type "5p_exon"
chr1	sol	exon	92619746	92621856	0.0	+	.	transcript_id "locus.00000244.1";nPaths "1";locus_id "locus.00000244";type "3p_exon"
chr1	sol	exon	92619746	92621856	0.0	+	.	transcript_id "locus.00000244.3";nPaths "1";locus_id "locus.00000244";type "3p_exon"
chr1	sol	exon	92619746	92623412	0.0	+	.	transcript_id "locus.00000244.0";nPaths "1";locus_id "locus.00000244";type "3p_exon"
chr1	sol	exon	92619746	92623412	0.0	+	.	transcript_id "locus.00000244.2";nPaths "1";locus_id "locus.00000244";type "3p_exon"
chr1	sol	exon	92639687	92639717	0.0	-	.	transcript_id "locus.00000600.2";nPaths "2";locus_id "locus.00000600";type "5p_exon"
chr1	sol	exon	92639687	92639717	0.0	-	.	transcript_id "locus.00000600.3";nPaths "2";locus_id "locus.00000600";type "5p_exon"
chr1	sol	exon	92639687	92639726	0.0	-	.	transcript_id "locus.00000600.0";nPaths "2";locus_id "locus.00000600";type "5p_exon"
chr1	sol	exon	92639687	92639726	0.0	-	.	transcript_id "locus.00000600.1";nPaths "2";locus_id "locus.00000600";type "5p_exon"
chr1	sol	exon	92641880	92641910	0.0	-	.	transcript_id "locus.00000600.6";nPaths "2";locus_id "locus.00000600";type "5p_exon"
chr1	sol	exon	92641880	92641910	0.0	-	.	transcript_id "locus.00000600.7";nPaths "2";locus_id "locus.00000600";type "5p_exon"
chr1	sol	exon	92641880	92641919	0.0	-	.	transcript_id "locus.00000600.4";nPaths "2";locus_id "locus.00000600";type "5p_exon"
chr1	sol	exon	92641880	92641919	0.0	-	.	transcript_id "locus.00000600.5";nPaths "2";locus_id "locus.00000600";type "5p_exon"
chr10	sol	exon	129061891	129063973	0.0	-	.	transcript_id "locus.00000350.1";nPaths "1";locus_id "locus.00000350";type "3p_exon"
chr10	sol	exon	129061891	129063973	0.0	-	.	transcript_id "locus.00000350.3";nPaths "1";locus_id "locus.00000350";type "3p_exon"
chr10	sol	exon	129061901	129063973	0.0	-	.	transcript_id "locus.00000350.0";nPaths "1";locus_id "locus.00000350";type "3p_exon"
chr10	sol	exon	129061901	129063973	0.0	-	.	transcript_id "locus.00000350.2";nPaths "1";locus_id "locus.00000350";type "3p_exon"
chr10	sol	exon	129064644	129064843	0.0	-	.	transcript_id "locus.00000350.0";nPaths "2";locus_id "locus.00000350";type "internal_exon"
chr10	sol	exon	129064644	129064843	0.0	-	.	transcript_id "locus.00000350.1";nPaths "2";locus_id "locus.00000350";type "internal_exon"
chr10	sol	exon	129064644	129064843	0.0	-	.	transcript_id "locus.00000350.2";nPaths "2";locus_id "locus.00000350";type "internal_exon"
chr10	sol	exon	129064644	129064843	0.0	-	.	transcript_id "locus.00000350.3";nPaths "2";locus_id "locus.00000350";type "internal_exon"
chr10	sol	exon	129068390	129068880	0.0	-	.	transcript_id "locus.00000350.2";nPaths "2";locus_id "locus.00000350";type "5p_exon"
chr10	sol	exon	129068390	129068880	0.0	-	.	transcript_id "locus.00000350.3";nPaths "2";locus_id "locus.00000350";type "5p_exon"
chr10	sol	exon	129068390	129068886	0.0	-	.	transcript_id "locus.00000350.0";nPaths "2";locus_id "locus.00000350";type "5p_exon"
chr10	sol	exon	129068390	129068886	0.0	-	.	transcript_id "locus.00000350.1";nPaths "2";locus_id "locus.00000350";type "5p_exon"
chr10	sol	exon	129095046	129095592	0.0	-	.	transcript_id "locus.00000351.0";nPaths "1";locus_id "locus.00000351";type "3p_exon"
chr10	sol	exon	129095046	129095592	0.0	-	.	transcript_id "locus.00000351.2";nPaths "1";locus_id "locus.00000351";type "3p_exon"
chr10	sol	exon	129095476	129095592	0.0	-	.	transcript_id "locus.00000351.1";nPaths "1";locus_id "locus.00000351";type "3p_exon"
chr10	sol	exon	129095476	129095592	0.0	-	.	transcript_id "locus.00000351.3";nPaths "1";locus_id "locus.00000351";type "3p_exon"
chr10	sol	exon	129099111	129099361	0.0	-	.	transcript_id "locus.00000351.2";nPaths "2";locus_id "locus.00000351";type "5p_exon"
chr10	sol	exon	129099111	129099361	0.0	-	.	transcript_id "locus.00000351.3";nPaths "2";locus_id "locus.00000351";type "5p_exon"
chr10	sol	exon	129099111	129099362	0.0	-	.	transcript_id "locus.00000351.0";nPaths "2";locus_id "locus.00000351";type "5p_exon"
chr10	sol	exon	129099111	129099362	0.0	-	.	transcript_id "locus.00000351.1";nPaths "2";locus_id "locus.00000351";type "5p_exon"
chr10	sol	exon	129132711	129133793	0.0	-	.	transcript_id "locus.00000352.0";nPaths "1";locus_id "locus.00000352";type "3p_exon"
chr10	sol	exon	129132711	129133793	0.0	-	.	transcript_id "locus.00000352.2";nPaths "1";locus_id "locus.00000352";type "3p_exon"
chr10	sol	exon	129132721	129133793	0.0	-	.	transcript_id "locus.00000352.1";nPaths "1";locus_id "locus.00000352";type "3p_exon"
chr10	sol	exon	129132721	129133793	0.0	-	.	transcript_id "locus.00000352.3";nPaths "1";locus_id "locus.00000352";type "3p_exon"
chr10	sol	exon	129137888	129138218	0.0	-	.	transcript_id "locus.00000352.2";nPaths "2";locus_id "locus.00000352";type "5p_exon"
chr10	sol	exon	129137888	129138218	0.0	-	.	transcript_id "locus.00000352.3";nPaths "2";locus_id "locus.00000352";type "5p_exon"
chr10	sol	exon	129137888	129138330	0.0	-	.	transcript_id "locus.00000352.0";nPaths "2";locus_id "locus.00000352";type "5p_exon"
chr10	sol	exon	129137888	129138330	0.0	-	.	transcript_id "locus.00000352.1";nPaths "2";locus_id "locus.00000352";type "5p_exon"
chr10	sol	exon	129160001	129161640	0.0	-	.	transcript_id "locus.00000353.0";nPaths "1";locus_id "locus.00000353";type "3p_exon"
chr10	sol	exon	129160001	129161640	0.0	-	.	transcript_id "locus.00000353.2";nPaths "1";locus_id "locus.00000353";type "3p_exon"
chr10	sol	exon	129160011	129161640	0.0	-	.	transcript_id "locus.00000353.1";nPaths "1";locus_id "locus.00000353";type "3p_exon"
chr10	sol	exon	129160011	129161640	0.0	-	.	transcript_id "locus.00000353.3";nPaths "1";locus_id "locus.00000353";type "3p_exon"
chr10	sol	exon	129164292	129164702	0.0	-	.	transcript_id "locus.00000353.2";nPaths "2";locus_id "locus.00000353";type "5p_exon"
chr10	sol	exon	129164292	129164702	0.0	-	.	transcript_id "locus.00000353.3";nPaths "2";locus_id "locus.00000353";type "5p_exon"
chr10	sol	exon	129164292	129164751	0.0	-	.	transcript_id "locus.00000353.0";nPaths "2";locus_id "locus.00000353";type "5p_exon"
chr10	sol	exon	129164292	129164751	0.0	-	.	transcript_id "locus.00000353.1";nPaths "2";locus_id "locus.00000353";type "5p_exon"
chr10	sol	exon	129172633	129175044	0.0	-	.	transcript_id "locus.00000354.0";nPaths "1";locus_id "locus.00000354";type "3p_exon"
chr10	sol	exon	129172633	129175044	0.0	-	.	transcript_id "locus.00000354.2";nPaths "1";locus_id "locus.00000354";type "3p_exon"
chr10	sol	exon	129172643	129175044	0.0	-	.	transcript_id "locus.00000354.1";nPaths "1";locus_id "locus.00000354";type "3p_exon"
chr10	sol	exon	129172643	129175044	0.0	-	.	transcript_id "locus.00000354.3";nPaths "1";locus_id "locus.00000354";type "3p_exon"
chr10	sol	exon	129176323	129176421	0.0	-	.	transcript_id "locus.00000354.0";nPaths "2";locus_id "locus.00000354";type "internal_exon"
chr10	sol	exon	129176323	129176421	0.0	-	.	transcript_id "locus.00000354.1";nPaths "2";locus_id "locus.00000354";type "internal_exon"
chr10	sol	exon	129176323	129176421	0.0	-	.	transcript_id "locus.00000354.2";nPaths "2";locus_id "locus.00000354";type "internal_exon"
chr10	sol	exon	129176323	129176421	0.0	-	.	transcript_id "locus.00000354.3";nPaths "2";locus_id "locus.00000354";type "internal_exon"
chr10	sol	exon	129177538	129177848	0.0	-	.	transcript_id "locus.00000354.2";nPaths "2";locus_id "locus.00000354";type "5p_exon"
chr10	sol	exon	129177538	129177848	0.0	-	.	transcript_id "locus.00000354.3";nPaths "2";locus_id "locus.00000354";type "5p_exon"
chr10	sol	exon	129177538	129177973	0.0	-	.	transcript_id "locus.00000354.0";nPaths "2";locus_id "locus.00000354";type "5p_exon"
chr10	sol	exon	129177538	129177973	0.0	-	.	transcript_id "locus.00000354.1";nPaths "2";locus_id "locus.00000354";type "5p_exon"
chr10	sol	exon	129236229	129236358	0.0	+	.	transcript_id "locus.00000006.0";nPaths "1";locus_id "locus.00000006";type "5p_exon"
chr10	sol	exon	129236279	129236358	0.0	+	.	transcript_id "locus.00000006.1";nPaths "1";locus_id "locus.00000006";type "5p_exon"
chr10	sol	exon	129238130	129239372	0.0	+	.	transcript_id "locus.00000006.0";nPaths "1";locus_id "locus.00000006";type "3p_exon"
chr10	sol	exon	129238130	129239372	0.0	+	.	transcript_id "locus.00000006.1";nPaths "1";locus_id "locus.00000006";type "3p_exon"
chr10	sol	exon	129259096	129259267	0.0	+	.	transcript_id "locus.00000007.0";nPaths "3";locus_id "locus.00000007";type "5p_exon"
chr10	sol	exon	129259126	129259267	0.0	+	.	transcript_id "locus.00000007.3";nPaths "3";locus_id "locus.00000007";type "5p_exon"
chr10	sol	exon	129260941	129263851	0.0	+	.	transcript_id "locus.00000007.0";nPaths "1";locus_id "locus.00000007";type "3p_exon"
chr10	sol	exon	129260941	129263851	0.0	+	.	transcript_id "locus.00000007.3";nPaths "1";locus_id "locus.00000007";type "3p_exon"
chr10	sol	exon	129318149	129318456	0.0	+	.	transcript_id "locus.00000008.0";nPaths "3";locus_id "locus.00000008";type "5p_exon"
chr10	sol	exon	129318149	129318456	0.0	+	.	transcript_id "locus.00000008.1";nPaths "3";locus_id "locus.00000008";type "5p_exon"
chr10	sol	exon	129318149	129318456	0.0	+	.	transcript_id "locus.00000008.2";nPaths "3";locus_id "locus.00000008";type "5p_exon"
chr10	sol	exon	129318159	129318456	0.0	+	.	transcript_id "locus.00000008.3";nPaths "3";locus_id "locus.00000008";type "5p_exon"
chr10	sol	exon	129318159	129318456	0.0	+	.	transcript_id "locus.00000008.4";nPaths "3";locus_id "locus.00000008";type "5p_exon"
chr10	sol	exon	129318159	129318456	0.0	+	.	transcript_id "locus.00000008.5";nPaths "3";locus_id "locus.00000008";type "5p_exon"
chr10	sol	exon	129321572	129323162	0.0	+	.	transcript_id "locus.00000008.2";nPaths "1";locus_id "locus.00000008";type "3p_exon"
chr10	sol	exon	129321572	129323162	0.0	+	.	transcript_id "locus.00000008.5";nPaths "1";locus_id "locus.00000008";type "3p_exon"
chr10	sol	exon	129321572	129324742	0.0	+	.	transcript_id "locus.00000008.0";nPaths "1";locus_id "locus.00000008";type "3p_exon"
chr10	sol	exon	129321572	129324742	0.0	+	.	transcript_id "locus.00000008.3";nPaths "1";locus_id "locus.00000008";type "3p_exon"
chr10	sol	exon	129321572	129324975	0.0	+	.	transcript_id "locus.00000008.1";nPaths "1";locus_id "locus.00000008";type "3p_exon"
chr10	sol	exon	129321572	129324975	0.0	+	.	transcript_id "locus.00000008.4";nPaths "1";locus_id "locus.00000008";type "3p_exon"
chr10	sol	exon	129328877	129329166	0.0	+	.	transcript_id "locus.00000009.0";nPaths "1";locus_id "locus.00000009";type "5p_exon"
chr10	sol	exon	129328887	129329166	0.0	+	.	transcript_id "locus.00000009.1";nPaths "1";locus_id "locus.00000009";type "5p_exon"
chr10	sol	exon	129332854	129333796	0.0	+	.	transcript_id "locus.00000009.0";nPaths "1";locus_id "locus.00000009";type "3p_exon"
chr10	sol	exon	129332854	129333796	0.0	+	.	transcript_id "locus.00000009.1";nPaths "1";locus_id "locus.00000009";type "3p_exon"
chr10	sol	exon	129384075	129384364	0.0	+	.	transcript_id "locus.00000010.0";nPaths "2";locus_id "locus.00000010";type "5p_exon"
chr10	sol	exon	129384075	129384364	0.0	+	.	transcript_id "locus.00000010.1";nPaths "2";locus_id "locus.00000010";type "5p_exon"
chr10	sol	exon	129384085	129384364	0.0	+	.	transcript_id "locus.00000010.2";nPaths "2";locus_id "locus.00000010";type "5p_exon"
chr10	sol	exon	129384085	129384364	0.0	+	.	transcript_id "locus.00000010.3";nPaths "2";locus_id "locus.00000010";type "5p_exon"
chr10	sol	exon	129385428	129385677	0.0	+	.	transcript_id "locus.00000010.0";nPaths "2";locus_id "locus.00000010";type "internal_exon"
chr10	sol	exon	129385428	129385677	0.0	+	.	transcript_id "locus.00000010.1";nPaths "2";locus_id "locus.00000010";type "internal_exon"
chr10	sol	exon	129385428	129385677	0.0	+	.	transcript_id "locus.00000010.2";nPaths "2";locus_id "locus.00000010";type "internal_exon"
chr10	sol	exon	129385428	129385677	0.0	+	.	transcript_id "locus.00000010.3";nPaths "2";locus_id "locus.00000010";type "internal_exon"
chr10	sol	exon	129387612	129388762	0.0	+	.	transcript_id "locus.00000010.1";nPaths "1";locus_id "locus.00000010";type "3p_exon"
chr10	sol	exon	129387612	129388762	0.0	+	.	transcript_id "locus.00000010.3";nPaths "1";locus_id "locus.00000010";type "3p_exon"
chr10	sol	exon	129387612	129390211	0.0	+	.	transcript_id "locus.00000010.0";nPaths "1";locus_id "locus.00000010";type "3p_exon"
chr10	sol	exon	129387612	129390211	0.0	+	.	transcript_id "locus.00000010.2";nPaths "1";locus_id "locus.00000010";type "3p_exon"
chr10	sol	exon	129427369	129427566	0.0	+	.	transcript_id "locus.00000011.0";nPaths "4";locus_id "locus.00000011";type "5p_exon"
chr10	sol	exon	129427369	129427566	0.0	+	.	transcript_id "locus.00000011.1";nPaths "4";locus_id "locus.00000011";type "5p_exon"
chr10	sol	exon	129427369	129427566	0.0	+	.	transcript_id "locus.00000011.2";nPaths "4";locus_id "locus.00000011";type "5p_exon"
chr10	sol	exon	129427369	129427566	0.0	+	.	transcript_id "locus.00000011.3";nPaths "4";locus_id "locus.00000011";type "5p_exon"
chr10	sol	exon	129427379	129427566	0.0	+	.	transcript_id "locus.00000011.4";nPaths "4";locus_id "locus.00000011";type "5p_exon"
chr10	sol	exon	129427379	129427566	0.0	+	.	transcript_id "locus.00000011.5";nPaths "4";locus_id "locus.00000011";type "5p_exon"
chr10	sol	exon	129427379	129427566	0.0	+	.	transcript_id "locus.00000011.6";nPaths "4";locus_id "locus.00000011";type "5p_exon"
chr10	sol	exon	129427379	129427566	0.0	+	.	transcript_id "locus.00000011.7";nPaths "4";locus_id "locus.00000011";type "5p_exon"
chr10	sol	exon	129428530	129428660	0.0	+	.	transcript_id "locus.00000011.0";nPaths "1";locus_id "locus.00000011";type "3p_exon"
chr10	sol	exon	129428530	129428660	0.0	+	.	transcript_id "locus.00000011.4";nPaths "1";locus_id "locus.00000011";type "3p_exon"
chr10	sol	exon	129428530	129437800	0.0	+	.	transcript_id "locus.00000011.1";nPaths "1";locus_id "locus.00000011";type "3p_exon"
chr10	sol	exon	129428530	129437800	0.0	+	.	transcript_id "locus.00000011.5";nPaths "1";locus_id "locus.00000011";type "3p_exon"
chr10	sol	exon	129428530	129439080	0.0	+	.	transcript_id "locus.00000011.3";nPaths "1";locus_id "locus.00000011";type "3p_exon"
chr10	sol	exon	129428530	129439080	0.0	+	.	transcript_id "locus.00000011.7";nPaths "1";locus_id "locus.00000011";type "3p_exon"
chr10	sol	exon	129428530	129439468	0.0	+	.	transcript_id "locus.00000011.2";nPaths "1";locus_id "locus.00000011";type "3p_exon"
chr10	sol	exon	129428530	129439468	0.0	+	.	transcript_id "locus.00000011.6";nPaths "1";locus_id "locus.00000011";type "3p_exon"
chr10	sol	exon	129471102	129471742	0.0	+	.	transcript_id "locus.00000012.0";nPaths "2";locus_id "locus.00000012";type "5p_exon"
chr10	sol	exon	129471102	129471742	0.0	+	.	transcript_id "locus.00000012.1";nPaths "2";locus_id "locus.00000012";type "5p_exon"
chr10	sol	exon	129471152	129471742	0.0	+	.	transcript_id "locus.00000012.2";nPaths "2";locus_id "locus.00000012";type "5p_exon"
chr10	sol	exon	129471152	129471742	0.0	+	.	transcript_id "locus.00000012.3";nPaths "2";locus_id "locus.00000012";type "5p_exon"
chr10	sol	exon	129472617	129474127	0.0	+	.	transcript_id "locus.00000012.1";nPaths "1";locus_id "locus.00000012";type "3p_exon"
chr10	sol	exon	129472617	129474127	0.0	+	.	transcript_id "locus.00000012.3";nPaths "1";locus_id "locus.00000012";type "3p_exon"
chr10	sol	exon	129472617	129476605	0.0	+	.	transcript_id "locus.00000012.0";nPaths "1";locus_id "locus.00000012";type "3p_exon"
chr10	sol	exon	129472617	129476605	0.0	+	.	transcript_id "locus.00000012.2";nPaths "1";locus_id "locus.00000012";type "3p_exon"
chr10	sol	exon	129484766	129485263	0.0	+	.	transcript_id "locus.00000013.0";nPaths "6";locus_id "locus.00000013";type "5p_exon"
chr10	sol	exon	129484766	129485263	0.0	+	.	transcript_id "locus.00000013.1";nPaths "6";locus_id "locus.00000013";type "5p_exon"
chr10	sol	exon	129484766	129485263	0.0	+	.	transcript_id "locus.00000013.2";nPaths "6";locus_id "locus.00000013";type "5p_exon"
chr10	sol	exon	129484766	129485263	0.0	+	.	transcript_id "locus.00000013.3";nPaths "6";locus_id "locus.00000013";type "5p_exon"
chr10	sol	exon	129484766	129485263	0.0	+	.	transcript_id "locus.00000013.4";nPaths "6";locus_id "locus.00000013";type "5p_exon"
chr10	sol	exon	129484766	129485263	0.0	+	.	transcript_id "locus.00000013.5";nPaths "6";locus_id "locus.00000013";type "5p_exon"
chr10	sol	exon	129484776	129485263	0.0	+	.	transcript_id "locus.00000013.10";nPaths "6";locus_id "locus.00000013";type "5p_exon"
chr10	sol	exon	129484776	129485263	0.0	+	.	transcript_id "locus.00000013.11";nPaths "6";locus_id "locus.00000013";type "5p_exon"
chr10	sol	exon	129484776	129485263	0.0	+	.	transcript_id "locus.00000013.6";nPaths "6";locus_id "locus.00000013";type "5p_exon"
chr10	sol	exon	129484776	129485263	0.0	+	.	transcript_id "locus.00000013.7";nPaths "6";locus_id "locus.00000013";type "5p_exon"
chr10	sol	exon	129484776	129485263	0.0	+	.	transcript_id "locus.00000013.8";nPaths "6";locus_id "locus.00000013";type "5p_exon"
chr10	sol	exon	129484776	129485263	0.0	+	.	transcript_id "locus.00000013.9";nPaths "6";locus_id "locus.00000013";type "5p_exon"
chr10	sol	exon	129486365	129486558	0.0	+	.	transcript_id "locus.00000013.10";nPaths "3";locus_id "locus.00000013";type "internal_exon"
chr10	sol	exon	129486365	129486558	0.0	+	.	transcript_id "locus.00000013.11";nPaths "3";locus_id "locus.00000013";type "internal_exon"
chr10	sol	exon	129486365	129486558	0.0	+	.	transcript_id "locus.00000013.3";nPaths "3";locus_id "locus.00000013";type "internal_exon"
chr10	sol	exon	129486365	129486558	0.0	+	.	transcript_id "locus.00000013.4";nPaths "3";locus_id "locus.00000013";type "internal_exon"
chr10	sol	exon	129486365	129486558	0.0	+	.	transcript_id "locus.00000013.5";nPaths "3";locus_id "locus.00000013";type "internal_exon"
chr10	sol	exon	129486365	129486558	0.0	+	.	transcript_id "locus.00000013.9";nPaths "3";locus_id "locus.00000013";type "internal_exon"
chr10	sol	exon	129486820	129488590	0.0	+	.	transcript_id "locus.00000013.11";nPaths "1";locus_id "locus.00000013";type "3p_exon"
chr10	sol	exon	129486820	129488590	0.0	+	.	transcript_id "locus.00000013.2";nPaths "1";locus_id "locus.00000013";type "3p_exon"
chr10	sol	exon	129486820	129488590	0.0	+	.	transcript_id "locus.00000013.5";nPaths "1";locus_id "locus.00000013";type "3p_exon"
chr10	sol	exon	129486820	129488590	0.0	+	.	transcript_id "locus.00000013.8";nPaths "1";locus_id "locus.00000013";type "3p_exon"
chr10	sol	exon	129486820	129490010	0.0	+	.	transcript_id "locus.00000013.0";nPaths "1";locus_id "locus.00000013";type "3p_exon"
chr10	sol	exon	129486820	129490010	0.0	+	.	transcript_id "locus.00000013.3";nPaths "1";locus_id "locus.00000013";type "3p_exon"
chr10	sol	exon	129486820	129490010	0.0	+	.	transcript_id "locus.00000013.6";nPaths "1";locus_id "locus.00000013";type "3p_exon"
chr10	sol	exon	129486820	129490010	0.0	+	.	transcript_id "locus.00000013.9";nPaths "1";locus_id "locus.00000013";type "3p_exon"
chr10	sol	exon	129486820	129490644	0.0	+	.	transcript_id "locus.00000013.10";nPaths "1";locus_id "locus.00000013";type "3p_exon"
chr10	sol	exon	129486820	129490644	0.0	+	.	transcript_id "locus.00000013.1";nPaths "1";locus_id "locus.00000013";type "3p_exon"
chr10	sol	exon	129486820	129490644	0.0	+	.	transcript_id "locus.00000013.4";nPaths "1";locus_id "locus.00000013";type "3p_exon"
chr10	sol	exon	129486820	129490644	0.0	+	.	transcript_id "locus.00000013.7";nPaths "1";locus_id "locus.00000013";type "3p_exon"
chr10	sol	exon	129498492	129498633	0.0	+	.	transcript_id "locus.00000014.0";nPaths "2";locus_id "locus.00000014";type "5p_exon"
chr10	sol	exon	129498492	129498633	0.0	+	.	transcript_id "locus.00000014.1";nPaths "2";locus_id "locus.00000014";type "5p_exon"
chr10	sol	exon	129498502	129498633	0.0	+	.	transcript_id "locus.00000014.2";nPaths "2";locus_id "locus.00000014";type "5p_exon"
chr10	sol	exon	129498502	129498633	0.0	+	.	transcript_id "locus.00000014.3";nPaths "2";locus_id "locus.00000014";type "5p_exon"
chr10	sol	exon	129500883	129503333	0.0	+	.	transcript_id "locus.00000014.1";nPaths "1";locus_id "locus.00000014";type "3p_exon"
chr10	sol	exon	129500883	129503333	0.0	+	.	transcript_id "locus.00000014.3";nPaths "1";locus_id "locus.00000014";type "3p_exon"
chr10	sol	exon	129500883	129503342	0.0	+	.	transcript_id "locus.00000014.0";nPaths "1";locus_id "locus.00000014";type "3p_exon"
chr10	sol	exon	129500883	129503342	0.0	+	.	transcript_id "locus.00000014.2";nPaths "1";locus_id "locus.00000014";type "3p_exon"
chr10	sol	exon	129521820	129522208	0.0	+	.	transcript_id "locus.00000015.0";nPaths "3";locus_id "locus.00000015";type "5p_exon"
chr10	sol	exon	129521820	129522208	0.0	+	.	transcript_id "locus.00000015.1";nPaths "3";locus_id "locus.00000015";type "5p_exon"
chr10	sol	exon	129521820	129522208	0.0	+	.	transcript_id "locus.00000015.2";nPaths "3";locus_id "locus.00000015";type "5p_exon"
chr10	sol	exon	129521850	129522208	0.0	+	.	transcript_id "locus.00000015.3";nPaths "3";locus_id "locus.00000015";type "5p_exon"
chr10	sol	exon	129521850	129522208	0.0	+	.	transcript_id "locus.00000015.4";nPaths "3";locus_id "locus.00000015";type "5p_exon"
chr10	sol	exon	129521850	129522208	0.0	+	.	transcript_id "locus.00000015.5";nPaths "3";locus_id "locus.00000015";type "5p_exon"
chr10	sol	exon	129522458	129522667	0.0	+	.	transcript_id "locus.00000015.0";nPaths "3";locus_id "locus.00000015";type "internal_exon"
chr10	sol	exon	129522458	129522667	0.0	+	.	transcript_id "locus.00000015.1";nPaths "3";locus_id "locus.00000015";type "internal_exon"
chr10	sol	exon	129522458	129522667	0.0	+	.	transcript_id "locus.00000015.2";nPaths "3";locus_id "locus.00000015";type "internal_exon"
chr10	sol	exon	129522458	129522667	0.0	+	.	transcript_id "locus.00000015.3";nPaths "3";locus_id "locus.00000015";type "internal_exon"
chr10	sol	exon	129522458	129522667	0.0	+	.	transcript_id "locus.00000015.4";nPaths "3";locus_id "locus.00000015";type "internal_exon"
chr10	sol	exon	129522458	129522667	0.0	+	.	transcript_id "locus.00000015.5";nPaths "3";locus_id "locus.00000015";type "internal_exon"
chr10	sol	exon	129526222	129527132	0.0	+	.	transcript_id "locus.00000015.1";nPaths "1";locus_id "locus.00000015";type "3p_exon"
chr10	sol	exon	129526222	129527132	0.0	+	.	transcript_id "locus.00000015.4";nPaths "1";locus_id "locus.00000015";type "3p_exon"
chr10	sol	exon	129526222	129528052	0.0	+	.	transcript_id "locus.00000015.2";nPaths "1";locus_id "locus.00000015";type "3p_exon"
chr10	sol	exon	129526222	129528052	0.0	+	.	transcript_id "locus.00000015.5";nPaths "1";locus_id "locus.00000015";type "3p_exon"
chr10	sol	exon	129526222	129528161	0.0	+	.	transcript_id "locus.00000015.0";nPaths "1";locus_id "locus.00000015";type "3p_exon"
chr10	sol	exon	129526222	129528161	0.0	+	.	transcript_id "locus.00000015.3";nPaths "1";locus_id "locus.00000015";type "3p_exon"
chr10	sol	exon	129567663	129567915	0.0	+	.	transcript_id "locus.00000016.0";nPaths "2";locus_id "locus.00000016";type "5p_exon"
chr10	sol	exon	129567663	129567915	0.0	+	.	transcript_id "locus.00000016.1";nPaths "2";locus_id "locus.00000016";type "5p_exon"
chr10	sol	exon	129567673	129567915	0.0	+	.	transcript_id "locus.00000016.2";nPaths "2";locus_id "locus.00000016";type "5p_exon"
chr10	sol	exon	129567673	129567915	0.0	+	.	transcript_id "locus.00000016.3";nPaths "2";locus_id "locus.00000016";type "5p_exon"
chr10	sol	exon	129568017	129568297	0.0	+	.	transcript_id "locus.00000016.0";nPaths "2";locus_id "locus.00000016";type "internal_exon"
chr10	sol	exon	129568017	129568297	0.0	+	.	transcript_id "locus.00000016.1";nPaths "2";locus_id "locus.00000016";type "internal_exon"
chr10	sol	exon	129568017	129568297	0.0	+	.	transcript_id "locus.00000016.2";nPaths "2";locus_id "locus.00000016";type "internal_exon"
chr10	sol	exon	129568017	129568297	0.0	+	.	transcript_id "locus.00000016.3";nPaths "2";locus_id "locus.00000016";type "internal_exon"
chr10	sol	exon	129570609	129572979	0.0	+	.	transcript_id "locus.00000016.0";nPaths "1";locus_id "locus.00000016";type "3p_exon"
chr10	sol	exon	129570609	129572979	0.0	+	.	transcript_id "locus.00000016.2";nPaths "1";locus_id "locus.00000016";type "3p_exon"
chr10	sol	exon	129570609	129573839	0.0	+	.	transcript_id "locus.00000016.1";nPaths "1";locus_id "locus.00000016";type "3p_exon"
chr10	sol	exon	129570609	129573839	0.0	+	.	transcript_id "locus.00000016.3";nPaths "1";locus_id "locus.00000016";type "3p_exon"
chr10	sol	exon	129604321	129608505	0.0	-	.	transcript_id "locus.00000356.1";nPaths "1";locus_id "locus.00000356";type "3p_exon"
chr10	sol	exon	129604321	129608505	0.0	-	.	transcript_id "locus.00000356.5";nPaths "1";locus_id "locus.00000356";type "3p_exon"
chr10	sol	exon	129604331	129608505	0.0	-	.	transcript_id "locus.00000356.2";nPaths "1";locus_id "locus.00000356";type "3p_exon"
chr10	sol	exon	129604331	129608505	0.0	-	.	transcript_id "locus.00000356.6";nPaths "1";locus_id "locus.00000356";type "3p_exon"
chr10	sol	exon	129605551	129608505	0.0	-	.	transcript_id "locus.00000356.0";nPaths "1";locus_id "locus.00000356";type "3p_exon"
chr10	sol	exon	129605551	129608505	0.0	-	.	transcript_id "locus.00000356.4";nPaths "1";locus_id "locus.00000356";type "3p_exon"
chr10	sol	exon	129606871	129608505	0.0	-	.	transcript_id "locus.00000356.3";nPaths "1";locus_id "locus.00000356";type "3p_exon"
chr10	sol	exon	129606871	129608505	0.0	-	.	transcript_id "locus.00000356.7";nPaths "1";locus_id "locus.00000356";type "3p_exon"
chr10	sol	exon	129612031	129612081	0.0	-	.	transcript_id "locus.00000356.4";nPaths "4";locus_id "locus.00000356";type "5p_exon"
chr10	sol	exon	129612031	129612081	0.0	-	.	transcript_id "locus.00000356.5";nPaths "4";locus_id "locus.00000356";type "5p_exon"
chr10	sol	exon	129612031	129612081	0.0	-	.	transcript_id "locus.00000356.6";nPaths "4";locus_id "locus.00000356";type "5p_exon"
chr10	sol	exon	129612031	129612081	0.0	-	.	transcript_id "locus.00000356.7";nPaths "4";locus_id "locus.00000356";type "5p_exon"
chr10	sol	exon	129612031	129612529	0.0	-	.	transcript_id "locus.00000356.0";nPaths "4";locus_id "locus.00000356";type "5p_exon"
chr10	sol	exon	129612031	129612529	0.0	-	.	transcript_id "locus.00000356.1";nPaths "4";locus_id "locus.00000356";type "5p_exon"
chr10	sol	exon	129612031	129612529	0.0	-	.	transcript_id "locus.00000356.2";nPaths "4";locus_id "locus.00000356";type "5p_exon"
chr10	sol	exon	129612031	129612529	0.0	-	.	transcript_id "locus.00000356.3";nPaths "4";locus_id "locus.00000356";type "5p_exon"
chr10	sol	exon	129622569	129626081	0.0	-	.	transcript_id "locus.00000357.1";nPaths "1";locus_id "locus.00000357";type "3p_exon"
chr10	sol	exon	129622569	129626081	0.0	-	.	transcript_id "locus.00000357.4";nPaths "1";locus_id "locus.00000357";type "3p_exon"
chr10	sol	exon	129622719	129626081	0.0	-	.	transcript_id "locus.00000357.2";nPaths "1";locus_id "locus.00000357";type "3p_exon"
chr10	sol	exon	129622719	129626081	0.0	-	.	transcript_id "locus.00000357.5";nPaths "1";locus_id "locus.00000357";type "3p_exon"
chr10	sol	exon	129624719	129626081	0.0	-	.	transcript_id "locus.00000357.0";nPaths "1";locus_id "locus.00000357";type "3p_exon"
chr10	sol	exon	129624719	129626081	0.0	-	.	transcript_id "locus.00000357.3";nPaths "1";locus_id "locus.00000357";type "3p_exon"
chr10	sol	exon	129627812	129627902	0.0	-	.	transcript_id "locus.00000357.3";nPaths "3";locus_id "locus.00000357";type "5p_exon"
chr10	sol	exon	129627812	129627902	0.0	-	.	transcript_id "locus.00000357.4";nPaths "3";locus_id "locus.00000357";type "5p_exon"
chr10	sol	exon	129627812	129627902	0.0	-	.	transcript_id "locus.00000357.5";nPaths "3";locus_id "locus.00000357";type "5p_exon"
chr10	sol	exon	129627812	129627934	0.0	-	.	transcript_id "locus.00000357.0";nPaths "3";locus_id "locus.00000357";type "5p_exon"
chr10	sol	exon	129627812	129627934	0.0	-	.	transcript_id "locus.00000357.1";nPaths "3";locus_id "locus.00000357";type "5p_exon"
chr10	sol	exon	129627812	129627934	0.0	-	.	transcript_id "locus.00000357.2";nPaths "3";locus_id "locus.00000357";type "5p_exon"
chr10	sol	exon	129637468	129637774	0.0	+	.	transcript_id "locus.00000017.0";nPaths "2";locus_id "locus.00000017";type "5p_exon"
chr10	sol	exon	129637468	129637774	0.0	+	.	transcript_id "locus.00000017.1";nPaths "2";locus_id "locus.00000017";type "5p_exon"
chr10	sol	exon	129637478	129637774	0.0	+	.	transcript_id "locus.00000017.2";nPaths "2";locus_id "locus.00000017";type "5p_exon"
chr10	sol	exon	129637478	129637774	0.0	+	.	transcript_id "locus.00000017.3";nPaths "2";locus_id "locus.00000017";type "5p_exon"
chr10	sol	exon	129638606	129638745	0.0	+	.	transcript_id "locus.00000017.4";nPaths "2";locus_id "locus.00000017";type "5p_exon"
chr10	sol	exon	129638606	129638745	0.0	+	.	transcript_id "locus.00000017.5";nPaths "2";locus_id "locus.00000017";type "5p_exon"
chr10	sol	exon	129638696	129638745	0.0	+	.	transcript_id "locus.00000017.6";nPaths "2";locus_id "locus.00000017";type "5p_exon"
chr10	sol	exon	129638696	129638745	0.0	+	.	transcript_id "locus.00000017.7";nPaths "2";locus_id "locus.00000017";type "5p_exon"
chr10	sol	exon	129642130	129642243	0.0	+	.	transcript_id "locus.00000017.0";nPaths "1";locus_id "locus.00000017";type "internal_exon"
chr10	sol	exon	129642130	129642243	0.0	+	.	transcript_id "locus.00000017.2";nPaths "1";locus_id "locus.00000017";type "internal_exon"
chr10	sol	exon	129642130	129642243	0.0	+	.	transcript_id "locus.00000017.5";nPaths "1";locus_id "locus.00000017";type "internal_exon"
chr10	sol	exon	129642130	129642243	0.0	+	.	transcript_id "locus.00000017.7";nPaths "1";locus_id "locus.00000017";type "internal_exon"
chr10	sol	exon	129647105	129648328	0.0	+	.	transcript_id "locus.00000017.0";nPaths "1";locus_id "locus.00000017";type "3p_exon"
chr10	sol	exon	129647105	129648328	0.0	+	.	transcript_id "locus.00000017.1";nPaths "1";locus_id "locus.00000017";type "3p_exon"
chr10	sol	exon	129647105	129648328	0.0	+	.	transcript_id "locus.00000017.2";nPaths "1";locus_id "locus.00000017";type "3p_exon"
chr10	sol	exon	129647105	129648328	0.0	+	.	transcript_id "locus.00000017.3";nPaths "1";locus_id "locus.00000017";type "3p_exon"
chr10	sol	exon	129647105	129648328	0.0	+	.	transcript_id "locus.00000017.4";nPaths "1";locus_id "locus.00000017";type "3p_exon"
chr10	sol	exon	129647105	129648328	0.0	+	.	transcript_id "locus.00000017.5";nPaths "1";locus_id "locus.00000017";type "3p_exon"
chr10	sol	exon	129647105	129648328	0.0	+	.	transcript_id "locus.00000017.6";nPaths "1";locus_id "locus.00000017";type "3p_exon"
chr10	sol	exon	129647105	129648328	0.0	+	.	transcript_id "locus.00000017.7";nPaths "1";locus_id "locus.00000017";type "3p_exon"
chr10	sol	exon	129657698	129657978	0.0	+	.	transcript_id "locus.00000018.0";nPaths "2";locus_id "locus.00000018";type "5p_exon"
chr10	sol	exon	129657698	129657978	0.0	+	.	transcript_id "locus.00000018.1";nPaths "2";locus_id "locus.00000018";type "5p_exon"
chr10	sol	exon	129657708	129657978	0.0	+	.	transcript_id "locus.00000018.2";nPaths "2";locus_id "locus.00000018";type "5p_exon"
chr10	sol	exon	129657708	129657978	0.0	+	.	transcript_id "locus.00000018.3";nPaths "2";locus_id "locus.00000018";type "5p_exon"
chr10	sol	exon	129658529	129661339	0.0	+	.	transcript_id "locus.00000018.0";nPaths "1";locus_id "locus.00000018";type "3p_exon"
chr10	sol	exon	129658529	129661339	0.0	+	.	transcript_id "locus.00000018.2";nPaths "1";locus_id "locus.00000018";type "3p_exon"
chr10	sol	exon	129658529	129662395	0.0	+	.	transcript_id "locus.00000018.1";nPaths "1";locus_id "locus.00000018";type "3p_exon"
chr10	sol	exon	129658529	129662395	0.0	+	.	transcript_id "locus.00000018.3";nPaths "1";locus_id "locus.00000018";type "3p_exon"
chr10	sol	exon	129667042	129670539	0.0	-	.	transcript_id "locus.00000358.1";nPaths "1";locus_id "locus.00000358";type "3p_exon"
chr10	sol	exon	129667042	129670539	0.0	-	.	transcript_id "locus.00000358.4";nPaths "1";locus_id "locus.00000358";type "3p_exon"
chr10	sol	exon	129667052	129670539	0.0	-	.	transcript_id "locus.00000358.0";nPaths "1";locus_id "locus.00000358";type "3p_exon"
chr10	sol	exon	129667052	129670539	0.0	-	.	transcript_id "locus.00000358.3";nPaths "1";locus_id "locus.00000358";type "3p_exon"
chr10	sol	exon	129668512	129670539	0.0	-	.	transcript_id "locus.00000358.2";nPaths "1";locus_id "locus.00000358";type "3p_exon"
chr10	sol	exon	129668512	129670539	0.0	-	.	transcript_id "locus.00000358.5";nPaths "1";locus_id "locus.00000358";type "3p_exon"
chr10	sol	exon	129672256	129672504	0.0	-	.	transcript_id "locus.00000358.0";nPaths "3";locus_id "locus.00000358";type "internal_exon"
chr10	sol	exon	129672256	129672504	0.0	-	.	transcript_id "locus.00000358.1";nPaths "3";locus_id "locus.00000358";type "internal_exon"
chr10	sol	exon	129672256	129672504	0.0	-	.	transcript_id "locus.00000358.2";nPaths "3";locus_id "locus.00000358";type "internal_exon"
chr10	sol	exon	129672256	129672504	0.0	-	.	transcript_id "locus.00000358.3";nPaths "3";locus_id "locus.00000358";type "internal_exon"
chr10	sol	exon	129672256	129672504	0.0	-	.	transcript_id "locus.00000358.4";nPaths "3";locus_id "locus.00000358";type "internal_exon"
chr10	sol	exon	129672256	129672504	0.0	-	.	transcript_id "locus.00000358.5";nPaths "3";locus_id "locus.00000358";type "internal_exon"
chr10	sol	exon	129673546	129673756	0.0	-	.	transcript_id "locus.00000358.3";nPaths "3";locus_id "locus.00000358";type "5p_exon"
chr10	sol	exon	129673546	129673756	0.0	-	.	transcript_id "locus.00000358.4";nPaths "3";locus_id "locus.00000358";type "5p_exon"
chr10	sol	exon	129673546	129673756	0.0	-	.	transcript_id "locus.00000358.5";nPaths "3";locus_id "locus.00000358";type "5p_exon"
chr10	sol	exon	129673546	129673790	0.0	-	.	transcript_id "locus.00000358.0";nPaths "3";locus_id "locus.00000358";type "5p_exon"
chr10	sol	exon	129673546	129673790	0.0	-	.	transcript_id "locus.00000358.1";nPaths "3";locus_id "locus.00000358";type "5p_exon"
chr10	sol	exon	129673546	129673790	0.0	-	.	transcript_id "locus.00000358.2";nPaths "3";locus_id "locus.00000358";type "5p_exon"
chr10	sol	exon	129719724	129723563	0.0	-	.	transcript_id "locus.00000359.10";nPaths "1";locus_id "locus.00000359";type "3p_exon"
chr10	sol	exon	129719724	129723563	0.0	-	.	transcript_id "locus.00000359.14";nPaths "1";locus_id "locus.00000359";type "3p_exon"
chr10	sol	exon	129719724	129723563	0.0	-	.	transcript_id "locus.00000359.18";nPaths "1";locus_id "locus.00000359";type "3p_exon"
chr10	sol	exon	129719724	129723563	0.0	-	.	transcript_id "locus.00000359.22";nPaths "1";locus_id "locus.00000359";type "3p_exon"
chr10	sol	exon	129719724	129723563	0.0	-	.	transcript_id "locus.00000359.26";nPaths "1";locus_id "locus.00000359";type "3p_exon"
chr10	sol	exon	129719724	129723563	0.0	-	.	transcript_id "locus.00000359.2";nPaths "1";locus_id "locus.00000359";type "3p_exon"
chr10	sol	exon	129719724	129723563	0.0	-	.	transcript_id "locus.00000359.30";nPaths "1";locus_id "locus.00000359";type "3p_exon"
chr10	sol	exon	129719724	129723563	0.0	-	.	transcript_id "locus.00000359.6";nPaths "1";locus_id "locus.00000359";type "3p_exon"
chr10	sol	exon	129721234	129723563	0.0	-	.	transcript_id "locus.00000359.13";nPaths "1";locus_id "locus.00000359";type "3p_exon"
chr10	sol	exon	129721234	129723563	0.0	-	.	transcript_id "locus.00000359.17";nPaths "1";locus_id "locus.00000359";type "3p_exon"
chr10	sol	exon	129721234	129723563	0.0	-	.	transcript_id "locus.00000359.1";nPaths "1";locus_id "locus.00000359";type "3p_exon"
chr10	sol	exon	129721234	129723563	0.0	-	.	transcript_id "locus.00000359.21";nPaths "1";locus_id "locus.00000359";type "3p_exon"
chr10	sol	exon	129721234	129723563	0.0	-	.	transcript_id "locus.00000359.25";nPaths "1";locus_id "locus.00000359";type "3p_exon"
chr10	sol	exon	129721234	129723563	0.0	-	.	transcript_id "locus.00000359.29";nPaths "1";locus_id "locus.00000359";type "3p_exon"
chr10	sol	exon	129721234	129723563	0.0	-	.	transcript_id "locus.00000359.5";nPaths "1";locus_id "locus.00000359";type "3p_exon"
chr10	sol	exon	129721234	129723563	0.0	-	.	transcript_id "locus.00000359.9";nPaths "1";locus_id "locus.00000359";type "3p_exon"
chr10	sol	exon	129722114	129723563	0.0	-	.	transcript_id "locus.00000359.11";nPaths "1";locus_id "locus.00000359";type "3p_exon"
chr10	sol	exon	129722114	129723563	0.0	-	.	transcript_id "locus.00000359.15";nPaths "1";locus_id "locus.00000359";type "3p_exon"
chr10	sol	exon	129722114	129723563	0.0	-	.	transcript_id "locus.00000359.19";nPaths "1";locus_id "locus.00000359";type "3p_exon"
chr10	sol	exon	129722114	129723563	0.0	-	.	transcript_id "locus.00000359.23";nPaths "1";locus_id "locus.00000359";type "3p_exon"
chr10	sol	exon	129722114	129723563	0.0	-	.	transcript_id "locus.00000359.27";nPaths "1";locus_id "locus.00000359";type "3p_exon"
chr10	sol	exon	129722114	129723563	0.0	-	.	transcript_id "locus.00000359.31";nPaths "1";locus_id "locus.00000359";type "3p_exon"
chr10	sol	exon	129722114	129723563	0.0	-	.	transcript_id "locus.00000359.3";nPaths "1";locus_id "locus.00000359";type "3p_exon"
chr10	sol	exon	129722114	129723563	0.0	-	.	transcript_id "locus.00000359.7";nPaths "1";locus_id "locus.00000359";type "3p_exon"
chr10	sol	exon	129722834	129723563	0.0	-	.	transcript_id "locus.00000359.0";nPaths "1";locus_id "locus.00000359";type "3p_exon"
chr10	sol	exon	129722834	129723563	0.0	-	.	transcript_id "locus.00000359.12";nPaths "1";locus_id "locus.00000359";type "3p_exon"
chr10	sol	exon	129722834	129723563	0.0	-	.	transcript_id "locus.00000359.16";nPaths "1";locus_id "locus.00000359";type "3p_exon"
chr10	sol	exon	129722834	129723563	0.0	-	.	transcript_id "locus.00000359.20";nPaths "1";locus_id "locus.00000359";type "3p_exon"
chr10	sol	exon	129722834	129723563	0.0	-	.	transcript_id "locus.00000359.24";nPaths "1";locus_id "locus.00000359";type "3p_exon"
chr10	sol	exon	129722834	129723563	0.0	-	.	transcript_id "locus.00000359.28";nPaths "1";locus_id "locus.00000359";type "3p_exon"
chr10	sol	exon	129722834	129723563	0.0	-	.	transcript_id "locus.00000359.4";nPaths "1";locus_id "locus.00000359";type "3p_exon"
chr10	sol	exon	129722834	129723563	0.0	-	.	transcript_id "locus.00000359.8";nPaths "1";locus_id "locus.00000359";type "3p_exon"
chr10	sol	exon	129723690	129723790	0.0	-	.	transcript_id "locus.00000359.0";nPaths "4";locus_id "locus.00000359";type "internal_exon"
chr10	sol	exon	129723690	129723790	0.0	-	.	transcript_id "locus.00000359.10";nPaths "4";locus_id "locus.00000359";type "internal_exon"
chr10	sol	exon	129723690	129723790	0.0	-	.	transcript_id "locus.00000359.11";nPaths "4";locus_id "locus.00000359";type "internal_exon"
chr10	sol	exon	129723690	129723790	0.0	-	.	transcript_id "locus.00000359.16";nPaths "4";locus_id "locus.00000359";type "internal_exon"
chr10	sol	exon	129723690	129723790	0.0	-	.	transcript_id "locus.00000359.17";nPaths "4";locus_id "locus.00000359";type "internal_exon"
chr10	sol	exon	129723690	129723790	0.0	-	.	transcript_id "locus.00000359.18";nPaths "4";locus_id "locus.00000359";type "internal_exon"
chr10	sol	exon	129723690	129723790	0.0	-	.	transcript_id "locus.00000359.19";nPaths "4";locus_id "locus.00000359";type "internal_exon"
chr10	sol	exon	129723690	129723790	0.0	-	.	transcript_id "locus.00000359.1";nPaths "4";locus_id "locus.00000359";type "internal_exon"
chr10	sol	exon	129723690	129723790	0.0	-	.	transcript_id "locus.00000359.24";nPaths "4";locus_id "locus.00000359";type "internal_exon"
chr10	sol	exon	129723690	129723790	0.0	-	.	transcript_id "locus.00000359.25";nPaths "4";locus_id "locus.00000359";type "internal_exon"
chr10	sol	exon	129723690	129723790	0.0	-	.	transcript_id "locus.00000359.26";nPaths "4";locus_id "locus.00000359";type "internal_exon"
chr10	sol	exon	129723690	129723790	0.0	-	.	transcript_id "locus.00000359.27";nPaths "4";locus_id "locus.00000359";type "internal_exon"
chr10	sol	exon	129723690	129723790	0.0	-	.	transcript_id "locus.00000359.2";nPaths "4";locus_id "locus.00000359";type "internal_exon"
chr10	sol	exon	129723690	129723790	0.0	-	.	transcript_id "locus.00000359.3";nPaths "4";locus_id "locus.00000359";type "internal_exon"
chr10	sol	exon	129723690	129723790	0.0	-	.	transcript_id "locus.00000359.8";nPaths "4";locus_id "locus.00000359";type "internal_exon"
chr10	sol	exon	129723690	129723790	0.0	-	.	transcript_id "locus.00000359.9";nPaths "4";locus_id "locus.00000359";type "internal_exon"
chr10	sol	exon	129727043	129727171	0.0	-	.	transcript_id "locus.00000359.0";nPaths "8";locus_id "locus.00000359";type "internal_exon"
chr10	sol	exon	129727043	129727171	0.0	-	.	transcript_id "locus.00000359.10";nPaths "8";locus_id "locus.00000359";type "internal_exon"
chr10	sol	exon	129727043	129727171	0.0	-	.	transcript_id "locus.00000359.11";nPaths "8";locus_id "locus.00000359";type "internal_exon"
chr10	sol	exon	129727043	129727171	0.0	-	.	transcript_id "locus.00000359.12";nPaths "8";locus_id "locus.00000359";type "internal_exon"
chr10	sol	exon	129727043	129727171	0.0	-	.	transcript_id "locus.00000359.13";nPaths "8";locus_id "locus.00000359";type "internal_exon"
chr10	sol	exon	129727043	129727171	0.0	-	.	transcript_id "locus.00000359.14";nPaths "8";locus_id "locus.00000359";type "internal_exon"
chr10	sol	exon	129727043	129727171	0.0	-	.	transcript_id "locus.00000359.15";nPaths "8";locus_id "locus.00000359";type "internal_exon"
chr10	sol	exon	129727043	129727171	0.0	-	.	transcript_id "locus.00000359.16";nPaths "8";locus_id "locus.00000359";type "internal_exon"
chr10	sol	exon	129727043	129727171	0.0	-	.	transcript_id "locus.00000359.17";nPaths "8";locus_id "locus.00000359";type "internal_exon"
chr10	sol	exon	129727043	129727171	0.0	-	.	transcript_id "locus.00000359.18";nPaths "8";locus_id "locus.00000359";type "internal_exon"
chr10	sol	exon	129727043	129727171	0.0	-	.	transcript_id "locus.00000359.19";nPaths "8";locus_id "locus.00000359";type "internal_exon"
chr10	sol	exon	129727043	129727171	0.0	-	.	transcript_id "locus.00000359.1";nPaths "8";locus_id "locus.00000359";type "internal_exon"
chr10	sol	exon	129727043	129727171	0.0	-	.	transcript_id "locus.00000359.20";nPaths "8";locus_id "locus.00000359";type "internal_exon"
chr10	sol	exon	129727043	129727171	0.0	-	.	transcript_id "locus.00000359.21";nPaths "8";locus_id "locus.00000359";type "internal_exon"
chr10	sol	exon	129727043	129727171	0.0	-	.	transcript_id "locus.00000359.22";nPaths "8";locus_id "locus.00000359";type "internal_exon"
chr10	sol	exon	129727043	129727171	0.0	-	.	transcript_id "locus.00000359.23";nPaths "8";locus_id "locus.00000359";type "internal_exon"
chr10	sol	exon	129727043	129727171	0.0	-	.	transcript_id "locus.00000359.24";nPaths "8";locus_id "locus.00000359";type "internal_exon"
chr10	sol	exon	129727043	129727171	0.0	-	.	transcript_id "locus.00000359.25";nPaths "8";locus_id "locus.00000359";type "internal_exon"
chr10	sol	exon	129727043	129727171	0.0	-	.	transcript_id "locus.00000359.26";nPaths "8";locus_id "locus.00000359";type "internal_exon"
chr10	sol	exon	129727043	129727171	0.0	-	.	transcript_id "locus.00000359.27";nPaths "8";locus_id "locus.00000359";type "internal_exon"
chr10	sol	exon	129727043	129727171	0.0	-	.	transcript_id "locus.00000359.28";nPaths "8";locus_id "locus.00000359";type "internal_exon"
chr10	sol	exon	129727043	129727171	0.0	-	.	transcript_id "locus.00000359.29";nPaths "8";locus_id "locus.00000359";type "internal_exon"
chr10	sol	exon	129727043	129727171	0.0	-	.	transcript_id "locus.00000359.2";nPaths "8";locus_id "locus.00000359";type "internal_exon"
chr10	sol	exon	129727043	129727171	0.0	-	.	transcript_id "locus.00000359.30";nPaths "8";locus_id "locus.00000359";type "internal_exon"
chr10	sol	exon	129727043	129727171	0.0	-	.	transcript_id "locus.00000359.31";nPaths "8";locus_id "locus.00000359";type "internal_exon"
chr10	sol	exon	129727043	129727171	0.0	-	.	transcript_id "locus.00000359.3";nPaths "8";locus_id "locus.00000359";type "internal_exon"
chr10	sol	exon	129727043	129727171	0.0	-	.	transcript_id "locus.00000359.4";nPaths "8";locus_id "locus.00000359";type "internal_exon"
chr10	sol	exon	129727043	129727171	0.0	-	.	transcript_id "locus.00000359.5";nPaths "8";locus_id "locus.00000359";type "internal_exon"
chr10	sol	exon	129727043	129727171	0.0	-	.	transcript_id "locus.00000359.6";nPaths "8";locus_id "locus.00000359";type "internal_exon"
chr10	sol	exon	129727043	129727171	0.0	-	.	transcript_id "locus.00000359.7";nPaths "8";locus_id "locus.00000359";type "internal_exon"
chr10	sol	exon	129727043	129727171	0.0	-	.	transcript_id "locus.00000359.8";nPaths "8";locus_id "locus.00000359";type "internal_exon"
chr10	sol	exon	129727043	129727171	0.0	-	.	transcript_id "locus.00000359.9";nPaths "8";locus_id "locus.00000359";type "internal_exon"
chr10	sol	exon	129727288	129727482	0.0	-	.	transcript_id "locus.00000359.10";nPaths "8";locus_id "locus.00000359";type "internal_exon"
chr10	sol	exon	129727288	129727482	0.0	-	.	transcript_id "locus.00000359.11";nPaths "8";locus_id "locus.00000359";type "internal_exon"
chr10	sol	exon	129727288	129727482	0.0	-	.	transcript_id "locus.00000359.12";nPaths "8";locus_id "locus.00000359";type "internal_exon"
chr10	sol	exon	129727288	129727482	0.0	-	.	transcript_id "locus.00000359.13";nPaths "8";locus_id "locus.00000359";type "internal_exon"
chr10	sol	exon	129727288	129727482	0.0	-	.	transcript_id "locus.00000359.14";nPaths "8";locus_id "locus.00000359";type "internal_exon"
chr10	sol	exon	129727288	129727482	0.0	-	.	transcript_id "locus.00000359.15";nPaths "8";locus_id "locus.00000359";type "internal_exon"
chr10	sol	exon	129727288	129727482	0.0	-	.	transcript_id "locus.00000359.24";nPaths "8";locus_id "locus.00000359";type "internal_exon"
chr10	sol	exon	129727288	129727482	0.0	-	.	transcript_id "locus.00000359.25";nPaths "8";locus_id "locus.00000359";type "internal_exon"
chr10	sol	exon	129727288	129727482	0.0	-	.	transcript_id "locus.00000359.26";nPaths "8";locus_id "locus.00000359";type "internal_exon"
chr10	sol	exon	129727288	129727482	0.0	-	.	transcript_id "locus.00000359.27";nPaths "8";locus_id "locus.00000359";type "internal_exon"
chr10	sol	exon	129727288	129727482	0.0	-	.	transcript_id "locus.00000359.28";nPaths "8";locus_id "locus.00000359";type "internal_exon"
chr10	sol	exon	129727288	129727482	0.0	-	.	transcript_id "locus.00000359.29";nPaths "8";locus_id "locus.00000359";type "internal_exon"
chr10	sol	exon	129727288	129727482	0.0	-	.	transcript_id "locus.00000359.30";nPaths "8";locus_id "locus.00000359";type "internal_exon"
chr10	sol	exon	129727288	129727482	0.0	-	.	transcript_id "locus.00000359.31";nPaths "8";locus_id "locus.00000359";type "internal_exon"
chr10	sol	exon	129727288	129727482	0.0	-	.	transcript_id "locus.00000359.8";nPaths "8";locus_id "locus.00000359";type "internal_exon"
chr10	sol	exon	129727288	129727482	0.0	-	.	transcript_id "locus.00000359.9";nPaths "8";locus_id "locus.00000359";type "internal_exon"
chr10	sol	exon	129728830	129729400	0.0	-	.	transcript_id "locus.00000359.16";nPaths "16";locus_id "locus.00000359";type "5p_exon"
chr10	sol	exon	129728830	129729400	0.0	-	.	transcript_id "locus.00000359.17";nPaths "16";locus_id "locus.00000359";type "5p_exon"
chr10	sol	exon	129728830	129729400	0.0	-	.	transcript_id "locus.00000359.18";nPaths "16";locus_id "locus.00000359";type "5p_exon"
chr10	sol	exon	129728830	129729400	0.0	-	.	transcript_id "locus.00000359.19";nPaths "16";locus_id "locus.00000359";type "5p_exon"
chr10	sol	exon	129728830	129729400	0.0	-	.	transcript_id "locus.00000359.20";nPaths "16";locus_id "locus.00000359";type "5p_exon"
chr10	sol	exon	129728830	129729400	0.0	-	.	transcript_id "locus.00000359.21";nPaths "16";locus_id "locus.00000359";type "5p_exon"
chr10	sol	exon	129728830	129729400	0.0	-	.	transcript_id "locus.00000359.22";nPaths "16";locus_id "locus.00000359";type "5p_exon"
chr10	sol	exon	129728830	129729400	0.0	-	.	transcript_id "locus.00000359.23";nPaths "16";locus_id "locus.00000359";type "5p_exon"
chr10	sol	exon	129728830	129729400	0.0	-	.	transcript_id "locus.00000359.24";nPaths "16";locus_id "locus.00000359";type "5p_exon"
chr10	sol	exon	129728830	129729400	0.0	-	.	transcript_id "locus.00000359.25";nPaths "16";locus_id "locus.00000359";type "5p_exon"
chr10	sol	exon	129728830	129729400	0.0	-	.	transcript_id "locus.00000359.26";nPaths "16";locus_id "locus.00000359";type "5p_exon"
chr10	sol	exon	129728830	129729400	0.0	-	.	transcript_id "locus.00000359.27";nPaths "16";locus_id "locus.00000359";type "5p_exon"
chr10	sol	exon	129728830	129729400	0.0	-	.	transcript_id "locus.00000359.28";nPaths "16";locus_id "locus.00000359";type "5p_exon"
chr10	sol	exon	129728830	129729400	0.0	-	.	transcript_id "locus.00000359.29";nPaths "16";locus_id "locus.00000359";type "5p_exon"
chr10	sol	exon	129728830	129729400	0.0	-	.	transcript_id "locus.00000359.30";nPaths "16";locus_id "locus.00000359";type "5p_exon"
chr10	sol	exon	129728830	129729400	0.0	-	.	transcript_id "locus.00000359.31";nPaths "16";locus_id "locus.00000359";type "5p_exon"
chr10	sol	exon	129728830	129729463	0.0	-	.	transcript_id "locus.00000359.0";nPaths "16";locus_id "locus.00000359";type "5p_exon"
chr10	sol	exon	129728830	129729463	0.0	-	.	transcript_id "locus.00000359.10";nPaths "16";locus_id "locus.00000359";type "5p_exon"
chr10	sol	exon	129728830	129729463	0.0	-	.	transcript_id "locus.00000359.11";nPaths "16";locus_id "locus.00000359";type "5p_exon"
chr10	sol	exon	129728830	129729463	0.0	-	.	transcript_id "locus.00000359.12";nPaths "16";locus_id "locus.00000359";type "5p_exon"
chr10	sol	exon	129728830	129729463	0.0	-	.	transcript_id "locus.00000359.13";nPaths "16";locus_id "locus.00000359";type "5p_exon"
chr10	sol	exon	129728830	129729463	0.0	-	.	transcript_id "locus.00000359.14";nPaths "16";locus_id "locus.00000359";type "5p_exon"
chr10	sol	exon	129728830	129729463	0.0	-	.	transcript_id "locus.00000359.15";nPaths "16";locus_id "locus.00000359";type "5p_exon"
chr10	sol	exon	129728830	129729463	0.0	-	.	transcript_id "locus.00000359.1";nPaths "16";locus_id "locus.00000359";type "5p_exon"
chr10	sol	exon	129728830	129729463	0.0	-	.	transcript_id "locus.00000359.2";nPaths "16";locus_id "locus.00000359";type "5p_exon"
chr10	sol	exon	129728830	129729463	0.0	-	.	transcript_id "locus.00000359.3";nPaths "16";locus_id "locus.00000359";type "5p_exon"
chr10	sol	exon	129728830	129729463	0.0	-	.	transcript_id "locus.00000359.4";nPaths "16";locus_id "locus.00000359";type "5p_exon"
chr10	sol	exon	129728830	129729463	0.0	-	.	transcript_id "locus.00000359.5";nPaths "16";locus_id "locus.00000359";type "5p_exon"
chr10	sol	exon	129728830	129729463	0.0	-	.	transcript_id "locus.00000359.6";nPaths "16";locus_id "locus.00000359";type "5p_exon"
chr10	sol	exon	129728830	129729463	0.0	-	.	transcript_id "locus.00000359.7";nPaths "16";locus_id "locus.00000359";type "5p_exon"
chr10	sol	exon	129728830	129729463	0.0	-	.	transcript_id "locus.00000359.8";nPaths "16";locus_id "locus.00000359";type "5p_exon"
chr10	sol	exon	129728830	129729463	0.0	-	.	transcript_id "locus.00000359.9";nPaths "16";locus_id "locus.00000359";type "5p_exon"
chr10	sol	exon	129734296	129738937	0.0	-	.	transcript_id "locus.00000360.0";nPaths "1";locus_id "locus.00000360";type "3p_exon"
chr10	sol	exon	129734296	129738937	0.0	-	.	transcript_id "locus.00000360.3";nPaths "1";locus_id "locus.00000360";type "3p_exon"
chr10	sol	exon	129735346	129738937	0.0	-	.	transcript_id "locus.00000360.2";nPaths "1";locus_id "locus.00000360";type "3p_exon"
chr10	sol	exon	129735346	129738937	0.0	-	.	transcript_id "locus.00000360.5";nPaths "1";locus_id "locus.00000360";type "3p_exon"
chr10	sol	exon	129737526	129738937	0.0	-	.	transcript_id "locus.00000360.1";nPaths "1";locus_id "locus.00000360";type "3p_exon"
chr10	sol	exon	129737526	129738937	0.0	-	.	transcript_id "locus.00000360.4";nPaths "1";locus_id "locus.00000360";type "3p_exon"
chr10	sol	exon	129741565	129741895	0.0	-	.	transcript_id "locus.00000360.3";nPaths "3";locus_id "locus.00000360";type "5p_exon"
chr10	sol	exon	129741565	129741895	0.0	-	.	transcript_id "locus.00000360.4";nPaths "3";locus_id "locus.00000360";type "5p_exon"
chr10	sol	exon	129741565	129741895	0.0	-	.	transcript_id "locus.00000360.5";nPaths "3";locus_id "locus.00000360";type "5p_exon"
chr10	sol	exon	129741565	129741905	0.0	-	.	transcript_id "locus.00000360.0";nPaths "3";locus_id "locus.00000360";type "5p_exon"
chr10	sol	exon	129741565	129741905	0.0	-	.	transcript_id "locus.00000360.1";nPaths "3";locus_id "locus.00000360";type "5p_exon"
chr10	sol	exon	129741565	129741905	0.0	-	.	transcript_id "locus.00000360.2";nPaths "3";locus_id "locus.00000360";type "5p_exon"
chr10	sol	exon	129754210	129755538	0.0	-	.	transcript_id "locus.00000361.1";nPaths "1";locus_id "locus.00000361";type "3p_exon"
chr10	sol	exon	129754280	129755538	0.0	-	.	transcript_id "locus.00000361.0";nPaths "1";locus_id "locus.00000361";type "3p_exon"
chr10	sol	exon	129757779	129757808	0.0	-	.	transcript_id "locus.00000361.0";nPaths "2";locus_id "locus.00000361";type "5p_exon"
chr10	sol	exon	129757779	129757808	0.0	-	.	transcript_id "locus.00000361.1";nPaths "2";locus_id "locus.00000361";type "5p_exon"
chr10	sol	exon	129765384	129765763	0.0	+	.	transcript_id "locus.00000019.0";nPaths "3";locus_id "locus.00000019";type "5p_exon"
chr10	sol	exon	129765384	129765763	0.0	+	.	transcript_id "locus.00000019.1";nPaths "3";locus_id "locus.00000019";type "5p_exon"
chr10	sol	exon	129765384	129765763	0.0	+	.	transcript_id "locus.00000019.2";nPaths "3";locus_id "locus.00000019";type "5p_exon"
chr10	sol	exon	129765454	129765763	0.0	+	.	transcript_id "locus.00000019.3";nPaths "3";locus_id "locus.00000019";type "5p_exon"
chr10	sol	exon	129765454	129765763	0.0	+	.	transcript_id "locus.00000019.4";nPaths "3";locus_id "locus.00000019";type "5p_exon"
chr10	sol	exon	129765454	129765763	0.0	+	.	transcript_id "locus.00000019.5";nPaths "3";locus_id "locus.00000019";type "5p_exon"
chr10	sol	exon	129767473	129768903	0.0	+	.	transcript_id "locus.00000019.2";nPaths "1";locus_id "locus.00000019";type "3p_exon"
chr10	sol	exon	129767473	129768903	0.0	+	.	transcript_id "locus.00000019.5";nPaths "1";locus_id "locus.00000019";type "3p_exon"
chr10	sol	exon	129767473	129770783	0.0	+	.	transcript_id "locus.00000019.0";nPaths "1";locus_id "locus.00000019";type "3p_exon"
chr10	sol	exon	129767473	129770783	0.0	+	.	transcript_id "locus.00000019.3";nPaths "1";locus_id "locus.00000019";type "3p_exon"
chr10	sol	exon	129767473	129771994	0.0	+	.	transcript_id "locus.00000019.1";nPaths "1";locus_id "locus.00000019";type "3p_exon"
chr10	sol	exon	129767473	129771994	0.0	+	.	transcript_id "locus.00000019.4";nPaths "1";locus_id "locus.00000019";type "3p_exon"
chr10	sol	exon	129774638	129774846	0.0	+	.	transcript_id "locus.00000020.0";nPaths "3";locus_id "locus.00000020";type "5p_exon"
chr10	sol	exon	129774638	129774846	0.0	+	.	transcript_id "locus.00000020.1";nPaths "3";locus_id "locus.00000020";type "5p_exon"
chr10	sol	exon	129774638	129774846	0.0	+	.	transcript_id "locus.00000020.2";nPaths "3";locus_id "locus.00000020";type "5p_exon"
chr10	sol	exon	129774648	129774846	0.0	+	.	transcript_id "locus.00000020.3";nPaths "3";locus_id "locus.00000020";type "5p_exon"
chr10	sol	exon	129774648	129774846	0.0	+	.	transcript_id "locus.00000020.4";nPaths "3";locus_id "locus.00000020";type "5p_exon"
chr10	sol	exon	129774648	129774846	0.0	+	.	transcript_id "locus.00000020.5";nPaths "3";locus_id "locus.00000020";type "5p_exon"
chr10	sol	exon	129775887	129777717	0.0	+	.	transcript_id "locus.00000020.0";nPaths "1";locus_id "locus.00000020";type "3p_exon"
chr10	sol	exon	129775887	129777717	0.0	+	.	transcript_id "locus.00000020.3";nPaths "1";locus_id "locus.00000020";type "3p_exon"
chr10	sol	exon	129775887	129778937	0.0	+	.	transcript_id "locus.00000020.2";nPaths "1";locus_id "locus.00000020";type "3p_exon"
chr10	sol	exon	129775887	129778937	0.0	+	.	transcript_id "locus.00000020.5";nPaths "1";locus_id "locus.00000020";type "3p_exon"
chr10	sol	exon	129775887	129780039	0.0	+	.	transcript_id "locus.00000020.1";nPaths "1";locus_id "locus.00000020";type "3p_exon"
chr10	sol	exon	129775887	129780039	0.0	+	.	transcript_id "locus.00000020.4";nPaths "1";locus_id "locus.00000020";type "3p_exon"
chr10	sol	exon	129786698	129791612	0.0	-	.	transcript_id "locus.00000362.1";nPaths "1";locus_id "locus.00000362";type "3p_exon"
chr10	sol	exon	129786698	129791612	0.0	-	.	transcript_id "locus.00000362.4";nPaths "1";locus_id "locus.00000362";type "3p_exon"
chr10	sol	exon	129787668	129791612	0.0	-	.	transcript_id "locus.00000362.0";nPaths "1";locus_id "locus.00000362";type "3p_exon"
chr10	sol	exon	129787668	129791612	0.0	-	.	transcript_id "locus.00000362.3";nPaths "1";locus_id "locus.00000362";type "3p_exon"
chr10	sol	exon	129789188	129791612	0.0	-	.	transcript_id "locus.00000362.2";nPaths "1";locus_id "locus.00000362";type "3p_exon"
chr10	sol	exon	129789188	129791612	0.0	-	.	transcript_id "locus.00000362.5";nPaths "1";locus_id "locus.00000362";type "3p_exon"
chr10	sol	exon	129793434	129793544	0.0	-	.	transcript_id "locus.00000362.0";nPaths "3";locus_id "locus.00000362";type "internal_exon"
chr10	sol	exon	129793434	129793544	0.0	-	.	transcript_id "locus.00000362.1";nPaths "3";locus_id "locus.00000362";type "internal_exon"
chr10	sol	exon	129793434	129793544	0.0	-	.	transcript_id "locus.00000362.2";nPaths "3";locus_id "locus.00000362";type "internal_exon"
chr10	sol	exon	129793434	129793544	0.0	-	.	transcript_id "locus.00000362.3";nPaths "3";locus_id "locus.00000362";type "internal_exon"
chr10	sol	exon	129793434	129793544	0.0	-	.	transcript_id "locus.00000362.4";nPaths "3";locus_id "locus.00000362";type "internal_exon"
chr10	sol	exon	129793434	129793544	0.0	-	.	transcript_id "locus.00000362.5";nPaths "3";locus_id "locus.00000362";type "internal_exon"
chr10	sol	exon	129794675	129794825	0.0	-	.	transcript_id "locus.00000362.3";nPaths "3";locus_id "locus.00000362";type "5p_exon"
chr10	sol	exon	129794675	129794825	0.0	-	.	transcript_id "locus.00000362.4";nPaths "3";locus_id "locus.00000362";type "5p_exon"
chr10	sol	exon	129794675	129794825	0.0	-	.	transcript_id "locus.00000362.5";nPaths "3";locus_id "locus.00000362";type "5p_exon"
chr10	sol	exon	129794675	129794866	0.0	-	.	transcript_id "locus.00000362.0";nPaths "3";locus_id "locus.00000362";type "5p_exon"
chr10	sol	exon	129794675	129794866	0.0	-	.	transcript_id "locus.00000362.1";nPaths "3";locus_id "locus.00000362";type "5p_exon"
chr10	sol	exon	129794675	129794866	0.0	-	.	transcript_id "locus.00000362.2";nPaths "3";locus_id "locus.00000362";type "5p_exon"
chr10	sol	exon	129798739	129802207	0.0	-	.	transcript_id "locus.00000363.1";nPaths "1";locus_id "locus.00000363";type "3p_exon"
chr10	sol	exon	129798739	129802207	0.0	-	.	transcript_id "locus.00000363.3";nPaths "1";locus_id "locus.00000363";type "3p_exon"
chr10	sol	exon	129800929	129802207	0.0	-	.	transcript_id "locus.00000363.0";nPaths "1";locus_id "locus.00000363";type "3p_exon"
chr10	sol	exon	129800929	129802207	0.0	-	.	transcript_id "locus.00000363.2";nPaths "1";locus_id "locus.00000363";type "3p_exon"
chr10	sol	exon	129804131	129804361	0.0	-	.	transcript_id "locus.00000363.2";nPaths "2";locus_id "locus.00000363";type "5p_exon"
chr10	sol	exon	129804131	129804361	0.0	-	.	transcript_id "locus.00000363.3";nPaths "2";locus_id "locus.00000363";type "5p_exon"
chr10	sol	exon	129804131	129804362	0.0	-	.	transcript_id "locus.00000363.0";nPaths "2";locus_id "locus.00000363";type "5p_exon"
chr10	sol	exon	129804131	129804362	0.0	-	.	transcript_id "locus.00000363.1";nPaths "2";locus_id "locus.00000363";type "5p_exon"
chr10	sol	exon	129912955	129913651	0.0	-	.	transcript_id "locus.00000364.1";nPaths "1";locus_id "locus.00000364";type "3p_exon"
chr10	sol	exon	129913525	129913651	0.0	-	.	transcript_id "locus.00000364.0";nPaths "1";locus_id "locus.00000364";type "3p_exon"
chr10	sol	exon	129915562	129915587	0.0	-	.	transcript_id "locus.00000364.0";nPaths "2";locus_id "locus.00000364";type "5p_exon"
chr10	sol	exon	129915562	129915587	0.0	-	.	transcript_id "locus.00000364.1";nPaths "2";locus_id "locus.00000364";type "5p_exon"
chr10	sol	exon	129944404	129946081	0.0	-	.	transcript_id "locus.00000365.1";nPaths "1";locus_id "locus.00000365";type "3p_exon"
chr10	sol	exon	129944404	129946081	0.0	-	.	transcript_id "locus.00000365.3";nPaths "1";locus_id "locus.00000365";type "3p_exon"
chr10	sol	exon	129944414	129946081	0.0	-	.	transcript_id "locus.00000365.0";nPaths "1";locus_id "locus.00000365";type "3p_exon"
chr10	sol	exon	129944414	129946081	0.0	-	.	transcript_id "locus.00000365.2";nPaths "1";locus_id "locus.00000365";type "3p_exon"
chr10	sol	exon	129948925	129949075	0.0	-	.	transcript_id "locus.00000365.2";nPaths "2";locus_id "locus.00000365";type "5p_exon"
chr10	sol	exon	129948925	129949075	0.0	-	.	transcript_id "locus.00000365.3";nPaths "2";locus_id "locus.00000365";type "5p_exon"
chr10	sol	exon	129948925	129949164	0.0	-	.	transcript_id "locus.00000365.0";nPaths "2";locus_id "locus.00000365";type "5p_exon"
chr10	sol	exon	129948925	129949164	0.0	-	.	transcript_id "locus.00000365.1";nPaths "2";locus_id "locus.00000365";type "5p_exon"
chr10	sol	exon	129962594	129966698	0.0	-	.	transcript_id "locus.00000366.1";nPaths "1";locus_id "locus.00000366";type "3p_exon"
chr10	sol	exon	129962594	129966698	0.0	-	.	transcript_id "locus.00000366.3";nPaths "1";locus_id "locus.00000366";type "3p_exon"
chr10	sol	exon	129963464	129966698	0.0	-	.	transcript_id "locus.00000366.0";nPaths "1";locus_id "locus.00000366";type "3p_exon"
chr10	sol	exon	129963464	129966698	0.0	-	.	transcript_id "locus.00000366.2";nPaths "1";locus_id "locus.00000366";type "3p_exon"
chr10	sol	exon	129967025	129967266	0.0	-	.	transcript_id "locus.00000366.0";nPaths "2";locus_id "locus.00000366";type "5p_exon"
chr10	sol	exon	129967025	129967266	0.0	-	.	transcript_id "locus.00000366.1";nPaths "2";locus_id "locus.00000366";type "5p_exon"
chr10	sol	exon	129971221	129975567	0.0	-	.	transcript_id "locus.00000366.4";nPaths "1";locus_id "locus.00000366";type "3p_exon"
chr10	sol	exon	129971221	129975567	0.0	-	.	transcript_id "locus.00000366.5";nPaths "1";locus_id "locus.00000366";type "3p_exon"
chr10	sol	exon	129975895	129976136	0.0	-	.	transcript_id "locus.00000366.2";nPaths "3";locus_id "locus.00000366";type "5p_exon"
chr10	sol	exon	129975895	129976136	0.0	-	.	transcript_id "locus.00000366.3";nPaths "3";locus_id "locus.00000366";type "5p_exon"
chr10	sol	exon	129975895	129976136	0.0	-	.	transcript_id "locus.00000366.4";nPaths "3";locus_id "locus.00000366";type "5p_exon"
chr10	sol	exon	129980096	129984442	0.0	-	.	transcript_id "locus.00000366.6";nPaths "1";locus_id "locus.00000366";type "3p_exon"
chr10	sol	exon	129984770	129985011	0.0	-	.	transcript_id "locus.00000366.5";nPaths "2";locus_id "locus.00000366";type "5p_exon"
chr10	sol	exon	129984770	129985011	0.0	-	.	transcript_id "locus.00000366.6";nPaths "2";locus_id "locus.00000366";type "5p_exon"
chr10	sol	exon	130030373	130030815	0.0	+	.	transcript_id "locus.00000021.0";nPaths "3";locus_id "locus.00000021";type "5p_exon"
chr10	sol	exon	130030373	130030815	0.0	+	.	transcript_id "locus.00000021.1";nPaths "3";locus_id "locus.00000021";type "5p_exon"
chr10	sol	exon	130030373	130030815	0.0	+	.	transcript_id "locus.00000021.2";nPaths "3";locus_id "locus.00000021";type "5p_exon"
chr10	sol	exon	130030383	130030815	0.0	+	.	transcript_id "locus.00000021.3";nPaths "3";locus_id "locus.00000021";type "5p_exon"
chr10	sol	exon	130030383	130030815	0.0	+	.	transcript_id "locus.00000021.4";nPaths "3";locus_id "locus.00000021";type "5p_exon"
chr10	sol	exon	130030383	130030815	0.0	+	.	transcript_id "locus.00000021.5";nPaths "3";locus_id "locus.00000021";type "5p_exon"
chr10	sol	exon	130031536	130031600	0.0	+	.	transcript_id "locus.00000021.2";nPaths "1";locus_id "locus.00000021";type "3p_exon"
chr10	sol	exon	130031536	130031600	0.0	+	.	transcript_id "locus.00000021.5";nPaths "1";locus_id "locus.00000021";type "3p_exon"
chr10	sol	exon	130033611	130034901	0.0	+	.	transcript_id "locus.00000021.1";nPaths "1";locus_id "locus.00000021";type "3p_exon"
chr10	sol	exon	130033611	130034901	0.0	+	.	transcript_id "locus.00000021.4";nPaths "1";locus_id "locus.00000021";type "3p_exon"
chr10	sol	exon	130033611	130035260	0.0	+	.	transcript_id "locus.00000021.0";nPaths "1";locus_id "locus.00000021";type "3p_exon"
chr10	sol	exon	130033611	130035260	0.0	+	.	transcript_id "locus.00000021.3";nPaths "1";locus_id "locus.00000021";type "3p_exon"
chr10	sol	exon	130073147	130073198	0.0	+	.	transcript_id "locus.00000022.0";nPaths "2";locus_id "locus.00000022";type "5p_exon"
chr10	sol	exon	130073147	130073198	0.0	+	.	transcript_id "locus.00000022.1";nPaths "2";locus_id "locus.00000022";type "5p_exon"
chr10	sol	exon	130073157	130073198	0.0	+	.	transcript_id "locus.00000022.2";nPaths "2";locus_id "locus.00000022";type "5p_exon"
chr10	sol	exon	130073157	130073198	0.0	+	.	transcript_id "locus.00000022.3";nPaths "2";locus_id "locus.00000022";type "5p_exon"
chr10	sol	exon	130074387	130075497	0.0	+	.	transcript_id "locus.00000022.1";nPaths "1";locus_id "locus.00000022";type "3p_exon"
chr10	sol	exon	130074387	130075497	0.0	+	.	transcript_id "locus.00000022.3";nPaths "1";locus_id "locus.00000022";type "3p_exon"
chr10	sol	exon	130074387	130076893	0.0	+	.	transcript_id "locus.00000022.0";nPaths "1";locus_id "locus.00000022";type "3p_exon"
chr10	sol	exon	130074387	130076893	0.0	+	.	transcript_id "locus.00000022.2";nPaths "1";locus_id "locus.00000022";type "3p_exon"
chr10	sol	exon	130111472	130112801	0.0	-	.	transcript_id "locus.00000367.1";nPaths "1";locus_id "locus.00000367";type "3p_exon"
chr10	sol	exon	130111542	130112801	0.0	-	.	transcript_id "locus.00000367.0";nPaths "1";locus_id "locus.00000367";type "3p_exon"
chr10	sol	exon	130129738	130129884	0.0	-	.	transcript_id "locus.00000367.0";nPaths "2";locus_id "locus.00000367";type "5p_exon"
chr10	sol	exon	130129738	130129884	0.0	-	.	transcript_id "locus.00000367.1";nPaths "2";locus_id "locus.00000367";type "5p_exon"
chr10	sol	exon	130164388	130164560	0.0	-	.	transcript_id "locus.00000368.1";nPaths "1";locus_id "locus.00000368";type "3p_exon"
chr10	sol	exon	130164388	130164560	0.0	-	.	transcript_id "locus.00000368.3";nPaths "1";locus_id "locus.00000368";type "3p_exon"
chr10	sol	exon	130164388	130165209	0.0	-	.	transcript_id "locus.00000368.0";nPaths "1";locus_id "locus.00000368";type "3p_exon"
chr10	sol	exon	130164388	130165209	0.0	-	.	transcript_id "locus.00000368.2";nPaths "1";locus_id "locus.00000368";type "3p_exon"
chr10	sol	exon	130166251	130166761	0.0	-	.	transcript_id "locus.00000368.2";nPaths "2";locus_id "locus.00000368";type "5p_exon"
chr10	sol	exon	130166251	130166761	0.0	-	.	transcript_id "locus.00000368.3";nPaths "2";locus_id "locus.00000368";type "5p_exon"
chr10	sol	exon	130166251	130166766	0.0	-	.	transcript_id "locus.00000368.0";nPaths "2";locus_id "locus.00000368";type "5p_exon"
chr10	sol	exon	130166251	130166766	0.0	-	.	transcript_id "locus.00000368.1";nPaths "2";locus_id "locus.00000368";type "5p_exon"
chr10	sol	exon	130177194	130180887	0.0	-	.	transcript_id "locus.00000369.1";nPaths "1";locus_id "locus.00000369";type "3p_exon"
chr10	sol	exon	130177194	130180887	0.0	-	.	transcript_id "locus.00000369.3";nPaths "1";locus_id "locus.00000369";type "3p_exon"
chr10	sol	exon	130179624	130180887	0.0	-	.	transcript_id "locus.00000369.0";nPaths "1";locus_id "locus.00000369";type "3p_exon"
chr10	sol	exon	130179624	130180887	0.0	-	.	transcript_id "locus.00000369.2";nPaths "1";locus_id "locus.00000369";type "3p_exon"
chr10	sol	exon	130183733	130183825	0.0	-	.	transcript_id "locus.00000369.0";nPaths "2";locus_id "locus.00000369";type "internal_exon"
chr10	sol	exon	130183733	130183825	0.0	-	.	transcript_id "locus.00000369.1";nPaths "2";locus_id "locus.00000369";type "internal_exon"
chr10	sol	exon	130183733	130183825	0.0	-	.	transcript_id "locus.00000369.2";nPaths "2";locus_id "locus.00000369";type "internal_exon"
chr10	sol	exon	130183733	130183825	0.0	-	.	transcript_id "locus.00000369.3";nPaths "2";locus_id "locus.00000369";type "internal_exon"
chr10	sol	exon	130184031	130184181	0.0	-	.	transcript_id "locus.00000369.2";nPaths "2";locus_id "locus.00000369";type "5p_exon"
chr10	sol	exon	130184031	130184181	0.0	-	.	transcript_id "locus.00000369.3";nPaths "2";locus_id "locus.00000369";type "5p_exon"
chr10	sol	exon	130184031	130184188	0.0	-	.	transcript_id "locus.00000369.0";nPaths "2";locus_id "locus.00000369";type "5p_exon"
chr10	sol	exon	130184031	130184188	0.0	-	.	transcript_id "locus.00000369.1";nPaths "2";locus_id "locus.00000369";type "5p_exon"
chr10	sol	exon	130202995	130211140	0.0	-	.	transcript_id "locus.00000370.0";nPaths "1";locus_id "locus.00000370";type "3p_exon"
chr10	sol	exon	130203105	130211140	0.0	-	.	transcript_id "locus.00000370.2";nPaths "1";locus_id "locus.00000370";type "3p_exon"
chr10	sol	exon	130209365	130211140	0.0	-	.	transcript_id "locus.00000370.1";nPaths "1";locus_id "locus.00000370";type "3p_exon"
chr10	sol	exon	130213878	130213959	0.0	-	.	transcript_id "locus.00000370.0";nPaths "3";locus_id "locus.00000370";type "internal_exon"
chr10	sol	exon	130213878	130213959	0.0	-	.	transcript_id "locus.00000370.1";nPaths "3";locus_id "locus.00000370";type "internal_exon"
chr10	sol	exon	130213878	130213959	0.0	-	.	transcript_id "locus.00000370.2";nPaths "3";locus_id "locus.00000370";type "internal_exon"
chr10	sol	exon	130214121	130214388	0.0	-	.	transcript_id "locus.00000370.0";nPaths "3";locus_id "locus.00000370";type "5p_exon"
chr10	sol	exon	130214121	130214388	0.0	-	.	transcript_id "locus.00000370.1";nPaths "3";locus_id "locus.00000370";type "5p_exon"
chr10	sol	exon	130214121	130214388	0.0	-	.	transcript_id "locus.00000370.2";nPaths "3";locus_id "locus.00000370";type "5p_exon"
chr10	sol	exon	78610987	78612653	0.0	-	.	transcript_id "locus.00000348.1";nPaths "1";locus_id "locus.00000348";type "3p_exon"
chr10	sol	exon	78610987	78612653	0.0	-	.	transcript_id "locus.00000348.4";nPaths "1";locus_id "locus.00000348";type "3p_exon"
chr10	sol	exon	78611037	78612653	0.0	-	.	transcript_id "locus.00000348.0";nPaths "1";locus_id "locus.00000348";type "3p_exon"
chr10	sol	exon	78611037	78612653	0.0	-	.	transcript_id "locus.00000348.3";nPaths "1";locus_id "locus.00000348";type "3p_exon"
chr10	sol	exon	78611597	78612653	0.0	-	.	transcript_id "locus.00000348.2";nPaths "1";locus_id "locus.00000348";type "3p_exon"
chr10	sol	exon	78611597	78612653	0.0	-	.	transcript_id "locus.00000348.5";nPaths "1";locus_id "locus.00000348";type "3p_exon"
chr10	sol	exon	78617900	78618050	0.0	-	.	transcript_id "locus.00000348.3";nPaths "3";locus_id "locus.00000348";type "5p_exon"
chr10	sol	exon	78617900	78618050	0.0	-	.	transcript_id "locus.00000348.4";nPaths "3";locus_id "locus.00000348";type "5p_exon"
chr10	sol	exon	78617900	78618050	0.0	-	.	transcript_id "locus.00000348.5";nPaths "3";locus_id "locus.00000348";type "5p_exon"
chr10	sol	exon	78617900	78618054	0.0	-	.	transcript_id "locus.00000348.0";nPaths "3";locus_id "locus.00000348";type "5p_exon"
chr10	sol	exon	78617900	78618054	0.0	-	.	transcript_id "locus.00000348.1";nPaths "3";locus_id "locus.00000348";type "5p_exon"
chr10	sol	exon	78617900	78618054	0.0	-	.	transcript_id "locus.00000348.2";nPaths "3";locus_id "locus.00000348";type "5p_exon"
chr10	sol	exon	78845031	78847917	0.0	-	.	transcript_id "locus.00000349.0";nPaths "1";locus_id "locus.00000349";type "3p_exon"
chr10	sol	exon	78845031	78847917	0.0	-	.	transcript_id "locus.00000349.3";nPaths "1";locus_id "locus.00000349";type "3p_exon"
chr10	sol	exon	78845041	78847917	0.0	-	.	transcript_id "locus.00000349.2";nPaths "1";locus_id "locus.00000349";type "3p_exon"
chr10	sol	exon	78845041	78847917	0.0	-	.	transcript_id "locus.00000349.5";nPaths "1";locus_id "locus.00000349";type "3p_exon"
chr10	sol	exon	78846841	78847917	0.0	-	.	transcript_id "locus.00000349.1";nPaths "1";locus_id "locus.00000349";type "3p_exon"
chr10	sol	exon	78846841	78847917	0.0	-	.	transcript_id "locus.00000349.4";nPaths "1";locus_id "locus.00000349";type "3p_exon"
chr10	sol	exon	78852010	78852120	0.0	-	.	transcript_id "locus.00000349.3";nPaths "3";locus_id "locus.00000349";type "5p_exon"
chr10	sol	exon	78852010	78852120	0.0	-	.	transcript_id "locus.00000349.4";nPaths "3";locus_id "locus.00000349";type "5p_exon"
chr10	sol	exon	78852010	78852120	0.0	-	.	transcript_id "locus.00000349.5";nPaths "3";locus_id "locus.00000349";type "5p_exon"
chr10	sol	exon	78852010	78852240	0.0	-	.	transcript_id "locus.00000349.0";nPaths "3";locus_id "locus.00000349";type "5p_exon"
chr10	sol	exon	78852010	78852240	0.0	-	.	transcript_id "locus.00000349.1";nPaths "3";locus_id "locus.00000349";type "5p_exon"
chr10	sol	exon	78852010	78852240	0.0	-	.	transcript_id "locus.00000349.2";nPaths "3";locus_id "locus.00000349";type "5p_exon"
chr10	sol	exon	78875555	78875746	0.0	+	.	transcript_id "locus.00000000.0";nPaths "2";locus_id "locus.00000000";type "5p_exon"
chr10	sol	exon	78875555	78875746	0.0	+	.	transcript_id "locus.00000000.1";nPaths "2";locus_id "locus.00000000";type "5p_exon"
chr10	sol	exon	78875565	78875746	0.0	+	.	transcript_id "locus.00000000.2";nPaths "2";locus_id "locus.00000000";type "5p_exon"
chr10	sol	exon	78875565	78875746	0.0	+	.	transcript_id "locus.00000000.3";nPaths "2";locus_id "locus.00000000";type "5p_exon"
chr10	sol	exon	78879157	78882347	0.0	+	.	transcript_id "locus.00000000.0";nPaths "1";locus_id "locus.00000000";type "3p_exon"
chr10	sol	exon	78879157	78882347	0.0	+	.	transcript_id "locus.00000000.2";nPaths "1";locus_id "locus.00000000";type "3p_exon"
chr10	sol	exon	78879157	78882355	0.0	+	.	transcript_id "locus.00000000.1";nPaths "1";locus_id "locus.00000000";type "3p_exon"
chr10	sol	exon	78879157	78882355	0.0	+	.	transcript_id "locus.00000000.3";nPaths "1";locus_id "locus.00000000";type "3p_exon"
chr10	sol	exon	78913283	78913513	0.0	+	.	transcript_id "locus.00000001.0";nPaths "3";locus_id "locus.00000001";type "5p_exon"
chr10	sol	exon	78913283	78913513	0.0	+	.	transcript_id "locus.00000001.1";nPaths "3";locus_id "locus.00000001";type "5p_exon"
chr10	sol	exon	78913283	78913513	0.0	+	.	transcript_id "locus.00000001.2";nPaths "3";locus_id "locus.00000001";type "5p_exon"
chr10	sol	exon	78913293	78913513	0.0	+	.	transcript_id "locus.00000001.3";nPaths "3";locus_id "locus.00000001";type "5p_exon"
chr10	sol	exon	78913293	78913513	0.0	+	.	transcript_id "locus.00000001.4";nPaths "3";locus_id "locus.00000001";type "5p_exon"
chr10	sol	exon	78913293	78913513	0.0	+	.	transcript_id "locus.00000001.5";nPaths "3";locus_id "locus.00000001";type "5p_exon"
chr10	sol	exon	78916829	78918159	0.0	+	.	transcript_id "locus.00000001.2";nPaths "1";locus_id "locus.00000001";type "3p_exon"
chr10	sol	exon	78916829	78918159	0.0	+	.	transcript_id "locus.00000001.5";nPaths "1";locus_id "locus.00000001";type "3p_exon"
chr10	sol	exon	78916829	78920299	0.0	+	.	transcript_id "locus.00000001.0";nPaths "1";locus_id "locus.00000001";type "3p_exon"
chr10	sol	exon	78916829	78920299	0.0	+	.	transcript_id "locus.00000001.3";nPaths "1";locus_id "locus.00000001";type "3p_exon"
chr10	sol	exon	78916829	78920716	0.0	+	.	transcript_id "locus.00000001.1";nPaths "1";locus_id "locus.00000001";type "3p_exon"
chr10	sol	exon	78916829	78920716	0.0	+	.	transcript_id "locus.00000001.4";nPaths "1";locus_id "locus.00000001";type "3p_exon"
chr10	sol	exon	78950627	78950857	0.0	+	.	transcript_id "locus.00000002.0";nPaths "2";locus_id "locus.00000002";type "5p_exon"
chr10	sol	exon	78950627	78950857	0.0	+	.	transcript_id "locus.00000002.1";nPaths "2";locus_id "locus.00000002";type "5p_exon"
chr10	sol	exon	78950637	78950857	0.0	+	.	transcript_id "locus.00000002.2";nPaths "2";locus_id "locus.00000002";type "5p_exon"
chr10	sol	exon	78950637	78950857	0.0	+	.	transcript_id "locus.00000002.3";nPaths "2";locus_id "locus.00000002";type "5p_exon"
chr10	sol	exon	78955194	78958364	0.0	+	.	transcript_id "locus.00000002.1";nPaths "1";locus_id "locus.00000002";type "3p_exon"
chr10	sol	exon	78955194	78958364	0.0	+	.	transcript_id "locus.00000002.3";nPaths "1";locus_id "locus.00000002";type "3p_exon"
chr10	sol	exon	78955194	78958370	0.0	+	.	transcript_id "locus.00000002.0";nPaths "1";locus_id "locus.00000002";type "3p_exon"
chr10	sol	exon	78955194	78958370	0.0	+	.	transcript_id "locus.00000002.2";nPaths "1";locus_id "locus.00000002";type "3p_exon"
chr10	sol	exon	78963309	78963531	0.0	+	.	transcript_id "locus.00000003.0";nPaths "4";locus_id "locus.00000003";type "5p_exon"
chr10	sol	exon	78963309	78963531	0.0	+	.	transcript_id "locus.00000003.1";nPaths "4";locus_id "locus.00000003";type "5p_exon"
chr10	sol	exon	78963309	78963531	0.0	+	.	transcript_id "locus.00000003.2";nPaths "4";locus_id "locus.00000003";type "5p_exon"
chr10	sol	exon	78963309	78963531	0.0	+	.	transcript_id "locus.00000003.3";nPaths "4";locus_id "locus.00000003";type "5p_exon"
chr10	sol	exon	78963319	78963531	0.0	+	.	transcript_id "locus.00000003.4";nPaths "4";locus_id "locus.00000003";type "5p_exon"
chr10	sol	exon	78963319	78963531	0.0	+	.	transcript_id "locus.00000003.5";nPaths "4";locus_id "locus.00000003";type "5p_exon"
chr10	sol	exon	78963319	78963531	0.0	+	.	transcript_id "locus.00000003.6";nPaths "4";locus_id "locus.00000003";type "5p_exon"
chr10	sol	exon	78963319	78963531	0.0	+	.	transcript_id "locus.00000003.7";nPaths "4";locus_id "locus.00000003";type "5p_exon"
chr10	sol	exon	78966256	78966323	0.0	+	.	transcript_id "locus.00000003.2";nPaths "2";locus_id "locus.00000003";type "internal_exon"
chr10	sol	exon	78966256	78966323	0.0	+	.	transcript_id "locus.00000003.3";nPaths "2";locus_id "locus.00000003";type "internal_exon"
chr10	sol	exon	78966256	78966323	0.0	+	.	transcript_id "locus.00000003.6";nPaths "2";locus_id "locus.00000003";type "internal_exon"
chr10	sol	exon	78966256	78966323	0.0	+	.	transcript_id "locus.00000003.7";nPaths "2";locus_id "locus.00000003";type "internal_exon"
chr10	sol	exon	78969638	78971168	0.0	+	.	transcript_id "locus.00000003.0";nPaths "1";locus_id "locus.00000003";type "3p_exon"
chr10	sol	exon	78969638	78971168	0.0	+	.	transcript_id "locus.00000003.2";nPaths "1";locus_id "locus.00000003";type "3p_exon"
chr10	sol	exon	78969638	78971168	0.0	+	.	transcript_id "locus.00000003.4";nPaths "1";locus_id "locus.00000003";type "3p_exon"
chr10	sol	exon	78969638	78971168	0.0	+	.	transcript_id "locus.00000003.6";nPaths "1";locus_id "locus.00000003";type "3p_exon"
chr10	sol	exon	78969638	78971338	0.0	+	.	transcript_id "locus.00000003.1";nPaths "1";locus_id "locus.00000003";type "3p_exon"
chr10	sol	exon	78969638	78971338	0.0	+	.	transcript_id "locus.00000003.3";nPaths "1";locus_id "locus.00000003";type "3p_exon"
chr10	sol	exon	78969638	78971338	0.0	+	.	transcript_id "locus.00000003.5";nPaths "1";locus_id "locus.00000003";type "3p_exon"
chr10	sol	exon	78969638	78971338	0.0	+	.	transcript_id "locus.00000003.7";nPaths "1";locus_id "locus.00000003";type "3p_exon"
chr10	sol	exon	78981085	78981280	0.0	+	.	transcript_id "locus.00000004.0";nPaths "3";locus_id "locus.00000004";type "5p_exon"
chr10	sol	exon	78981085	78981280	0.0	+	.	transcript_id "locus.00000004.1";nPaths "3";locus_id "locus.00000004";type "5p_exon"
chr10	sol	exon	78981085	78981280	0.0	+	.	transcript_id "locus.00000004.2";nPaths "3";locus_id "locus.00000004";type "5p_exon"
chr10	sol	exon	78981095	78981280	0.0	+	.	transcript_id "locus.00000004.3";nPaths "3";locus_id "locus.00000004";type "5p_exon"
chr10	sol	exon	78981095	78981280	0.0	+	.	transcript_id "locus.00000004.4";nPaths "3";locus_id "locus.00000004";type "5p_exon"
chr10	sol	exon	78981095	78981280	0.0	+	.	transcript_id "locus.00000004.5";nPaths "3";locus_id "locus.00000004";type "5p_exon"
chr10	sol	exon	78983779	78986789	0.0	+	.	transcript_id "locus.00000004.1";nPaths "1";locus_id "locus.00000004";type "3p_exon"
chr10	sol	exon	78983779	78986789	0.0	+	.	transcript_id "locus.00000004.4";nPaths "1";locus_id "locus.00000004";type "3p_exon"
chr10	sol	exon	78983779	78987889	0.0	+	.	transcript_id "locus.00000004.2";nPaths "1";locus_id "locus.00000004";type "3p_exon"
chr10	sol	exon	78983779	78987889	0.0	+	.	transcript_id "locus.00000004.5";nPaths "1";locus_id "locus.00000004";type "3p_exon"
chr10	sol	exon	78983779	78987891	0.0	+	.	transcript_id "locus.00000004.0";nPaths "1";locus_id "locus.00000004";type "3p_exon"
chr10	sol	exon	78983779	78987891	0.0	+	.	transcript_id "locus.00000004.3";nPaths "1";locus_id "locus.00000004";type "3p_exon"
chr10	sol	exon	79028532	79028897	0.0	+	.	transcript_id "locus.00000005.0";nPaths "4";locus_id "locus.00000005";type "5p_exon"
chr10	sol	exon	79028532	79028897	0.0	+	.	transcript_id "locus.00000005.1";nPaths "4";locus_id "locus.00000005";type "5p_exon"
chr10	sol	exon	79028532	79028897	0.0	+	.	transcript_id "locus.00000005.2";nPaths "4";locus_id "locus.00000005";type "5p_exon"
chr10	sol	exon	79028532	79028897	0.0	+	.	transcript_id "locus.00000005.3";nPaths "4";locus_id "locus.00000005";type "5p_exon"
chr10	sol	exon	79028742	79028897	0.0	+	.	transcript_id "locus.00000005.4";nPaths "4";locus_id "locus.00000005";type "5p_exon"
chr10	sol	exon	79028742	79028897	0.0	+	.	transcript_id "locus.00000005.5";nPaths "4";locus_id "locus.00000005";type "5p_exon"
chr10	sol	exon	79028742	79028897	0.0	+	.	transcript_id "locus.00000005.6";nPaths "4";locus_id "locus.00000005";type "5p_exon"
chr10	sol	exon	79028742	79028897	0.0	+	.	transcript_id "locus.00000005.7";nPaths "4";locus_id "locus.00000005";type "5p_exon"
chr10	sol	exon	79031353	79031479	0.0	+	.	transcript_id "locus.00000005.0";nPaths "2";locus_id "locus.00000005";type "internal_exon"
chr10	sol	exon	79031353	79031479	0.0	+	.	transcript_id "locus.00000005.1";nPaths "2";locus_id "locus.00000005";type "internal_exon"
chr10	sol	exon	79031353	79031479	0.0	+	.	transcript_id "locus.00000005.4";nPaths "2";locus_id "locus.00000005";type "internal_exon"
chr10	sol	exon	79031353	79031479	0.0	+	.	transcript_id "locus.00000005.5";nPaths "2";locus_id "locus.00000005";type "internal_exon"
chr10	sol	exon	79034785	79036135	0.0	+	.	transcript_id "locus.00000005.0";nPaths "1";locus_id "locus.00000005";type "3p_exon"
chr10	sol	exon	79034785	79036135	0.0	+	.	transcript_id "locus.00000005.2";nPaths "1";locus_id "locus.00000005";type "3p_exon"
chr10	sol	exon	79034785	79036135	0.0	+	.	transcript_id "locus.00000005.4";nPaths "1";locus_id "locus.00000005";type "3p_exon"
chr10	sol	exon	79034785	79036135	0.0	+	.	transcript_id "locus.00000005.6";nPaths "1";locus_id "locus.00000005";type "3p_exon"
chr10	sol	exon	79034785	79036825	0.0	+	.	transcript_id "locus.00000005.1";nPaths "1";locus_id "locus.00000005";type "3p_exon"
chr10	sol	exon	79034785	79036825	0.0	+	.	transcript_id "locus.00000005.3";nPaths "1";locus_id "locus.00000005";type "3p_exon"
chr10	sol	exon	79034785	79036825	0.0	+	.	transcript_id "locus.00000005.5";nPaths "1";locus_id "locus.00000005";type "3p_exon"
chr10	sol	exon	79034785	79036825	0.0	+	.	transcript_id "locus.00000005.7";nPaths "1";locus_id "locus.00000005";type "3p_exon"
chr11	sol	exon	48979039	48979187	0.0	-	.	transcript_id "locus.00000371.0";nPaths "1";locus_id "locus.00000371";type "internal_exon"
chr11	sol	exon	48979300	48979384	0.0	-	.	transcript_id "locus.00000371.0";nPaths "1";locus_id "locus.00000371";type "5p_exon"
chr11	sol	exon	49109612	49113747	0.0	-	.	transcript_id "locus.00000372.1";nPaths "1";locus_id "locus.00000372";type "3p_exon"
chr11	sol	exon	49109612	49113747	0.0	-	.	transcript_id "locus.00000372.4";nPaths "1";locus_id "locus.00000372";type "3p_exon"
chr11	sol	exon	49109982	49113747	0.0	-	.	transcript_id "locus.00000372.0";nPaths "1";locus_id "locus.00000372";type "3p_exon"
chr11	sol	exon	49109982	49113747	0.0	-	.	transcript_id "locus.00000372.3";nPaths "1";locus_id "locus.00000372";type "3p_exon"
chr11	sol	exon	49111802	49113747	0.0	-	.	transcript_id "locus.00000372.2";nPaths "1";locus_id "locus.00000372";type "3p_exon"
chr11	sol	exon	49111802	49113747	0.0	-	.	transcript_id "locus.00000372.5";nPaths "1";locus_id "locus.00000372";type "3p_exon"
chr11	sol	exon	49114308	49114322	0.0	-	.	transcript_id "locus.00000372.3";nPaths "3";locus_id "locus.00000372";type "internal_exon"
chr11	sol	exon	49114308	49114322	0.0	-	.	transcript_id "locus.00000372.4";nPaths "3";locus_id "locus.00000372";type "internal_exon"
chr11	sol	exon	49114308	49114322	0.0	-	.	transcript_id "locus.00000372.5";nPaths "3";locus_id "locus.00000372";type "internal_exon"
chr11	sol	exon	49114419	49114824	0.0	-	.	transcript_id "locus.00000372.0";nPaths "6";locus_id "locus.00000372";type "5p_exon"
chr11	sol	exon	49114419	49114824	0.0	-	.	transcript_id "locus.00000372.1";nPaths "6";locus_id "locus.00000372";type "5p_exon"
chr11	sol	exon	49114419	49114824	0.0	-	.	transcript_id "locus.00000372.2";nPaths "6";locus_id "locus.00000372";type "5p_exon"
chr11	sol	exon	49114419	49114824	0.0	-	.	transcript_id "locus.00000372.3";nPaths "6";locus_id "locus.00000372";type "5p_exon"
chr11	sol	exon	49114419	49114824	0.0	-	.	transcript_id "locus.00000372.4";nPaths "6";locus_id "locus.00000372";type "5p_exon"
chr11	sol	exon	49114419	49114824	0.0	-	.	transcript_id "locus.00000372.5";nPaths "6";locus_id "locus.00000372";type "5p_exon"
chr11	sol	exon	49130146	49130546	0.0	+	.	transcript_id "locus.00000023.0";nPaths "3";locus_id "locus.00000023";type "5p_exon"
chr11	sol	exon	49130146	49130546	0.0	+	.	transcript_id "locus.00000023.1";nPaths "3";locus_id "locus.00000023";type "5p_exon"
chr11	sol	exon	49130146	49130546	0.0	+	.	transcript_id "locus.00000023.2";nPaths "3";locus_id "locus.00000023";type "5p_exon"
chr11	sol	exon	49130156	49130546	0.0	+	.	transcript_id "locus.00000023.3";nPaths "3";locus_id "locus.00000023";type "5p_exon"
chr11	sol	exon	49130156	49130546	0.0	+	.	transcript_id "locus.00000023.4";nPaths "3";locus_id "locus.00000023";type "5p_exon"
chr11	sol	exon	49130156	49130546	0.0	+	.	transcript_id "locus.00000023.5";nPaths "3";locus_id "locus.00000023";type "5p_exon"
chr11	sol	exon	49134173	49135363	0.0	+	.	transcript_id "locus.00000023.2";nPaths "1";locus_id "locus.00000023";type "3p_exon"
chr11	sol	exon	49134173	49135363	0.0	+	.	transcript_id "locus.00000023.5";nPaths "1";locus_id "locus.00000023";type "3p_exon"
chr11	sol	exon	49134173	49136903	0.0	+	.	transcript_id "locus.00000023.0";nPaths "1";locus_id "locus.00000023";type "3p_exon"
chr11	sol	exon	49134173	49136903	0.0	+	.	transcript_id "locus.00000023.3";nPaths "1";locus_id "locus.00000023";type "3p_exon"
chr11	sol	exon	49134173	49137363	0.0	+	.	transcript_id "locus.00000023.1";nPaths "1";locus_id "locus.00000023";type "3p_exon"
chr11	sol	exon	49134173	49137363	0.0	+	.	transcript_id "locus.00000023.4";nPaths "1";locus_id "locus.00000023";type "3p_exon"
chr11	sol	exon	49142303	49142942	0.0	+	.	transcript_id "locus.00000024.0";nPaths "4";locus_id "locus.00000024";type "5p_exon"
chr11	sol	exon	49142303	49142942	0.0	+	.	transcript_id "locus.00000024.1";nPaths "4";locus_id "locus.00000024";type "5p_exon"
chr11	sol	exon	49142303	49142942	0.0	+	.	transcript_id "locus.00000024.2";nPaths "4";locus_id "locus.00000024";type "5p_exon"
chr11	sol	exon	49142303	49142942	0.0	+	.	transcript_id "locus.00000024.3";nPaths "4";locus_id "locus.00000024";type "5p_exon"
chr11	sol	exon	49142393	49142942	0.0	+	.	transcript_id "locus.00000024.4";nPaths "4";locus_id "locus.00000024";type "5p_exon"
chr11	sol	exon	49142393	49142942	0.0	+	.	transcript_id "locus.00000024.5";nPaths "4";locus_id "locus.00000024";type "5p_exon"
chr11	sol	exon	49142393	49142942	0.0	+	.	transcript_id "locus.00000024.6";nPaths "4";locus_id "locus.00000024";type "5p_exon"
chr11	sol	exon	49142393	49142942	0.0	+	.	transcript_id "locus.00000024.7";nPaths "4";locus_id "locus.00000024";type "5p_exon"
chr11	sol	exon	49147609	49147709	0.0	+	.	transcript_id "locus.00000024.0";nPaths "2";locus_id "locus.00000024";type "internal_exon"
chr11	sol	exon	49147609	49147709	0.0	+	.	transcript_id "locus.00000024.1";nPaths "2";locus_id "locus.00000024";type "internal_exon"
chr11	sol	exon	49147609	49147709	0.0	+	.	transcript_id "locus.00000024.4";nPaths "2";locus_id "locus.00000024";type "internal_exon"
chr11	sol	exon	49147609	49147709	0.0	+	.	transcript_id "locus.00000024.5";nPaths "2";locus_id "locus.00000024";type "internal_exon"
chr11	sol	exon	49148240	49150430	0.0	+	.	transcript_id "locus.00000024.0";nPaths "1";locus_id "locus.00000024";type "3p_exon"
chr11	sol	exon	49148240	49150430	0.0	+	.	transcript_id "locus.00000024.2";nPaths "1";locus_id "locus.00000024";type "3p_exon"
chr11	sol	exon	49148240	49150430	0.0	+	.	transcript_id "locus.00000024.4";nPaths "1";locus_id "locus.00000024";type "3p_exon"
chr11	sol	exon	49148240	49150430	0.0	+	.	transcript_id "locus.00000024.6";nPaths "1";locus_id "locus.00000024";type "3p_exon"
chr11	sol	exon	49148240	49150453	0.0	+	.	transcript_id "locus.00000024.1";nPaths "1";locus_id "locus.00000024";type "3p_exon"
chr11	sol	exon	49148240	49150453	0.0	+	.	transcript_id "locus.00000024.3";nPaths "1";locus_id "locus.00000024";type "3p_exon"
chr11	sol	exon	49148240	49150453	0.0	+	.	transcript_id "locus.00000024.5";nPaths "1";locus_id "locus.00000024";type "3p_exon"
chr11	sol	exon	49148240	49150453	0.0	+	.	transcript_id "locus.00000024.7";nPaths "1";locus_id "locus.00000024";type "3p_exon"
chr11	sol	exon	49279326	49279420	0.0	+	.	transcript_id "locus.00000025.0";nPaths "2";locus_id "locus.00000025";type "5p_exon"
chr11	sol	exon	49279326	49279420	0.0	+	.	transcript_id "locus.00000025.1";nPaths "2";locus_id "locus.00000025";type "5p_exon"
chr11	sol	exon	49279336	49279420	0.0	+	.	transcript_id "locus.00000025.2";nPaths "2";locus_id "locus.00000025";type "5p_exon"
chr11	sol	exon	49279336	49279420	0.0	+	.	transcript_id "locus.00000025.3";nPaths "2";locus_id "locus.00000025";type "5p_exon"
chr11	sol	exon	49280107	49282757	0.0	+	.	transcript_id "locus.00000025.0";nPaths "1";locus_id "locus.00000025";type "3p_exon"
chr11	sol	exon	49280107	49282757	0.0	+	.	transcript_id "locus.00000025.2";nPaths "1";locus_id "locus.00000025";type "3p_exon"
chr11	sol	exon	49280107	49282975	0.0	+	.	transcript_id "locus.00000025.1";nPaths "1";locus_id "locus.00000025";type "3p_exon"
chr11	sol	exon	49280107	49282975	0.0	+	.	transcript_id "locus.00000025.3";nPaths "1";locus_id "locus.00000025";type "3p_exon"
chr11	sol	exon	49285244	49285836	0.0	+	.	transcript_id "locus.00000026.0";nPaths "6";locus_id "locus.00000026";type "5p_exon"
chr11	sol	exon	49285244	49285836	0.0	+	.	transcript_id "locus.00000026.1";nPaths "6";locus_id "locus.00000026";type "5p_exon"
chr11	sol	exon	49285244	49285836	0.0	+	.	transcript_id "locus.00000026.2";nPaths "6";locus_id "locus.00000026";type "5p_exon"
chr11	sol	exon	49285244	49285836	0.0	+	.	transcript_id "locus.00000026.3";nPaths "6";locus_id "locus.00000026";type "5p_exon"
chr11	sol	exon	49285244	49285836	0.0	+	.	transcript_id "locus.00000026.4";nPaths "6";locus_id "locus.00000026";type "5p_exon"
chr11	sol	exon	49285244	49285836	0.0	+	.	transcript_id "locus.00000026.5";nPaths "6";locus_id "locus.00000026";type "5p_exon"
chr11	sol	exon	49285374	49285836	0.0	+	.	transcript_id "locus.00000026.10";nPaths "6";locus_id "locus.00000026";type "5p_exon"
chr11	sol	exon	49285374	49285836	0.0	+	.	transcript_id "locus.00000026.11";nPaths "6";locus_id "locus.00000026";type "5p_exon"
chr11	sol	exon	49285374	49285836	0.0	+	.	transcript_id "locus.00000026.6";nPaths "6";locus_id "locus.00000026";type "5p_exon"
chr11	sol	exon	49285374	49285836	0.0	+	.	transcript_id "locus.00000026.7";nPaths "6";locus_id "locus.00000026";type "5p_exon"
chr11	sol	exon	49285374	49285836	0.0	+	.	transcript_id "locus.00000026.8";nPaths "6";locus_id "locus.00000026";type "5p_exon"
chr11	sol	exon	49285374	49285836	0.0	+	.	transcript_id "locus.00000026.9";nPaths "6";locus_id "locus.00000026";type "5p_exon"
chr11	sol	exon	49291922	49292495	0.0	+	.	transcript_id "locus.00000026.0";nPaths "3";locus_id "locus.00000026";type "internal_exon"
chr11	sol	exon	49291922	49292495	0.0	+	.	transcript_id "locus.00000026.1";nPaths "3";locus_id "locus.00000026";type "internal_exon"
chr11	sol	exon	49291922	49292495	0.0	+	.	transcript_id "locus.00000026.2";nPaths "3";locus_id "locus.00000026";type "internal_exon"
chr11	sol	exon	49291922	49292495	0.0	+	.	transcript_id "locus.00000026.6";nPaths "3";locus_id "locus.00000026";type "internal_exon"
chr11	sol	exon	49291922	49292495	0.0	+	.	transcript_id "locus.00000026.7";nPaths "3";locus_id "locus.00000026";type "internal_exon"
chr11	sol	exon	49291922	49292495	0.0	+	.	transcript_id "locus.00000026.8";nPaths "3";locus_id "locus.00000026";type "internal_exon"
chr11	sol	exon	49292341	49292495	0.0	+	.	transcript_id "locus.00000026.10";nPaths "3";locus_id "locus.00000026";type "internal_exon"
chr11	sol	exon	49292341	49292495	0.0	+	.	transcript_id "locus.00000026.11";nPaths "3";locus_id "locus.00000026";type "internal_exon"
chr11	sol	exon	49292341	49292495	0.0	+	.	transcript_id "locus.00000026.3";nPaths "3";locus_id "locus.00000026";type "internal_exon"
chr11	sol	exon	49292341	49292495	0.0	+	.	transcript_id "locus.00000026.4";nPaths "3";locus_id "locus.00000026";type "internal_exon"
chr11	sol	exon	49292341	49292495	0.0	+	.	transcript_id "locus.00000026.5";nPaths "3";locus_id "locus.00000026";type "internal_exon"
chr11	sol	exon	49292341	49292495	0.0	+	.	transcript_id "locus.00000026.9";nPaths "3";locus_id "locus.00000026";type "internal_exon"
chr11	sol	exon	49292893	49295503	0.0	+	.	transcript_id "locus.00000026.10";nPaths "1";locus_id "locus.00000026";type "3p_exon"
chr11	sol	exon	49292893	49295503	0.0	+	.	transcript_id "locus.00000026.1";nPaths "1";locus_id "locus.00000026";type "3p_exon"
chr11	sol	exon	49292893	49295503	0.0	+	.	transcript_id "locus.00000026.4";nPaths "1";locus_id "locus.00000026";type "3p_exon"
chr11	sol	exon	49292893	49295503	0.0	+	.	transcript_id "locus.00000026.7";nPaths "1";locus_id "locus.00000026";type "3p_exon"
chr11	sol	exon	49292893	49295883	0.0	+	.	transcript_id "locus.00000026.11";nPaths "1";locus_id "locus.00000026";type "3p_exon"
chr11	sol	exon	49292893	49295883	0.0	+	.	transcript_id "locus.00000026.2";nPaths "1";locus_id "locus.00000026";type "3p_exon"
chr11	sol	exon	49292893	49295883	0.0	+	.	transcript_id "locus.00000026.5";nPaths "1";locus_id "locus.00000026";type "3p_exon"
chr11	sol	exon	49292893	49295883	0.0	+	.	transcript_id "locus.00000026.8";nPaths "1";locus_id "locus.00000026";type "3p_exon"
chr11	sol	exon	49292893	49295891	0.0	+	.	transcript_id "locus.00000026.0";nPaths "1";locus_id "locus.00000026";type "3p_exon"
chr11	sol	exon	49292893	49295891	0.0	+	.	transcript_id "locus.00000026.3";nPaths "1";locus_id "locus.00000026";type "3p_exon"
chr11	sol	exon	49292893	49295891	0.0	+	.	transcript_id "locus.00000026.6";nPaths "1";locus_id "locus.00000026";type "3p_exon"
chr11	sol	exon	49292893	49295891	0.0	+	.	transcript_id "locus.00000026.9";nPaths "1";locus_id "locus.00000026";type "3p_exon"
chr11	sol	exon	49322559	49323074	0.0	+	.	transcript_id "locus.00000027.0";nPaths "2";locus_id "locus.00000027";type "5p_exon"
chr11	sol	exon	49322559	49323074	0.0	+	.	transcript_id "locus.00000027.1";nPaths "2";locus_id "locus.00000027";type "5p_exon"
chr11	sol	exon	49322809	49323074	0.0	+	.	transcript_id "locus.00000027.2";nPaths "2";locus_id "locus.00000027";type "5p_exon"
chr11	sol	exon	49322809	49323074	0.0	+	.	transcript_id "locus.00000027.3";nPaths "2";locus_id "locus.00000027";type "5p_exon"
chr11	sol	exon	49325173	49329743	0.0	+	.	transcript_id "locus.00000027.1";nPaths "1";locus_id "locus.00000027";type "3p_exon"
chr11	sol	exon	49325173	49329743	0.0	+	.	transcript_id "locus.00000027.3";nPaths "1";locus_id "locus.00000027";type "3p_exon"
chr11	sol	exon	49325173	49330570	0.0	+	.	transcript_id "locus.00000027.0";nPaths "1";locus_id "locus.00000027";type "3p_exon"
chr11	sol	exon	49325173	49330570	0.0	+	.	transcript_id "locus.00000027.2";nPaths "1";locus_id "locus.00000027";type "3p_exon"
chr11	sol	exon	49334764	49335577	0.0	+	.	transcript_id "locus.00000028.0";nPaths "1";locus_id "locus.00000028";type "5p_exon"
chr11	sol	exon	49335254	49335577	0.0	+	.	transcript_id "locus.00000028.1";nPaths "1";locus_id "locus.00000028";type "5p_exon"
chr11	sol	exon	49339162	49339291	0.0	+	.	transcript_id "locus.00000028.0";nPaths "1";locus_id "locus.00000028";type "3p_exon"
chr11	sol	exon	49339162	49339291	0.0	+	.	transcript_id "locus.00000028.1";nPaths "1";locus_id "locus.00000028";type "3p_exon"
chr11	sol	exon	49423109	49423253	0.0	+	.	transcript_id "locus.00000029.0";nPaths "2";locus_id "locus.00000029";type "5p_exon"
chr11	sol	exon	49423109	49423253	0.0	+	.	transcript_id "locus.00000029.1";nPaths "2";locus_id "locus.00000029";type "5p_exon"
chr11	sol	exon	49423119	49423253	0.0	+	.	transcript_id "locus.00000029.2";nPaths "2";locus_id "locus.00000029";type "5p_exon"
chr11	sol	exon	49423119	49423253	0.0	+	.	transcript_id "locus.00000029.3";nPaths "2";locus_id "locus.00000029";type "5p_exon"
chr11	sol	exon	49427977	49428117	0.0	+	.	transcript_id "locus.00000029.0";nPaths "2";locus_id "locus.00000029";type "internal_exon"
chr11	sol	exon	49427977	49428117	0.0	+	.	transcript_id "locus.00000029.1";nPaths "2";locus_id "locus.00000029";type "internal_exon"
chr11	sol	exon	49427977	49428117	0.0	+	.	transcript_id "locus.00000029.2";nPaths "2";locus_id "locus.00000029";type "internal_exon"
chr11	sol	exon	49427977	49428117	0.0	+	.	transcript_id "locus.00000029.3";nPaths "2";locus_id "locus.00000029";type "internal_exon"
chr11	sol	exon	49429097	49429221	0.0	+	.	transcript_id "locus.00000029.0";nPaths "2";locus_id "locus.00000029";type "internal_exon"
chr11	sol	exon	49429097	49429221	0.0	+	.	transcript_id "locus.00000029.1";nPaths "2";locus_id "locus.00000029";type "internal_exon"
chr11	sol	exon	49429097	49429221	0.0	+	.	transcript_id "locus.00000029.2";nPaths "2";locus_id "locus.00000029";type "internal_exon"
chr11	sol	exon	49429097	49429221	0.0	+	.	transcript_id "locus.00000029.3";nPaths "2";locus_id "locus.00000029";type "internal_exon"
chr11	sol	exon	49429805	49432815	0.0	+	.	transcript_id "locus.00000029.0";nPaths "1";locus_id "locus.00000029";type "3p_exon"
chr11	sol	exon	49429805	49432815	0.0	+	.	transcript_id "locus.00000029.2";nPaths "1";locus_id "locus.00000029";type "3p_exon"
chr11	sol	exon	49429805	49432824	0.0	+	.	transcript_id "locus.00000029.1";nPaths "1";locus_id "locus.00000029";type "3p_exon"
chr11	sol	exon	49429805	49432824	0.0	+	.	transcript_id "locus.00000029.3";nPaths "1";locus_id "locus.00000029";type "3p_exon"
chr11	sol	exon	49436658	49436950	0.0	+	.	transcript_id "locus.00000030.0";nPaths "2";locus_id "locus.00000030";type "5p_exon"
chr11	sol	exon	49436658	49436950	0.0	+	.	transcript_id "locus.00000030.1";nPaths "2";locus_id "locus.00000030";type "5p_exon"
chr11	sol	exon	49436668	49436950	0.0	+	.	transcript_id "locus.00000030.2";nPaths "2";locus_id "locus.00000030";type "5p_exon"
chr11	sol	exon	49436668	49436950	0.0	+	.	transcript_id "locus.00000030.3";nPaths "2";locus_id "locus.00000030";type "5p_exon"
chr11	sol	exon	49441590	49441640	0.0	+	.	transcript_id "locus.00000030.0";nPaths "1";locus_id "locus.00000030";type "3p_exon"
chr11	sol	exon	49441590	49441640	0.0	+	.	transcript_id "locus.00000030.2";nPaths "1";locus_id "locus.00000030";type "3p_exon"
chr11	sol	exon	49441590	49441658	0.0	+	.	transcript_id "locus.00000030.1";nPaths "1";locus_id "locus.00000030";type "3p_exon"
chr11	sol	exon	49441590	49441658	0.0	+	.	transcript_id "locus.00000030.3";nPaths "1";locus_id "locus.00000030";type "3p_exon"
chr11	sol	exon	49455192	49455487	0.0	+	.	transcript_id "locus.00000031.0";nPaths "3";locus_id "locus.00000031";type "5p_exon"
chr11	sol	exon	49455192	49455487	0.0	+	.	transcript_id "locus.00000031.1";nPaths "3";locus_id "locus.00000031";type "5p_exon"
chr11	sol	exon	49455192	49455487	0.0	+	.	transcript_id "locus.00000031.2";nPaths "3";locus_id "locus.00000031";type "5p_exon"
chr11	sol	exon	49455382	49455487	0.0	+	.	transcript_id "locus.00000031.3";nPaths "3";locus_id "locus.00000031";type "5p_exon"
chr11	sol	exon	49455382	49455487	0.0	+	.	transcript_id "locus.00000031.4";nPaths "3";locus_id "locus.00000031";type "5p_exon"
chr11	sol	exon	49455382	49455487	0.0	+	.	transcript_id "locus.00000031.5";nPaths "3";locus_id "locus.00000031";type "5p_exon"
chr11	sol	exon	49459304	49462554	0.0	+	.	transcript_id "locus.00000031.1";nPaths "1";locus_id "locus.00000031";type "3p_exon"
chr11	sol	exon	49459304	49462554	0.0	+	.	transcript_id "locus.00000031.4";nPaths "1";locus_id "locus.00000031";type "3p_exon"
chr11	sol	exon	49459304	49463994	0.0	+	.	transcript_id "locus.00000031.2";nPaths "1";locus_id "locus.00000031";type "3p_exon"
chr11	sol	exon	49459304	49463994	0.0	+	.	transcript_id "locus.00000031.5";nPaths "1";locus_id "locus.00000031";type "3p_exon"
chr11	sol	exon	49459304	49464242	0.0	+	.	transcript_id "locus.00000031.0";nPaths "1";locus_id "locus.00000031";type "3p_exon"
chr11	sol	exon	49459304	49464242	0.0	+	.	transcript_id "locus.00000031.3";nPaths "1";locus_id "locus.00000031";type "3p_exon"
chr11	sol	exon	49464882	49465301	0.0	+	.	transcript_id "locus.00000032.0";nPaths "2";locus_id "locus.00000032";type "5p_exon"
chr11	sol	exon	49464882	49465301	0.0	+	.	transcript_id "locus.00000032.1";nPaths "2";locus_id "locus.00000032";type "5p_exon"
chr11	sol	exon	49465092	49465301	0.0	+	.	transcript_id "locus.00000032.2";nPaths "2";locus_id "locus.00000032";type "5p_exon"
chr11	sol	exon	49465092	49465301	0.0	+	.	transcript_id "locus.00000032.3";nPaths "2";locus_id "locus.00000032";type "5p_exon"
chr11	sol	exon	49466887	49467076	0.0	+	.	transcript_id "locus.00000032.4";nPaths "2";locus_id "locus.00000032";type "5p_exon"
chr11	sol	exon	49466887	49467076	0.0	+	.	transcript_id "locus.00000032.5";nPaths "2";locus_id "locus.00000032";type "5p_exon"
chr11	sol	exon	49466997	49467076	0.0	+	.	transcript_id "locus.00000032.6";nPaths "2";locus_id "locus.00000032";type "5p_exon"
chr11	sol	exon	49466997	49467076	0.0	+	.	transcript_id "locus.00000032.7";nPaths "2";locus_id "locus.00000032";type "5p_exon"
chr11	sol	exon	49469497	49471687	0.0	+	.	transcript_id "locus.00000032.1";nPaths "1";locus_id "locus.00000032";type "3p_exon"
chr11	sol	exon	49469497	49471687	0.0	+	.	transcript_id "locus.00000032.3";nPaths "1";locus_id "locus.00000032";type "3p_exon"
chr11	sol	exon	49469497	49471687	0.0	+	.	transcript_id "locus.00000032.5";nPaths "1";locus_id "locus.00000032";type "3p_exon"
chr11	sol	exon	49469497	49471687	0.0	+	.	transcript_id "locus.00000032.7";nPaths "1";locus_id "locus.00000032";type "3p_exon"
chr11	sol	exon	49469497	49471697	0.0	+	.	transcript_id "locus.00000032.0";nPaths "1";locus_id "locus.00000032";type "3p_exon"
chr11	sol	exon	49469497	49471697	0.0	+	.	transcript_id "locus.00000032.2";nPaths "1";locus_id "locus.00000032";type "3p_exon"
chr11	sol	exon	49469497	49471697	0.0	+	.	transcript_id "locus.00000032.4";nPaths "1";locus_id "locus.00000032";type "3p_exon"
chr11	sol	exon	49469497	49471697	0.0	+	.	transcript_id "locus.00000032.6";nPaths "1";locus_id "locus.00000032";type "3p_exon"
chr11	sol	exon	49489070	49489362	0.0	+	.	transcript_id "locus.00000033.0";nPaths "3";locus_id "locus.00000033";type "5p_exon"
chr11	sol	exon	49489070	49489362	0.0	+	.	transcript_id "locus.00000033.1";nPaths "3";locus_id "locus.00000033";type "5p_exon"
chr11	sol	exon	49489070	49489362	0.0	+	.	transcript_id "locus.00000033.2";nPaths "3";locus_id "locus.00000033";type "5p_exon"
chr11	sol	exon	49489220	49489362	0.0	+	.	transcript_id "locus.00000033.3";nPaths "3";locus_id "locus.00000033";type "5p_exon"
chr11	sol	exon	49489220	49489362	0.0	+	.	transcript_id "locus.00000033.4";nPaths "3";locus_id "locus.00000033";type "5p_exon"
chr11	sol	exon	49489220	49489362	0.0	+	.	transcript_id "locus.00000033.5";nPaths "3";locus_id "locus.00000033";type "5p_exon"
chr11	sol	exon	49490851	49491138	0.0	+	.	transcript_id "locus.00000033.6";nPaths "3";locus_id "locus.00000033";type "5p_exon"
chr11	sol	exon	49490851	49491138	0.0	+	.	transcript_id "locus.00000033.7";nPaths "3";locus_id "locus.00000033";type "5p_exon"
chr11	sol	exon	49490851	49491138	0.0	+	.	transcript_id "locus.00000033.8";nPaths "3";locus_id "locus.00000033";type "5p_exon"
chr11	sol	exon	49491061	49491138	0.0	+	.	transcript_id "locus.00000033.10";nPaths "3";locus_id "locus.00000033";type "5p_exon"
chr11	sol	exon	49491061	49491138	0.0	+	.	transcript_id "locus.00000033.11";nPaths "3";locus_id "locus.00000033";type "5p_exon"
chr11	sol	exon	49491061	49491138	0.0	+	.	transcript_id "locus.00000033.9";nPaths "3";locus_id "locus.00000033";type "5p_exon"
chr11	sol	exon	49493444	49496474	0.0	+	.	transcript_id "locus.00000033.0";nPaths "1";locus_id "locus.00000033";type "3p_exon"
chr11	sol	exon	49493444	49496474	0.0	+	.	transcript_id "locus.00000033.3";nPaths "1";locus_id "locus.00000033";type "3p_exon"
chr11	sol	exon	49493444	49496474	0.0	+	.	transcript_id "locus.00000033.6";nPaths "1";locus_id "locus.00000033";type "3p_exon"
chr11	sol	exon	49493444	49496474	0.0	+	.	transcript_id "locus.00000033.9";nPaths "1";locus_id "locus.00000033";type "3p_exon"
chr11	sol	exon	49493444	49497494	0.0	+	.	transcript_id "locus.00000033.10";nPaths "1";locus_id "locus.00000033";type "3p_exon"
chr11	sol	exon	49493444	49497494	0.0	+	.	transcript_id "locus.00000033.1";nPaths "1";locus_id "locus.00000033";type "3p_exon"
chr11	sol	exon	49493444	49497494	0.0	+	.	transcript_id "locus.00000033.4";nPaths "1";locus_id "locus.00000033";type "3p_exon"
chr11	sol	exon	49493444	49497494	0.0	+	.	transcript_id "locus.00000033.7";nPaths "1";locus_id "locus.00000033";type "3p_exon"
chr11	sol	exon	49493444	49497698	0.0	+	.	transcript_id "locus.00000033.11";nPaths "1";locus_id "locus.00000033";type "3p_exon"
chr11	sol	exon	49493444	49497698	0.0	+	.	transcript_id "locus.00000033.2";nPaths "1";locus_id "locus.00000033";type "3p_exon"
chr11	sol	exon	49493444	49497698	0.0	+	.	transcript_id "locus.00000033.5";nPaths "1";locus_id "locus.00000033";type "3p_exon"
chr11	sol	exon	49493444	49497698	0.0	+	.	transcript_id "locus.00000033.8";nPaths "1";locus_id "locus.00000033";type "3p_exon"
chr11	sol	exon	49506801	49507190	0.0	+	.	transcript_id "locus.00000034.0";nPaths "8";locus_id "locus.00000034";type "5p_exon"
chr11	sol	exon	49506801	49507190	0.0	+	.	transcript_id "locus.00000034.1";nPaths "8";locus_id "locus.00000034";type "5p_exon"
chr11	sol	exon	49506801	49507190	0.0	+	.	transcript_id "locus.00000034.2";nPaths "8";locus_id "locus.00000034";type "5p_exon"
chr11	sol	exon	49506801	49507190	0.0	+	.	transcript_id "locus.00000034.3";nPaths "8";locus_id "locus.00000034";type "5p_exon"
chr11	sol	exon	49506801	49507190	0.0	+	.	transcript_id "locus.00000034.4";nPaths "8";locus_id "locus.00000034";type "5p_exon"
chr11	sol	exon	49506801	49507190	0.0	+	.	transcript_id "locus.00000034.5";nPaths "8";locus_id "locus.00000034";type "5p_exon"
chr11	sol	exon	49506801	49507190	0.0	+	.	transcript_id "locus.00000034.6";nPaths "8";locus_id "locus.00000034";type "5p_exon"
chr11	sol	exon	49506801	49507190	0.0	+	.	transcript_id "locus.00000034.7";nPaths "8";locus_id "locus.00000034";type "5p_exon"
chr11	sol	exon	49506891	49507190	0.0	+	.	transcript_id "locus.00000034.10";nPaths "8";locus_id "locus.00000034";type "5p_exon"
chr11	sol	exon	49506891	49507190	0.0	+	.	transcript_id "locus.00000034.11";nPaths "8";locus_id "locus.00000034";type "5p_exon"
chr11	sol	exon	49506891	49507190	0.0	+	.	transcript_id "locus.00000034.12";nPaths "8";locus_id "locus.00000034";type "5p_exon"
chr11	sol	exon	49506891	49507190	0.0	+	.	transcript_id "locus.00000034.13";nPaths "8";locus_id "locus.00000034";type "5p_exon"
chr11	sol	exon	49506891	49507190	0.0	+	.	transcript_id "locus.00000034.14";nPaths "8";locus_id "locus.00000034";type "5p_exon"
chr11	sol	exon	49506891	49507190	0.0	+	.	transcript_id "locus.00000034.15";nPaths "8";locus_id "locus.00000034";type "5p_exon"
chr11	sol	exon	49506891	49507190	0.0	+	.	transcript_id "locus.00000034.8";nPaths "8";locus_id "locus.00000034";type "5p_exon"
chr11	sol	exon	49506891	49507190	0.0	+	.	transcript_id "locus.00000034.9";nPaths "8";locus_id "locus.00000034";type "5p_exon"
chr11	sol	exon	49508655	49508880	0.0	+	.	transcript_id "locus.00000034.12";nPaths "4";locus_id "locus.00000034";type "internal_exon"
chr11	sol	exon	49508655	49508880	0.0	+	.	transcript_id "locus.00000034.13";nPaths "4";locus_id "locus.00000034";type "internal_exon"
chr11	sol	exon	49508655	49508880	0.0	+	.	transcript_id "locus.00000034.14";nPaths "4";locus_id "locus.00000034";type "internal_exon"
chr11	sol	exon	49508655	49508880	0.0	+	.	transcript_id "locus.00000034.15";nPaths "4";locus_id "locus.00000034";type "internal_exon"
chr11	sol	exon	49508655	49508880	0.0	+	.	transcript_id "locus.00000034.4";nPaths "4";locus_id "locus.00000034";type "internal_exon"
chr11	sol	exon	49508655	49508880	0.0	+	.	transcript_id "locus.00000034.5";nPaths "4";locus_id "locus.00000034";type "internal_exon"
chr11	sol	exon	49508655	49508880	0.0	+	.	transcript_id "locus.00000034.6";nPaths "4";locus_id "locus.00000034";type "internal_exon"
chr11	sol	exon	49508655	49508880	0.0	+	.	transcript_id "locus.00000034.7";nPaths "4";locus_id "locus.00000034";type "internal_exon"
chr11	sol	exon	49513376	49514826	0.0	+	.	transcript_id "locus.00000034.13";nPaths "1";locus_id "locus.00000034";type "3p_exon"
chr11	sol	exon	49513376	49514826	0.0	+	.	transcript_id "locus.00000034.1";nPaths "1";locus_id "locus.00000034";type "3p_exon"
chr11	sol	exon	49513376	49514826	0.0	+	.	transcript_id "locus.00000034.5";nPaths "1";locus_id "locus.00000034";type "3p_exon"
chr11	sol	exon	49513376	49514826	0.0	+	.	transcript_id "locus.00000034.9";nPaths "1";locus_id "locus.00000034";type "3p_exon"
chr11	sol	exon	49513376	49516266	0.0	+	.	transcript_id "locus.00000034.10";nPaths "1";locus_id "locus.00000034";type "3p_exon"
chr11	sol	exon	49513376	49516266	0.0	+	.	transcript_id "locus.00000034.14";nPaths "1";locus_id "locus.00000034";type "3p_exon"
chr11	sol	exon	49513376	49516266	0.0	+	.	transcript_id "locus.00000034.2";nPaths "1";locus_id "locus.00000034";type "3p_exon"
chr11	sol	exon	49513376	49516266	0.0	+	.	transcript_id "locus.00000034.6";nPaths "1";locus_id "locus.00000034";type "3p_exon"
chr11	sol	exon	49513376	49518606	0.0	+	.	transcript_id "locus.00000034.11";nPaths "1";locus_id "locus.00000034";type "3p_exon"
chr11	sol	exon	49513376	49518606	0.0	+	.	transcript_id "locus.00000034.15";nPaths "1";locus_id "locus.00000034";type "3p_exon"
chr11	sol	exon	49513376	49518606	0.0	+	.	transcript_id "locus.00000034.3";nPaths "1";locus_id "locus.00000034";type "3p_exon"
chr11	sol	exon	49513376	49518606	0.0	+	.	transcript_id "locus.00000034.7";nPaths "1";locus_id "locus.00000034";type "3p_exon"
chr11	sol	exon	49513376	49518607	0.0	+	.	transcript_id "locus.00000034.0";nPaths "1";locus_id "locus.00000034";type "3p_exon"
chr11	sol	exon	49513376	49518607	0.0	+	.	transcript_id "locus.00000034.12";nPaths "1";locus_id "locus.00000034";type "3p_exon"
chr11	sol	exon	49513376	49518607	0.0	+	.	transcript_id "locus.00000034.4";nPaths "1";locus_id "locus.00000034";type "3p_exon"
chr11	sol	exon	49513376	49518607	0.0	+	.	transcript_id "locus.00000034.8";nPaths "1";locus_id "locus.00000034";type "3p_exon"
chr11	sol	exon	49519749	49520112	0.0	+	.	transcript_id "locus.00000035.0";nPaths "3";locus_id "locus.00000035";type "5p_exon"
chr11	sol	exon	49519749	49520112	0.0	+	.	transcript_id "locus.00000035.1";nPaths "3";locus_id "locus.00000035";type "5p_exon"
chr11	sol	exon	49519749	49520112	0.0	+	.	transcript_id "locus.00000035.2";nPaths "3";locus_id "locus.00000035";type "5p_exon"
chr11	sol	exon	49519799	49520112	0.0	+	.	transcript_id "locus.00000035.3";nPaths "3";locus_id "locus.00000035";type "5p_exon"
chr11	sol	exon	49519799	49520112	0.0	+	.	transcript_id "locus.00000035.4";nPaths "3";locus_id "locus.00000035";type "5p_exon"
chr11	sol	exon	49519799	49520112	0.0	+	.	transcript_id "locus.00000035.5";nPaths "3";locus_id "locus.00000035";type "5p_exon"
chr11	sol	exon	49523497	49524867	0.0	+	.	transcript_id "locus.00000035.0";nPaths "1";locus_id "locus.00000035";type "3p_exon"
chr11	sol	exon	49523497	49524867	0.0	+	.	transcript_id "locus.00000035.3";nPaths "1";locus_id "locus.00000035";type "3p_exon"
chr11	sol	exon	49523497	49526367	0.0	+	.	transcript_id "locus.00000035.1";nPaths "1";locus_id "locus.00000035";type "3p_exon"
chr11	sol	exon	49523497	49526367	0.0	+	.	transcript_id "locus.00000035.4";nPaths "1";locus_id "locus.00000035";type "3p_exon"
chr11	sol	exon	49523497	49527130	0.0	+	.	transcript_id "locus.00000035.2";nPaths "1";locus_id "locus.00000035";type "3p_exon"
chr11	sol	exon	49523497	49527130	0.0	+	.	transcript_id "locus.00000035.5";nPaths "1";locus_id "locus.00000035";type "3p_exon"
chr11	sol	exon	49528247	49532580	0.0	+	.	transcript_id "locus.00000036.0";nPaths "4";locus_id "locus.00000036";type "5p_exon"
chr11	sol	exon	49528247	49532580	0.0	+	.	transcript_id "locus.00000036.1";nPaths "4";locus_id "locus.00000036";type "5p_exon"
chr11	sol	exon	49528247	49532580	0.0	+	.	transcript_id "locus.00000036.2";nPaths "4";locus_id "locus.00000036";type "5p_exon"
chr11	sol	exon	49528247	49532580	0.0	+	.	transcript_id "locus.00000036.3";nPaths "4";locus_id "locus.00000036";type "5p_exon"
chr11	sol	exon	49528317	49532580	0.0	+	.	transcript_id "locus.00000036.4";nPaths "4";locus_id "locus.00000036";type "5p_exon"
chr11	sol	exon	49528317	49532580	0.0	+	.	transcript_id "locus.00000036.5";nPaths "4";locus_id "locus.00000036";type "5p_exon"
chr11	sol	exon	49528317	49532580	0.0	+	.	transcript_id "locus.00000036.6";nPaths "4";locus_id "locus.00000036";type "5p_exon"
chr11	sol	exon	49528317	49532580	0.0	+	.	transcript_id "locus.00000036.7";nPaths "4";locus_id "locus.00000036";type "5p_exon"
chr11	sol	exon	49532397	49532580	0.0	+	.	transcript_id "locus.00000036.10";nPaths "4";locus_id "locus.00000036";type "5p_exon"
chr11	sol	exon	49532397	49532580	0.0	+	.	transcript_id "locus.00000036.11";nPaths "4";locus_id "locus.00000036";type "5p_exon"
chr11	sol	exon	49532397	49532580	0.0	+	.	transcript_id "locus.00000036.8";nPaths "4";locus_id "locus.00000036";type "5p_exon"
chr11	sol	exon	49532397	49532580	0.0	+	.	transcript_id "locus.00000036.9";nPaths "4";locus_id "locus.00000036";type "5p_exon"
chr11	sol	exon	49532703	49533184	0.0	+	.	transcript_id "locus.00000036.0";nPaths "2";locus_id "locus.00000036";type "internal_exon"
chr11	sol	exon	49532703	49533184	0.0	+	.	transcript_id "locus.00000036.1";nPaths "2";locus_id "locus.00000036";type "internal_exon"
chr11	sol	exon	49532703	49533184	0.0	+	.	transcript_id "locus.00000036.4";nPaths "2";locus_id "locus.00000036";type "internal_exon"
chr11	sol	exon	49532703	49533184	0.0	+	.	transcript_id "locus.00000036.5";nPaths "2";locus_id "locus.00000036";type "internal_exon"
chr11	sol	exon	49532703	49533184	0.0	+	.	transcript_id "locus.00000036.8";nPaths "2";locus_id "locus.00000036";type "internal_exon"
chr11	sol	exon	49532703	49533184	0.0	+	.	transcript_id "locus.00000036.9";nPaths "2";locus_id "locus.00000036";type "internal_exon"
chr11	sol	exon	49533081	49533184	0.0	+	.	transcript_id "locus.00000036.10";nPaths "2";locus_id "locus.00000036";type "internal_exon"
chr11	sol	exon	49533081	49533184	0.0	+	.	transcript_id "locus.00000036.11";nPaths "2";locus_id "locus.00000036";type "internal_exon"
chr11	sol	exon	49533081	49533184	0.0	+	.	transcript_id "locus.00000036.2";nPaths "2";locus_id "locus.00000036";type "internal_exon"
chr11	sol	exon	49533081	49533184	0.0	+	.	transcript_id "locus.00000036.3";nPaths "2";locus_id "locus.00000036";type "internal_exon"
chr11	sol	exon	49533081	49533184	0.0	+	.	transcript_id "locus.00000036.6";nPaths "2";locus_id "locus.00000036";type "internal_exon"
chr11	sol	exon	49533081	49533184	0.0	+	.	transcript_id "locus.00000036.7";nPaths "2";locus_id "locus.00000036";type "internal_exon"
chr11	sol	exon	49535177	49538487	0.0	+	.	transcript_id "locus.00000036.0";nPaths "1";locus_id "locus.00000036";type "3p_exon"
chr11	sol	exon	49535177	49538487	0.0	+	.	transcript_id "locus.00000036.10";nPaths "1";locus_id "locus.00000036";type "3p_exon"
chr11	sol	exon	49535177	49538487	0.0	+	.	transcript_id "locus.00000036.2";nPaths "1";locus_id "locus.00000036";type "3p_exon"
chr11	sol	exon	49535177	49538487	0.0	+	.	transcript_id "locus.00000036.4";nPaths "1";locus_id "locus.00000036";type "3p_exon"
chr11	sol	exon	49535177	49538487	0.0	+	.	transcript_id "locus.00000036.6";nPaths "1";locus_id "locus.00000036";type "3p_exon"
chr11	sol	exon	49535177	49538487	0.0	+	.	transcript_id "locus.00000036.8";nPaths "1";locus_id "locus.00000036";type "3p_exon"
chr11	sol	exon	49535177	49538623	0.0	+	.	transcript_id "locus.00000036.11";nPaths "1";locus_id "locus.00000036";type "3p_exon"
chr11	sol	exon	49535177	49538623	0.0	+	.	transcript_id "locus.00000036.1";nPaths "1";locus_id "locus.00000036";type "3p_exon"
chr11	sol	exon	49535177	49538623	0.0	+	.	transcript_id "locus.00000036.3";nPaths "1";locus_id "locus.00000036";type "3p_exon"
chr11	sol	exon	49535177	49538623	0.0	+	.	transcript_id "locus.00000036.5";nPaths "1";locus_id "locus.00000036";type "3p_exon"
chr11	sol	exon	49535177	49538623	0.0	+	.	transcript_id "locus.00000036.7";nPaths "1";locus_id "locus.00000036";type "3p_exon"
chr11	sol	exon	49535177	49538623	0.0	+	.	transcript_id "locus.00000036.9";nPaths "1";locus_id "locus.00000036";type "3p_exon"
chr11	sol	exon	49556525	49557428	0.0	+	.	transcript_id "locus.00000037.0";nPaths "2";locus_id "locus.00000037";type "5p_exon"
chr11	sol	exon	49556525	49557428	0.0	+	.	transcript_id "locus.00000037.1";nPaths "2";locus_id "locus.00000037";type "5p_exon"
chr11	sol	exon	49556995	49557428	0.0	+	.	transcript_id "locus.00000037.2";nPaths "2";locus_id "locus.00000037";type "5p_exon"
chr11	sol	exon	49556995	49557428	0.0	+	.	transcript_id "locus.00000037.3";nPaths "2";locus_id "locus.00000037";type "5p_exon"
chr11	sol	exon	49563913	49565623	0.0	+	.	transcript_id "locus.00000037.0";nPaths "1";locus_id "locus.00000037";type "3p_exon"
chr11	sol	exon	49563913	49565623	0.0	+	.	transcript_id "locus.00000037.2";nPaths "1";locus_id "locus.00000037";type "3p_exon"
chr11	sol	exon	49563913	49565742	0.0	+	.	transcript_id "locus.00000037.1";nPaths "1";locus_id "locus.00000037";type "3p_exon"
chr11	sol	exon	49563913	49565742	0.0	+	.	transcript_id "locus.00000037.3";nPaths "1";locus_id "locus.00000037";type "3p_exon"
chr11	sol	exon	50981981	50982621	0.0	+	.	transcript_id "locus.00000038.0";nPaths "2";locus_id "locus.00000038";type "5p_exon"
chr11	sol	exon	50981981	50982621	0.0	+	.	transcript_id "locus.00000038.1";nPaths "2";locus_id "locus.00000038";type "5p_exon"
chr11	sol	exon	50981991	50982621	0.0	+	.	transcript_id "locus.00000038.2";nPaths "2";locus_id "locus.00000038";type "5p_exon"
chr11	sol	exon	50981991	50982621	0.0	+	.	transcript_id "locus.00000038.3";nPaths "2";locus_id "locus.00000038";type "5p_exon"
chr11	sol	exon	50984701	50986371	0.0	+	.	transcript_id "locus.00000038.0";nPaths "1";locus_id "locus.00000038";type "3p_exon"
chr11	sol	exon	50984701	50986371	0.0	+	.	transcript_id "locus.00000038.2";nPaths "1";locus_id "locus.00000038";type "3p_exon"
chr11	sol	exon	50984701	50987128	0.0	+	.	transcript_id "locus.00000038.1";nPaths "1";locus_id "locus.00000038";type "3p_exon"
chr11	sol	exon	50984701	50987128	0.0	+	.	transcript_id "locus.00000038.3";nPaths "1";locus_id "locus.00000038";type "3p_exon"
chr11	sol	exon	51014315	51014689	0.0	+	.	transcript_id "locus.00000039.0";nPaths "3";locus_id "locus.00000039";type "5p_exon"
chr11	sol	exon	51014315	51014689	0.0	+	.	transcript_id "locus.00000039.1";nPaths "3";locus_id "locus.00000039";type "5p_exon"
chr11	sol	exon	51014315	51014689	0.0	+	.	transcript_id "locus.00000039.2";nPaths "3";locus_id "locus.00000039";type "5p_exon"
chr11	sol	exon	51014525	51014689	0.0	+	.	transcript_id "locus.00000039.3";nPaths "3";locus_id "locus.00000039";type "5p_exon"
chr11	sol	exon	51014525	51014689	0.0	+	.	transcript_id "locus.00000039.4";nPaths "3";locus_id "locus.00000039";type "5p_exon"
chr11	sol	exon	51014525	51014689	0.0	+	.	transcript_id "locus.00000039.5";nPaths "3";locus_id "locus.00000039";type "5p_exon"
chr11	sol	exon	51026985	51029015	0.0	+	.	transcript_id "locus.00000039.2";nPaths "1";locus_id "locus.00000039";type "3p_exon"
chr11	sol	exon	51026985	51029015	0.0	+	.	transcript_id "locus.00000039.5";nPaths "1";locus_id "locus.00000039";type "3p_exon"
chr11	sol	exon	51026985	51031175	0.0	+	.	transcript_id "locus.00000039.0";nPaths "1";locus_id "locus.00000039";type "3p_exon"
chr11	sol	exon	51026985	51031175	0.0	+	.	transcript_id "locus.00000039.3";nPaths "1";locus_id "locus.00000039";type "3p_exon"
chr11	sol	exon	51026985	51031713	0.0	+	.	transcript_id "locus.00000039.1";nPaths "1";locus_id "locus.00000039";type "3p_exon"
chr11	sol	exon	51026985	51031713	0.0	+	.	transcript_id "locus.00000039.4";nPaths "1";locus_id "locus.00000039";type "3p_exon"
chr11	sol	exon	51059257	51059402	0.0	+	.	transcript_id "locus.00000040.0";nPaths "2";locus_id "locus.00000040";type "5p_exon"
chr11	sol	exon	51059257	51059402	0.0	+	.	transcript_id "locus.00000040.1";nPaths "2";locus_id "locus.00000040";type "5p_exon"
chr11	sol	exon	51059267	51059402	0.0	+	.	transcript_id "locus.00000040.2";nPaths "2";locus_id "locus.00000040";type "5p_exon"
chr11	sol	exon	51059267	51059402	0.0	+	.	transcript_id "locus.00000040.3";nPaths "2";locus_id "locus.00000040";type "5p_exon"
chr11	sol	exon	52121048	52121051	0.0	+	.	transcript_id "locus.00000041.0";nPaths "4";locus_id "locus.00000041";type "5p_exon"
chr11	sol	exon	52121048	52121051	0.0	+	.	transcript_id "locus.00000041.1";nPaths "4";locus_id "locus.00000041";type "5p_exon"
chr11	sol	exon	52121048	52121051	0.0	+	.	transcript_id "locus.00000041.2";nPaths "4";locus_id "locus.00000041";type "5p_exon"
chr11	sol	exon	52121048	52121051	0.0	+	.	transcript_id "locus.00000041.3";nPaths "4";locus_id "locus.00000041";type "5p_exon"
chr11	sol	exon	52152449	52156512	0.0	-	.	transcript_id "locus.00000373.1";nPaths "1";locus_id "locus.00000373";type "3p_exon"
chr11	sol	exon	52152449	52156512	0.0	-	.	transcript_id "locus.00000373.4";nPaths "1";locus_id "locus.00000373";type "3p_exon"
chr11	sol	exon	52152449	52156512	0.0	-	.	transcript_id "locus.00000373.7";nPaths "1";locus_id "locus.00000373";type "3p_exon"
chr11	sol	exon	52152459	52156512	0.0	-	.	transcript_id "locus.00000373.0";nPaths "1";locus_id "locus.00000373";type "3p_exon"
chr11	sol	exon	52152459	52156512	0.0	-	.	transcript_id "locus.00000373.3";nPaths "1";locus_id "locus.00000373";type "3p_exon"
chr11	sol	exon	52152459	52156512	0.0	-	.	transcript_id "locus.00000373.6";nPaths "1";locus_id "locus.00000373";type "3p_exon"
chr11	sol	exon	52154879	52156512	0.0	-	.	transcript_id "locus.00000373.2";nPaths "1";locus_id "locus.00000373";type "3p_exon"
chr11	sol	exon	52154879	52156512	0.0	-	.	transcript_id "locus.00000373.5";nPaths "1";locus_id "locus.00000373";type "3p_exon"
chr11	sol	exon	52154879	52156512	0.0	-	.	transcript_id "locus.00000373.8";nPaths "1";locus_id "locus.00000373";type "3p_exon"
chr11	sol	exon	52157777	52159861	0.0	-	.	transcript_id "locus.00000373.0";nPaths "3";locus_id "locus.00000373";type "internal_exon"
chr11	sol	exon	52157777	52159861	0.0	-	.	transcript_id "locus.00000373.1";nPaths "3";locus_id "locus.00000373";type "internal_exon"
chr11	sol	exon	52157777	52159861	0.0	-	.	transcript_id "locus.00000373.2";nPaths "3";locus_id "locus.00000373";type "internal_exon"
chr11	sol	exon	52157777	52159861	0.0	-	.	transcript_id "locus.00000373.3";nPaths "3";locus_id "locus.00000373";type "internal_exon"
chr11	sol	exon	52157777	52159861	0.0	-	.	transcript_id "locus.00000373.4";nPaths "3";locus_id "locus.00000373";type "internal_exon"
chr11	sol	exon	52157777	52159861	0.0	-	.	transcript_id "locus.00000373.5";nPaths "3";locus_id "locus.00000373";type "internal_exon"
chr11	sol	exon	52157777	52159861	0.0	-	.	transcript_id "locus.00000373.6";nPaths "3";locus_id "locus.00000373";type "internal_exon"
chr11	sol	exon	52157777	52159861	0.0	-	.	transcript_id "locus.00000373.7";nPaths "3";locus_id "locus.00000373";type "internal_exon"
chr11	sol	exon	52157777	52159861	0.0	-	.	transcript_id "locus.00000373.8";nPaths "3";locus_id "locus.00000373";type "internal_exon"
chr11	sol	exon	52162224	52164314	0.0	-	.	transcript_id "locus.00000373.0";nPaths "3";locus_id "locus.00000373";type "5p_exon"
chr11	sol	exon	52162224	52164314	0.0	-	.	transcript_id "locus.00000373.1";nPaths "3";locus_id "locus.00000373";type "5p_exon"
chr11	sol	exon	52162224	52164314	0.0	-	.	transcript_id "locus.00000373.2";nPaths "3";locus_id "locus.00000373";type "5p_exon"
chr11	sol	exon	52162224	52168154	0.0	-	.	transcript_id "locus.00000373.6";nPaths "3";locus_id "locus.00000373";type "5p_exon"
chr11	sol	exon	52162224	52168154	0.0	-	.	transcript_id "locus.00000373.7";nPaths "3";locus_id "locus.00000373";type "5p_exon"
chr11	sol	exon	52162224	52168154	0.0	-	.	transcript_id "locus.00000373.8";nPaths "3";locus_id "locus.00000373";type "5p_exon"
chr11	sol	exon	52162224	52168185	0.0	-	.	transcript_id "locus.00000373.3";nPaths "3";locus_id "locus.00000373";type "5p_exon"
chr11	sol	exon	52162224	52168185	0.0	-	.	transcript_id "locus.00000373.4";nPaths "3";locus_id "locus.00000373";type "5p_exon"
chr11	sol	exon	52162224	52168185	0.0	-	.	transcript_id "locus.00000373.5";nPaths "3";locus_id "locus.00000373";type "5p_exon"
chr11	sol	exon	52231574	52232118	0.0	+	.	transcript_id "locus.00000042.2";nPaths "4";locus_id "locus.00000042";type "5p_exon"
chr11	sol	exon	52231574	52232118	0.0	+	.	transcript_id "locus.00000042.3";nPaths "4";locus_id "locus.00000042";type "5p_exon"
chr11	sol	exon	52231574	52232118	0.0	+	.	transcript_id "locus.00000042.4";nPaths "4";locus_id "locus.00000042";type "5p_exon"
chr11	sol	exon	52231574	52232118	0.0	+	.	transcript_id "locus.00000042.5";nPaths "4";locus_id "locus.00000042";type "5p_exon"
chr11	sol	exon	52231574	52232612	0.0	+	.	transcript_id "locus.00000042.0";nPaths "2";locus_id "locus.00000042";type "5p_exon"
chr11	sol	exon	52231574	52232612	0.0	+	.	transcript_id "locus.00000042.1";nPaths "2";locus_id "locus.00000042";type "5p_exon"
chr11	sol	exon	52231584	52232118	0.0	+	.	transcript_id "locus.00000042.10";nPaths "4";locus_id "locus.00000042";type "5p_exon"
chr11	sol	exon	52231584	52232118	0.0	+	.	transcript_id "locus.00000042.11";nPaths "4";locus_id "locus.00000042";type "5p_exon"
chr11	sol	exon	52231584	52232118	0.0	+	.	transcript_id "locus.00000042.8";nPaths "4";locus_id "locus.00000042";type "5p_exon"
chr11	sol	exon	52231584	52232118	0.0	+	.	transcript_id "locus.00000042.9";nPaths "4";locus_id "locus.00000042";type "5p_exon"
chr11	sol	exon	52231584	52232612	0.0	+	.	transcript_id "locus.00000042.6";nPaths "2";locus_id "locus.00000042";type "5p_exon"
chr11	sol	exon	52231584	52232612	0.0	+	.	transcript_id "locus.00000042.7";nPaths "2";locus_id "locus.00000042";type "5p_exon"
chr11	sol	exon	52232024	52232118	0.0	+	.	transcript_id "locus.00000042.12";nPaths "4";locus_id "locus.00000042";type "5p_exon"
chr11	sol	exon	52232024	52232118	0.0	+	.	transcript_id "locus.00000042.13";nPaths "4";locus_id "locus.00000042";type "5p_exon"
chr11	sol	exon	52232024	52232118	0.0	+	.	transcript_id "locus.00000042.14";nPaths "4";locus_id "locus.00000042";type "5p_exon"
chr11	sol	exon	52232024	52232118	0.0	+	.	transcript_id "locus.00000042.15";nPaths "4";locus_id "locus.00000042";type "5p_exon"
chr11	sol	exon	52232024	52232612	0.0	+	.	transcript_id "locus.00000042.16";nPaths "2";locus_id "locus.00000042";type "5p_exon"
chr11	sol	exon	52232024	52232612	0.0	+	.	transcript_id "locus.00000042.17";nPaths "2";locus_id "locus.00000042";type "5p_exon"
chr11	sol	exon	58453667	58455963	0.0	-	.	transcript_id "locus.00000374.1";nPaths "1";locus_id "locus.00000374";type "3p_exon"
chr11	sol	exon	58453667	58455963	0.0	-	.	transcript_id "locus.00000374.3";nPaths "1";locus_id "locus.00000374";type "3p_exon"
chr11	sol	exon	58454117	58455963	0.0	-	.	transcript_id "locus.00000374.0";nPaths "1";locus_id "locus.00000374";type "3p_exon"
chr11	sol	exon	58454117	58455963	0.0	-	.	transcript_id "locus.00000374.2";nPaths "1";locus_id "locus.00000374";type "3p_exon"
chr11	sol	exon	58459214	58459340	0.0	-	.	transcript_id "locus.00000374.0";nPaths "2";locus_id "locus.00000374";type "internal_exon"
chr11	sol	exon	58459214	58459340	0.0	-	.	transcript_id "locus.00000374.1";nPaths "2";locus_id "locus.00000374";type "internal_exon"
chr11	sol	exon	58459214	58459340	0.0	-	.	transcript_id "locus.00000374.2";nPaths "2";locus_id "locus.00000374";type "internal_exon"
chr11	sol	exon	58459214	58459340	0.0	-	.	transcript_id "locus.00000374.3";nPaths "2";locus_id "locus.00000374";type "internal_exon"
chr11	sol	exon	58461853	58462223	0.0	-	.	transcript_id "locus.00000374.2";nPaths "2";locus_id "locus.00000374";type "5p_exon"
chr11	sol	exon	58461853	58462223	0.0	-	.	transcript_id "locus.00000374.3";nPaths "2";locus_id "locus.00000374";type "5p_exon"
chr11	sol	exon	58461853	58462391	0.0	-	.	transcript_id "locus.00000374.0";nPaths "2";locus_id "locus.00000374";type "5p_exon"
chr11	sol	exon	58461853	58462391	0.0	-	.	transcript_id "locus.00000374.1";nPaths "2";locus_id "locus.00000374";type "5p_exon"
chr11	sol	exon	58487940	58490929	0.0	-	.	transcript_id "locus.00000375.0";nPaths "1";locus_id "locus.00000375";type "3p_exon"
chr11	sol	exon	58487940	58490929	0.0	-	.	transcript_id "locus.00000375.2";nPaths "1";locus_id "locus.00000375";type "3p_exon"
chr11	sol	exon	58487950	58490929	0.0	-	.	transcript_id "locus.00000375.1";nPaths "1";locus_id "locus.00000375";type "3p_exon"
chr11	sol	exon	58487950	58490929	0.0	-	.	transcript_id "locus.00000375.3";nPaths "1";locus_id "locus.00000375";type "3p_exon"
chr11	sol	exon	58492110	58492480	0.0	-	.	transcript_id "locus.00000375.2";nPaths "2";locus_id "locus.00000375";type "5p_exon"
chr11	sol	exon	58492110	58492480	0.0	-	.	transcript_id "locus.00000375.3";nPaths "2";locus_id "locus.00000375";type "5p_exon"
chr11	sol	exon	58492110	58492628	0.0	-	.	transcript_id "locus.00000375.0";nPaths "2";locus_id "locus.00000375";type "5p_exon"
chr11	sol	exon	58492110	58492628	0.0	-	.	transcript_id "locus.00000375.1";nPaths "2";locus_id "locus.00000375";type "5p_exon"
chr11	sol	exon	58527048	58529993	0.0	-	.	transcript_id "locus.00000376.0";nPaths "1";locus_id "locus.00000376";type "3p_exon"
chr11	sol	exon	58527048	58529993	0.0	-	.	transcript_id "locus.00000376.4";nPaths "1";locus_id "locus.00000376";type "3p_exon"
chr11	sol	exon	58527218	58529993	0.0	-	.	transcript_id "locus.00000376.2";nPaths "1";locus_id "locus.00000376";type "3p_exon"
chr11	sol	exon	58527218	58529993	0.0	-	.	transcript_id "locus.00000376.6";nPaths "1";locus_id "locus.00000376";type "3p_exon"
chr11	sol	exon	58528758	58529993	0.0	-	.	transcript_id "locus.00000376.1";nPaths "1";locus_id "locus.00000376";type "3p_exon"
chr11	sol	exon	58528758	58529993	0.0	-	.	transcript_id "locus.00000376.5";nPaths "1";locus_id "locus.00000376";type "3p_exon"
chr11	sol	exon	58529498	58529993	0.0	-	.	transcript_id "locus.00000376.3";nPaths "1";locus_id "locus.00000376";type "3p_exon"
chr11	sol	exon	58529498	58529993	0.0	-	.	transcript_id "locus.00000376.7";nPaths "1";locus_id "locus.00000376";type "3p_exon"
chr11	sol	exon	58534809	58534879	0.0	-	.	transcript_id "locus.00000376.4";nPaths "4";locus_id "locus.00000376";type "5p_exon"
chr11	sol	exon	58534809	58534879	0.0	-	.	transcript_id "locus.00000376.5";nPaths "4";locus_id "locus.00000376";type "5p_exon"
chr11	sol	exon	58534809	58534879	0.0	-	.	transcript_id "locus.00000376.6";nPaths "4";locus_id "locus.00000376";type "5p_exon"
chr11	sol	exon	58534809	58534879	0.0	-	.	transcript_id "locus.00000376.7";nPaths "4";locus_id "locus.00000376";type "5p_exon"
chr11	sol	exon	58534809	58534933	0.0	-	.	transcript_id "locus.00000376.0";nPaths "4";locus_id "locus.00000376";type "5p_exon"
chr11	sol	exon	58534809	58534933	0.0	-	.	transcript_id "locus.00000376.1";nPaths "4";locus_id "locus.00000376";type "5p_exon"
chr11	sol	exon	58534809	58534933	0.0	-	.	transcript_id "locus.00000376.2";nPaths "4";locus_id "locus.00000376";type "5p_exon"
chr11	sol	exon	58534809	58534933	0.0	-	.	transcript_id "locus.00000376.3";nPaths "4";locus_id "locus.00000376";type "5p_exon"
chr11	sol	exon	58539834	58543483	0.0	-	.	transcript_id "locus.00000377.0";nPaths "1";locus_id "locus.00000377";type "3p_exon"
chr11	sol	exon	58539834	58543483	0.0	-	.	transcript_id "locus.00000377.4";nPaths "1";locus_id "locus.00000377";type "3p_exon"
chr11	sol	exon	58539884	58543483	0.0	-	.	transcript_id "locus.00000377.2";nPaths "1";locus_id "locus.00000377";type "3p_exon"
chr11	sol	exon	58539884	58543483	0.0	-	.	transcript_id "locus.00000377.6";nPaths "1";locus_id "locus.00000377";type "3p_exon"
chr11	sol	exon	58541344	58543483	0.0	-	.	transcript_id "locus.00000377.1";nPaths "1";locus_id "locus.00000377";type "3p_exon"
chr11	sol	exon	58541344	58543483	0.0	-	.	transcript_id "locus.00000377.5";nPaths "1";locus_id "locus.00000377";type "3p_exon"
chr11	sol	exon	58542084	58543483	0.0	-	.	transcript_id "locus.00000377.3";nPaths "1";locus_id "locus.00000377";type "3p_exon"
chr11	sol	exon	58542084	58543483	0.0	-	.	transcript_id "locus.00000377.7";nPaths "1";locus_id "locus.00000377";type "3p_exon"
chr11	sol	exon	58544189	58544345	0.0	-	.	transcript_id "locus.00000377.0";nPaths "4";locus_id "locus.00000377";type "internal_exon"
chr11	sol	exon	58544189	58544345	0.0	-	.	transcript_id "locus.00000377.1";nPaths "4";locus_id "locus.00000377";type "internal_exon"
chr11	sol	exon	58544189	58544345	0.0	-	.	transcript_id "locus.00000377.2";nPaths "4";locus_id "locus.00000377";type "internal_exon"
chr11	sol	exon	58544189	58544345	0.0	-	.	transcript_id "locus.00000377.3";nPaths "4";locus_id "locus.00000377";type "internal_exon"
chr11	sol	exon	58544189	58544345	0.0	-	.	transcript_id "locus.00000377.4";nPaths "4";locus_id "locus.00000377";type "internal_exon"
chr11	sol	exon	58544189	58544345	0.0	-	.	transcript_id "locus.00000377.5";nPaths "4";locus_id "locus.00000377";type "internal_exon"
chr11	sol	exon	58544189	58544345	0.0	-	.	transcript_id "locus.00000377.6";nPaths "4";locus_id "locus.00000377";type "internal_exon"
chr11	sol	exon	58544189	58544345	0.0	-	.	transcript_id "locus.00000377.7";nPaths "4";locus_id "locus.00000377";type "internal_exon"
chr11	sol	exon	58544833	58544940	0.0	-	.	transcript_id "locus.00000377.0";nPaths "4";locus_id "locus.00000377";type "internal_exon"
chr11	sol	exon	58544833	58544940	0.0	-	.	transcript_id "locus.00000377.1";nPaths "4";locus_id "locus.00000377";type "internal_exon"
chr11	sol	exon	58544833	58544940	0.0	-	.	transcript_id "locus.00000377.2";nPaths "4";locus_id "locus.00000377";type "internal_exon"
chr11	sol	exon	58544833	58544940	0.0	-	.	transcript_id "locus.00000377.3";nPaths "4";locus_id "locus.00000377";type "internal_exon"
chr11	sol	exon	58544833	58544940	0.0	-	.	transcript_id "locus.00000377.4";nPaths "4";locus_id "locus.00000377";type "internal_exon"
chr11	sol	exon	58544833	58544940	0.0	-	.	transcript_id "locus.00000377.5";nPaths "4";locus_id "locus.00000377";type "internal_exon"
chr11	sol	exon	58544833	58544940	0.0	-	.	transcript_id "locus.00000377.6";nPaths "4";locus_id "locus.00000377";type "internal_exon"
chr11	sol	exon	58544833	58544940	0.0	-	.	transcript_id "locus.00000377.7";nPaths "4";locus_id "locus.00000377";type "internal_exon"
chr11	sol	exon	58546319	58546429	0.0	-	.	transcript_id "locus.00000377.4";nPaths "4";locus_id "locus.00000377";type "5p_exon"
chr11	sol	exon	58546319	58546429	0.0	-	.	transcript_id "locus.00000377.5";nPaths "4";locus_id "locus.00000377";type "5p_exon"
chr11	sol	exon	58546319	58546429	0.0	-	.	transcript_id "locus.00000377.6";nPaths "4";locus_id "locus.00000377";type "5p_exon"
chr11	sol	exon	58546319	58546429	0.0	-	.	transcript_id "locus.00000377.7";nPaths "4";locus_id "locus.00000377";type "5p_exon"
chr11	sol	exon	58546319	58546847	0.0	-	.	transcript_id "locus.00000377.0";nPaths "4";locus_id "locus.00000377";type "5p_exon"
chr11	sol	exon	58546319	58546847	0.0	-	.	transcript_id "locus.00000377.1";nPaths "4";locus_id "locus.00000377";type "5p_exon"
chr11	sol	exon	58546319	58546847	0.0	-	.	transcript_id "locus.00000377.2";nPaths "4";locus_id "locus.00000377";type "5p_exon"
chr11	sol	exon	58546319	58546847	0.0	-	.	transcript_id "locus.00000377.3";nPaths "4";locus_id "locus.00000377";type "5p_exon"
chr11	sol	exon	58550659	58552264	0.0	-	.	transcript_id "locus.00000378.0";nPaths "1";locus_id "locus.00000378";type "3p_exon"
chr11	sol	exon	58550659	58552264	0.0	-	.	transcript_id "locus.00000378.12";nPaths "1";locus_id "locus.00000378";type "3p_exon"
chr11	sol	exon	58550659	58552264	0.0	-	.	transcript_id "locus.00000378.18";nPaths "1";locus_id "locus.00000378";type "3p_exon"
chr11	sol	exon	58550659	58552264	0.0	-	.	transcript_id "locus.00000378.24";nPaths "1";locus_id "locus.00000378";type "3p_exon"
chr11	sol	exon	58550659	58552264	0.0	-	.	transcript_id "locus.00000378.2";nPaths "1";locus_id "locus.00000378";type "3p_exon"
chr11	sol	exon	58550659	58552264	0.0	-	.	transcript_id "locus.00000378.6";nPaths "1";locus_id "locus.00000378";type "3p_exon"
chr11	sol	exon	58550869	58552264	0.0	-	.	transcript_id "locus.00000378.13";nPaths "1";locus_id "locus.00000378";type "3p_exon"
chr11	sol	exon	58550869	58552264	0.0	-	.	transcript_id "locus.00000378.19";nPaths "1";locus_id "locus.00000378";type "3p_exon"
chr11	sol	exon	58550869	58552264	0.0	-	.	transcript_id "locus.00000378.1";nPaths "1";locus_id "locus.00000378";type "3p_exon"
chr11	sol	exon	58550869	58552264	0.0	-	.	transcript_id "locus.00000378.25";nPaths "1";locus_id "locus.00000378";type "3p_exon"
chr11	sol	exon	58550869	58552264	0.0	-	.	transcript_id "locus.00000378.3";nPaths "1";locus_id "locus.00000378";type "3p_exon"
chr11	sol	exon	58550869	58552264	0.0	-	.	transcript_id "locus.00000378.7";nPaths "1";locus_id "locus.00000378";type "3p_exon"
chr11	sol	exon	58553427	58553584	0.0	-	.	transcript_id "locus.00000378.0";nPaths "2";locus_id "locus.00000378";type "internal_exon"
chr11	sol	exon	58553427	58553584	0.0	-	.	transcript_id "locus.00000378.12";nPaths "2";locus_id "locus.00000378";type "internal_exon"
chr11	sol	exon	58553427	58553584	0.0	-	.	transcript_id "locus.00000378.13";nPaths "2";locus_id "locus.00000378";type "internal_exon"
chr11	sol	exon	58553427	58553584	0.0	-	.	transcript_id "locus.00000378.18";nPaths "2";locus_id "locus.00000378";type "internal_exon"
chr11	sol	exon	58553427	58553584	0.0	-	.	transcript_id "locus.00000378.19";nPaths "2";locus_id "locus.00000378";type "internal_exon"
chr11	sol	exon	58553427	58553584	0.0	-	.	transcript_id "locus.00000378.1";nPaths "2";locus_id "locus.00000378";type "internal_exon"
chr11	sol	exon	58553427	58553584	0.0	-	.	transcript_id "locus.00000378.24";nPaths "2";locus_id "locus.00000378";type "internal_exon"
chr11	sol	exon	58553427	58553584	0.0	-	.	transcript_id "locus.00000378.25";nPaths "2";locus_id "locus.00000378";type "internal_exon"
chr11	sol	exon	58553427	58553584	0.0	-	.	transcript_id "locus.00000378.6";nPaths "2";locus_id "locus.00000378";type "internal_exon"
chr11	sol	exon	58553427	58553584	0.0	-	.	transcript_id "locus.00000378.7";nPaths "2";locus_id "locus.00000378";type "internal_exon"
chr11	sol	exon	58553427	58554184	0.0	-	.	transcript_id "locus.00000378.2";nPaths "2";locus_id "locus.00000378";type "internal_exon"
chr11	sol	exon	58553427	58554184	0.0	-	.	transcript_id "locus.00000378.3";nPaths "2";locus_id "locus.00000378";type "internal_exon"
chr11	sol	exon	58554594	58554642	0.0	-	.	transcript_id "locus.00000378.0";nPaths "4";locus_id "locus.00000378";type "internal_exon"
chr11	sol	exon	58554594	58554642	0.0	-	.	transcript_id "locus.00000378.1";nPaths "4";locus_id "locus.00000378";type "internal_exon"
chr11	sol	exon	58554594	58554642	0.0	-	.	transcript_id "locus.00000378.2";nPaths "4";locus_id "locus.00000378";type "internal_exon"
chr11	sol	exon	58554594	58554642	0.0	-	.	transcript_id "locus.00000378.3";nPaths "4";locus_id "locus.00000378";type "internal_exon"
chr11	sol	exon	58555605	58555633	0.0	-	.	transcript_id "locus.00000378.0";nPaths "4";locus_id "locus.00000378";type "5p_exon"
chr11	sol	exon	58555605	58555633	0.0	-	.	transcript_id "locus.00000378.1";nPaths "4";locus_id "locus.00000378";type "5p_exon"
chr11	sol	exon	58555605	58555633	0.0	-	.	transcript_id "locus.00000378.2";nPaths "4";locus_id "locus.00000378";type "5p_exon"
chr11	sol	exon	58555605	58555633	0.0	-	.	transcript_id "locus.00000378.3";nPaths "4";locus_id "locus.00000378";type "5p_exon"
chr11	sol	exon	58565854	58567474	0.0	-	.	transcript_id "locus.00000378.10";nPaths "1";locus_id "locus.00000378";type "3p_exon"
chr11	sol	exon	58565854	58567474	0.0	-	.	transcript_id "locus.00000378.16";nPaths "1";locus_id "locus.00000378";type "3p_exon"
chr11	sol	exon	58565854	58567474	0.0	-	.	transcript_id "locus.00000378.22";nPaths "1";locus_id "locus.00000378";type "3p_exon"
chr11	sol	exon	58565854	58567474	0.0	-	.	transcript_id "locus.00000378.4";nPaths "1";locus_id "locus.00000378";type "3p_exon"
chr11	sol	exon	58565854	58568197	0.0	-	.	transcript_id "locus.00000378.14";nPaths "1";locus_id "locus.00000378";type "3p_exon"
chr11	sol	exon	58565854	58568197	0.0	-	.	transcript_id "locus.00000378.20";nPaths "1";locus_id "locus.00000378";type "3p_exon"
chr11	sol	exon	58565854	58568197	0.0	-	.	transcript_id "locus.00000378.26";nPaths "1";locus_id "locus.00000378";type "3p_exon"
chr11	sol	exon	58565854	58568197	0.0	-	.	transcript_id "locus.00000378.8";nPaths "1";locus_id "locus.00000378";type "3p_exon"
chr11	sol	exon	58565864	58567474	0.0	-	.	transcript_id "locus.00000378.11";nPaths "1";locus_id "locus.00000378";type "3p_exon"
chr11	sol	exon	58565864	58567474	0.0	-	.	transcript_id "locus.00000378.17";nPaths "1";locus_id "locus.00000378";type "3p_exon"
chr11	sol	exon	58565864	58567474	0.0	-	.	transcript_id "locus.00000378.23";nPaths "1";locus_id "locus.00000378";type "3p_exon"
chr11	sol	exon	58565864	58567474	0.0	-	.	transcript_id "locus.00000378.5";nPaths "1";locus_id "locus.00000378";type "3p_exon"
chr11	sol	exon	58565864	58568197	0.0	-	.	transcript_id "locus.00000378.15";nPaths "1";locus_id "locus.00000378";type "3p_exon"
chr11	sol	exon	58565864	58568197	0.0	-	.	transcript_id "locus.00000378.21";nPaths "1";locus_id "locus.00000378";type "3p_exon"
chr11	sol	exon	58565864	58568197	0.0	-	.	transcript_id "locus.00000378.27";nPaths "1";locus_id "locus.00000378";type "3p_exon"
chr11	sol	exon	58565864	58568197	0.0	-	.	transcript_id "locus.00000378.9";nPaths "1";locus_id "locus.00000378";type "3p_exon"
chr11	sol	exon	58568707	58568804	0.0	-	.	transcript_id "locus.00000378.10";nPaths "6";locus_id "locus.00000378";type "internal_exon"
chr11	sol	exon	58568707	58568804	0.0	-	.	transcript_id "locus.00000378.11";nPaths "6";locus_id "locus.00000378";type "internal_exon"
chr11	sol	exon	58568707	58568804	0.0	-	.	transcript_id "locus.00000378.12";nPaths "6";locus_id "locus.00000378";type "internal_exon"
chr11	sol	exon	58568707	58568804	0.0	-	.	transcript_id "locus.00000378.13";nPaths "6";locus_id "locus.00000378";type "internal_exon"
chr11	sol	exon	58568707	58568804	0.0	-	.	transcript_id "locus.00000378.14";nPaths "6";locus_id "locus.00000378";type "internal_exon"
chr11	sol	exon	58568707	58568804	0.0	-	.	transcript_id "locus.00000378.15";nPaths "6";locus_id "locus.00000378";type "internal_exon"
chr11	sol	exon	58568707	58568804	0.0	-	.	transcript_id "locus.00000378.16";nPaths "6";locus_id "locus.00000378";type "internal_exon"
chr11	sol	exon	58568707	58568804	0.0	-	.	transcript_id "locus.00000378.17";nPaths "6";locus_id "locus.00000378";type "internal_exon"
chr11	sol	exon	58568707	58568804	0.0	-	.	transcript_id "locus.00000378.18";nPaths "6";locus_id "locus.00000378";type "internal_exon"
chr11	sol	exon	58568707	58568804	0.0	-	.	transcript_id "locus.00000378.19";nPaths "6";locus_id "locus.00000378";type "internal_exon"
chr11	sol	exon	58568707	58568804	0.0	-	.	transcript_id "locus.00000378.20";nPaths "6";locus_id "locus.00000378";type "internal_exon"
chr11	sol	exon	58568707	58568804	0.0	-	.	transcript_id "locus.00000378.21";nPaths "6";locus_id "locus.00000378";type "internal_exon"
chr11	sol	exon	58568707	58568804	0.0	-	.	transcript_id "locus.00000378.22";nPaths "6";locus_id "locus.00000378";type "internal_exon"
chr11	sol	exon	58568707	58568804	0.0	-	.	transcript_id "locus.00000378.23";nPaths "6";locus_id "locus.00000378";type "internal_exon"
chr11	sol	exon	58568707	58568804	0.0	-	.	transcript_id "locus.00000378.24";nPaths "6";locus_id "locus.00000378";type "internal_exon"
chr11	sol	exon	58568707	58568804	0.0	-	.	transcript_id "locus.00000378.25";nPaths "6";locus_id "locus.00000378";type "internal_exon"
chr11	sol	exon	58568707	58568804	0.0	-	.	transcript_id "locus.00000378.26";nPaths "6";locus_id "locus.00000378";type "internal_exon"
chr11	sol	exon	58568707	58568804	0.0	-	.	transcript_id "locus.00000378.27";nPaths "6";locus_id "locus.00000378";type "internal_exon"
chr11	sol	exon	58568707	58568804	0.0	-	.	transcript_id "locus.00000378.4";nPaths "6";locus_id "locus.00000378";type "internal_exon"
chr11	sol	exon	58568707	58568804	0.0	-	.	transcript_id "locus.00000378.5";nPaths "6";locus_id "locus.00000378";type "internal_exon"
chr11	sol	exon	58568707	58568804	0.0	-	.	transcript_id "locus.00000378.6";nPaths "6";locus_id "locus.00000378";type "internal_exon"
chr11	sol	exon	58568707	58568804	0.0	-	.	transcript_id "locus.00000378.7";nPaths "6";locus_id "locus.00000378";type "internal_exon"
chr11	sol	exon	58568707	58568804	0.0	-	.	transcript_id "locus.00000378.8";nPaths "6";locus_id "locus.00000378";type "internal_exon"
chr11	sol	exon	58568707	58568804	0.0	-	.	transcript_id "locus.00000378.9";nPaths "6";locus_id "locus.00000378";type "internal_exon"
chr11	sol	exon	58568945	58569155	0.0	-	.	transcript_id "locus.00000378.10";nPaths "6";locus_id "locus.00000378";type "5p_exon"
chr11	sol	exon	58568945	58569155	0.0	-	.	transcript_id "locus.00000378.11";nPaths "6";locus_id "locus.00000378";type "5p_exon"
chr11	sol	exon	58568945	58569155	0.0	-	.	transcript_id "locus.00000378.12";nPaths "6";locus_id "locus.00000378";type "5p_exon"
chr11	sol	exon	58568945	58569155	0.0	-	.	transcript_id "locus.00000378.13";nPaths "6";locus_id "locus.00000378";type "5p_exon"
chr11	sol	exon	58568945	58569155	0.0	-	.	transcript_id "locus.00000378.14";nPaths "6";locus_id "locus.00000378";type "5p_exon"
chr11	sol	exon	58568945	58569155	0.0	-	.	transcript_id "locus.00000378.15";nPaths "6";locus_id "locus.00000378";type "5p_exon"
chr11	sol	exon	58568945	58570061	0.0	-	.	transcript_id "locus.00000378.4";nPaths "6";locus_id "locus.00000378";type "5p_exon"
chr11	sol	exon	58568945	58570061	0.0	-	.	transcript_id "locus.00000378.5";nPaths "6";locus_id "locus.00000378";type "5p_exon"
chr11	sol	exon	58568945	58570061	0.0	-	.	transcript_id "locus.00000378.6";nPaths "6";locus_id "locus.00000378";type "5p_exon"
chr11	sol	exon	58568945	58570061	0.0	-	.	transcript_id "locus.00000378.7";nPaths "6";locus_id "locus.00000378";type "5p_exon"
chr11	sol	exon	58568945	58570061	0.0	-	.	transcript_id "locus.00000378.8";nPaths "6";locus_id "locus.00000378";type "5p_exon"
chr11	sol	exon	58568945	58570061	0.0	-	.	transcript_id "locus.00000378.9";nPaths "6";locus_id "locus.00000378";type "5p_exon"
chr11	sol	exon	58570529	58570639	0.0	-	.	transcript_id "locus.00000378.22";nPaths "6";locus_id "locus.00000378";type "5p_exon"
chr11	sol	exon	58570529	58570639	0.0	-	.	transcript_id "locus.00000378.23";nPaths "6";locus_id "locus.00000378";type "5p_exon"
chr11	sol	exon	58570529	58570639	0.0	-	.	transcript_id "locus.00000378.24";nPaths "6";locus_id "locus.00000378";type "5p_exon"
chr11	sol	exon	58570529	58570639	0.0	-	.	transcript_id "locus.00000378.25";nPaths "6";locus_id "locus.00000378";type "5p_exon"
chr11	sol	exon	58570529	58570639	0.0	-	.	transcript_id "locus.00000378.26";nPaths "6";locus_id "locus.00000378";type "5p_exon"
chr11	sol	exon	58570529	58570639	0.0	-	.	transcript_id "locus.00000378.27";nPaths "6";locus_id "locus.00000378";type "5p_exon"
chr11	sol	exon	58570529	58570704	0.0	-	.	transcript_id "locus.00000378.16";nPaths "6";locus_id "locus.00000378";type "5p_exon"
chr11	sol	exon	58570529	58570704	0.0	-	.	transcript_id "locus.00000378.17";nPaths "6";locus_id "locus.00000378";type "5p_exon"
chr11	sol	exon	58570529	58570704	0.0	-	.	transcript_id "locus.00000378.18";nPaths "6";locus_id "locus.00000378";type "5p_exon"
chr11	sol	exon	58570529	58570704	0.0	-	.	transcript_id "locus.00000378.19";nPaths "6";locus_id "locus.00000378";type "5p_exon"
chr11	sol	exon	58570529	58570704	0.0	-	.	transcript_id "locus.00000378.20";nPaths "6";locus_id "locus.00000378";type "5p_exon"
chr11	sol	exon	58570529	58570704	0.0	-	.	transcript_id "locus.00000378.21";nPaths "6";locus_id "locus.00000378";type "5p_exon"
chr11	sol	exon	58577723	58577849	0.0	+	.	transcript_id "locus.00000043.0";nPaths "2";locus_id "locus.00000043";type "5p_exon"
chr11	sol	exon	58577723	58577849	0.0	+	.	transcript_id "locus.00000043.1";nPaths "2";locus_id "locus.00000043";type "5p_exon"
chr11	sol	exon	58577733	58577849	0.0	+	.	transcript_id "locus.00000043.2";nPaths "2";locus_id "locus.00000043";type "5p_exon"
chr11	sol	exon	58577733	58577849	0.0	+	.	transcript_id "locus.00000043.3";nPaths "2";locus_id "locus.00000043";type "5p_exon"
chr11	sol	exon	58580837	58582347	0.0	+	.	transcript_id "locus.00000043.1";nPaths "1";locus_id "locus.00000043";type "3p_exon"
chr11	sol	exon	58580837	58582347	0.0	+	.	transcript_id "locus.00000043.3";nPaths "1";locus_id "locus.00000043";type "3p_exon"
chr11	sol	exon	58580837	58582365	0.0	+	.	transcript_id "locus.00000043.0";nPaths "1";locus_id "locus.00000043";type "3p_exon"
chr11	sol	exon	58580837	58582365	0.0	+	.	transcript_id "locus.00000043.2";nPaths "1";locus_id "locus.00000043";type "3p_exon"
chr11	sol	exon	58595114	58595466	0.0	+	.	transcript_id "locus.00000044.0";nPaths "2";locus_id "locus.00000044";type "5p_exon"
chr11	sol	exon	58595114	58595466	0.0	+	.	transcript_id "locus.00000044.1";nPaths "2";locus_id "locus.00000044";type "5p_exon"
chr11	sol	exon	58595184	58595466	0.0	+	.	transcript_id "locus.00000044.2";nPaths "2";locus_id "locus.00000044";type "5p_exon"
chr11	sol	exon	58595184	58595466	0.0	+	.	transcript_id "locus.00000044.3";nPaths "2";locus_id "locus.00000044";type "5p_exon"
chr11	sol	exon	58597427	58600777	0.0	+	.	transcript_id "locus.00000044.1";nPaths "1";locus_id "locus.00000044";type "3p_exon"
chr11	sol	exon	58597427	58600777	0.0	+	.	transcript_id "locus.00000044.3";nPaths "1";locus_id "locus.00000044";type "3p_exon"
chr11	sol	exon	58597427	58600783	0.0	+	.	transcript_id "locus.00000044.0";nPaths "1";locus_id "locus.00000044";type "3p_exon"
chr11	sol	exon	58597427	58600783	0.0	+	.	transcript_id "locus.00000044.2";nPaths "1";locus_id "locus.00000044";type "3p_exon"
chr11	sol	exon	58613416	58613486	0.0	-	.	transcript_id "locus.00000379.2";nPaths "2";locus_id "locus.00000379";type "5p_exon"
chr11	sol	exon	58613416	58613486	0.0	-	.	transcript_id "locus.00000379.3";nPaths "2";locus_id "locus.00000379";type "5p_exon"
chr11	sol	exon	58613416	58613489	0.0	-	.	transcript_id "locus.00000379.0";nPaths "2";locus_id "locus.00000379";type "5p_exon"
chr11	sol	exon	58613416	58613489	0.0	-	.	transcript_id "locus.00000379.1";nPaths "2";locus_id "locus.00000379";type "5p_exon"
chr11	sol	exon	58658651	58659075	0.0	+	.	transcript_id "locus.00000045.0";nPaths "2";locus_id "locus.00000045";type "5p_exon"
chr11	sol	exon	58658651	58659075	0.0	+	.	transcript_id "locus.00000045.1";nPaths "2";locus_id "locus.00000045";type "5p_exon"
chr11	sol	exon	58658801	58659075	0.0	+	.	transcript_id "locus.00000045.2";nPaths "2";locus_id "locus.00000045";type "5p_exon"
chr11	sol	exon	58658801	58659075	0.0	+	.	transcript_id "locus.00000045.3";nPaths "2";locus_id "locus.00000045";type "5p_exon"
chr11	sol	exon	58659536	58660046	0.0	+	.	transcript_id "locus.00000045.1";nPaths "1";locus_id "locus.00000045";type "3p_exon"
chr11	sol	exon	58659536	58660046	0.0	+	.	transcript_id "locus.00000045.3";nPaths "1";locus_id "locus.00000045";type "3p_exon"
chr11	sol	exon	58659536	58660053	0.0	+	.	transcript_id "locus.00000045.0";nPaths "1";locus_id "locus.00000045";type "3p_exon"
chr11	sol	exon	58659536	58660053	0.0	+	.	transcript_id "locus.00000045.2";nPaths "1";locus_id "locus.00000045";type "3p_exon"
chr11	sol	exon	58661546	58661884	0.0	+	.	transcript_id "locus.00000046.0";nPaths "2";locus_id "locus.00000046";type "5p_exon"
chr11	sol	exon	58661546	58661884	0.0	+	.	transcript_id "locus.00000046.1";nPaths "2";locus_id "locus.00000046";type "5p_exon"
chr11	sol	exon	58661756	58661884	0.0	+	.	transcript_id "locus.00000046.2";nPaths "2";locus_id "locus.00000046";type "5p_exon"
chr11	sol	exon	58661756	58661884	0.0	+	.	transcript_id "locus.00000046.3";nPaths "2";locus_id "locus.00000046";type "5p_exon"
chr11	sol	exon	58664376	58664500	0.0	+	.	transcript_id "locus.00000046.0";nPaths "2";locus_id "locus.00000046";type "internal_exon"
chr11	sol	exon	58664376	58664500	0.0	+	.	transcript_id "locus.00000046.1";nPaths "2";locus_id "locus.00000046";type "internal_exon"
chr11	sol	exon	58664376	58664500	0.0	+	.	transcript_id "locus.00000046.2";nPaths "2";locus_id "locus.00000046";type "internal_exon"
chr11	sol	exon	58664376	58664500	0.0	+	.	transcript_id "locus.00000046.3";nPaths "2";locus_id "locus.00000046";type "internal_exon"
chr11	sol	exon	58665550	58667623	0.0	+	.	transcript_id "locus.00000046.0";nPaths "2";locus_id "locus.00000046";type "internal_exon"
chr11	sol	exon	58665550	58667623	0.0	+	.	transcript_id "locus.00000046.1";nPaths "2";locus_id "locus.00000046";type "internal_exon"
chr11	sol	exon	58665550	58667623	0.0	+	.	transcript_id "locus.00000046.2";nPaths "2";locus_id "locus.00000046";type "internal_exon"
chr11	sol	exon	58665550	58667623	0.0	+	.	transcript_id "locus.00000046.3";nPaths "2";locus_id "locus.00000046";type "internal_exon"
chr11	sol	exon	58667834	58669524	0.0	+	.	transcript_id "locus.00000046.1";nPaths "1";locus_id "locus.00000046";type "3p_exon"
chr11	sol	exon	58667834	58669524	0.0	+	.	transcript_id "locus.00000046.3";nPaths "1";locus_id "locus.00000046";type "3p_exon"
chr11	sol	exon	58667834	58669528	0.0	+	.	transcript_id "locus.00000046.0";nPaths "1";locus_id "locus.00000046";type "3p_exon"
chr11	sol	exon	58667834	58669528	0.0	+	.	transcript_id "locus.00000046.2";nPaths "1";locus_id "locus.00000046";type "3p_exon"
chr11	sol	exon	58698873	58699766	0.0	+	.	transcript_id "locus.00000047.0";nPaths "2";locus_id "locus.00000047";type "5p_exon"
chr11	sol	exon	58698873	58699766	0.0	+	.	transcript_id "locus.00000047.1";nPaths "2";locus_id "locus.00000047";type "5p_exon"
chr11	sol	exon	58699223	58699766	0.0	+	.	transcript_id "locus.00000047.2";nPaths "2";locus_id "locus.00000047";type "5p_exon"
chr11	sol	exon	58699223	58699766	0.0	+	.	transcript_id "locus.00000047.3";nPaths "2";locus_id "locus.00000047";type "5p_exon"
chr11	sol	exon	58701578	58703468	0.0	+	.	transcript_id "locus.00000047.1";nPaths "1";locus_id "locus.00000047";type "3p_exon"
chr11	sol	exon	58701578	58703468	0.0	+	.	transcript_id "locus.00000047.3";nPaths "1";locus_id "locus.00000047";type "3p_exon"
chr11	sol	exon	58701578	58703472	0.0	+	.	transcript_id "locus.00000047.0";nPaths "1";locus_id "locus.00000047";type "3p_exon"
chr11	sol	exon	58701578	58703472	0.0	+	.	transcript_id "locus.00000047.2";nPaths "1";locus_id "locus.00000047";type "3p_exon"
chr11	sol	exon	58717634	58721109	0.0	-	.	transcript_id "locus.00000380.1";nPaths "1";locus_id "locus.00000380";type "3p_exon"
chr11	sol	exon	58717634	58721109	0.0	-	.	transcript_id "locus.00000380.4";nPaths "1";locus_id "locus.00000380";type "3p_exon"
chr11	sol	exon	58718364	58721109	0.0	-	.	transcript_id "locus.00000380.2";nPaths "1";locus_id "locus.00000380";type "3p_exon"
chr11	sol	exon	58718364	58721109	0.0	-	.	transcript_id "locus.00000380.5";nPaths "1";locus_id "locus.00000380";type "3p_exon"
chr11	sol	exon	58719504	58721109	0.0	-	.	transcript_id "locus.00000380.0";nPaths "1";locus_id "locus.00000380";type "3p_exon"
chr11	sol	exon	58719504	58721109	0.0	-	.	transcript_id "locus.00000380.3";nPaths "1";locus_id "locus.00000380";type "3p_exon"
chr11	sol	exon	58723376	58723986	0.0	-	.	transcript_id "locus.00000380.3";nPaths "3";locus_id "locus.00000380";type "5p_exon"
chr11	sol	exon	58723376	58723986	0.0	-	.	transcript_id "locus.00000380.4";nPaths "3";locus_id "locus.00000380";type "5p_exon"
chr11	sol	exon	58723376	58723986	0.0	-	.	transcript_id "locus.00000380.5";nPaths "3";locus_id "locus.00000380";type "5p_exon"
chr11	sol	exon	58723376	58724538	0.0	-	.	transcript_id "locus.00000380.0";nPaths "3";locus_id "locus.00000380";type "5p_exon"
chr11	sol	exon	58723376	58724538	0.0	-	.	transcript_id "locus.00000380.1";nPaths "3";locus_id "locus.00000380";type "5p_exon"
chr11	sol	exon	58723376	58724538	0.0	-	.	transcript_id "locus.00000380.2";nPaths "3";locus_id "locus.00000380";type "5p_exon"
chr11	sol	exon	58734245	58734372	0.0	-	.	transcript_id "locus.00000381.1";nPaths "1";locus_id "locus.00000381";type "3p_exon"
chr11	sol	exon	58734245	58734372	0.0	-	.	transcript_id "locus.00000381.3";nPaths "1";locus_id "locus.00000381";type "3p_exon"
chr11	sol	exon	58734255	58734372	0.0	-	.	transcript_id "locus.00000381.0";nPaths "1";locus_id "locus.00000381";type "3p_exon"
chr11	sol	exon	58734255	58734372	0.0	-	.	transcript_id "locus.00000381.2";nPaths "1";locus_id "locus.00000381";type "3p_exon"
chr11	sol	exon	58738841	58739111	0.0	-	.	transcript_id "locus.00000381.2";nPaths "2";locus_id "locus.00000381";type "5p_exon"
chr11	sol	exon	58738841	58739111	0.0	-	.	transcript_id "locus.00000381.3";nPaths "2";locus_id "locus.00000381";type "5p_exon"
chr11	sol	exon	58738841	58739115	0.0	-	.	transcript_id "locus.00000381.0";nPaths "2";locus_id "locus.00000381";type "5p_exon"
chr11	sol	exon	58738841	58739115	0.0	-	.	transcript_id "locus.00000381.1";nPaths "2";locus_id "locus.00000381";type "5p_exon"
chr11	sol	exon	58752753	58753344	0.0	+	.	transcript_id "locus.00000048.0";nPaths "1";locus_id "locus.00000048";type "5p_exon"
chr11	sol	exon	58752763	58753344	0.0	+	.	transcript_id "locus.00000048.1";nPaths "1";locus_id "locus.00000048";type "5p_exon"
chr11	sol	exon	58756791	58756831	0.0	+	.	transcript_id "locus.00000048.0";nPaths "1";locus_id "locus.00000048";type "3p_exon"
chr11	sol	exon	58756791	58756831	0.0	+	.	transcript_id "locus.00000048.1";nPaths "1";locus_id "locus.00000048";type "3p_exon"
chr11	sol	exon	58773315	58773508	0.0	+	.	transcript_id "locus.00000049.0";nPaths "3";locus_id "locus.00000049";type "5p_exon"
chr11	sol	exon	58773315	58773508	0.0	+	.	transcript_id "locus.00000049.1";nPaths "3";locus_id "locus.00000049";type "5p_exon"
chr11	sol	exon	58773315	58773508	0.0	+	.	transcript_id "locus.00000049.2";nPaths "3";locus_id "locus.00000049";type "5p_exon"
chr11	sol	exon	58773365	58773508	0.0	+	.	transcript_id "locus.00000049.3";nPaths "3";locus_id "locus.00000049";type "5p_exon"
chr11	sol	exon	58773365	58773508	0.0	+	.	transcript_id "locus.00000049.4";nPaths "3";locus_id "locus.00000049";type "5p_exon"
chr11	sol	exon	58773365	58773508	0.0	+	.	transcript_id "locus.00000049.5";nPaths "3";locus_id "locus.00000049";type "5p_exon"
chr11	sol	exon	58778115	58779445	0.0	+	.	transcript_id "locus.00000049.2";nPaths "1";locus_id "locus.00000049";type "3p_exon"
chr11	sol	exon	58778115	58779445	0.0	+	.	transcript_id "locus.00000049.5";nPaths "1";locus_id "locus.00000049";type "3p_exon"
chr11	sol	exon	58778115	58781905	0.0	+	.	transcript_id "locus.00000049.0";nPaths "1";locus_id "locus.00000049";type "3p_exon"
chr11	sol	exon	58778115	58781905	0.0	+	.	transcript_id "locus.00000049.3";nPaths "1";locus_id "locus.00000049";type "3p_exon"
chr11	sol	exon	58778115	58782068	0.0	+	.	transcript_id "locus.00000049.1";nPaths "1";locus_id "locus.00000049";type "3p_exon"
chr11	sol	exon	58778115	58782068	0.0	+	.	transcript_id "locus.00000049.4";nPaths "1";locus_id "locus.00000049";type "3p_exon"
chr11	sol	exon	58782906	58783045	0.0	+	.	transcript_id "locus.00000050.0";nPaths "4";locus_id "locus.00000050";type "5p_exon"
chr11	sol	exon	58782906	58783045	0.0	+	.	transcript_id "locus.00000050.1";nPaths "4";locus_id "locus.00000050";type "5p_exon"
chr11	sol	exon	58782906	58783045	0.0	+	.	transcript_id "locus.00000050.2";nPaths "4";locus_id "locus.00000050";type "5p_exon"
chr11	sol	exon	58782906	58783045	0.0	+	.	transcript_id "locus.00000050.3";nPaths "4";locus_id "locus.00000050";type "5p_exon"
chr11	sol	exon	58782976	58783045	0.0	+	.	transcript_id "locus.00000050.4";nPaths "4";locus_id "locus.00000050";type "5p_exon"
chr11	sol	exon	58782976	58783045	0.0	+	.	transcript_id "locus.00000050.5";nPaths "4";locus_id "locus.00000050";type "5p_exon"
chr11	sol	exon	58782976	58783045	0.0	+	.	transcript_id "locus.00000050.6";nPaths "4";locus_id "locus.00000050";type "5p_exon"
chr11	sol	exon	58782976	58783045	0.0	+	.	transcript_id "locus.00000050.7";nPaths "4";locus_id "locus.00000050";type "5p_exon"
chr11	sol	exon	58786216	58788726	0.0	+	.	transcript_id "locus.00000050.1";nPaths "1";locus_id "locus.00000050";type "3p_exon"
chr11	sol	exon	58786216	58788726	0.0	+	.	transcript_id "locus.00000050.5";nPaths "1";locus_id "locus.00000050";type "3p_exon"
chr11	sol	exon	58786216	58789629	0.0	+	.	transcript_id "locus.00000050.0";nPaths "1";locus_id "locus.00000050";type "3p_exon"
chr11	sol	exon	58786216	58789629	0.0	+	.	transcript_id "locus.00000050.4";nPaths "1";locus_id "locus.00000050";type "3p_exon"
chr11	sol	exon	58801941	58801991	0.0	-	.	transcript_id "locus.00000382.2";nPaths "2";locus_id "locus.00000382";type "5p_exon"
chr11	sol	exon	58801941	58801991	0.0	-	.	transcript_id "locus.00000382.3";nPaths "2";locus_id "locus.00000382";type "5p_exon"
chr11	sol	exon	58801941	58802391	0.0	-	.	transcript_id "locus.00000382.4";nPaths "2";locus_id "locus.00000382";type "5p_exon"
chr11	sol	exon	58801941	58802391	0.0	-	.	transcript_id "locus.00000382.5";nPaths "2";locus_id "locus.00000382";type "5p_exon"
chr11	sol	exon	58801941	58802649	0.0	-	.	transcript_id "locus.00000382.0";nPaths "2";locus_id "locus.00000382";type "5p_exon"
chr11	sol	exon	58801941	58802649	0.0	-	.	transcript_id "locus.00000382.1";nPaths "2";locus_id "locus.00000382";type "5p_exon"
chr11	sol	exon	58814609	58815131	0.0	+	.	transcript_id "locus.00000051.0";nPaths "2";locus_id "locus.00000051";type "5p_exon"
chr11	sol	exon	58814609	58815131	0.0	+	.	transcript_id "locus.00000051.1";nPaths "2";locus_id "locus.00000051";type "5p_exon"
chr11	sol	exon	58814999	58815131	0.0	+	.	transcript_id "locus.00000051.2";nPaths "2";locus_id "locus.00000051";type "5p_exon"
chr11	sol	exon	58814999	58815131	0.0	+	.	transcript_id "locus.00000051.3";nPaths "2";locus_id "locus.00000051";type "5p_exon"
chr11	sol	exon	58816971	58819361	0.0	+	.	transcript_id "locus.00000051.1";nPaths "1";locus_id "locus.00000051";type "3p_exon"
chr11	sol	exon	58816971	58819361	0.0	+	.	transcript_id "locus.00000051.3";nPaths "1";locus_id "locus.00000051";type "3p_exon"
chr11	sol	exon	58816971	58819439	0.0	+	.	transcript_id "locus.00000051.0";nPaths "1";locus_id "locus.00000051";type "3p_exon"
chr11	sol	exon	58816971	58819439	0.0	+	.	transcript_id "locus.00000051.2";nPaths "1";locus_id "locus.00000051";type "3p_exon"
chr11	sol	exon	58829041	58829348	0.0	+	.	transcript_id "locus.00000052.0";nPaths "2";locus_id "locus.00000052";type "5p_exon"
chr11	sol	exon	58829041	58829348	0.0	+	.	transcript_id "locus.00000052.1";nPaths "2";locus_id "locus.00000052";type "5p_exon"
chr11	sol	exon	58829251	58829348	0.0	+	.	transcript_id "locus.00000052.2";nPaths "2";locus_id "locus.00000052";type "5p_exon"
chr11	sol	exon	58829251	58829348	0.0	+	.	transcript_id "locus.00000052.3";nPaths "2";locus_id "locus.00000052";type "5p_exon"
chr11	sol	exon	58838849	58839370	0.0	+	.	transcript_id "locus.00000052.4";nPaths "2";locus_id "locus.00000052";type "5p_exon"
chr11	sol	exon	58838849	58839370	0.0	+	.	transcript_id "locus.00000052.5";nPaths "2";locus_id "locus.00000052";type "5p_exon"
chr11	sol	exon	58839259	58839370	0.0	+	.	transcript_id "locus.00000052.6";nPaths "2";locus_id "locus.00000052";type "5p_exon"
chr11	sol	exon	58839259	58839370	0.0	+	.	transcript_id "locus.00000052.7";nPaths "2";locus_id "locus.00000052";type "5p_exon"
chr11	sol	exon	58842557	58843527	0.0	+	.	transcript_id "locus.00000052.1";nPaths "1";locus_id "locus.00000052";type "3p_exon"
chr11	sol	exon	58842557	58843527	0.0	+	.	transcript_id "locus.00000052.3";nPaths "1";locus_id "locus.00000052";type "3p_exon"
chr11	sol	exon	58842557	58843527	0.0	+	.	transcript_id "locus.00000052.5";nPaths "1";locus_id "locus.00000052";type "3p_exon"
chr11	sol	exon	58842557	58843527	0.0	+	.	transcript_id "locus.00000052.7";nPaths "1";locus_id "locus.00000052";type "3p_exon"
chr11	sol	exon	58842557	58844584	0.0	+	.	transcript_id "locus.00000052.0";nPaths "1";locus_id "locus.00000052";type "3p_exon"
chr11	sol	exon	58842557	58844584	0.0	+	.	transcript_id "locus.00000052.2";nPaths "1";locus_id "locus.00000052";type "3p_exon"
chr11	sol	exon	58842557	58844584	0.0	+	.	transcript_id "locus.00000052.4";nPaths "1";locus_id "locus.00000052";type "3p_exon"
chr11	sol	exon	58842557	58844584	0.0	+	.	transcript_id "locus.00000052.6";nPaths "1";locus_id "locus.00000052";type "3p_exon"
chr11	sol	exon	58847139	58847259	0.0	+	.	transcript_id "locus.00000053.0";nPaths "4";locus_id "locus.00000053";type "5p_exon"
chr11	sol	exon	58847139	58847259	0.0	+	.	transcript_id "locus.00000053.1";nPaths "4";locus_id "locus.00000053";type "5p_exon"
chr11	sol	exon	58847139	58847259	0.0	+	.	transcript_id "locus.00000053.2";nPaths "4";locus_id "locus.00000053";type "5p_exon"
chr11	sol	exon	58847139	58847259	0.0	+	.	transcript_id "locus.00000053.3";nPaths "4";locus_id "locus.00000053";type "5p_exon"
chr11	sol	exon	58847189	58847259	0.0	+	.	transcript_id "locus.00000053.4";nPaths "4";locus_id "locus.00000053";type "5p_exon"
chr11	sol	exon	58847189	58847259	0.0	+	.	transcript_id "locus.00000053.5";nPaths "4";locus_id "locus.00000053";type "5p_exon"
chr11	sol	exon	58847189	58847259	0.0	+	.	transcript_id "locus.00000053.6";nPaths "4";locus_id "locus.00000053";type "5p_exon"
chr11	sol	exon	58847189	58847259	0.0	+	.	transcript_id "locus.00000053.7";nPaths "4";locus_id "locus.00000053";type "5p_exon"
chr11	sol	exon	58848646	58848702	0.0	+	.	transcript_id "locus.00000053.0";nPaths "2";locus_id "locus.00000053";type "internal_exon"
chr11	sol	exon	58848646	58848702	0.0	+	.	transcript_id "locus.00000053.1";nPaths "2";locus_id "locus.00000053";type "internal_exon"
chr11	sol	exon	58848646	58848702	0.0	+	.	transcript_id "locus.00000053.4";nPaths "2";locus_id "locus.00000053";type "internal_exon"
chr11	sol	exon	58848646	58848702	0.0	+	.	transcript_id "locus.00000053.5";nPaths "2";locus_id "locus.00000053";type "internal_exon"
chr11	sol	exon	59570258	59572180	0.0	-	.	transcript_id "locus.00000383.1";nPaths "1";locus_id "locus.00000383";type "3p_exon"
chr11	sol	exon	59570258	59572180	0.0	-	.	transcript_id "locus.00000383.3";nPaths "1";locus_id "locus.00000383";type "3p_exon"
chr11	sol	exon	59570268	59572180	0.0	-	.	transcript_id "locus.00000383.0";nPaths "1";locus_id "locus.00000383";type "3p_exon"
chr11	sol	exon	59570268	59572180	0.0	-	.	transcript_id "locus.00000383.2";nPaths "1";locus_id "locus.00000383";type "3p_exon"
chr11	sol	exon	59575688	59576018	0.0	-	.	transcript_id "locus.00000383.2";nPaths "2";locus_id "locus.00000383";type "5p_exon"
chr11	sol	exon	59575688	59576018	0.0	-	.	transcript_id "locus.00000383.3";nPaths "2";locus_id "locus.00000383";type "5p_exon"
chr11	sol	exon	59575688	59576046	0.0	-	.	transcript_id "locus.00000383.0";nPaths "2";locus_id "locus.00000383";type "5p_exon"
chr11	sol	exon	59575688	59576046	0.0	-	.	transcript_id "locus.00000383.1";nPaths "2";locus_id "locus.00000383";type "5p_exon"
chr11	sol	exon	73350900	73350959	0.0	+	.	transcript_id "locus.00000054.0";nPaths "2";locus_id "locus.00000054";type "5p_exon"
chr11	sol	exon	73350900	73350959	0.0	+	.	transcript_id "locus.00000054.1";nPaths "2";locus_id "locus.00000054";type "5p_exon"
chr11	sol	exon	73350910	73350959	0.0	+	.	transcript_id "locus.00000054.2";nPaths "2";locus_id "locus.00000054";type "5p_exon"
chr11	sol	exon	73350910	73350959	0.0	+	.	transcript_id "locus.00000054.3";nPaths "2";locus_id "locus.00000054";type "5p_exon"
chr11	sol	exon	73371294	73371370	0.0	+	.	transcript_id "locus.00000055.0";nPaths "6";locus_id "locus.00000055";type "5p_exon"
chr11	sol	exon	73371294	73371370	0.0	+	.	transcript_id "locus.00000055.1";nPaths "6";locus_id "locus.00000055";type "5p_exon"
chr11	sol	exon	73371294	73371370	0.0	+	.	transcript_id "locus.00000055.2";nPaths "6";locus_id "locus.00000055";type "5p_exon"
chr11	sol	exon	73371294	73371370	0.0	+	.	transcript_id "locus.00000055.3";nPaths "6";locus_id "locus.00000055";type "5p_exon"
chr11	sol	exon	73371294	73371370	0.0	+	.	transcript_id "locus.00000055.4";nPaths "6";locus_id "locus.00000055";type "5p_exon"
chr11	sol	exon	73371294	73371370	0.0	+	.	transcript_id "locus.00000055.5";nPaths "6";locus_id "locus.00000055";type "5p_exon"
chr11	sol	exon	73371304	73371370	0.0	+	.	transcript_id "locus.00000055.10";nPaths "6";locus_id "locus.00000055";type "5p_exon"
chr11	sol	exon	73371304	73371370	0.0	+	.	transcript_id "locus.00000055.11";nPaths "6";locus_id "locus.00000055";type "5p_exon"
chr11	sol	exon	73371304	73371370	0.0	+	.	transcript_id "locus.00000055.6";nPaths "6";locus_id "locus.00000055";type "5p_exon"
chr11	sol	exon	73371304	73371370	0.0	+	.	transcript_id "locus.00000055.7";nPaths "6";locus_id "locus.00000055";type "5p_exon"
chr11	sol	exon	73371304	73371370	0.0	+	.	transcript_id "locus.00000055.8";nPaths "6";locus_id "locus.00000055";type "5p_exon"
chr11	sol	exon	73371304	73371370	0.0	+	.	transcript_id "locus.00000055.9";nPaths "6";locus_id "locus.00000055";type "5p_exon"
chr11	sol	exon	73371933	73372063	0.0	+	.	transcript_id "locus.00000055.0";nPaths "3";locus_id "locus.00000055";type "internal_exon"
chr11	sol	exon	73371933	73372063	0.0	+	.	transcript_id "locus.00000055.1";nPaths "3";locus_id "locus.00000055";type "internal_exon"
chr11	sol	exon	73371933	73372063	0.0	+	.	transcript_id "locus.00000055.2";nPaths "3";locus_id "locus.00000055";type "internal_exon"
chr11	sol	exon	73371933	73372063	0.0	+	.	transcript_id "locus.00000055.6";nPaths "3";locus_id "locus.00000055";type "internal_exon"
chr11	sol	exon	73371933	73372063	0.0	+	.	transcript_id "locus.00000055.7";nPaths "3";locus_id "locus.00000055";type "internal_exon"
chr11	sol	exon	73371933	73372063	0.0	+	.	transcript_id "locus.00000055.8";nPaths "3";locus_id "locus.00000055";type "internal_exon"
chr11	sol	exon	73374751	73375681	0.0	+	.	transcript_id "locus.00000055.0";nPaths "1";locus_id "locus.00000055";type "3p_exon"
chr11	sol	exon	73374751	73375681	0.0	+	.	transcript_id "locus.00000055.3";nPaths "1";locus_id "locus.00000055";type "3p_exon"
chr11	sol	exon	73374751	73375681	0.0	+	.	transcript_id "locus.00000055.6";nPaths "1";locus_id "locus.00000055";type "3p_exon"
chr11	sol	exon	73374751	73375681	0.0	+	.	transcript_id "locus.00000055.9";nPaths "1";locus_id "locus.00000055";type "3p_exon"
chr11	sol	exon	73374751	73377801	0.0	+	.	transcript_id "locus.00000055.11";nPaths "1";locus_id "locus.00000055";type "3p_exon"
chr11	sol	exon	73374751	73377801	0.0	+	.	transcript_id "locus.00000055.2";nPaths "1";locus_id "locus.00000055";type "3p_exon"
chr11	sol	exon	73374751	73377801	0.0	+	.	transcript_id "locus.00000055.5";nPaths "1";locus_id "locus.00000055";type "3p_exon"
chr11	sol	exon	73374751	73377801	0.0	+	.	transcript_id "locus.00000055.8";nPaths "1";locus_id "locus.00000055";type "3p_exon"
chr11	sol	exon	73374751	73378123	0.0	+	.	transcript_id "locus.00000055.10";nPaths "1";locus_id "locus.00000055";type "3p_exon"
chr11	sol	exon	73374751	73378123	0.0	+	.	transcript_id "locus.00000055.1";nPaths "1";locus_id "locus.00000055";type "3p_exon"
chr11	sol	exon	73374751	73378123	0.0	+	.	transcript_id "locus.00000055.4";nPaths "1";locus_id "locus.00000055";type "3p_exon"
chr11	sol	exon	73374751	73378123	0.0	+	.	transcript_id "locus.00000055.7";nPaths "1";locus_id "locus.00000055";type "3p_exon"
chr11	sol	exon	73393572	73396034	0.0	-	.	transcript_id "locus.00000384.0";nPaths "1";locus_id "locus.00000384";type "3p_exon"
chr11	sol	exon	73393572	73396034	0.0	-	.	transcript_id "locus.00000384.3";nPaths "1";locus_id "locus.00000384";type "3p_exon"
chr11	sol	exon	73393932	73396034	0.0	-	.	transcript_id "locus.00000384.2";nPaths "1";locus_id "locus.00000384";type "3p_exon"
chr11	sol	exon	73393932	73396034	0.0	-	.	transcript_id "locus.00000384.5";nPaths "1";locus_id "locus.00000384";type "3p_exon"
chr11	sol	exon	73396607	73396711	0.0	-	.	transcript_id "locus.00000384.0";nPaths "3";locus_id "locus.00000384";type "internal_exon"
chr11	sol	exon	73396607	73396711	0.0	-	.	transcript_id "locus.00000384.2";nPaths "3";locus_id "locus.00000384";type "internal_exon"
chr11	sol	exon	73396607	73396711	0.0	-	.	transcript_id "locus.00000384.3";nPaths "3";locus_id "locus.00000384";type "internal_exon"
chr11	sol	exon	73396607	73396711	0.0	-	.	transcript_id "locus.00000384.5";nPaths "3";locus_id "locus.00000384";type "internal_exon"
chr11	sol	exon	73399312	73399462	0.0	-	.	transcript_id "locus.00000384.3";nPaths "3";locus_id "locus.00000384";type "5p_exon"
chr11	sol	exon	73399312	73399462	0.0	-	.	transcript_id "locus.00000384.5";nPaths "3";locus_id "locus.00000384";type "5p_exon"
chr11	sol	exon	73399312	73399485	0.0	-	.	transcript_id "locus.00000384.0";nPaths "3";locus_id "locus.00000384";type "5p_exon"
chr11	sol	exon	73399312	73399485	0.0	-	.	transcript_id "locus.00000384.2";nPaths "3";locus_id "locus.00000384";type "5p_exon"
chr11	sol	exon	73403608	73406396	0.0	-	.	transcript_id "locus.00000385.1";nPaths "1";locus_id "locus.00000385";type "3p_exon"
chr11	sol	exon	73403608	73406396	0.0	-	.	transcript_id "locus.00000385.4";nPaths "1";locus_id "locus.00000385";type "3p_exon"
chr11	sol	exon	73404158	73406396	0.0	-	.	transcript_id "locus.00000385.0";nPaths "1";locus_id "locus.00000385";type "3p_exon"
chr11	sol	exon	73404158	73406396	0.0	-	.	transcript_id "locus.00000385.3";nPaths "1";locus_id "locus.00000385";type "3p_exon"
chr11	sol	exon	73405898	73406396	0.0	-	.	transcript_id "locus.00000385.2";nPaths "1";locus_id "locus.00000385";type "3p_exon"
chr11	sol	exon	73405898	73406396	0.0	-	.	transcript_id "locus.00000385.5";nPaths "1";locus_id "locus.00000385";type "3p_exon"
chr11	sol	exon	73407163	73407346	0.0	-	.	transcript_id "locus.00000385.3";nPaths "3";locus_id "locus.00000385";type "internal_exon"
chr11	sol	exon	73407163	73407346	0.0	-	.	transcript_id "locus.00000385.4";nPaths "3";locus_id "locus.00000385";type "internal_exon"
chr11	sol	exon	73407163	73407346	0.0	-	.	transcript_id "locus.00000385.5";nPaths "3";locus_id "locus.00000385";type "internal_exon"
chr11	sol	exon	73409709	73409791	0.0	-	.	transcript_id "locus.00000385.0";nPaths "6";locus_id "locus.00000385";type "5p_exon"
chr11	sol	exon	73409709	73409791	0.0	-	.	transcript_id "locus.00000385.1";nPaths "6";locus_id "locus.00000385";type "5p_exon"
chr11	sol	exon	73409709	73409791	0.0	-	.	transcript_id "locus.00000385.2";nPaths "6";locus_id "locus.00000385";type "5p_exon"
chr11	sol	exon	73409709	73409791	0.0	-	.	transcript_id "locus.00000385.3";nPaths "6";locus_id "locus.00000385";type "5p_exon"
chr11	sol	exon	73409709	73409791	0.0	-	.	transcript_id "locus.00000385.4";nPaths "6";locus_id "locus.00000385";type "5p_exon"
chr11	sol	exon	73409709	73409791	0.0	-	.	transcript_id "locus.00000385.5";nPaths "6";locus_id "locus.00000385";type "5p_exon"
chr11	sol	exon	73424589	73425997	0.0	-	.	transcript_id "locus.00000386.1";nPaths "1";locus_id "locus.00000386";type "3p_exon"
chr11	sol	exon	73424589	73425997	0.0	-	.	transcript_id "locus.00000386.3";nPaths "1";locus_id "locus.00000386";type "3p_exon"
chr11	sol	exon	73424659	73425997	0.0	-	.	transcript_id "locus.00000386.0";nPaths "1";locus_id "locus.00000386";type "3p_exon"
chr11	sol	exon	73424659	73425997	0.0	-	.	transcript_id "locus.00000386.2";nPaths "1";locus_id "locus.00000386";type "3p_exon"
chr11	sol	exon	73428359	73428449	0.0	-	.	transcript_id "locus.00000386.2";nPaths "2";locus_id "locus.00000386";type "5p_exon"
chr11	sol	exon	73428359	73428449	0.0	-	.	transcript_id "locus.00000386.3";nPaths "2";locus_id "locus.00000386";type "5p_exon"
chr11	sol	exon	73428359	73428458	0.0	-	.	transcript_id "locus.00000386.0";nPaths "2";locus_id "locus.00000386";type "5p_exon"
chr11	sol	exon	73428359	73428458	0.0	-	.	transcript_id "locus.00000386.1";nPaths "2";locus_id "locus.00000386";type "5p_exon"
chr11	sol	exon	73452367	73454227	0.0	-	.	transcript_id "locus.00000387.1";nPaths "1";locus_id "locus.00000387";type "3p_exon"
chr11	sol	exon	73452367	73454227	0.0	-	.	transcript_id "locus.00000387.3";nPaths "1";locus_id "locus.00000387";type "3p_exon"
chr11	sol	exon	73452367	73454227	0.0	-	.	transcript_id "locus.00000387.5";nPaths "1";locus_id "locus.00000387";type "3p_exon"
chr11	sol	exon	73452367	73454227	0.0	-	.	transcript_id "locus.00000387.7";nPaths "1";locus_id "locus.00000387";type "3p_exon"
chr11	sol	exon	73452897	73454227	0.0	-	.	transcript_id "locus.00000387.0";nPaths "1";locus_id "locus.00000387";type "3p_exon"
chr11	sol	exon	73452897	73454227	0.0	-	.	transcript_id "locus.00000387.2";nPaths "1";locus_id "locus.00000387";type "3p_exon"
chr11	sol	exon	73452897	73454227	0.0	-	.	transcript_id "locus.00000387.4";nPaths "1";locus_id "locus.00000387";type "3p_exon"
chr11	sol	exon	73452897	73454227	0.0	-	.	transcript_id "locus.00000387.6";nPaths "1";locus_id "locus.00000387";type "3p_exon"
chr11	sol	exon	73455006	73455188	0.0	-	.	transcript_id "locus.00000387.2";nPaths "2";locus_id "locus.00000387";type "internal_exon"
chr11	sol	exon	73455006	73455188	0.0	-	.	transcript_id "locus.00000387.3";nPaths "2";locus_id "locus.00000387";type "internal_exon"
chr11	sol	exon	73455006	73455188	0.0	-	.	transcript_id "locus.00000387.6";nPaths "2";locus_id "locus.00000387";type "internal_exon"
chr11	sol	exon	73455006	73455188	0.0	-	.	transcript_id "locus.00000387.7";nPaths "2";locus_id "locus.00000387";type "internal_exon"
chr11	sol	exon	73457315	73457465	0.0	-	.	transcript_id "locus.00000387.4";nPaths "4";locus_id "locus.00000387";type "5p_exon"
chr11	sol	exon	73457315	73457465	0.0	-	.	transcript_id "locus.00000387.5";nPaths "4";locus_id "locus.00000387";type "5p_exon"
chr11	sol	exon	73457315	73457465	0.0	-	.	transcript_id "locus.00000387.6";nPaths "4";locus_id "locus.00000387";type "5p_exon"
chr11	sol	exon	73457315	73457465	0.0	-	.	transcript_id "locus.00000387.7";nPaths "4";locus_id "locus.00000387";type "5p_exon"
chr11	sol	exon	73457315	73457551	0.0	-	.	transcript_id "locus.00000387.0";nPaths "4";locus_id "locus.00000387";type "5p_exon"
chr11	sol	exon	73457315	73457551	0.0	-	.	transcript_id "locus.00000387.1";nPaths "4";locus_id "locus.00000387";type "5p_exon"
chr11	sol	exon	73457315	73457551	0.0	-	.	transcript_id "locus.00000387.2";nPaths "4";locus_id "locus.00000387";type "5p_exon"
chr11	sol	exon	73457315	73457551	0.0	-	.	transcript_id "locus.00000387.3";nPaths "4";locus_id "locus.00000387";type "5p_exon"
chr11	sol	exon	73483168	73486860	0.0	-	.	transcript_id "locus.00000388.0";nPaths "1";locus_id "locus.00000388";type "3p_exon"
chr11	sol	exon	73483168	73486860	0.0	-	.	transcript_id "locus.00000388.2";nPaths "1";locus_id "locus.00000388";type "3p_exon"
chr11	sol	exon	73485138	73486860	0.0	-	.	transcript_id "locus.00000388.1";nPaths "1";locus_id "locus.00000388";type "3p_exon"
chr11	sol	exon	73485138	73486860	0.0	-	.	transcript_id "locus.00000388.3";nPaths "1";locus_id "locus.00000388";type "3p_exon"
chr11	sol	exon	73491387	73491457	0.0	-	.	transcript_id "locus.00000388.2";nPaths "2";locus_id "locus.00000388";type "5p_exon"
chr11	sol	exon	73491387	73491457	0.0	-	.	transcript_id "locus.00000388.3";nPaths "2";locus_id "locus.00000388";type "5p_exon"
chr11	sol	exon	73491387	73491533	0.0	-	.	transcript_id "locus.00000388.0";nPaths "2";locus_id "locus.00000388";type "5p_exon"
chr11	sol	exon	73491387	73491533	0.0	-	.	transcript_id "locus.00000388.1";nPaths "2";locus_id "locus.00000388";type "5p_exon"
chr11	sol	exon	73513445	73513885	0.0	-	.	transcript_id "locus.00000389.2";nPaths "1";locus_id "locus.00000389";type "3p_exon"
chr11	sol	exon	73513445	73513885	0.0	-	.	transcript_id "locus.00000389.6";nPaths "1";locus_id "locus.00000389";type "3p_exon"
chr11	sol	exon	73513855	73513885	0.0	-	.	transcript_id "locus.00000389.3";nPaths "1";locus_id "locus.00000389";type "3p_exon"
chr11	sol	exon	73513855	73513885	0.0	-	.	transcript_id "locus.00000389.7";nPaths "1";locus_id "locus.00000389";type "3p_exon"
chr11	sol	exon	73514941	73517237	0.0	-	.	transcript_id "locus.00000389.0";nPaths "1";locus_id "locus.00000389";type "3p_exon"
chr11	sol	exon	73514941	73517237	0.0	-	.	transcript_id "locus.00000389.4";nPaths "1";locus_id "locus.00000389";type "3p_exon"
chr11	sol	exon	73514951	73517237	0.0	-	.	transcript_id "locus.00000389.1";nPaths "1";locus_id "locus.00000389";type "3p_exon"
chr11	sol	exon	73514951	73517237	0.0	-	.	transcript_id "locus.00000389.5";nPaths "1";locus_id "locus.00000389";type "3p_exon"
chr11	sol	exon	73520263	73520453	0.0	-	.	transcript_id "locus.00000389.4";nPaths "4";locus_id "locus.00000389";type "5p_exon"
chr11	sol	exon	73520263	73520453	0.0	-	.	transcript_id "locus.00000389.5";nPaths "4";locus_id "locus.00000389";type "5p_exon"
chr11	sol	exon	73520263	73520453	0.0	-	.	transcript_id "locus.00000389.6";nPaths "4";locus_id "locus.00000389";type "5p_exon"
chr11	sol	exon	73520263	73520453	0.0	-	.	transcript_id "locus.00000389.7";nPaths "4";locus_id "locus.00000389";type "5p_exon"
chr11	sol	exon	73520263	73520462	0.0	-	.	transcript_id "locus.00000389.0";nPaths "4";locus_id "locus.00000389";type "5p_exon"
chr11	sol	exon	73520263	73520462	0.0	-	.	transcript_id "locus.00000389.1";nPaths "4";locus_id "locus.00000389";type "5p_exon"
chr11	sol	exon	73520263	73520462	0.0	-	.	transcript_id "locus.00000389.2";nPaths "4";locus_id "locus.00000389";type "5p_exon"
chr11	sol	exon	73520263	73520462	0.0	-	.	transcript_id "locus.00000389.3";nPaths "4";locus_id "locus.00000389";type "5p_exon"
chr11	sol	exon	73663324	73663856	0.0	+	.	transcript_id "locus.00000056.0";nPaths "2";locus_id "locus.00000056";type "5p_exon"
chr11	sol	exon	73663324	73663856	0.0	+	.	transcript_id "locus.00000056.1";nPaths "2";locus_id "locus.00000056";type "5p_exon"
chr11	sol	exon	73663754	73663856	0.0	+	.	transcript_id "locus.00000056.2";nPaths "2";locus_id "locus.00000056";type "5p_exon"
chr11	sol	exon	73663754	73663856	0.0	+	.	transcript_id "locus.00000056.3";nPaths "2";locus_id "locus.00000056";type "5p_exon"
chr11	sol	exon	73664592	73665322	0.0	+	.	transcript_id "locus.00000056.0";nPaths "1";locus_id "locus.00000056";type "3p_exon"
chr11	sol	exon	73664592	73665322	0.0	+	.	transcript_id "locus.00000056.2";nPaths "1";locus_id "locus.00000056";type "3p_exon"
chr11	sol	exon	73664592	73666389	0.0	+	.	transcript_id "locus.00000056.1";nPaths "1";locus_id "locus.00000056";type "3p_exon"
chr11	sol	exon	73664592	73666389	0.0	+	.	transcript_id "locus.00000056.3";nPaths "1";locus_id "locus.00000056";type "3p_exon"
chr11	sol	exon	73774849	73777341	0.0	-	.	transcript_id "locus.00000390.0";nPaths "1";locus_id "locus.00000390";type "3p_exon"
chr11	sol	exon	73774849	73777341	0.0	-	.	transcript_id "locus.00000390.10";nPaths "1";locus_id "locus.00000390";type "3p_exon"
chr11	sol	exon	73774849	73777341	0.0	-	.	transcript_id "locus.00000390.2";nPaths "1";locus_id "locus.00000390";type "3p_exon"
chr11	sol	exon	73774849	73777341	0.0	-	.	transcript_id "locus.00000390.4";nPaths "1";locus_id "locus.00000390";type "3p_exon"
chr11	sol	exon	73774849	73777341	0.0	-	.	transcript_id "locus.00000390.6";nPaths "1";locus_id "locus.00000390";type "3p_exon"
chr11	sol	exon	73774849	73777341	0.0	-	.	transcript_id "locus.00000390.8";nPaths "1";locus_id "locus.00000390";type "3p_exon"
chr11	sol	exon	73774939	73777341	0.0	-	.	transcript_id "locus.00000390.11";nPaths "1";locus_id "locus.00000390";type "3p_exon"
chr11	sol	exon	73774939	73777341	0.0	-	.	transcript_id "locus.00000390.1";nPaths "1";locus_id "locus.00000390";type "3p_exon"
chr11	sol	exon	73774939	73777341	0.0	-	.	transcript_id "locus.00000390.3";nPaths "1";locus_id "locus.00000390";type "3p_exon"
chr11	sol	exon	73774939	73777341	0.0	-	.	transcript_id "locus.00000390.5";nPaths "1";locus_id "locus.00000390";type "3p_exon"
chr11	sol	exon	73774939	73777341	0.0	-	.	transcript_id "locus.00000390.7";nPaths "1";locus_id "locus.00000390";type "3p_exon"
chr11	sol	exon	73774939	73777341	0.0	-	.	transcript_id "locus.00000390.9";nPaths "1";locus_id "locus.00000390";type "3p_exon"
chr11	sol	exon	73778587	73779295	0.0	-	.	transcript_id "locus.00000390.0";nPaths "2";locus_id "locus.00000390";type "internal_exon"
chr11	sol	exon	73778587	73779295	0.0	-	.	transcript_id "locus.00000390.1";nPaths "2";locus_id "locus.00000390";type "internal_exon"
chr11	sol	exon	73778587	73779295	0.0	-	.	transcript_id "locus.00000390.6";nPaths "2";locus_id "locus.00000390";type "internal_exon"
chr11	sol	exon	73778587	73779295	0.0	-	.	transcript_id "locus.00000390.7";nPaths "2";locus_id "locus.00000390";type "internal_exon"
chr11	sol	exon	73779020	73779295	0.0	-	.	transcript_id "locus.00000390.2";nPaths "2";locus_id "locus.00000390";type "internal_exon"
chr11	sol	exon	73779020	73779295	0.0	-	.	transcript_id "locus.00000390.3";nPaths "2";locus_id "locus.00000390";type "internal_exon"
chr11	sol	exon	73779020	73779295	0.0	-	.	transcript_id "locus.00000390.8";nPaths "2";locus_id "locus.00000390";type "internal_exon"
chr11	sol	exon	73779020	73779295	0.0	-	.	transcript_id "locus.00000390.9";nPaths "2";locus_id "locus.00000390";type "internal_exon"
chr11	sol	exon	73780426	73780556	0.0	-	.	transcript_id "locus.00000390.10";nPaths "6";locus_id "locus.00000390";type "5p_exon"
chr11	sol	exon	73780426	73780556	0.0	-	.	transcript_id "locus.00000390.11";nPaths "6";locus_id "locus.00000390";type "5p_exon"
chr11	sol	exon	73780426	73780556	0.0	-	.	transcript_id "locus.00000390.6";nPaths "6";locus_id "locus.00000390";type "5p_exon"
chr11	sol	exon	73780426	73780556	0.0	-	.	transcript_id "locus.00000390.7";nPaths "6";locus_id "locus.00000390";type "5p_exon"
chr11	sol	exon	73780426	73780556	0.0	-	.	transcript_id "locus.00000390.8";nPaths "6";locus_id "locus.00000390";type "5p_exon"
chr11	sol	exon	73780426	73780556	0.0	-	.	transcript_id "locus.00000390.9";nPaths "6";locus_id "locus.00000390";type "5p_exon"
chr11	sol	exon	73780426	73780835	0.0	-	.	transcript_id "locus.00000390.0";nPaths "6";locus_id "locus.00000390";type "5p_exon"
chr11	sol	exon	73780426	73780835	0.0	-	.	transcript_id "locus.00000390.1";nPaths "6";locus_id "locus.00000390";type "5p_exon"
chr11	sol	exon	73780426	73780835	0.0	-	.	transcript_id "locus.00000390.2";nPaths "6";locus_id "locus.00000390";type "5p_exon"
chr11	sol	exon	73780426	73780835	0.0	-	.	transcript_id "locus.00000390.3";nPaths "6";locus_id "locus.00000390";type "5p_exon"
chr11	sol	exon	73780426	73780835	0.0	-	.	transcript_id "locus.00000390.4";nPaths "6";locus_id "locus.00000390";type "5p_exon"
chr11	sol	exon	73780426	73780835	0.0	-	.	transcript_id "locus.00000390.5";nPaths "6";locus_id "locus.00000390";type "5p_exon"
chr11	sol	exon	73782961	73783053	0.0	+	.	transcript_id "locus.00000057.0";nPaths "3";locus_id "locus.00000057";type "5p_exon"
chr11	sol	exon	73782961	73783053	0.0	+	.	transcript_id "locus.00000057.1";nPaths "3";locus_id "locus.00000057";type "5p_exon"
chr11	sol	exon	73782961	73783053	0.0	+	.	transcript_id "locus.00000057.2";nPaths "3";locus_id "locus.00000057";type "5p_exon"
chr11	sol	exon	73782991	73783053	0.0	+	.	transcript_id "locus.00000057.3";nPaths "3";locus_id "locus.00000057";type "5p_exon"
chr11	sol	exon	73782991	73783053	0.0	+	.	transcript_id "locus.00000057.4";nPaths "3";locus_id "locus.00000057";type "5p_exon"
chr11	sol	exon	73782991	73783053	0.0	+	.	transcript_id "locus.00000057.5";nPaths "3";locus_id "locus.00000057";type "5p_exon"
chr11	sol	exon	73786933	73788783	0.0	+	.	transcript_id "locus.00000057.2";nPaths "1";locus_id "locus.00000057";type "3p_exon"
chr11	sol	exon	73786933	73788783	0.0	+	.	transcript_id "locus.00000057.5";nPaths "1";locus_id "locus.00000057";type "3p_exon"
chr11	sol	exon	73786933	73789763	0.0	+	.	transcript_id "locus.00000057.0";nPaths "1";locus_id "locus.00000057";type "3p_exon"
chr11	sol	exon	73786933	73789763	0.0	+	.	transcript_id "locus.00000057.3";nPaths "1";locus_id "locus.00000057";type "3p_exon"
chr11	sol	exon	73786933	73789768	0.0	+	.	transcript_id "locus.00000057.1";nPaths "1";locus_id "locus.00000057";type "3p_exon"
chr11	sol	exon	73786933	73789768	0.0	+	.	transcript_id "locus.00000057.4";nPaths "1";locus_id "locus.00000057";type "3p_exon"
chr11	sol	exon	73796114	73799771	0.0	-	.	transcript_id "locus.00000391.1";nPaths "1";locus_id "locus.00000391";type "3p_exon"
chr11	sol	exon	73796114	73799771	0.0	-	.	transcript_id "locus.00000391.4";nPaths "1";locus_id "locus.00000391";type "3p_exon"
chr11	sol	exon	73796124	73799771	0.0	-	.	transcript_id "locus.00000391.2";nPaths "1";locus_id "locus.00000391";type "3p_exon"
chr11	sol	exon	73796124	73799771	0.0	-	.	transcript_id "locus.00000391.5";nPaths "1";locus_id "locus.00000391";type "3p_exon"
chr11	sol	exon	73798064	73799771	0.0	-	.	transcript_id "locus.00000391.0";nPaths "1";locus_id "locus.00000391";type "3p_exon"
chr11	sol	exon	73798064	73799771	0.0	-	.	transcript_id "locus.00000391.3";nPaths "1";locus_id "locus.00000391";type "3p_exon"
chr11	sol	exon	73802884	73803034	0.0	-	.	transcript_id "locus.00000391.3";nPaths "3";locus_id "locus.00000391";type "5p_exon"
chr11	sol	exon	73802884	73803034	0.0	-	.	transcript_id "locus.00000391.4";nPaths "3";locus_id "locus.00000391";type "5p_exon"
chr11	sol	exon	73802884	73803034	0.0	-	.	transcript_id "locus.00000391.5";nPaths "3";locus_id "locus.00000391";type "5p_exon"
chr11	sol	exon	73802884	73803044	0.0	-	.	transcript_id "locus.00000391.0";nPaths "3";locus_id "locus.00000391";type "5p_exon"
chr11	sol	exon	73802884	73803044	0.0	-	.	transcript_id "locus.00000391.1";nPaths "3";locus_id "locus.00000391";type "5p_exon"
chr11	sol	exon	73802884	73803044	0.0	-	.	transcript_id "locus.00000391.2";nPaths "3";locus_id "locus.00000391";type "5p_exon"
chr11	sol	exon	73809441	73815352	0.0	-	.	transcript_id "locus.00000392.1";nPaths "1";locus_id "locus.00000392";type "3p_exon"
chr11	sol	exon	73809441	73815352	0.0	-	.	transcript_id "locus.00000392.3";nPaths "1";locus_id "locus.00000392";type "3p_exon"
chr11	sol	exon	73811771	73815352	0.0	-	.	transcript_id "locus.00000392.0";nPaths "1";locus_id "locus.00000392";type "3p_exon"
chr11	sol	exon	73811771	73815352	0.0	-	.	transcript_id "locus.00000392.2";nPaths "1";locus_id "locus.00000392";type "3p_exon"
chr11	sol	exon	73816759	73816889	0.0	-	.	transcript_id "locus.00000392.2";nPaths "2";locus_id "locus.00000392";type "5p_exon"
chr11	sol	exon	73816759	73816889	0.0	-	.	transcript_id "locus.00000392.3";nPaths "2";locus_id "locus.00000392";type "5p_exon"
chr11	sol	exon	73816759	73817049	0.0	-	.	transcript_id "locus.00000392.0";nPaths "2";locus_id "locus.00000392";type "5p_exon"
chr11	sol	exon	73816759	73817049	0.0	-	.	transcript_id "locus.00000392.1";nPaths "2";locus_id "locus.00000392";type "5p_exon"
chr11	sol	exon	73848769	73848879	0.0	-	.	transcript_id "locus.00000393.1";nPaths "1";locus_id "locus.00000393";type "3p_exon"
chr11	sol	exon	73848769	73848879	0.0	-	.	transcript_id "locus.00000393.3";nPaths "1";locus_id "locus.00000393";type "3p_exon"
chr11	sol	exon	73848779	73848879	0.0	-	.	transcript_id "locus.00000393.0";nPaths "1";locus_id "locus.00000393";type "3p_exon"
chr11	sol	exon	73848779	73848879	0.0	-	.	transcript_id "locus.00000393.2";nPaths "1";locus_id "locus.00000393";type "3p_exon"
chr11	sol	exon	73850981	73851086	0.0	-	.	transcript_id "locus.00000393.2";nPaths "2";locus_id "locus.00000393";type "internal_exon"
chr11	sol	exon	73850981	73851086	0.0	-	.	transcript_id "locus.00000393.3";nPaths "2";locus_id "locus.00000393";type "internal_exon"
chr11	sol	exon	73851351	73851454	0.0	-	.	transcript_id "locus.00000393.0";nPaths "4";locus_id "locus.00000393";type "5p_exon"
chr11	sol	exon	73851351	73851454	0.0	-	.	transcript_id "locus.00000393.1";nPaths "4";locus_id "locus.00000393";type "5p_exon"
chr11	sol	exon	73851351	73851454	0.0	-	.	transcript_id "locus.00000393.2";nPaths "4";locus_id "locus.00000393";type "5p_exon"
chr11	sol	exon	73851351	73851454	0.0	-	.	transcript_id "locus.00000393.3";nPaths "4";locus_id "locus.00000393";type "5p_exon"
chr11	sol	exon	73882732	73888531	0.0	-	.	transcript_id "locus.00000394.0";nPaths "1";locus_id "locus.00000394";type "3p_exon"
chr11	sol	exon	73883342	73888531	0.0	-	.	transcript_id "locus.00000394.1";nPaths "1";locus_id "locus.00000394";type "3p_exon"
chr11	sol	exon	73888935	73889090	0.0	-	.	transcript_id "locus.00000394.0";nPaths "2";locus_id "locus.00000394";type "internal_exon"
chr11	sol	exon	73888935	73889090	0.0	-	.	transcript_id "locus.00000394.1";nPaths "2";locus_id "locus.00000394";type "internal_exon"
chr11	sol	exon	73889274	73889414	0.0	-	.	transcript_id "locus.00000394.0";nPaths "2";locus_id "locus.00000394";type "internal_exon"
chr11	sol	exon	73889274	73889414	0.0	-	.	transcript_id "locus.00000394.1";nPaths "2";locus_id "locus.00000394";type "internal_exon"
chr11	sol	exon	73890636	73890762	0.0	-	.	transcript_id "locus.00000394.0";nPaths "2";locus_id "locus.00000394";type "5p_exon"
chr11	sol	exon	73890636	73890762	0.0	-	.	transcript_id "locus.00000394.1";nPaths "2";locus_id "locus.00000394";type "5p_exon"
chr11	sol	exon	73936701	73936752	0.0	+	.	transcript_id "locus.00000058.0";nPaths "2";locus_id "locus.00000058";type "5p_exon"
chr11	sol	exon	73936701	73936752	0.0	+	.	transcript_id "locus.00000058.1";nPaths "2";locus_id "locus.00000058";type "5p_exon"
chr11	sol	exon	73936711	73936752	0.0	+	.	transcript_id "locus.00000058.2";nPaths "2";locus_id "locus.00000058";type "5p_exon"
chr11	sol	exon	73936711	73936752	0.0	+	.	transcript_id "locus.00000058.3";nPaths "2";locus_id "locus.00000058";type "5p_exon"
chr11	sol	exon	73940208	73941898	0.0	+	.	transcript_id "locus.00000058.1";nPaths "1";locus_id "locus.00000058";type "3p_exon"
chr11	sol	exon	73940208	73941898	0.0	+	.	transcript_id "locus.00000058.3";nPaths "1";locus_id "locus.00000058";type "3p_exon"
chr11	sol	exon	73940208	73943035	0.0	+	.	transcript_id "locus.00000058.0";nPaths "1";locus_id "locus.00000058";type "3p_exon"
chr11	sol	exon	73940208	73943035	0.0	+	.	transcript_id "locus.00000058.2";nPaths "1";locus_id "locus.00000058";type "3p_exon"
chr11	sol	exon	73960836	73960908	0.0	+	.	transcript_id "locus.00000059.0";nPaths "2";locus_id "locus.00000059";type "5p_exon"
chr11	sol	exon	73960836	73960908	0.0	+	.	transcript_id "locus.00000059.1";nPaths "2";locus_id "locus.00000059";type "5p_exon"
chr11	sol	exon	73960886	73960908	0.0	+	.	transcript_id "locus.00000059.2";nPaths "2";locus_id "locus.00000059";type "5p_exon"
chr11	sol	exon	73960886	73960908	0.0	+	.	transcript_id "locus.00000059.3";nPaths "2";locus_id "locus.00000059";type "5p_exon"
chr11	sol	exon	73963857	73966027	0.0	+	.	transcript_id "locus.00000059.1";nPaths "1";locus_id "locus.00000059";type "3p_exon"
chr11	sol	exon	73963857	73966027	0.0	+	.	transcript_id "locus.00000059.3";nPaths "1";locus_id "locus.00000059";type "3p_exon"
chr11	sol	exon	73963857	73967822	0.0	+	.	transcript_id "locus.00000059.0";nPaths "1";locus_id "locus.00000059";type "3p_exon"
chr11	sol	exon	73963857	73967822	0.0	+	.	transcript_id "locus.00000059.2";nPaths "1";locus_id "locus.00000059";type "3p_exon"
chr11	sol	exon	73978823	73984630	0.0	-	.	transcript_id "locus.00000395.1";nPaths "1";locus_id "locus.00000395";type "3p_exon"
chr11	sol	exon	73978823	73984630	0.0	-	.	transcript_id "locus.00000395.6";nPaths "1";locus_id "locus.00000395";type "3p_exon"
chr11	sol	exon	73978833	73984630	0.0	-	.	transcript_id "locus.00000395.2";nPaths "1";locus_id "locus.00000395";type "3p_exon"
chr11	sol	exon	73978833	73984630	0.0	-	.	transcript_id "locus.00000395.7";nPaths "1";locus_id "locus.00000395";type "3p_exon"
chr11	sol	exon	73980533	73984630	0.0	-	.	transcript_id "locus.00000395.0";nPaths "1";locus_id "locus.00000395";type "3p_exon"
chr11	sol	exon	73980533	73984630	0.0	-	.	transcript_id "locus.00000395.5";nPaths "1";locus_id "locus.00000395";type "3p_exon"
chr11	sol	exon	73982293	73984630	0.0	-	.	transcript_id "locus.00000395.4";nPaths "1";locus_id "locus.00000395";type "3p_exon"
chr11	sol	exon	73982293	73984630	0.0	-	.	transcript_id "locus.00000395.9";nPaths "1";locus_id "locus.00000395";type "3p_exon"
chr11	sol	exon	73983473	73984630	0.0	-	.	transcript_id "locus.00000395.3";nPaths "1";locus_id "locus.00000395";type "3p_exon"
chr11	sol	exon	73983473	73984630	0.0	-	.	transcript_id "locus.00000395.8";nPaths "1";locus_id "locus.00000395";type "3p_exon"
chr11	sol	exon	73987110	73987255	0.0	-	.	transcript_id "locus.00000395.0";nPaths "5";locus_id "locus.00000395";type "internal_exon"
chr11	sol	exon	73987110	73987255	0.0	-	.	transcript_id "locus.00000395.1";nPaths "5";locus_id "locus.00000395";type "internal_exon"
chr11	sol	exon	73987110	73987255	0.0	-	.	transcript_id "locus.00000395.2";nPaths "5";locus_id "locus.00000395";type "internal_exon"
chr11	sol	exon	73987110	73987255	0.0	-	.	transcript_id "locus.00000395.3";nPaths "5";locus_id "locus.00000395";type "internal_exon"
chr11	sol	exon	73987110	73987255	0.0	-	.	transcript_id "locus.00000395.4";nPaths "5";locus_id "locus.00000395";type "internal_exon"
chr11	sol	exon	73987110	73987255	0.0	-	.	transcript_id "locus.00000395.5";nPaths "5";locus_id "locus.00000395";type "internal_exon"
chr11	sol	exon	73987110	73987255	0.0	-	.	transcript_id "locus.00000395.6";nPaths "5";locus_id "locus.00000395";type "internal_exon"
chr11	sol	exon	73987110	73987255	0.0	-	.	transcript_id "locus.00000395.7";nPaths "5";locus_id "locus.00000395";type "internal_exon"
chr11	sol	exon	73987110	73987255	0.0	-	.	transcript_id "locus.00000395.8";nPaths "5";locus_id "locus.00000395";type "internal_exon"
chr11	sol	exon	73987110	73987255	0.0	-	.	transcript_id "locus.00000395.9";nPaths "5";locus_id "locus.00000395";type "internal_exon"
chr11	sol	exon	73989870	73990360	0.0	-	.	transcript_id "locus.00000395.5";nPaths "5";locus_id "locus.00000395";type "5p_exon"
chr11	sol	exon	73989870	73990360	0.0	-	.	transcript_id "locus.00000395.6";nPaths "5";locus_id "locus.00000395";type "5p_exon"
chr11	sol	exon	73989870	73990360	0.0	-	.	transcript_id "locus.00000395.7";nPaths "5";locus_id "locus.00000395";type "5p_exon"
chr11	sol	exon	73989870	73990360	0.0	-	.	transcript_id "locus.00000395.8";nPaths "5";locus_id "locus.00000395";type "5p_exon"
chr11	sol	exon	73989870	73990360	0.0	-	.	transcript_id "locus.00000395.9";nPaths "5";locus_id "locus.00000395";type "5p_exon"
chr11	sol	exon	73989870	73990387	0.0	-	.	transcript_id "locus.00000395.0";nPaths "5";locus_id "locus.00000395";type "5p_exon"
chr11	sol	exon	73989870	73990387	0.0	-	.	transcript_id "locus.00000395.1";nPaths "5";locus_id "locus.00000395";type "5p_exon"
chr11	sol	exon	73989870	73990387	0.0	-	.	transcript_id "locus.00000395.2";nPaths "5";locus_id "locus.00000395";type "5p_exon"
chr11	sol	exon	73989870	73990387	0.0	-	.	transcript_id "locus.00000395.3";nPaths "5";locus_id "locus.00000395";type "5p_exon"
chr11	sol	exon	73989870	73990387	0.0	-	.	transcript_id "locus.00000395.4";nPaths "5";locus_id "locus.00000395";type "5p_exon"
chr11	sol	exon	74044026	74045288	0.0	-	.	transcript_id "locus.00000396.0";nPaths "1";locus_id "locus.00000396";type "3p_exon"
chr11	sol	exon	74044026	74045288	0.0	-	.	transcript_id "locus.00000396.2";nPaths "1";locus_id "locus.00000396";type "3p_exon"
chr11	sol	exon	74044036	74045288	0.0	-	.	transcript_id "locus.00000396.1";nPaths "1";locus_id "locus.00000396";type "3p_exon"
chr11	sol	exon	74044036	74045288	0.0	-	.	transcript_id "locus.00000396.3";nPaths "1";locus_id "locus.00000396";type "3p_exon"
chr11	sol	exon	74047240	74047290	0.0	-	.	transcript_id "locus.00000396.2";nPaths "2";locus_id "locus.00000396";type "5p_exon"
chr11	sol	exon	74047240	74047290	0.0	-	.	transcript_id "locus.00000396.3";nPaths "2";locus_id "locus.00000396";type "5p_exon"
chr11	sol	exon	74047240	74048061	0.0	-	.	transcript_id "locus.00000396.0";nPaths "2";locus_id "locus.00000396";type "5p_exon"
chr11	sol	exon	74047240	74048061	0.0	-	.	transcript_id "locus.00000396.1";nPaths "2";locus_id "locus.00000396";type "5p_exon"
chr11	sol	exon	74049524	74054817	0.0	-	.	transcript_id "locus.00000397.0";nPaths "1";locus_id "locus.00000397";type "3p_exon"
chr11	sol	exon	74049654	74054817	0.0	-	.	transcript_id "locus.00000397.1";nPaths "1";locus_id "locus.00000397";type "3p_exon"
chr11	sol	exon	74056511	74056554	0.0	-	.	transcript_id "locus.00000397.0";nPaths "2";locus_id "locus.00000397";type "5p_exon"
chr11	sol	exon	74056511	74056554	0.0	-	.	transcript_id "locus.00000397.1";nPaths "2";locus_id "locus.00000397";type "5p_exon"
chr11	sol	exon	74186271	74186579	0.0	+	.	transcript_id "locus.00000060.0";nPaths "3";locus_id "locus.00000060";type "5p_exon"
chr11	sol	exon	74186271	74186579	0.0	+	.	transcript_id "locus.00000060.1";nPaths "3";locus_id "locus.00000060";type "5p_exon"
chr11	sol	exon	74186271	74186579	0.0	+	.	transcript_id "locus.00000060.2";nPaths "3";locus_id "locus.00000060";type "5p_exon"
chr11	sol	exon	74186281	74186579	0.0	+	.	transcript_id "locus.00000060.3";nPaths "3";locus_id "locus.00000060";type "5p_exon"
chr11	sol	exon	74186281	74186579	0.0	+	.	transcript_id "locus.00000060.4";nPaths "3";locus_id "locus.00000060";type "5p_exon"
chr11	sol	exon	74186281	74186579	0.0	+	.	transcript_id "locus.00000060.5";nPaths "3";locus_id "locus.00000060";type "5p_exon"
chr11	sol	exon	74195500	74198350	0.0	+	.	transcript_id "locus.00000060.0";nPaths "1";locus_id "locus.00000060";type "3p_exon"
chr11	sol	exon	74195500	74198350	0.0	+	.	transcript_id "locus.00000060.3";nPaths "1";locus_id "locus.00000060";type "3p_exon"
chr11	sol	exon	74195500	74199970	0.0	+	.	transcript_id "locus.00000060.2";nPaths "1";locus_id "locus.00000060";type "3p_exon"
chr11	sol	exon	74195500	74199970	0.0	+	.	transcript_id "locus.00000060.5";nPaths "1";locus_id "locus.00000060";type "3p_exon"
chr11	sol	exon	74195500	74201301	0.0	+	.	transcript_id "locus.00000060.1";nPaths "1";locus_id "locus.00000060";type "3p_exon"
chr11	sol	exon	74195500	74201301	0.0	+	.	transcript_id "locus.00000060.4";nPaths "1";locus_id "locus.00000060";type "3p_exon"
chr11	sol	exon	74204680	74207219	0.0	-	.	transcript_id "locus.00000398.0";nPaths "1";locus_id "locus.00000398";type "3p_exon"
chr11	sol	exon	74204680	74207219	0.0	-	.	transcript_id "locus.00000398.2";nPaths "1";locus_id "locus.00000398";type "3p_exon"
chr11	sol	exon	74204680	74207219	0.0	-	.	transcript_id "locus.00000398.4";nPaths "1";locus_id "locus.00000398";type "3p_exon"
chr11	sol	exon	74205670	74207219	0.0	-	.	transcript_id "locus.00000398.1";nPaths "1";locus_id "locus.00000398";type "3p_exon"
chr11	sol	exon	74205670	74207219	0.0	-	.	transcript_id "locus.00000398.3";nPaths "1";locus_id "locus.00000398";type "3p_exon"
chr11	sol	exon	74205670	74207219	0.0	-	.	transcript_id "locus.00000398.5";nPaths "1";locus_id "locus.00000398";type "3p_exon"
chr11	sol	exon	74208635	74208783	0.0	-	.	transcript_id "locus.00000398.0";nPaths "2";locus_id "locus.00000398";type "internal_exon"
chr11	sol	exon	74208635	74208783	0.0	-	.	transcript_id "locus.00000398.1";nPaths "2";locus_id "locus.00000398";type "internal_exon"
chr11	sol	exon	74208635	74208783	0.0	-	.	transcript_id "locus.00000398.2";nPaths "2";locus_id "locus.00000398";type "internal_exon"
chr11	sol	exon	74208635	74208783	0.0	-	.	transcript_id "locus.00000398.3";nPaths "2";locus_id "locus.00000398";type "internal_exon"
chr11	sol	exon	74208635	74208783	0.0	-	.	transcript_id "locus.00000398.4";nPaths "2";locus_id "locus.00000398";type "internal_exon"
chr11	sol	exon	74208635	74208783	0.0	-	.	transcript_id "locus.00000398.5";nPaths "2";locus_id "locus.00000398";type "internal_exon"
chr11	sol	exon	74210937	74211307	0.0	-	.	transcript_id "locus.00000398.2";nPaths "2";locus_id "locus.00000398";type "5p_exon"
chr11	sol	exon	74210937	74211307	0.0	-	.	transcript_id "locus.00000398.3";nPaths "2";locus_id "locus.00000398";type "5p_exon"
chr11	sol	exon	74210937	74211363	0.0	-	.	transcript_id "locus.00000398.0";nPaths "2";locus_id "locus.00000398";type "5p_exon"
chr11	sol	exon	74210937	74211363	0.0	-	.	transcript_id "locus.00000398.1";nPaths "2";locus_id "locus.00000398";type "5p_exon"
chr11	sol	exon	74211345	74211363	0.0	-	.	transcript_id "locus.00000398.4";nPaths "2";locus_id "locus.00000398";type "5p_exon"
chr11	sol	exon	74211345	74211363	0.0	-	.	transcript_id "locus.00000398.5";nPaths "2";locus_id "locus.00000398";type "5p_exon"
chr11	sol	exon	74259808	74260135	0.0	+	.	transcript_id "locus.00000061.0";nPaths "1";locus_id "locus.00000061";type "5p_exon"
chr11	sol	exon	74259898	74260135	0.0	+	.	transcript_id "locus.00000061.1";nPaths "1";locus_id "locus.00000061";type "5p_exon"
chr11	sol	exon	74269303	74271624	0.0	+	.	transcript_id "locus.00000061.0";nPaths "1";locus_id "locus.00000061";type "3p_exon"
chr11	sol	exon	74269303	74271624	0.0	+	.	transcript_id "locus.00000061.1";nPaths "1";locus_id "locus.00000061";type "3p_exon"
chr11	sol	exon	74283771	74284049	0.0	+	.	transcript_id "locus.00000062.0";nPaths "3";locus_id "locus.00000062";type "5p_exon"
chr11	sol	exon	74283771	74284049	0.0	+	.	transcript_id "locus.00000062.1";nPaths "3";locus_id "locus.00000062";type "5p_exon"
chr11	sol	exon	74283771	74284049	0.0	+	.	transcript_id "locus.00000062.2";nPaths "3";locus_id "locus.00000062";type "5p_exon"
chr11	sol	exon	74283821	74284049	0.0	+	.	transcript_id "locus.00000062.3";nPaths "3";locus_id "locus.00000062";type "5p_exon"
chr11	sol	exon	74283821	74284049	0.0	+	.	transcript_id "locus.00000062.4";nPaths "3";locus_id "locus.00000062";type "5p_exon"
chr11	sol	exon	74283821	74284049	0.0	+	.	transcript_id "locus.00000062.5";nPaths "3";locus_id "locus.00000062";type "5p_exon"
chr11	sol	exon	74288560	74290870	0.0	+	.	transcript_id "locus.00000062.1";nPaths "1";locus_id "locus.00000062";type "3p_exon"
chr11	sol	exon	74288560	74290870	0.0	+	.	transcript_id "locus.00000062.4";nPaths "1";locus_id "locus.00000062";type "3p_exon"
chr11	sol	exon	74288560	74291590	0.0	+	.	transcript_id "locus.00000062.0";nPaths "1";locus_id "locus.00000062";type "3p_exon"
chr11	sol	exon	74288560	74291590	0.0	+	.	transcript_id "locus.00000062.2";nPaths "1";locus_id "locus.00000062";type "3p_exon"
chr11	sol	exon	74288560	74291590	0.0	+	.	transcript_id "locus.00000062.3";nPaths "1";locus_id "locus.00000062";type "3p_exon"
chr11	sol	exon	74288560	74291590	0.0	+	.	transcript_id "locus.00000062.5";nPaths "1";locus_id "locus.00000062";type "3p_exon"
chr11	sol	exon	74330150	74335235	0.0	-	.	transcript_id "locus.00000399.1";nPaths "1";locus_id "locus.00000399";type "3p_exon"
chr11	sol	exon	74330150	74335235	0.0	-	.	transcript_id "locus.00000399.3";nPaths "1";locus_id "locus.00000399";type "3p_exon"
chr11	sol	exon	74330340	74335235	0.0	-	.	transcript_id "locus.00000399.0";nPaths "1";locus_id "locus.00000399";type "3p_exon"
chr11	sol	exon	74330340	74335235	0.0	-	.	transcript_id "locus.00000399.2";nPaths "1";locus_id "locus.00000399";type "3p_exon"
chr11	sol	exon	74337564	74337614	0.0	-	.	transcript_id "locus.00000399.2";nPaths "2";locus_id "locus.00000399";type "5p_exon"
chr11	sol	exon	74337564	74337614	0.0	-	.	transcript_id "locus.00000399.3";nPaths "2";locus_id "locus.00000399";type "5p_exon"
chr11	sol	exon	74337564	74337653	0.0	-	.	transcript_id "locus.00000399.0";nPaths "2";locus_id "locus.00000399";type "5p_exon"
chr11	sol	exon	74337564	74337653	0.0	-	.	transcript_id "locus.00000399.1";nPaths "2";locus_id "locus.00000399";type "5p_exon"
chr11	sol	exon	74344446	74347588	0.0	-	.	transcript_id "locus.00000400.1";nPaths "1";locus_id "locus.00000400";type "3p_exon"
chr11	sol	exon	74345256	74347588	0.0	-	.	transcript_id "locus.00000400.0";nPaths "1";locus_id "locus.00000400";type "3p_exon"
chr11	sol	exon	74346416	74347588	0.0	-	.	transcript_id "locus.00000400.2";nPaths "1";locus_id "locus.00000400";type "3p_exon"
chr11	sol	exon	74352566	74352635	0.0	-	.	transcript_id "locus.00000400.0";nPaths "3";locus_id "locus.00000400";type "5p_exon"
chr11	sol	exon	74352566	74352635	0.0	-	.	transcript_id "locus.00000400.1";nPaths "3";locus_id "locus.00000400";type "5p_exon"
chr11	sol	exon	74352566	74352635	0.0	-	.	transcript_id "locus.00000400.2";nPaths "3";locus_id "locus.00000400";type "5p_exon"
chr11	sol	exon	74388319	74388357	0.0	-	.	transcript_id "locus.00000401.0";nPaths "2";locus_id "locus.00000401";type "internal_exon"
chr11	sol	exon	74388319	74388357	0.0	-	.	transcript_id "locus.00000401.1";nPaths "2";locus_id "locus.00000401";type "internal_exon"
chr11	sol	exon	74388783	74388850	0.0	-	.	transcript_id "locus.00000401.0";nPaths "2";locus_id "locus.00000401";type "5p_exon"
chr11	sol	exon	74388783	74388850	0.0	-	.	transcript_id "locus.00000401.1";nPaths "2";locus_id "locus.00000401";type "5p_exon"
chr11	sol	exon	87885000	87890373	0.0	-	.	transcript_id "locus.00000402.1";nPaths "1";locus_id "locus.00000402";type "3p_exon"
chr11	sol	exon	87885010	87890373	0.0	-	.	transcript_id "locus.00000402.0";nPaths "1";locus_id "locus.00000402";type "3p_exon"
chr11	sol	exon	87889010	87890373	0.0	-	.	transcript_id "locus.00000402.2";nPaths "1";locus_id "locus.00000402";type "3p_exon"
chr11	sol	exon	87892066	87892268	0.0	-	.	transcript_id "locus.00000402.0";nPaths "3";locus_id "locus.00000402";type "5p_exon"
chr11	sol	exon	87892066	87892268	0.0	-	.	transcript_id "locus.00000402.1";nPaths "3";locus_id "locus.00000402";type "5p_exon"
chr11	sol	exon	87892066	87892268	0.0	-	.	transcript_id "locus.00000402.2";nPaths "3";locus_id "locus.00000402";type "5p_exon"
chr11	sol	exon	87892592	87894312	0.0	-	.	transcript_id "locus.00000403.0";nPaths "1";locus_id "locus.00000403";type "3p_exon"
chr11	sol	exon	87892592	87894312	0.0	-	.	transcript_id "locus.00000403.2";nPaths "1";locus_id "locus.00000403";type "3p_exon"
chr11	sol	exon	87892592	87894312	0.0	-	.	transcript_id "locus.00000403.4";nPaths "1";locus_id "locus.00000403";type "3p_exon"
chr11	sol	exon	87892592	87894312	0.0	-	.	transcript_id "locus.00000403.6";nPaths "1";locus_id "locus.00000403";type "3p_exon"
chr11	sol	exon	87892622	87894312	0.0	-	.	transcript_id "locus.00000403.1";nPaths "1";locus_id "locus.00000403";type "3p_exon"
chr11	sol	exon	87892622	87894312	0.0	-	.	transcript_id "locus.00000403.3";nPaths "1";locus_id "locus.00000403";type "3p_exon"
chr11	sol	exon	87892622	87894312	0.0	-	.	transcript_id "locus.00000403.5";nPaths "1";locus_id "locus.00000403";type "3p_exon"
chr11	sol	exon	87892622	87894312	0.0	-	.	transcript_id "locus.00000403.7";nPaths "1";locus_id "locus.00000403";type "3p_exon"
chr11	sol	exon	87894668	87894760	0.0	-	.	transcript_id "locus.00000403.2";nPaths "2";locus_id "locus.00000403";type "internal_exon"
chr11	sol	exon	87894668	87894760	0.0	-	.	transcript_id "locus.00000403.3";nPaths "2";locus_id "locus.00000403";type "internal_exon"
chr11	sol	exon	87894668	87894760	0.0	-	.	transcript_id "locus.00000403.6";nPaths "2";locus_id "locus.00000403";type "internal_exon"
chr11	sol	exon	87894668	87894760	0.0	-	.	transcript_id "locus.00000403.7";nPaths "2";locus_id "locus.00000403";type "internal_exon"
chr11	sol	exon	87897052	87897222	0.0	-	.	transcript_id "locus.00000403.4";nPaths "4";locus_id "locus.00000403";type "5p_exon"
chr11	sol	exon	87897052	87897222	0.0	-	.	transcript_id "locus.00000403.5";nPaths "4";locus_id "locus.00000403";type "5p_exon"
chr11	sol	exon	87897052	87897222	0.0	-	.	transcript_id "locus.00000403.6";nPaths "4";locus_id "locus.00000403";type "5p_exon"
chr11	sol	exon	87897052	87897222	0.0	-	.	transcript_id "locus.00000403.7";nPaths "4";locus_id "locus.00000403";type "5p_exon"
chr11	sol	exon	87897052	87897566	0.0	-	.	transcript_id "locus.00000403.0";nPaths "4";locus_id "locus.00000403";type "5p_exon"
chr11	sol	exon	87897052	87897566	0.0	-	.	transcript_id "locus.00000403.1";nPaths "4";locus_id "locus.00000403";type "5p_exon"
chr11	sol	exon	87897052	87897566	0.0	-	.	transcript_id "locus.00000403.2";nPaths "4";locus_id "locus.00000403";type "5p_exon"
chr11	sol	exon	87897052	87897566	0.0	-	.	transcript_id "locus.00000403.3";nPaths "4";locus_id "locus.00000403";type "5p_exon"
chr11	sol	exon	87910470	87914743	0.0	-	.	transcript_id "locus.00000404.1";nPaths "1";locus_id "locus.00000404";type "3p_exon"
chr11	sol	exon	87910470	87914743	0.0	-	.	transcript_id "locus.00000404.4";nPaths "1";locus_id "locus.00000404";type "3p_exon"
chr11	sol	exon	87910480	87914743	0.0	-	.	transcript_id "locus.00000404.0";nPaths "1";locus_id "locus.00000404";type "3p_exon"
chr11	sol	exon	87910480	87914743	0.0	-	.	transcript_id "locus.00000404.3";nPaths "1";locus_id "locus.00000404";type "3p_exon"
chr11	sol	exon	87913280	87914743	0.0	-	.	transcript_id "locus.00000404.2";nPaths "1";locus_id "locus.00000404";type "3p_exon"
chr11	sol	exon	87913280	87914743	0.0	-	.	transcript_id "locus.00000404.5";nPaths "1";locus_id "locus.00000404";type "3p_exon"
chr11	sol	exon	87916562	87916681	0.0	-	.	transcript_id "locus.00000404.0";nPaths "3";locus_id "locus.00000404";type "internal_exon"
chr11	sol	exon	87916562	87916681	0.0	-	.	transcript_id "locus.00000404.1";nPaths "3";locus_id "locus.00000404";type "internal_exon"
chr11	sol	exon	87916562	87916681	0.0	-	.	transcript_id "locus.00000404.2";nPaths "3";locus_id "locus.00000404";type "internal_exon"
chr11	sol	exon	87916562	87916681	0.0	-	.	transcript_id "locus.00000404.3";nPaths "3";locus_id "locus.00000404";type "internal_exon"
chr11	sol	exon	87916562	87916681	0.0	-	.	transcript_id "locus.00000404.4";nPaths "3";locus_id "locus.00000404";type "internal_exon"
chr11	sol	exon	87916562	87916681	0.0	-	.	transcript_id "locus.00000404.5";nPaths "3";locus_id "locus.00000404";type "internal_exon"
chr11	sol	exon	87917669	87917813	0.0	-	.	transcript_id "locus.00000404.0";nPaths "3";locus_id "locus.00000404";type "internal_exon"
chr11	sol	exon	87917669	87917813	0.0	-	.	transcript_id "locus.00000404.1";nPaths "3";locus_id "locus.00000404";type "internal_exon"
chr11	sol	exon	87917669	87917813	0.0	-	.	transcript_id "locus.00000404.2";nPaths "3";locus_id "locus.00000404";type "internal_exon"
chr11	sol	exon	87917669	87917813	0.0	-	.	transcript_id "locus.00000404.3";nPaths "3";locus_id "locus.00000404";type "internal_exon"
chr11	sol	exon	87917669	87917813	0.0	-	.	transcript_id "locus.00000404.4";nPaths "3";locus_id "locus.00000404";type "internal_exon"
chr11	sol	exon	87917669	87917813	0.0	-	.	transcript_id "locus.00000404.5";nPaths "3";locus_id "locus.00000404";type "internal_exon"
chr11	sol	exon	87919180	87919328	0.0	-	.	transcript_id "locus.00000404.0";nPaths "3";locus_id "locus.00000404";type "internal_exon"
chr11	sol	exon	87919180	87919328	0.0	-	.	transcript_id "locus.00000404.1";nPaths "3";locus_id "locus.00000404";type "internal_exon"
chr11	sol	exon	87919180	87919328	0.0	-	.	transcript_id "locus.00000404.2";nPaths "3";locus_id "locus.00000404";type "internal_exon"
chr11	sol	exon	87919180	87919328	0.0	-	.	transcript_id "locus.00000404.3";nPaths "3";locus_id "locus.00000404";type "internal_exon"
chr11	sol	exon	87919180	87919328	0.0	-	.	transcript_id "locus.00000404.4";nPaths "3";locus_id "locus.00000404";type "internal_exon"
chr11	sol	exon	87919180	87919328	0.0	-	.	transcript_id "locus.00000404.5";nPaths "3";locus_id "locus.00000404";type "internal_exon"
chr11	sol	exon	87920800	87920830	0.0	-	.	transcript_id "locus.00000404.3";nPaths "3";locus_id "locus.00000404";type "5p_exon"
chr11	sol	exon	87920800	87920830	0.0	-	.	transcript_id "locus.00000404.4";nPaths "3";locus_id "locus.00000404";type "5p_exon"
chr11	sol	exon	87920800	87920830	0.0	-	.	transcript_id "locus.00000404.5";nPaths "3";locus_id "locus.00000404";type "5p_exon"
chr11	sol	exon	87920800	87920962	0.0	-	.	transcript_id "locus.00000404.0";nPaths "3";locus_id "locus.00000404";type "5p_exon"
chr11	sol	exon	87920800	87920962	0.0	-	.	transcript_id "locus.00000404.1";nPaths "3";locus_id "locus.00000404";type "5p_exon"
chr11	sol	exon	87920800	87920962	0.0	-	.	transcript_id "locus.00000404.2";nPaths "3";locus_id "locus.00000404";type "5p_exon"
chr11	sol	exon	87983872	87983878	0.0	-	.	transcript_id "locus.00000405.0";nPaths "4";locus_id "locus.00000405";type "5p_exon"
chr11	sol	exon	87983872	87983878	0.0	-	.	transcript_id "locus.00000405.1";nPaths "4";locus_id "locus.00000405";type "5p_exon"
chr11	sol	exon	87983872	87983878	0.0	-	.	transcript_id "locus.00000405.2";nPaths "4";locus_id "locus.00000405";type "5p_exon"
chr11	sol	exon	87983872	87983878	0.0	-	.	transcript_id "locus.00000405.3";nPaths "4";locus_id "locus.00000405";type "5p_exon"
chr13	sol	exon	21069273	21073358	0.0	-	.	transcript_id "locus.00000406.2";nPaths "1";locus_id "locus.00000406";type "3p_exon"
chr13	sol	exon	21069273	21073358	0.0	-	.	transcript_id "locus.00000406.6";nPaths "1";locus_id "locus.00000406";type "3p_exon"
chr13	sol	exon	21069283	21073358	0.0	-	.	transcript_id "locus.00000406.1";nPaths "1";locus_id "locus.00000406";type "3p_exon"
chr13	sol	exon	21069283	21073358	0.0	-	.	transcript_id "locus.00000406.5";nPaths "1";locus_id "locus.00000406";type "3p_exon"
chr13	sol	exon	21070403	21073358	0.0	-	.	transcript_id "locus.00000406.3";nPaths "1";locus_id "locus.00000406";type "3p_exon"
chr13	sol	exon	21070403	21073358	0.0	-	.	transcript_id "locus.00000406.7";nPaths "1";locus_id "locus.00000406";type "3p_exon"
chr13	sol	exon	21070883	21073358	0.0	-	.	transcript_id "locus.00000406.0";nPaths "1";locus_id "locus.00000406";type "3p_exon"
chr13	sol	exon	21070883	21073358	0.0	-	.	transcript_id "locus.00000406.4";nPaths "1";locus_id "locus.00000406";type "3p_exon"
chr13	sol	exon	21074651	21074941	0.0	-	.	transcript_id "locus.00000406.4";nPaths "4";locus_id "locus.00000406";type "5p_exon"
chr13	sol	exon	21074651	21074941	0.0	-	.	transcript_id "locus.00000406.5";nPaths "4";locus_id "locus.00000406";type "5p_exon"
chr13	sol	exon	21074651	21074941	0.0	-	.	transcript_id "locus.00000406.6";nPaths "4";locus_id "locus.00000406";type "5p_exon"
chr13	sol	exon	21074651	21074941	0.0	-	.	transcript_id "locus.00000406.7";nPaths "4";locus_id "locus.00000406";type "5p_exon"
chr13	sol	exon	21074651	21074956	0.0	-	.	transcript_id "locus.00000406.0";nPaths "4";locus_id "locus.00000406";type "5p_exon"
chr13	sol	exon	21074651	21074956	0.0	-	.	transcript_id "locus.00000406.1";nPaths "4";locus_id "locus.00000406";type "5p_exon"
chr13	sol	exon	21074651	21074956	0.0	-	.	transcript_id "locus.00000406.2";nPaths "4";locus_id "locus.00000406";type "5p_exon"
chr13	sol	exon	21074651	21074956	0.0	-	.	transcript_id "locus.00000406.3";nPaths "4";locus_id "locus.00000406";type "5p_exon"
chr13	sol	exon	21111468	21111722	0.0	+	.	transcript_id "locus.00000063.0";nPaths "2";locus_id "locus.00000063";type "5p_exon"
chr13	sol	exon	21111468	21111722	0.0	+	.	transcript_id "locus.00000063.1";nPaths "2";locus_id "locus.00000063";type "5p_exon"
chr13	sol	exon	21111468	21112715	0.0	+	.	transcript_id "locus.00000063.2";nPaths "3";locus_id "locus.00000063";type "5p_exon"
chr13	sol	exon	21111468	21112715	0.0	+	.	transcript_id "locus.00000063.3";nPaths "3";locus_id "locus.00000063";type "5p_exon"
chr13	sol	exon	21111468	21112715	0.0	+	.	transcript_id "locus.00000063.4";nPaths "3";locus_id "locus.00000063";type "5p_exon"
chr13	sol	exon	21111553	21111722	0.0	+	.	transcript_id "locus.00000063.5";nPaths "2";locus_id "locus.00000063";type "5p_exon"
chr13	sol	exon	21111553	21111722	0.0	+	.	transcript_id "locus.00000063.6";nPaths "2";locus_id "locus.00000063";type "5p_exon"
chr13	sol	exon	21111553	21112715	0.0	+	.	transcript_id "locus.00000063.7";nPaths "3";locus_id "locus.00000063";type "5p_exon"
chr13	sol	exon	21111553	21112715	0.0	+	.	transcript_id "locus.00000063.8";nPaths "3";locus_id "locus.00000063";type "5p_exon"
chr13	sol	exon	21111553	21112715	0.0	+	.	transcript_id "locus.00000063.9";nPaths "3";locus_id "locus.00000063";type "5p_exon"
chr13	sol	exon	21111558	21111722	0.0	+	.	transcript_id "locus.00000063.13";nPaths "2";locus_id "locus.00000063";type "5p_exon"
chr13	sol	exon	21111558	21111722	0.0	+	.	transcript_id "locus.00000063.14";nPaths "2";locus_id "locus.00000063";type "5p_exon"
chr13	sol	exon	21111558	21112715	0.0	+	.	transcript_id "locus.00000063.10";nPaths "3";locus_id "locus.00000063";type "5p_exon"
chr13	sol	exon	21111558	21112715	0.0	+	.	transcript_id "locus.00000063.11";nPaths "3";locus_id "locus.00000063";type "5p_exon"
chr13	sol	exon	21111558	21112715	0.0	+	.	transcript_id "locus.00000063.12";nPaths "3";locus_id "locus.00000063";type "5p_exon"
chr13	sol	exon	21112493	21112715	0.0	+	.	transcript_id "locus.00000063.15";nPaths "3";locus_id "locus.00000063";type "5p_exon"
chr13	sol	exon	21112493	21112715	0.0	+	.	transcript_id "locus.00000063.16";nPaths "3";locus_id "locus.00000063";type "5p_exon"
chr13	sol	exon	21112493	21112715	0.0	+	.	transcript_id "locus.00000063.17";nPaths "3";locus_id "locus.00000063";type "5p_exon"
chr13	sol	exon	21115674	21119104	0.0	+	.	transcript_id "locus.00000063.0";nPaths "1";locus_id "locus.00000063";type "3p_exon"
chr13	sol	exon	21115674	21119104	0.0	+	.	transcript_id "locus.00000063.13";nPaths "1";locus_id "locus.00000063";type "3p_exon"
chr13	sol	exon	21115674	21119104	0.0	+	.	transcript_id "locus.00000063.5";nPaths "1";locus_id "locus.00000063";type "3p_exon"
chr13	sol	exon	21115674	21119744	0.0	+	.	transcript_id "locus.00000063.14";nPaths "1";locus_id "locus.00000063";type "3p_exon"
chr13	sol	exon	21115674	21119744	0.0	+	.	transcript_id "locus.00000063.1";nPaths "1";locus_id "locus.00000063";type "3p_exon"
chr13	sol	exon	21115674	21119744	0.0	+	.	transcript_id "locus.00000063.6";nPaths "1";locus_id "locus.00000063";type "3p_exon"
chr13	sol	exon	21129665	21129881	0.0	+	.	transcript_id "locus.00000063.18";nPaths "3";locus_id "locus.00000063";type "5p_exon"
chr13	sol	exon	21129665	21129881	0.0	+	.	transcript_id "locus.00000063.19";nPaths "3";locus_id "locus.00000063";type "5p_exon"
chr13	sol	exon	21129665	21129881	0.0	+	.	transcript_id "locus.00000063.20";nPaths "3";locus_id "locus.00000063";type "5p_exon"
chr13	sol	exon	21129715	21129881	0.0	+	.	transcript_id "locus.00000063.21";nPaths "3";locus_id "locus.00000063";type "5p_exon"
chr13	sol	exon	21129715	21129881	0.0	+	.	transcript_id "locus.00000063.22";nPaths "3";locus_id "locus.00000063";type "5p_exon"
chr13	sol	exon	21129715	21129881	0.0	+	.	transcript_id "locus.00000063.23";nPaths "3";locus_id "locus.00000063";type "5p_exon"
chr13	sol	exon	21130236	21130415	0.0	+	.	transcript_id "locus.00000063.18";nPaths "3";locus_id "locus.00000063";type "internal_exon"
chr13	sol	exon	21130236	21130415	0.0	+	.	transcript_id "locus.00000063.19";nPaths "3";locus_id "locus.00000063";type "internal_exon"
chr13	sol	exon	21130236	21130415	0.0	+	.	transcript_id "locus.00000063.20";nPaths "3";locus_id "locus.00000063";type "internal_exon"
chr13	sol	exon	21130236	21130415	0.0	+	.	transcript_id "locus.00000063.21";nPaths "3";locus_id "locus.00000063";type "internal_exon"
chr13	sol	exon	21130236	21130415	0.0	+	.	transcript_id "locus.00000063.22";nPaths "3";locus_id "locus.00000063";type "internal_exon"
chr13	sol	exon	21130236	21130415	0.0	+	.	transcript_id "locus.00000063.23";nPaths "3";locus_id "locus.00000063";type "internal_exon"
chr13	sol	exon	21132757	21134067	0.0	+	.	transcript_id "locus.00000063.11";nPaths "1";locus_id "locus.00000063";type "3p_exon"
chr13	sol	exon	21132757	21134067	0.0	+	.	transcript_id "locus.00000063.16";nPaths "1";locus_id "locus.00000063";type "3p_exon"
chr13	sol	exon	21132757	21134067	0.0	+	.	transcript_id "locus.00000063.19";nPaths "1";locus_id "locus.00000063";type "3p_exon"
chr13	sol	exon	21132757	21134067	0.0	+	.	transcript_id "locus.00000063.22";nPaths "1";locus_id "locus.00000063";type "3p_exon"
chr13	sol	exon	21132757	21134067	0.0	+	.	transcript_id "locus.00000063.3";nPaths "1";locus_id "locus.00000063";type "3p_exon"
chr13	sol	exon	21132757	21134067	0.0	+	.	transcript_id "locus.00000063.8";nPaths "1";locus_id "locus.00000063";type "3p_exon"
chr13	sol	exon	21132757	21135987	0.0	+	.	transcript_id "locus.00000063.12";nPaths "1";locus_id "locus.00000063";type "3p_exon"
chr13	sol	exon	21132757	21135987	0.0	+	.	transcript_id "locus.00000063.17";nPaths "1";locus_id "locus.00000063";type "3p_exon"
chr13	sol	exon	21132757	21135987	0.0	+	.	transcript_id "locus.00000063.20";nPaths "1";locus_id "locus.00000063";type "3p_exon"
chr13	sol	exon	21132757	21135987	0.0	+	.	transcript_id "locus.00000063.23";nPaths "1";locus_id "locus.00000063";type "3p_exon"
chr13	sol	exon	21132757	21135987	0.0	+	.	transcript_id "locus.00000063.4";nPaths "1";locus_id "locus.00000063";type "3p_exon"
chr13	sol	exon	21132757	21135987	0.0	+	.	transcript_id "locus.00000063.9";nPaths "1";locus_id "locus.00000063";type "3p_exon"
chr13	sol	exon	21132757	21136296	0.0	+	.	transcript_id "locus.00000063.10";nPaths "1";locus_id "locus.00000063";type "3p_exon"
chr13	sol	exon	21132757	21136296	0.0	+	.	transcript_id "locus.00000063.15";nPaths "1";locus_id "locus.00000063";type "3p_exon"
chr13	sol	exon	21132757	21136296	0.0	+	.	transcript_id "locus.00000063.18";nPaths "1";locus_id "locus.00000063";type "3p_exon"
chr13	sol	exon	21132757	21136296	0.0	+	.	transcript_id "locus.00000063.21";nPaths "1";locus_id "locus.00000063";type "3p_exon"
chr13	sol	exon	21132757	21136296	0.0	+	.	transcript_id "locus.00000063.2";nPaths "1";locus_id "locus.00000063";type "3p_exon"
chr13	sol	exon	21132757	21136296	0.0	+	.	transcript_id "locus.00000063.7";nPaths "1";locus_id "locus.00000063";type "3p_exon"
chr13	sol	exon	21141481	21143071	0.0	-	.	transcript_id "locus.00000407.1";nPaths "1";locus_id "locus.00000407";type "3p_exon"
chr13	sol	exon	21141891	21143071	0.0	-	.	transcript_id "locus.00000407.0";nPaths "1";locus_id "locus.00000407";type "3p_exon"
chr13	sol	exon	21145435	21145593	0.0	-	.	transcript_id "locus.00000407.0";nPaths "2";locus_id "locus.00000407";type "internal_exon"
chr13	sol	exon	21145435	21145593	0.0	-	.	transcript_id "locus.00000407.1";nPaths "2";locus_id "locus.00000407";type "internal_exon"
chr13	sol	exon	21145828	21145863	0.0	-	.	transcript_id "locus.00000407.0";nPaths "2";locus_id "locus.00000407";type "5p_exon"
chr13	sol	exon	21145828	21145863	0.0	-	.	transcript_id "locus.00000407.1";nPaths "2";locus_id "locus.00000407";type "5p_exon"
chr13	sol	exon	21317621	21317668	0.0	+	.	transcript_id "locus.00000064.0";nPaths "2";locus_id "locus.00000064";type "5p_exon"
chr13	sol	exon	21317621	21317668	0.0	+	.	transcript_id "locus.00000064.1";nPaths "2";locus_id "locus.00000064";type "5p_exon"
chr13	sol	exon	21317631	21317668	0.0	+	.	transcript_id "locus.00000064.2";nPaths "2";locus_id "locus.00000064";type "5p_exon"
chr13	sol	exon	21317631	21317668	0.0	+	.	transcript_id "locus.00000064.3";nPaths "2";locus_id "locus.00000064";type "5p_exon"
chr13	sol	exon	21323574	21323764	0.0	+	.	transcript_id "locus.00000064.0";nPaths "1";locus_id "locus.00000064";type "3p_exon"
chr13	sol	exon	21323574	21323764	0.0	+	.	transcript_id "locus.00000064.2";nPaths "1";locus_id "locus.00000064";type "3p_exon"
chr13	sol	exon	21323574	21323772	0.0	+	.	transcript_id "locus.00000064.1";nPaths "1";locus_id "locus.00000064";type "3p_exon"
chr13	sol	exon	21323574	21323772	0.0	+	.	transcript_id "locus.00000064.3";nPaths "1";locus_id "locus.00000064";type "3p_exon"
chr13	sol	exon	21362812	21362872	0.0	+	.	transcript_id "locus.00000065.0";nPaths "2";locus_id "locus.00000065";type "5p_exon"
chr13	sol	exon	21362812	21362872	0.0	+	.	transcript_id "locus.00000065.1";nPaths "2";locus_id "locus.00000065";type "5p_exon"
chr13	sol	exon	21362822	21362872	0.0	+	.	transcript_id "locus.00000065.2";nPaths "2";locus_id "locus.00000065";type "5p_exon"
chr13	sol	exon	21362822	21362872	0.0	+	.	transcript_id "locus.00000065.3";nPaths "2";locus_id "locus.00000065";type "5p_exon"
chr13	sol	exon	21530945	21531115	0.0	-	.	transcript_id "locus.00000408.2";nPaths "2";locus_id "locus.00000408";type "5p_exon"
chr13	sol	exon	21530945	21531115	0.0	-	.	transcript_id "locus.00000408.3";nPaths "2";locus_id "locus.00000408";type "5p_exon"
chr13	sol	exon	21530945	21531154	0.0	-	.	transcript_id "locus.00000408.0";nPaths "2";locus_id "locus.00000408";type "5p_exon"
chr13	sol	exon	21530945	21531154	0.0	-	.	transcript_id "locus.00000408.1";nPaths "2";locus_id "locus.00000408";type "5p_exon"
chr13	sol	exon	21534523	21537967	0.0	-	.	transcript_id "locus.00000409.0";nPaths "1";locus_id "locus.00000409";type "3p_exon"
chr13	sol	exon	21534523	21537967	0.0	-	.	transcript_id "locus.00000409.2";nPaths "1";locus_id "locus.00000409";type "3p_exon"
chr13	sol	exon	21535533	21537967	0.0	-	.	transcript_id "locus.00000409.1";nPaths "1";locus_id "locus.00000409";type "3p_exon"
chr13	sol	exon	21535533	21537967	0.0	-	.	transcript_id "locus.00000409.3";nPaths "1";locus_id "locus.00000409";type "3p_exon"
chr13	sol	exon	21542619	21542809	0.0	-	.	transcript_id "locus.00000409.2";nPaths "2";locus_id "locus.00000409";type "5p_exon"
chr13	sol	exon	21542619	21542809	0.0	-	.	transcript_id "locus.00000409.3";nPaths "2";locus_id "locus.00000409";type "5p_exon"
chr13	sol	exon	21542619	21542811	0.0	-	.	transcript_id "locus.00000409.0";nPaths "2";locus_id "locus.00000409";type "5p_exon"
chr13	sol	exon	21542619	21542811	0.0	-	.	transcript_id "locus.00000409.1";nPaths "2";locus_id "locus.00000409";type "5p_exon"
chr13	sol	exon	21571721	21574507	0.0	-	.	transcript_id "locus.00000410.0";nPaths "1";locus_id "locus.00000410";type "3p_exon"
chr13	sol	exon	21571721	21574507	0.0	-	.	transcript_id "locus.00000410.3";nPaths "1";locus_id "locus.00000410";type "3p_exon"
chr13	sol	exon	21571721	21574507	0.0	-	.	transcript_id "locus.00000410.6";nPaths "1";locus_id "locus.00000410";type "3p_exon"
chr13	sol	exon	21571721	21574507	0.0	-	.	transcript_id "locus.00000410.9";nPaths "1";locus_id "locus.00000410";type "3p_exon"
chr13	sol	exon	21572171	21574507	0.0	-	.	transcript_id "locus.00000410.11";nPaths "1";locus_id "locus.00000410";type "3p_exon"
chr13	sol	exon	21572171	21574507	0.0	-	.	transcript_id "locus.00000410.2";nPaths "1";locus_id "locus.00000410";type "3p_exon"
chr13	sol	exon	21572171	21574507	0.0	-	.	transcript_id "locus.00000410.5";nPaths "1";locus_id "locus.00000410";type "3p_exon"
chr13	sol	exon	21572171	21574507	0.0	-	.	transcript_id "locus.00000410.8";nPaths "1";locus_id "locus.00000410";type "3p_exon"
chr13	sol	exon	21573391	21574507	0.0	-	.	transcript_id "locus.00000410.10";nPaths "1";locus_id "locus.00000410";type "3p_exon"
chr13	sol	exon	21573391	21574507	0.0	-	.	transcript_id "locus.00000410.1";nPaths "1";locus_id "locus.00000410";type "3p_exon"
chr13	sol	exon	21573391	21574507	0.0	-	.	transcript_id "locus.00000410.4";nPaths "1";locus_id "locus.00000410";type "3p_exon"
chr13	sol	exon	21573391	21574507	0.0	-	.	transcript_id "locus.00000410.7";nPaths "1";locus_id "locus.00000410";type "3p_exon"
[truncated: 8,430 more rows]
