# Supplementary material for: Alternative polyadenylation produces multiple 3’ untranslated regions of odorant receptor mRNAs in mouse olfactory sensory neurons
Source: BMC Genomics. 2019 Jul 12;20:577. doi: 10.1186/s12864-019-5927-3 (PMC6624953; doi:10.1186/s12864-019-5927-3)
Supplement: Supplementary file 13 — Annotations for Olfr genes using our IsoSCM pipeline on the male_IS2017 dataset. (GTF 2198 kb) [file 12864_2019_5927_MOESM13_ESM.gtf]

chr1	sol	exon	172950381	172950516	0.0	+	.	transcript_id "locus.00000328.0";nPaths "3";locus_id "locus.00000328";type "5p_exon"
chr1	sol	exon	172950381	172950516	0.0	+	.	transcript_id "locus.00000328.1";nPaths "3";locus_id "locus.00000328";type "5p_exon"
chr1	sol	exon	172950381	172950516	0.0	+	.	transcript_id "locus.00000328.2";nPaths "3";locus_id "locus.00000328";type "5p_exon"
chr1	sol	exon	172950391	172950516	0.0	+	.	transcript_id "locus.00000328.3";nPaths "3";locus_id "locus.00000328";type "5p_exon"
chr1	sol	exon	172950391	172950516	0.0	+	.	transcript_id "locus.00000328.4";nPaths "3";locus_id "locus.00000328";type "5p_exon"
chr1	sol	exon	172950391	172950516	0.0	+	.	transcript_id "locus.00000328.5";nPaths "3";locus_id "locus.00000328";type "5p_exon"
chr1	sol	exon	172951873	172952221	0.0	+	.	transcript_id "locus.00000328.0";nPaths "3";locus_id "locus.00000328";type "internal_exon"
chr1	sol	exon	172951873	172952221	0.0	+	.	transcript_id "locus.00000328.1";nPaths "3";locus_id "locus.00000328";type "internal_exon"
chr1	sol	exon	172951873	172952221	0.0	+	.	transcript_id "locus.00000328.2";nPaths "3";locus_id "locus.00000328";type "internal_exon"
chr1	sol	exon	172951873	172952221	0.0	+	.	transcript_id "locus.00000328.3";nPaths "3";locus_id "locus.00000328";type "internal_exon"
chr1	sol	exon	172951873	172952221	0.0	+	.	transcript_id "locus.00000328.4";nPaths "3";locus_id "locus.00000328";type "internal_exon"
chr1	sol	exon	172951873	172952221	0.0	+	.	transcript_id "locus.00000328.5";nPaths "3";locus_id "locus.00000328";type "internal_exon"
chr1	sol	exon	172956125	172957815	0.0	+	.	transcript_id "locus.00000328.2";nPaths "1";locus_id "locus.00000328";type "3p_exon"
chr1	sol	exon	172956125	172957815	0.0	+	.	transcript_id "locus.00000328.5";nPaths "1";locus_id "locus.00000328";type "3p_exon"
chr1	sol	exon	172956125	172958275	0.0	+	.	transcript_id "locus.00000328.0";nPaths "1";locus_id "locus.00000328";type "3p_exon"
chr1	sol	exon	172956125	172958275	0.0	+	.	transcript_id "locus.00000328.3";nPaths "1";locus_id "locus.00000328";type "3p_exon"
chr1	sol	exon	172956125	172958344	0.0	+	.	transcript_id "locus.00000328.1";nPaths "1";locus_id "locus.00000328";type "3p_exon"
chr1	sol	exon	172956125	172958344	0.0	+	.	transcript_id "locus.00000328.4";nPaths "1";locus_id "locus.00000328";type "3p_exon"
chr1	sol	exon	173128608	173131236	0.0	-	.	transcript_id "locus.00000772.0";nPaths "1";locus_id "locus.00000772";type "3p_exon"
chr1	sol	exon	173128738	173131236	0.0	-	.	transcript_id "locus.00000772.1";nPaths "1";locus_id "locus.00000772";type "3p_exon"
chr1	sol	exon	173137110	173137372	0.0	-	.	transcript_id "locus.00000772.0";nPaths "2";locus_id "locus.00000772";type "5p_exon"
chr1	sol	exon	173137110	173137372	0.0	-	.	transcript_id "locus.00000772.1";nPaths "2";locus_id "locus.00000772";type "5p_exon"
chr1	sol	exon	173181571	173184453	0.0	-	.	transcript_id "locus.00000773.0";nPaths "1";locus_id "locus.00000773";type "3p_exon"
chr1	sol	exon	173181571	173184453	0.0	-	.	transcript_id "locus.00000773.2";nPaths "1";locus_id "locus.00000773";type "3p_exon"
chr1	sol	exon	173181571	173184453	0.0	-	.	transcript_id "locus.00000773.4";nPaths "1";locus_id "locus.00000773";type "3p_exon"
chr1	sol	exon	173181571	173184453	0.0	-	.	transcript_id "locus.00000773.6";nPaths "1";locus_id "locus.00000773";type "3p_exon"
chr1	sol	exon	173182041	173184453	0.0	-	.	transcript_id "locus.00000773.1";nPaths "1";locus_id "locus.00000773";type "3p_exon"
chr1	sol	exon	173182041	173184453	0.0	-	.	transcript_id "locus.00000773.3";nPaths "1";locus_id "locus.00000773";type "3p_exon"
chr1	sol	exon	173182041	173184453	0.0	-	.	transcript_id "locus.00000773.5";nPaths "1";locus_id "locus.00000773";type "3p_exon"
chr1	sol	exon	173182041	173184453	0.0	-	.	transcript_id "locus.00000773.7";nPaths "1";locus_id "locus.00000773";type "3p_exon"
chr1	sol	exon	173188899	173188982	0.0	-	.	transcript_id "locus.00000773.0";nPaths "2";locus_id "locus.00000773";type "internal_exon"
chr1	sol	exon	173188899	173188982	0.0	-	.	transcript_id "locus.00000773.1";nPaths "2";locus_id "locus.00000773";type "internal_exon"
chr1	sol	exon	173188899	173188982	0.0	-	.	transcript_id "locus.00000773.2";nPaths "2";locus_id "locus.00000773";type "internal_exon"
chr1	sol	exon	173188899	173188982	0.0	-	.	transcript_id "locus.00000773.3";nPaths "2";locus_id "locus.00000773";type "internal_exon"
chr1	sol	exon	173188899	173188982	0.0	-	.	transcript_id "locus.00000773.4";nPaths "2";locus_id "locus.00000773";type "internal_exon"
chr1	sol	exon	173188899	173188982	0.0	-	.	transcript_id "locus.00000773.5";nPaths "2";locus_id "locus.00000773";type "internal_exon"
chr1	sol	exon	173188899	173188982	0.0	-	.	transcript_id "locus.00000773.6";nPaths "2";locus_id "locus.00000773";type "internal_exon"
chr1	sol	exon	173188899	173188982	0.0	-	.	transcript_id "locus.00000773.7";nPaths "2";locus_id "locus.00000773";type "internal_exon"
chr1	sol	exon	173189781	173189980	0.0	-	.	transcript_id "locus.00000773.2";nPaths "2";locus_id "locus.00000773";type "internal_exon"
chr1	sol	exon	173189781	173189980	0.0	-	.	transcript_id "locus.00000773.3";nPaths "2";locus_id "locus.00000773";type "internal_exon"
chr1	sol	exon	173189781	173189980	0.0	-	.	transcript_id "locus.00000773.6";nPaths "2";locus_id "locus.00000773";type "internal_exon"
chr1	sol	exon	173189781	173189980	0.0	-	.	transcript_id "locus.00000773.7";nPaths "2";locus_id "locus.00000773";type "internal_exon"
chr1	sol	exon	173190374	173190644	0.0	-	.	transcript_id "locus.00000773.0";nPaths "4";locus_id "locus.00000773";type "5p_exon"
chr1	sol	exon	173190374	173190644	0.0	-	.	transcript_id "locus.00000773.1";nPaths "4";locus_id "locus.00000773";type "5p_exon"
chr1	sol	exon	173190374	173190644	0.0	-	.	transcript_id "locus.00000773.2";nPaths "4";locus_id "locus.00000773";type "5p_exon"
chr1	sol	exon	173190374	173190644	0.0	-	.	transcript_id "locus.00000773.3";nPaths "4";locus_id "locus.00000773";type "5p_exon"
chr1	sol	exon	173190374	173190644	0.0	-	.	transcript_id "locus.00000773.4";nPaths "4";locus_id "locus.00000773";type "5p_exon"
chr1	sol	exon	173190374	173190644	0.0	-	.	transcript_id "locus.00000773.5";nPaths "4";locus_id "locus.00000773";type "5p_exon"
chr1	sol	exon	173190374	173190644	0.0	-	.	transcript_id "locus.00000773.6";nPaths "4";locus_id "locus.00000773";type "5p_exon"
chr1	sol	exon	173190374	173190644	0.0	-	.	transcript_id "locus.00000773.7";nPaths "4";locus_id "locus.00000773";type "5p_exon"
chr1	sol	exon	173197789	173198234	0.0	+	.	transcript_id "locus.00000329.0";nPaths "2";locus_id "locus.00000329";type "5p_exon"
chr1	sol	exon	173197789	173198234	0.0	+	.	transcript_id "locus.00000329.1";nPaths "2";locus_id "locus.00000329";type "5p_exon"
chr1	sol	exon	173197799	173198234	0.0	+	.	transcript_id "locus.00000329.2";nPaths "2";locus_id "locus.00000329";type "5p_exon"
chr1	sol	exon	173197799	173198234	0.0	+	.	transcript_id "locus.00000329.3";nPaths "2";locus_id "locus.00000329";type "5p_exon"
chr1	sol	exon	173203141	173204251	0.0	+	.	transcript_id "locus.00000329.1";nPaths "1";locus_id "locus.00000329";type "3p_exon"
chr1	sol	exon	173203141	173204251	0.0	+	.	transcript_id "locus.00000329.3";nPaths "1";locus_id "locus.00000329";type "3p_exon"
chr1	sol	exon	173203141	173206241	0.0	+	.	transcript_id "locus.00000329.0";nPaths "1";locus_id "locus.00000329";type "3p_exon"
chr1	sol	exon	173203141	173206241	0.0	+	.	transcript_id "locus.00000329.2";nPaths "1";locus_id "locus.00000329";type "3p_exon"
chr1	sol	exon	173212409	173212932	0.0	+	.	transcript_id "locus.00000330.0";nPaths "2";locus_id "locus.00000330";type "5p_exon"
chr1	sol	exon	173212409	173212932	0.0	+	.	transcript_id "locus.00000330.1";nPaths "2";locus_id "locus.00000330";type "5p_exon"
chr1	sol	exon	173212439	173212932	0.0	+	.	transcript_id "locus.00000330.2";nPaths "2";locus_id "locus.00000330";type "5p_exon"
chr1	sol	exon	173212439	173212932	0.0	+	.	transcript_id "locus.00000330.3";nPaths "2";locus_id "locus.00000330";type "5p_exon"
chr1	sol	exon	173215439	173218429	0.0	+	.	transcript_id "locus.00000330.1";nPaths "1";locus_id "locus.00000330";type "3p_exon"
chr1	sol	exon	173215439	173218429	0.0	+	.	transcript_id "locus.00000330.3";nPaths "1";locus_id "locus.00000330";type "3p_exon"
chr1	sol	exon	173215439	173219400	0.0	+	.	transcript_id "locus.00000330.0";nPaths "1";locus_id "locus.00000330";type "3p_exon"
chr1	sol	exon	173215439	173219400	0.0	+	.	transcript_id "locus.00000330.2";nPaths "1";locus_id "locus.00000330";type "3p_exon"
chr1	sol	exon	173266001	173266287	0.0	+	.	transcript_id "locus.00000331.0";nPaths "2";locus_id "locus.00000331";type "5p_exon"
chr1	sol	exon	173266001	173266287	0.0	+	.	transcript_id "locus.00000331.1";nPaths "2";locus_id "locus.00000331";type "5p_exon"
chr1	sol	exon	173266011	173266287	0.0	+	.	transcript_id "locus.00000331.2";nPaths "2";locus_id "locus.00000331";type "5p_exon"
chr1	sol	exon	173266011	173266287	0.0	+	.	transcript_id "locus.00000331.3";nPaths "2";locus_id "locus.00000331";type "5p_exon"
chr1	sol	exon	173268098	173268247	0.0	+	.	transcript_id "locus.00000331.0";nPaths "2";locus_id "locus.00000331";type "internal_exon"
chr1	sol	exon	173268098	173268247	0.0	+	.	transcript_id "locus.00000331.1";nPaths "2";locus_id "locus.00000331";type "internal_exon"
chr1	sol	exon	173268098	173268247	0.0	+	.	transcript_id "locus.00000331.2";nPaths "2";locus_id "locus.00000331";type "internal_exon"
chr1	sol	exon	173268098	173268247	0.0	+	.	transcript_id "locus.00000331.3";nPaths "2";locus_id "locus.00000331";type "internal_exon"
chr1	sol	exon	173270044	173273834	0.0	+	.	transcript_id "locus.00000331.0";nPaths "1";locus_id "locus.00000331";type "3p_exon"
chr1	sol	exon	173270044	173273834	0.0	+	.	transcript_id "locus.00000331.2";nPaths "1";locus_id "locus.00000331";type "3p_exon"
chr1	sol	exon	173270044	173274190	0.0	+	.	transcript_id "locus.00000331.1";nPaths "1";locus_id "locus.00000331";type "3p_exon"
chr1	sol	exon	173270044	173274190	0.0	+	.	transcript_id "locus.00000331.3";nPaths "1";locus_id "locus.00000331";type "3p_exon"
chr1	sol	exon	174031624	174031804	0.0	-	.	transcript_id "locus.00000774.0";nPaths "2";locus_id "locus.00000774";type "5p_exon"
chr1	sol	exon	174031624	174031804	0.0	-	.	transcript_id "locus.00000774.1";nPaths "2";locus_id "locus.00000774";type "5p_exon"
chr1	sol	exon	174040703	174041138	0.0	+	.	transcript_id "locus.00000332.0";nPaths "2";locus_id "locus.00000332";type "5p_exon"
chr1	sol	exon	174040703	174041138	0.0	+	.	transcript_id "locus.00000332.1";nPaths "2";locus_id "locus.00000332";type "5p_exon"
chr1	sol	exon	174040713	174041138	0.0	+	.	transcript_id "locus.00000332.2";nPaths "2";locus_id "locus.00000332";type "5p_exon"
chr1	sol	exon	174040713	174041138	0.0	+	.	transcript_id "locus.00000332.3";nPaths "2";locus_id "locus.00000332";type "5p_exon"
chr1	sol	exon	174041878	174044088	0.0	+	.	transcript_id "locus.00000332.0";nPaths "1";locus_id "locus.00000332";type "3p_exon"
chr1	sol	exon	174041878	174044088	0.0	+	.	transcript_id "locus.00000332.2";nPaths "1";locus_id "locus.00000332";type "3p_exon"
chr1	sol	exon	174041878	174045083	0.0	+	.	transcript_id "locus.00000332.1";nPaths "1";locus_id "locus.00000332";type "3p_exon"
chr1	sol	exon	174041878	174045083	0.0	+	.	transcript_id "locus.00000332.3";nPaths "1";locus_id "locus.00000332";type "3p_exon"
chr1	sol	exon	174068015	174068513	0.0	+	.	transcript_id "locus.00000333.0";nPaths "2";locus_id "locus.00000333";type "5p_exon"
chr1	sol	exon	174068015	174068513	0.0	+	.	transcript_id "locus.00000333.1";nPaths "2";locus_id "locus.00000333";type "5p_exon"
chr1	sol	exon	174068405	174068513	0.0	+	.	transcript_id "locus.00000333.2";nPaths "2";locus_id "locus.00000333";type "5p_exon"
chr1	sol	exon	174068405	174068513	0.0	+	.	transcript_id "locus.00000333.3";nPaths "2";locus_id "locus.00000333";type "5p_exon"
chr1	sol	exon	174069294	174070744	0.0	+	.	transcript_id "locus.00000333.0";nPaths "1";locus_id "locus.00000333";type "3p_exon"
chr1	sol	exon	174069294	174070744	0.0	+	.	transcript_id "locus.00000333.2";nPaths "1";locus_id "locus.00000333";type "3p_exon"
chr1	sol	exon	174069294	174072239	0.0	+	.	transcript_id "locus.00000333.1";nPaths "1";locus_id "locus.00000333";type "3p_exon"
chr1	sol	exon	174069294	174072239	0.0	+	.	transcript_id "locus.00000333.3";nPaths "1";locus_id "locus.00000333";type "3p_exon"
chr1	sol	exon	174084179	174084520	0.0	+	.	transcript_id "locus.00000334.0";nPaths "3";locus_id "locus.00000334";type "5p_exon"
chr1	sol	exon	174084179	174084520	0.0	+	.	transcript_id "locus.00000334.1";nPaths "3";locus_id "locus.00000334";type "5p_exon"
chr1	sol	exon	174084179	174084520	0.0	+	.	transcript_id "locus.00000334.2";nPaths "3";locus_id "locus.00000334";type "5p_exon"
chr1	sol	exon	174084349	174084520	0.0	+	.	transcript_id "locus.00000334.3";nPaths "3";locus_id "locus.00000334";type "5p_exon"
chr1	sol	exon	174084349	174084520	0.0	+	.	transcript_id "locus.00000334.4";nPaths "3";locus_id "locus.00000334";type "5p_exon"
chr1	sol	exon	174084349	174084520	0.0	+	.	transcript_id "locus.00000334.5";nPaths "3";locus_id "locus.00000334";type "5p_exon"
chr1	sol	exon	174089024	174090354	0.0	+	.	transcript_id "locus.00000334.1";nPaths "1";locus_id "locus.00000334";type "3p_exon"
chr1	sol	exon	174089024	174090354	0.0	+	.	transcript_id "locus.00000334.4";nPaths "1";locus_id "locus.00000334";type "3p_exon"
chr1	sol	exon	174089024	174093294	0.0	+	.	transcript_id "locus.00000334.0";nPaths "1";locus_id "locus.00000334";type "3p_exon"
chr1	sol	exon	174089024	174093294	0.0	+	.	transcript_id "locus.00000334.2";nPaths "1";locus_id "locus.00000334";type "3p_exon"
chr1	sol	exon	174089024	174093294	0.0	+	.	transcript_id "locus.00000334.3";nPaths "1";locus_id "locus.00000334";type "3p_exon"
chr1	sol	exon	174089024	174093294	0.0	+	.	transcript_id "locus.00000334.5";nPaths "1";locus_id "locus.00000334";type "3p_exon"
chr1	sol	exon	174112645	174118047	0.0	-	.	transcript_id "locus.00000775.1";nPaths "1";locus_id "locus.00000775";type "3p_exon"
chr1	sol	exon	174112645	174118047	0.0	-	.	transcript_id "locus.00000775.4";nPaths "1";locus_id "locus.00000775";type "3p_exon"
chr1	sol	exon	174113295	174118047	0.0	-	.	transcript_id "locus.00000775.2";nPaths "1";locus_id "locus.00000775";type "3p_exon"
chr1	sol	exon	174113295	174118047	0.0	-	.	transcript_id "locus.00000775.5";nPaths "1";locus_id "locus.00000775";type "3p_exon"
chr1	sol	exon	174116535	174118047	0.0	-	.	transcript_id "locus.00000775.0";nPaths "1";locus_id "locus.00000775";type "3p_exon"
chr1	sol	exon	174116535	174118047	0.0	-	.	transcript_id "locus.00000775.3";nPaths "1";locus_id "locus.00000775";type "3p_exon"
chr1	sol	exon	174120796	174121166	0.0	-	.	transcript_id "locus.00000775.3";nPaths "3";locus_id "locus.00000775";type "5p_exon"
chr1	sol	exon	174120796	174121166	0.0	-	.	transcript_id "locus.00000775.4";nPaths "3";locus_id "locus.00000775";type "5p_exon"
chr1	sol	exon	174120796	174121166	0.0	-	.	transcript_id "locus.00000775.5";nPaths "3";locus_id "locus.00000775";type "5p_exon"
chr1	sol	exon	174120796	174121174	0.0	-	.	transcript_id "locus.00000775.0";nPaths "3";locus_id "locus.00000775";type "5p_exon"
chr1	sol	exon	174120796	174121174	0.0	-	.	transcript_id "locus.00000775.1";nPaths "3";locus_id "locus.00000775";type "5p_exon"
chr1	sol	exon	174120796	174121174	0.0	-	.	transcript_id "locus.00000775.2";nPaths "3";locus_id "locus.00000775";type "5p_exon"
chr1	sol	exon	174131518	174131595	0.0	+	.	transcript_id "locus.00000335.0";nPaths "2";locus_id "locus.00000335";type "5p_exon"
chr1	sol	exon	174131518	174131595	0.0	+	.	transcript_id "locus.00000335.1";nPaths "2";locus_id "locus.00000335";type "5p_exon"
chr1	sol	exon	174131528	174131595	0.0	+	.	transcript_id "locus.00000335.2";nPaths "2";locus_id "locus.00000335";type "5p_exon"
chr1	sol	exon	174131528	174131595	0.0	+	.	transcript_id "locus.00000335.3";nPaths "2";locus_id "locus.00000335";type "5p_exon"
chr1	sol	exon	174136695	174138205	0.0	+	.	transcript_id "locus.00000335.1";nPaths "1";locus_id "locus.00000335";type "3p_exon"
chr1	sol	exon	174136695	174138205	0.0	+	.	transcript_id "locus.00000335.3";nPaths "1";locus_id "locus.00000335";type "3p_exon"
chr1	sol	exon	174136695	174138260	0.0	+	.	transcript_id "locus.00000335.0";nPaths "1";locus_id "locus.00000335";type "3p_exon"
chr1	sol	exon	174136695	174138260	0.0	+	.	transcript_id "locus.00000335.2";nPaths "1";locus_id "locus.00000335";type "3p_exon"
chr1	sol	exon	174155711	174155895	0.0	+	.	transcript_id "locus.00000336.0";nPaths "3";locus_id "locus.00000336";type "5p_exon"
chr1	sol	exon	174155711	174155895	0.0	+	.	transcript_id "locus.00000336.1";nPaths "3";locus_id "locus.00000336";type "5p_exon"
chr1	sol	exon	174155711	174155895	0.0	+	.	transcript_id "locus.00000336.2";nPaths "3";locus_id "locus.00000336";type "5p_exon"
chr1	sol	exon	174155721	174155895	0.0	+	.	transcript_id "locus.00000336.3";nPaths "3";locus_id "locus.00000336";type "5p_exon"
chr1	sol	exon	174155721	174155895	0.0	+	.	transcript_id "locus.00000336.4";nPaths "3";locus_id "locus.00000336";type "5p_exon"
chr1	sol	exon	174155721	174155895	0.0	+	.	transcript_id "locus.00000336.5";nPaths "3";locus_id "locus.00000336";type "5p_exon"
chr1	sol	exon	174158653	174159743	0.0	+	.	transcript_id "locus.00000336.0";nPaths "1";locus_id "locus.00000336";type "3p_exon"
chr1	sol	exon	174158653	174159743	0.0	+	.	transcript_id "locus.00000336.3";nPaths "1";locus_id "locus.00000336";type "3p_exon"
chr1	sol	exon	174158653	174162063	0.0	+	.	transcript_id "locus.00000336.1";nPaths "1";locus_id "locus.00000336";type "3p_exon"
chr1	sol	exon	174158653	174162063	0.0	+	.	transcript_id "locus.00000336.4";nPaths "1";locus_id "locus.00000336";type "3p_exon"
chr1	sol	exon	174158653	174162195	0.0	+	.	transcript_id "locus.00000336.2";nPaths "1";locus_id "locus.00000336";type "3p_exon"
chr1	sol	exon	174158653	174162195	0.0	+	.	transcript_id "locus.00000336.5";nPaths "1";locus_id "locus.00000336";type "3p_exon"
chr1	sol	exon	174172882	174172961	0.0	+	.	transcript_id "locus.00000337.0";nPaths "2";locus_id "locus.00000337";type "5p_exon"
chr1	sol	exon	174172882	174172961	0.0	+	.	transcript_id "locus.00000337.1";nPaths "2";locus_id "locus.00000337";type "5p_exon"
chr1	sol	exon	174172892	174172961	0.0	+	.	transcript_id "locus.00000337.2";nPaths "2";locus_id "locus.00000337";type "5p_exon"
chr1	sol	exon	174172892	174172961	0.0	+	.	transcript_id "locus.00000337.3";nPaths "2";locus_id "locus.00000337";type "5p_exon"
chr1	sol	exon	174249290	174251026	0.0	-	.	transcript_id "locus.00000776.2";nPaths "1";locus_id "locus.00000776";type "3p_exon"
chr1	sol	exon	174249290	174251026	0.0	-	.	transcript_id "locus.00000776.5";nPaths "1";locus_id "locus.00000776";type "3p_exon"
chr1	sol	exon	174251890	174252040	0.0	-	.	transcript_id "locus.00000776.3";nPaths "3";locus_id "locus.00000776";type "5p_exon"
chr1	sol	exon	174251890	174252040	0.0	-	.	transcript_id "locus.00000776.4";nPaths "3";locus_id "locus.00000776";type "5p_exon"
chr1	sol	exon	174251890	174252040	0.0	-	.	transcript_id "locus.00000776.5";nPaths "3";locus_id "locus.00000776";type "5p_exon"
chr1	sol	exon	174251890	174252049	0.0	-	.	transcript_id "locus.00000776.0";nPaths "3";locus_id "locus.00000776";type "5p_exon"
chr1	sol	exon	174251890	174252049	0.0	-	.	transcript_id "locus.00000776.1";nPaths "3";locus_id "locus.00000776";type "5p_exon"
chr1	sol	exon	174251890	174252049	0.0	-	.	transcript_id "locus.00000776.2";nPaths "3";locus_id "locus.00000776";type "5p_exon"
chr1	sol	exon	174365122	174365633	0.0	+	.	transcript_id "locus.00000338.0";nPaths "3";locus_id "locus.00000338";type "5p_exon"
chr1	sol	exon	174365122	174365633	0.0	+	.	transcript_id "locus.00000338.1";nPaths "3";locus_id "locus.00000338";type "5p_exon"
chr1	sol	exon	174365122	174365633	0.0	+	.	transcript_id "locus.00000338.2";nPaths "3";locus_id "locus.00000338";type "5p_exon"
chr1	sol	exon	174365132	174365633	0.0	+	.	transcript_id "locus.00000338.3";nPaths "3";locus_id "locus.00000338";type "5p_exon"
chr1	sol	exon	174365132	174365633	0.0	+	.	transcript_id "locus.00000338.4";nPaths "3";locus_id "locus.00000338";type "5p_exon"
chr1	sol	exon	174365132	174365633	0.0	+	.	transcript_id "locus.00000338.5";nPaths "3";locus_id "locus.00000338";type "5p_exon"
chr1	sol	exon	174368905	174370315	0.0	+	.	transcript_id "locus.00000338.1";nPaths "1";locus_id "locus.00000338";type "3p_exon"
chr1	sol	exon	174368905	174370315	0.0	+	.	transcript_id "locus.00000338.4";nPaths "1";locus_id "locus.00000338";type "3p_exon"
chr1	sol	exon	174368905	174374435	0.0	+	.	transcript_id "locus.00000338.2";nPaths "1";locus_id "locus.00000338";type "3p_exon"
chr1	sol	exon	174368905	174374435	0.0	+	.	transcript_id "locus.00000338.5";nPaths "1";locus_id "locus.00000338";type "3p_exon"
chr1	sol	exon	174368905	174374478	0.0	+	.	transcript_id "locus.00000338.0";nPaths "1";locus_id "locus.00000338";type "3p_exon"
chr1	sol	exon	174368905	174374478	0.0	+	.	transcript_id "locus.00000338.3";nPaths "1";locus_id "locus.00000338";type "3p_exon"
chr1	sol	exon	174424088	174424250	0.0	+	.	transcript_id "locus.00000339.0";nPaths "3";locus_id "locus.00000339";type "5p_exon"
chr1	sol	exon	174424088	174424250	0.0	+	.	transcript_id "locus.00000339.1";nPaths "3";locus_id "locus.00000339";type "5p_exon"
chr1	sol	exon	174424088	174424250	0.0	+	.	transcript_id "locus.00000339.2";nPaths "3";locus_id "locus.00000339";type "5p_exon"
chr1	sol	exon	174424118	174424250	0.0	+	.	transcript_id "locus.00000339.3";nPaths "3";locus_id "locus.00000339";type "5p_exon"
chr1	sol	exon	174424118	174424250	0.0	+	.	transcript_id "locus.00000339.4";nPaths "3";locus_id "locus.00000339";type "5p_exon"
chr1	sol	exon	174424118	174424250	0.0	+	.	transcript_id "locus.00000339.5";nPaths "3";locus_id "locus.00000339";type "5p_exon"
chr1	sol	exon	174430409	174431779	0.0	+	.	transcript_id "locus.00000339.0";nPaths "1";locus_id "locus.00000339";type "3p_exon"
chr1	sol	exon	174430409	174431779	0.0	+	.	transcript_id "locus.00000339.3";nPaths "1";locus_id "locus.00000339";type "3p_exon"
chr1	sol	exon	174430409	174432979	0.0	+	.	transcript_id "locus.00000339.1";nPaths "1";locus_id "locus.00000339";type "3p_exon"
chr1	sol	exon	174430409	174432979	0.0	+	.	transcript_id "locus.00000339.4";nPaths "1";locus_id "locus.00000339";type "3p_exon"
chr1	sol	exon	174430409	174434777	0.0	+	.	transcript_id "locus.00000339.2";nPaths "1";locus_id "locus.00000339";type "3p_exon"
chr1	sol	exon	174430409	174434777	0.0	+	.	transcript_id "locus.00000339.5";nPaths "1";locus_id "locus.00000339";type "3p_exon"
chr1	sol	exon	174442050	174442269	0.0	+	.	transcript_id "locus.00000340.0";nPaths "8";locus_id "locus.00000340";type "5p_exon"
chr1	sol	exon	174442050	174442269	0.0	+	.	transcript_id "locus.00000340.1";nPaths "8";locus_id "locus.00000340";type "5p_exon"
chr1	sol	exon	174442050	174442269	0.0	+	.	transcript_id "locus.00000340.2";nPaths "8";locus_id "locus.00000340";type "5p_exon"
chr1	sol	exon	174442050	174442269	0.0	+	.	transcript_id "locus.00000340.3";nPaths "8";locus_id "locus.00000340";type "5p_exon"
chr1	sol	exon	174442050	174442269	0.0	+	.	transcript_id "locus.00000340.4";nPaths "8";locus_id "locus.00000340";type "5p_exon"
chr1	sol	exon	174442050	174442269	0.0	+	.	transcript_id "locus.00000340.5";nPaths "8";locus_id "locus.00000340";type "5p_exon"
chr1	sol	exon	174442050	174442269	0.0	+	.	transcript_id "locus.00000340.6";nPaths "8";locus_id "locus.00000340";type "5p_exon"
chr1	sol	exon	174442050	174442269	0.0	+	.	transcript_id "locus.00000340.7";nPaths "8";locus_id "locus.00000340";type "5p_exon"
chr1	sol	exon	174442120	174442269	0.0	+	.	transcript_id "locus.00000340.10";nPaths "8";locus_id "locus.00000340";type "5p_exon"
chr1	sol	exon	174442120	174442269	0.0	+	.	transcript_id "locus.00000340.11";nPaths "8";locus_id "locus.00000340";type "5p_exon"
chr1	sol	exon	174442120	174442269	0.0	+	.	transcript_id "locus.00000340.12";nPaths "8";locus_id "locus.00000340";type "5p_exon"
chr1	sol	exon	174442120	174442269	0.0	+	.	transcript_id "locus.00000340.13";nPaths "8";locus_id "locus.00000340";type "5p_exon"
chr1	sol	exon	174442120	174442269	0.0	+	.	transcript_id "locus.00000340.14";nPaths "8";locus_id "locus.00000340";type "5p_exon"
chr1	sol	exon	174442120	174442269	0.0	+	.	transcript_id "locus.00000340.15";nPaths "8";locus_id "locus.00000340";type "5p_exon"
chr1	sol	exon	174442120	174442269	0.0	+	.	transcript_id "locus.00000340.8";nPaths "8";locus_id "locus.00000340";type "5p_exon"
chr1	sol	exon	174442120	174442269	0.0	+	.	transcript_id "locus.00000340.9";nPaths "8";locus_id "locus.00000340";type "5p_exon"
chr1	sol	exon	174448180	174449790	0.0	+	.	transcript_id "locus.00000340.11";nPaths "1";locus_id "locus.00000340";type "3p_exon"
chr1	sol	exon	174448180	174449790	0.0	+	.	transcript_id "locus.00000340.3";nPaths "1";locus_id "locus.00000340";type "3p_exon"
chr1	sol	exon	174448180	174451070	0.0	+	.	transcript_id "locus.00000340.13";nPaths "1";locus_id "locus.00000340";type "3p_exon"
chr1	sol	exon	174448180	174451070	0.0	+	.	transcript_id "locus.00000340.5";nPaths "1";locus_id "locus.00000340";type "3p_exon"
chr1	sol	exon	174448180	174454254	0.0	+	.	transcript_id "locus.00000340.12";nPaths "1";locus_id "locus.00000340";type "3p_exon"
chr1	sol	exon	174448180	174454254	0.0	+	.	transcript_id "locus.00000340.4";nPaths "1";locus_id "locus.00000340";type "3p_exon"
chr1	sol	exon	174448180	174454794	0.0	+	.	transcript_id "locus.00000340.15";nPaths "1";locus_id "locus.00000340";type "3p_exon"
chr1	sol	exon	174448180	174454794	0.0	+	.	transcript_id "locus.00000340.7";nPaths "1";locus_id "locus.00000340";type "3p_exon"
chr1	sol	exon	174448180	174456134	0.0	+	.	transcript_id "locus.00000340.14";nPaths "1";locus_id "locus.00000340";type "3p_exon"
chr1	sol	exon	174448180	174456134	0.0	+	.	transcript_id "locus.00000340.6";nPaths "1";locus_id "locus.00000340";type "3p_exon"
chr1	sol	exon	174453744	174454254	0.0	+	.	transcript_id "locus.00000340.1";nPaths "1";locus_id "locus.00000340";type "3p_exon"
chr1	sol	exon	174453744	174454254	0.0	+	.	transcript_id "locus.00000340.9";nPaths "1";locus_id "locus.00000340";type "3p_exon"
chr1	sol	exon	174453744	174454794	0.0	+	.	transcript_id "locus.00000340.10";nPaths "1";locus_id "locus.00000340";type "3p_exon"
chr1	sol	exon	174453744	174454794	0.0	+	.	transcript_id "locus.00000340.2";nPaths "1";locus_id "locus.00000340";type "3p_exon"
chr1	sol	exon	174453744	174456134	0.0	+	.	transcript_id "locus.00000340.0";nPaths "1";locus_id "locus.00000340";type "3p_exon"
chr1	sol	exon	174453744	174456134	0.0	+	.	transcript_id "locus.00000340.8";nPaths "1";locus_id "locus.00000340";type "3p_exon"
chr1	sol	exon	92473663	92473793	0.0	-	.	transcript_id "locus.00000768.2";nPaths "2";locus_id "locus.00000768";type "5p_exon"
chr1	sol	exon	92473663	92473793	0.0	-	.	transcript_id "locus.00000768.3";nPaths "2";locus_id "locus.00000768";type "5p_exon"
chr1	sol	exon	92473663	92473870	0.0	-	.	transcript_id "locus.00000768.0";nPaths "2";locus_id "locus.00000768";type "5p_exon"
chr1	sol	exon	92473663	92473870	0.0	-	.	transcript_id "locus.00000768.1";nPaths "2";locus_id "locus.00000768";type "5p_exon"
chr1	sol	exon	92475241	92480629	0.0	-	.	transcript_id "locus.00000769.12";nPaths "1";locus_id "locus.00000769";type "3p_exon"
chr1	sol	exon	92475241	92480629	0.0	-	.	transcript_id "locus.00000769.1";nPaths "1";locus_id "locus.00000769";type "3p_exon"
chr1	sol	exon	92475241	92480629	0.0	-	.	transcript_id "locus.00000769.4";nPaths "1";locus_id "locus.00000769";type "3p_exon"
chr1	sol	exon	92475241	92480629	0.0	-	.	transcript_id "locus.00000769.7";nPaths "1";locus_id "locus.00000769";type "3p_exon"
chr1	sol	exon	92476131	92480629	0.0	-	.	transcript_id "locus.00000769.0";nPaths "1";locus_id "locus.00000769";type "3p_exon"
chr1	sol	exon	92476131	92480629	0.0	-	.	transcript_id "locus.00000769.11";nPaths "1";locus_id "locus.00000769";type "3p_exon"
chr1	sol	exon	92476131	92480629	0.0	-	.	transcript_id "locus.00000769.3";nPaths "1";locus_id "locus.00000769";type "3p_exon"
chr1	sol	exon	92476131	92480629	0.0	-	.	transcript_id "locus.00000769.6";nPaths "1";locus_id "locus.00000769";type "3p_exon"
chr1	sol	exon	92477431	92480629	0.0	-	.	transcript_id "locus.00000769.13";nPaths "1";locus_id "locus.00000769";type "3p_exon"
chr1	sol	exon	92477431	92480629	0.0	-	.	transcript_id "locus.00000769.2";nPaths "1";locus_id "locus.00000769";type "3p_exon"
chr1	sol	exon	92477431	92480629	0.0	-	.	transcript_id "locus.00000769.5";nPaths "1";locus_id "locus.00000769";type "3p_exon"
chr1	sol	exon	92477431	92480629	0.0	-	.	transcript_id "locus.00000769.8";nPaths "1";locus_id "locus.00000769";type "3p_exon"
chr1	sol	exon	92484981	92485111	0.0	-	.	transcript_id "locus.00000769.3";nPaths "3";locus_id "locus.00000769";type "5p_exon"
chr1	sol	exon	92484981	92485111	0.0	-	.	transcript_id "locus.00000769.4";nPaths "3";locus_id "locus.00000769";type "5p_exon"
chr1	sol	exon	92484981	92485111	0.0	-	.	transcript_id "locus.00000769.5";nPaths "3";locus_id "locus.00000769";type "5p_exon"
chr1	sol	exon	92484981	92485283	0.0	-	.	transcript_id "locus.00000769.0";nPaths "3";locus_id "locus.00000769";type "5p_exon"
chr1	sol	exon	92484981	92485283	0.0	-	.	transcript_id "locus.00000769.1";nPaths "3";locus_id "locus.00000769";type "5p_exon"
chr1	sol	exon	92484981	92485283	0.0	-	.	transcript_id "locus.00000769.2";nPaths "3";locus_id "locus.00000769";type "5p_exon"
chr1	sol	exon	92486671	92488693	0.0	-	.	transcript_id "locus.00000769.14";nPaths "1";locus_id "locus.00000769";type "3p_exon"
chr1	sol	exon	92486671	92488693	0.0	-	.	transcript_id "locus.00000769.9";nPaths "1";locus_id "locus.00000769";type "3p_exon"
chr1	sol	exon	92487341	92488693	0.0	-	.	transcript_id "locus.00000769.10";nPaths "1";locus_id "locus.00000769";type "3p_exon"
chr1	sol	exon	92487341	92488693	0.0	-	.	transcript_id "locus.00000769.15";nPaths "1";locus_id "locus.00000769";type "3p_exon"
chr1	sol	exon	92489861	92491763	0.0	-	.	transcript_id "locus.00000769.10";nPaths "2";locus_id "locus.00000769";type "internal_exon"
chr1	sol	exon	92489861	92491763	0.0	-	.	transcript_id "locus.00000769.14";nPaths "2";locus_id "locus.00000769";type "internal_exon"
chr1	sol	exon	92489861	92491763	0.0	-	.	transcript_id "locus.00000769.15";nPaths "2";locus_id "locus.00000769";type "internal_exon"
chr1	sol	exon	92489861	92491763	0.0	-	.	transcript_id "locus.00000769.9";nPaths "2";locus_id "locus.00000769";type "internal_exon"
chr1	sol	exon	92495950	92496080	0.0	-	.	transcript_id "locus.00000769.11";nPaths "5";locus_id "locus.00000769";type "5p_exon"
chr1	sol	exon	92495950	92496080	0.0	-	.	transcript_id "locus.00000769.12";nPaths "5";locus_id "locus.00000769";type "5p_exon"
chr1	sol	exon	92495950	92496080	0.0	-	.	transcript_id "locus.00000769.13";nPaths "5";locus_id "locus.00000769";type "5p_exon"
chr1	sol	exon	92495950	92496080	0.0	-	.	transcript_id "locus.00000769.14";nPaths "5";locus_id "locus.00000769";type "5p_exon"
chr1	sol	exon	92495950	92496080	0.0	-	.	transcript_id "locus.00000769.15";nPaths "5";locus_id "locus.00000769";type "5p_exon"
chr1	sol	exon	92495950	92496498	0.0	-	.	transcript_id "locus.00000769.10";nPaths "5";locus_id "locus.00000769";type "5p_exon"
chr1	sol	exon	92495950	92496498	0.0	-	.	transcript_id "locus.00000769.6";nPaths "5";locus_id "locus.00000769";type "5p_exon"
chr1	sol	exon	92495950	92496498	0.0	-	.	transcript_id "locus.00000769.7";nPaths "5";locus_id "locus.00000769";type "5p_exon"
chr1	sol	exon	92495950	92496498	0.0	-	.	transcript_id "locus.00000769.8";nPaths "5";locus_id "locus.00000769";type "5p_exon"
chr1	sol	exon	92495950	92496498	0.0	-	.	transcript_id "locus.00000769.9";nPaths "5";locus_id "locus.00000769";type "5p_exon"
chr1	sol	exon	92506377	92512102	0.0	-	.	transcript_id "locus.00000770.1";nPaths "1";locus_id "locus.00000770";type "3p_exon"
chr1	sol	exon	92506377	92512102	0.0	-	.	transcript_id "locus.00000770.4";nPaths "1";locus_id "locus.00000770";type "3p_exon"
chr1	sol	exon	92506387	92512102	0.0	-	.	transcript_id "locus.00000770.0";nPaths "1";locus_id "locus.00000770";type "3p_exon"
chr1	sol	exon	92506387	92512102	0.0	-	.	transcript_id "locus.00000770.3";nPaths "1";locus_id "locus.00000770";type "3p_exon"
chr1	sol	exon	92510987	92512102	0.0	-	.	transcript_id "locus.00000770.2";nPaths "1";locus_id "locus.00000770";type "3p_exon"
chr1	sol	exon	92510987	92512102	0.0	-	.	transcript_id "locus.00000770.5";nPaths "1";locus_id "locus.00000770";type "3p_exon"
chr1	sol	exon	92518316	92518426	0.0	-	.	transcript_id "locus.00000770.3";nPaths "3";locus_id "locus.00000770";type "5p_exon"
chr1	sol	exon	92518316	92518426	0.0	-	.	transcript_id "locus.00000770.4";nPaths "3";locus_id "locus.00000770";type "5p_exon"
chr1	sol	exon	92518316	92518426	0.0	-	.	transcript_id "locus.00000770.5";nPaths "3";locus_id "locus.00000770";type "5p_exon"
chr1	sol	exon	92518316	92518674	0.0	-	.	transcript_id "locus.00000770.0";nPaths "3";locus_id "locus.00000770";type "5p_exon"
chr1	sol	exon	92518316	92518674	0.0	-	.	transcript_id "locus.00000770.1";nPaths "3";locus_id "locus.00000770";type "5p_exon"
chr1	sol	exon	92518316	92518674	0.0	-	.	transcript_id "locus.00000770.2";nPaths "3";locus_id "locus.00000770";type "5p_exon"
chr1	sol	exon	92585826	92586167	0.0	+	.	transcript_id "locus.00000324.0";nPaths "3";locus_id "locus.00000324";type "5p_exon"
chr1	sol	exon	92585826	92586167	0.0	+	.	transcript_id "locus.00000324.1";nPaths "3";locus_id "locus.00000324";type "5p_exon"
chr1	sol	exon	92585826	92586167	0.0	+	.	transcript_id "locus.00000324.2";nPaths "3";locus_id "locus.00000324";type "5p_exon"
chr1	sol	exon	92585836	92586167	0.0	+	.	transcript_id "locus.00000324.3";nPaths "3";locus_id "locus.00000324";type "5p_exon"
chr1	sol	exon	92585836	92586167	0.0	+	.	transcript_id "locus.00000324.4";nPaths "3";locus_id "locus.00000324";type "5p_exon"
chr1	sol	exon	92585836	92586167	0.0	+	.	transcript_id "locus.00000324.5";nPaths "3";locus_id "locus.00000324";type "5p_exon"
chr1	sol	exon	92588102	92589812	0.0	+	.	transcript_id "locus.00000324.2";nPaths "1";locus_id "locus.00000324";type "3p_exon"
chr1	sol	exon	92588102	92589812	0.0	+	.	transcript_id "locus.00000324.5";nPaths "1";locus_id "locus.00000324";type "3p_exon"
chr1	sol	exon	92588102	92591252	0.0	+	.	transcript_id "locus.00000324.1";nPaths "1";locus_id "locus.00000324";type "3p_exon"
chr1	sol	exon	92588102	92591252	0.0	+	.	transcript_id "locus.00000324.4";nPaths "1";locus_id "locus.00000324";type "3p_exon"
chr1	sol	exon	92588102	92592113	0.0	+	.	transcript_id "locus.00000324.0";nPaths "1";locus_id "locus.00000324";type "3p_exon"
chr1	sol	exon	92588102	92592113	0.0	+	.	transcript_id "locus.00000324.3";nPaths "1";locus_id "locus.00000324";type "3p_exon"
chr1	sol	exon	92594410	92594854	0.0	+	.	transcript_id "locus.00000325.0";nPaths "6";locus_id "locus.00000325";type "5p_exon"
chr1	sol	exon	92594410	92594854	0.0	+	.	transcript_id "locus.00000325.1";nPaths "6";locus_id "locus.00000325";type "5p_exon"
chr1	sol	exon	92594410	92594854	0.0	+	.	transcript_id "locus.00000325.2";nPaths "6";locus_id "locus.00000325";type "5p_exon"
chr1	sol	exon	92594410	92594854	0.0	+	.	transcript_id "locus.00000325.3";nPaths "6";locus_id "locus.00000325";type "5p_exon"
chr1	sol	exon	92594410	92594854	0.0	+	.	transcript_id "locus.00000325.4";nPaths "6";locus_id "locus.00000325";type "5p_exon"
chr1	sol	exon	92594410	92594854	0.0	+	.	transcript_id "locus.00000325.5";nPaths "6";locus_id "locus.00000325";type "5p_exon"
chr1	sol	exon	92594420	92594854	0.0	+	.	transcript_id "locus.00000325.10";nPaths "6";locus_id "locus.00000325";type "5p_exon"
chr1	sol	exon	92594420	92594854	0.0	+	.	transcript_id "locus.00000325.11";nPaths "6";locus_id "locus.00000325";type "5p_exon"
chr1	sol	exon	92594420	92594854	0.0	+	.	transcript_id "locus.00000325.6";nPaths "6";locus_id "locus.00000325";type "5p_exon"
chr1	sol	exon	92594420	92594854	0.0	+	.	transcript_id "locus.00000325.7";nPaths "6";locus_id "locus.00000325";type "5p_exon"
chr1	sol	exon	92594420	92594854	0.0	+	.	transcript_id "locus.00000325.8";nPaths "6";locus_id "locus.00000325";type "5p_exon"
chr1	sol	exon	92594420	92594854	0.0	+	.	transcript_id "locus.00000325.9";nPaths "6";locus_id "locus.00000325";type "5p_exon"
chr1	sol	exon	92596297	92597647	0.0	+	.	transcript_id "locus.00000325.2";nPaths "1";locus_id "locus.00000325";type "3p_exon"
chr1	sol	exon	92596297	92597647	0.0	+	.	transcript_id "locus.00000325.8";nPaths "1";locus_id "locus.00000325";type "3p_exon"
chr1	sol	exon	92596297	92599747	0.0	+	.	transcript_id "locus.00000325.1";nPaths "1";locus_id "locus.00000325";type "3p_exon"
chr1	sol	exon	92596297	92599747	0.0	+	.	transcript_id "locus.00000325.7";nPaths "1";locus_id "locus.00000325";type "3p_exon"
chr1	sol	exon	92596297	92600095	0.0	+	.	transcript_id "locus.00000325.0";nPaths "1";locus_id "locus.00000325";type "3p_exon"
chr1	sol	exon	92596297	92600095	0.0	+	.	transcript_id "locus.00000325.6";nPaths "1";locus_id "locus.00000325";type "3p_exon"
chr1	sol	exon	92596377	92597647	0.0	+	.	transcript_id "locus.00000325.3";nPaths "1";locus_id "locus.00000325";type "3p_exon"
chr1	sol	exon	92596377	92597647	0.0	+	.	transcript_id "locus.00000325.9";nPaths "1";locus_id "locus.00000325";type "3p_exon"
chr1	sol	exon	92596377	92599747	0.0	+	.	transcript_id "locus.00000325.11";nPaths "1";locus_id "locus.00000325";type "3p_exon"
chr1	sol	exon	92596377	92599747	0.0	+	.	transcript_id "locus.00000325.5";nPaths "1";locus_id "locus.00000325";type "3p_exon"
chr1	sol	exon	92596377	92600095	0.0	+	.	transcript_id "locus.00000325.10";nPaths "1";locus_id "locus.00000325";type "3p_exon"
chr1	sol	exon	92596377	92600095	0.0	+	.	transcript_id "locus.00000325.4";nPaths "1";locus_id "locus.00000325";type "3p_exon"
chr1	sol	exon	92605782	92606576	0.0	+	.	transcript_id "locus.00000326.0";nPaths "3";locus_id "locus.00000326";type "5p_exon"
chr1	sol	exon	92605782	92606576	0.0	+	.	transcript_id "locus.00000326.1";nPaths "3";locus_id "locus.00000326";type "5p_exon"
chr1	sol	exon	92605782	92606576	0.0	+	.	transcript_id "locus.00000326.2";nPaths "3";locus_id "locus.00000326";type "5p_exon"
chr1	sol	exon	92605792	92606576	0.0	+	.	transcript_id "locus.00000326.3";nPaths "3";locus_id "locus.00000326";type "5p_exon"
chr1	sol	exon	92605792	92606576	0.0	+	.	transcript_id "locus.00000326.4";nPaths "3";locus_id "locus.00000326";type "5p_exon"
chr1	sol	exon	92605792	92606576	0.0	+	.	transcript_id "locus.00000326.5";nPaths "3";locus_id "locus.00000326";type "5p_exon"
chr1	sol	exon	92607675	92611425	0.0	+	.	transcript_id "locus.00000326.1";nPaths "1";locus_id "locus.00000326";type "3p_exon"
chr1	sol	exon	92607675	92611425	0.0	+	.	transcript_id "locus.00000326.4";nPaths "1";locus_id "locus.00000326";type "3p_exon"
chr1	sol	exon	92607675	92614385	0.0	+	.	transcript_id "locus.00000326.0";nPaths "1";locus_id "locus.00000326";type "3p_exon"
chr1	sol	exon	92607675	92614385	0.0	+	.	transcript_id "locus.00000326.3";nPaths "1";locus_id "locus.00000326";type "3p_exon"
chr1	sol	exon	92607675	92614496	0.0	+	.	transcript_id "locus.00000326.2";nPaths "1";locus_id "locus.00000326";type "3p_exon"
chr1	sol	exon	92607675	92614496	0.0	+	.	transcript_id "locus.00000326.5";nPaths "1";locus_id "locus.00000326";type "3p_exon"
chr1	sol	exon	92617788	92618278	0.0	+	.	transcript_id "locus.00000327.0";nPaths "3";locus_id "locus.00000327";type "5p_exon"
chr1	sol	exon	92617788	92618278	0.0	+	.	transcript_id "locus.00000327.1";nPaths "3";locus_id "locus.00000327";type "5p_exon"
chr1	sol	exon	92617788	92618278	0.0	+	.	transcript_id "locus.00000327.2";nPaths "3";locus_id "locus.00000327";type "5p_exon"
chr1	sol	exon	92617958	92618278	0.0	+	.	transcript_id "locus.00000327.3";nPaths "3";locus_id "locus.00000327";type "5p_exon"
chr1	sol	exon	92617958	92618278	0.0	+	.	transcript_id "locus.00000327.4";nPaths "3";locus_id "locus.00000327";type "5p_exon"
chr1	sol	exon	92617958	92618278	0.0	+	.	transcript_id "locus.00000327.5";nPaths "3";locus_id "locus.00000327";type "5p_exon"
chr1	sol	exon	92619746	92621796	0.0	+	.	transcript_id "locus.00000327.1";nPaths "1";locus_id "locus.00000327";type "3p_exon"
chr1	sol	exon	92619746	92621796	0.0	+	.	transcript_id "locus.00000327.4";nPaths "1";locus_id "locus.00000327";type "3p_exon"
chr1	sol	exon	92619746	92623316	0.0	+	.	transcript_id "locus.00000327.2";nPaths "1";locus_id "locus.00000327";type "3p_exon"
chr1	sol	exon	92619746	92623316	0.0	+	.	transcript_id "locus.00000327.5";nPaths "1";locus_id "locus.00000327";type "3p_exon"
chr1	sol	exon	92619746	92623422	0.0	+	.	transcript_id "locus.00000327.0";nPaths "1";locus_id "locus.00000327";type "3p_exon"
chr1	sol	exon	92619746	92623422	0.0	+	.	transcript_id "locus.00000327.3";nPaths "1";locus_id "locus.00000327";type "3p_exon"
chr1	sol	exon	92639687	92639751	0.0	-	.	transcript_id "locus.00000771.0";nPaths "2";locus_id "locus.00000771";type "5p_exon"
chr1	sol	exon	92639687	92639751	0.0	-	.	transcript_id "locus.00000771.1";nPaths "2";locus_id "locus.00000771";type "5p_exon"
chr1	sol	exon	92641880	92641944	0.0	-	.	transcript_id "locus.00000771.2";nPaths "2";locus_id "locus.00000771";type "5p_exon"
chr1	sol	exon	92641880	92641944	0.0	-	.	transcript_id "locus.00000771.3";nPaths "2";locus_id "locus.00000771";type "5p_exon"
chr10	sol	exon	129032813	129035673	0.0	-	.	transcript_id "locus.00000469.0";nPaths "1";locus_id "locus.00000469";type "3p_exon"
chr10	sol	exon	129032813	129035673	0.0	-	.	transcript_id "locus.00000469.2";nPaths "1";locus_id "locus.00000469";type "3p_exon"
chr10	sol	exon	129033543	129035673	0.0	-	.	transcript_id "locus.00000469.1";nPaths "1";locus_id "locus.00000469";type "3p_exon"
chr10	sol	exon	129033543	129035673	0.0	-	.	transcript_id "locus.00000469.3";nPaths "1";locus_id "locus.00000469";type "3p_exon"
chr10	sol	exon	129039352	129039882	0.0	-	.	transcript_id "locus.00000469.2";nPaths "2";locus_id "locus.00000469";type "5p_exon"
chr10	sol	exon	129039352	129039882	0.0	-	.	transcript_id "locus.00000469.3";nPaths "2";locus_id "locus.00000469";type "5p_exon"
chr10	sol	exon	129039352	129039927	0.0	-	.	transcript_id "locus.00000469.0";nPaths "2";locus_id "locus.00000469";type "5p_exon"
chr10	sol	exon	129039352	129039927	0.0	-	.	transcript_id "locus.00000469.1";nPaths "2";locus_id "locus.00000469";type "5p_exon"
chr10	sol	exon	129061901	129063973	0.0	-	.	transcript_id "locus.00000470.0";nPaths "1";locus_id "locus.00000470";type "3p_exon"
chr10	sol	exon	129061901	129063973	0.0	-	.	transcript_id "locus.00000470.10";nPaths "1";locus_id "locus.00000470";type "3p_exon"
chr10	sol	exon	129061901	129063973	0.0	-	.	transcript_id "locus.00000470.5";nPaths "1";locus_id "locus.00000470";type "3p_exon"
chr10	sol	exon	129061911	129063973	0.0	-	.	transcript_id "locus.00000470.12";nPaths "1";locus_id "locus.00000470";type "3p_exon"
chr10	sol	exon	129061911	129063973	0.0	-	.	transcript_id "locus.00000470.2";nPaths "1";locus_id "locus.00000470";type "3p_exon"
chr10	sol	exon	129061911	129063973	0.0	-	.	transcript_id "locus.00000470.7";nPaths "1";locus_id "locus.00000470";type "3p_exon"
chr10	sol	exon	129063231	129063973	0.0	-	.	transcript_id "locus.00000470.11";nPaths "1";locus_id "locus.00000470";type "3p_exon"
chr10	sol	exon	129063231	129063973	0.0	-	.	transcript_id "locus.00000470.1";nPaths "1";locus_id "locus.00000470";type "3p_exon"
chr10	sol	exon	129063231	129063973	0.0	-	.	transcript_id "locus.00000470.6";nPaths "1";locus_id "locus.00000470";type "3p_exon"
chr10	sol	exon	129064644	129064843	0.0	-	.	transcript_id "locus.00000470.0";nPaths "3";locus_id "locus.00000470";type "internal_exon"
chr10	sol	exon	129064644	129064843	0.0	-	.	transcript_id "locus.00000470.10";nPaths "3";locus_id "locus.00000470";type "internal_exon"
chr10	sol	exon	129064644	129064843	0.0	-	.	transcript_id "locus.00000470.11";nPaths "3";locus_id "locus.00000470";type "internal_exon"
chr10	sol	exon	129064644	129064843	0.0	-	.	transcript_id "locus.00000470.12";nPaths "3";locus_id "locus.00000470";type "internal_exon"
chr10	sol	exon	129064644	129064843	0.0	-	.	transcript_id "locus.00000470.1";nPaths "3";locus_id "locus.00000470";type "internal_exon"
chr10	sol	exon	129064644	129064843	0.0	-	.	transcript_id "locus.00000470.2";nPaths "3";locus_id "locus.00000470";type "internal_exon"
chr10	sol	exon	129064644	129064843	0.0	-	.	transcript_id "locus.00000470.5";nPaths "3";locus_id "locus.00000470";type "internal_exon"
chr10	sol	exon	129064644	129064843	0.0	-	.	transcript_id "locus.00000470.6";nPaths "3";locus_id "locus.00000470";type "internal_exon"
chr10	sol	exon	129064644	129064843	0.0	-	.	transcript_id "locus.00000470.7";nPaths "3";locus_id "locus.00000470";type "internal_exon"
chr10	sol	exon	129066892	129067379	0.0	-	.	transcript_id "locus.00000470.3";nPaths "1";locus_id "locus.00000470";type "3p_exon"
chr10	sol	exon	129066892	129067379	0.0	-	.	transcript_id "locus.00000470.8";nPaths "1";locus_id "locus.00000470";type "3p_exon"
chr10	sol	exon	129067202	129067379	0.0	-	.	transcript_id "locus.00000470.4";nPaths "1";locus_id "locus.00000470";type "3p_exon"
chr10	sol	exon	129067202	129067379	0.0	-	.	transcript_id "locus.00000470.9";nPaths "1";locus_id "locus.00000470";type "3p_exon"
chr10	sol	exon	129068390	129068920	0.0	-	.	transcript_id "locus.00000470.5";nPaths "5";locus_id "locus.00000470";type "5p_exon"
chr10	sol	exon	129068390	129068920	0.0	-	.	transcript_id "locus.00000470.6";nPaths "5";locus_id "locus.00000470";type "5p_exon"
chr10	sol	exon	129068390	129068920	0.0	-	.	transcript_id "locus.00000470.7";nPaths "5";locus_id "locus.00000470";type "5p_exon"
chr10	sol	exon	129068390	129068920	0.0	-	.	transcript_id "locus.00000470.8";nPaths "5";locus_id "locus.00000470";type "5p_exon"
chr10	sol	exon	129068390	129068920	0.0	-	.	transcript_id "locus.00000470.9";nPaths "5";locus_id "locus.00000470";type "5p_exon"
chr10	sol	exon	129068390	129068983	0.0	-	.	transcript_id "locus.00000470.0";nPaths "5";locus_id "locus.00000470";type "5p_exon"
chr10	sol	exon	129068390	129068983	0.0	-	.	transcript_id "locus.00000470.1";nPaths "5";locus_id "locus.00000470";type "5p_exon"
chr10	sol	exon	129068390	129068983	0.0	-	.	transcript_id "locus.00000470.2";nPaths "5";locus_id "locus.00000470";type "5p_exon"
chr10	sol	exon	129068390	129068983	0.0	-	.	transcript_id "locus.00000470.3";nPaths "5";locus_id "locus.00000470";type "5p_exon"
chr10	sol	exon	129068390	129068983	0.0	-	.	transcript_id "locus.00000470.4";nPaths "5";locus_id "locus.00000470";type "5p_exon"
chr10	sol	exon	129075197	129080051	0.0	-	.	transcript_id "locus.00000470.14";nPaths "1";locus_id "locus.00000470";type "3p_exon"
chr10	sol	exon	129075207	129080051	0.0	-	.	transcript_id "locus.00000470.15";nPaths "1";locus_id "locus.00000470";type "3p_exon"
chr10	sol	exon	129078967	129080051	0.0	-	.	transcript_id "locus.00000470.13";nPaths "1";locus_id "locus.00000470";type "3p_exon"
chr10	sol	exon	129082469	129082930	0.0	-	.	transcript_id "locus.00000470.10";nPaths "6";locus_id "locus.00000470";type "5p_exon"
chr10	sol	exon	129082469	129082930	0.0	-	.	transcript_id "locus.00000470.11";nPaths "6";locus_id "locus.00000470";type "5p_exon"
chr10	sol	exon	129082469	129082930	0.0	-	.	transcript_id "locus.00000470.12";nPaths "6";locus_id "locus.00000470";type "5p_exon"
chr10	sol	exon	129082469	129082930	0.0	-	.	transcript_id "locus.00000470.13";nPaths "6";locus_id "locus.00000470";type "5p_exon"
chr10	sol	exon	129082469	129082930	0.0	-	.	transcript_id "locus.00000470.14";nPaths "6";locus_id "locus.00000470";type "5p_exon"
chr10	sol	exon	129082469	129082930	0.0	-	.	transcript_id "locus.00000470.15";nPaths "6";locus_id "locus.00000470";type "5p_exon"
chr10	sol	exon	129090262	129093739	0.0	-	.	transcript_id "locus.00000471.1";nPaths "1";locus_id "locus.00000471";type "3p_exon"
chr10	sol	exon	129090262	129093739	0.0	-	.	transcript_id "locus.00000471.4";nPaths "1";locus_id "locus.00000471";type "3p_exon"
chr10	sol	exon	129090272	129093739	0.0	-	.	transcript_id "locus.00000471.0";nPaths "1";locus_id "locus.00000471";type "3p_exon"
chr10	sol	exon	129090272	129093739	0.0	-	.	transcript_id "locus.00000471.3";nPaths "1";locus_id "locus.00000471";type "3p_exon"
chr10	sol	exon	129091072	129093739	0.0	-	.	transcript_id "locus.00000471.2";nPaths "1";locus_id "locus.00000471";type "3p_exon"
chr10	sol	exon	129091072	129093739	0.0	-	.	transcript_id "locus.00000471.5";nPaths "1";locus_id "locus.00000471";type "3p_exon"
chr10	sol	exon	129095484	129096296	0.0	-	.	transcript_id "locus.00000471.0";nPaths "3";locus_id "locus.00000471";type "internal_exon"
chr10	sol	exon	129095484	129096296	0.0	-	.	transcript_id "locus.00000471.1";nPaths "3";locus_id "locus.00000471";type "internal_exon"
chr10	sol	exon	129095484	129096296	0.0	-	.	transcript_id "locus.00000471.2";nPaths "3";locus_id "locus.00000471";type "internal_exon"
chr10	sol	exon	129095484	129096296	0.0	-	.	transcript_id "locus.00000471.3";nPaths "3";locus_id "locus.00000471";type "internal_exon"
chr10	sol	exon	129095484	129096296	0.0	-	.	transcript_id "locus.00000471.4";nPaths "3";locus_id "locus.00000471";type "internal_exon"
chr10	sol	exon	129095484	129096296	0.0	-	.	transcript_id "locus.00000471.5";nPaths "3";locus_id "locus.00000471";type "internal_exon"
chr10	sol	exon	129099111	129099341	0.0	-	.	transcript_id "locus.00000471.3";nPaths "3";locus_id "locus.00000471";type "5p_exon"
chr10	sol	exon	129099111	129099341	0.0	-	.	transcript_id "locus.00000471.4";nPaths "3";locus_id "locus.00000471";type "5p_exon"
chr10	sol	exon	129099111	129099341	0.0	-	.	transcript_id "locus.00000471.5";nPaths "3";locus_id "locus.00000471";type "5p_exon"
chr10	sol	exon	129099111	129099375	0.0	-	.	transcript_id "locus.00000471.0";nPaths "3";locus_id "locus.00000471";type "5p_exon"
chr10	sol	exon	129099111	129099375	0.0	-	.	transcript_id "locus.00000471.1";nPaths "3";locus_id "locus.00000471";type "5p_exon"
chr10	sol	exon	129099111	129099375	0.0	-	.	transcript_id "locus.00000471.2";nPaths "3";locus_id "locus.00000471";type "5p_exon"
chr10	sol	exon	129108969	129112639	0.0	-	.	transcript_id "locus.00000472.1";nPaths "1";locus_id "locus.00000472";type "3p_exon"
chr10	sol	exon	129108969	129112639	0.0	-	.	transcript_id "locus.00000472.4";nPaths "1";locus_id "locus.00000472";type "3p_exon"
chr10	sol	exon	129108979	129112639	0.0	-	.	transcript_id "locus.00000472.0";nPaths "1";locus_id "locus.00000472";type "3p_exon"
chr10	sol	exon	129108979	129112639	0.0	-	.	transcript_id "locus.00000472.3";nPaths "1";locus_id "locus.00000472";type "3p_exon"
chr10	sol	exon	129110879	129112639	0.0	-	.	transcript_id "locus.00000472.2";nPaths "1";locus_id "locus.00000472";type "3p_exon"
chr10	sol	exon	129110879	129112639	0.0	-	.	transcript_id "locus.00000472.5";nPaths "1";locus_id "locus.00000472";type "3p_exon"
chr10	sol	exon	129115302	129115500	0.0	-	.	transcript_id "locus.00000472.0";nPaths "3";locus_id "locus.00000472";type "internal_exon"
chr10	sol	exon	129115302	129115500	0.0	-	.	transcript_id "locus.00000472.1";nPaths "3";locus_id "locus.00000472";type "internal_exon"
chr10	sol	exon	129115302	129115500	0.0	-	.	transcript_id "locus.00000472.2";nPaths "3";locus_id "locus.00000472";type "internal_exon"
chr10	sol	exon	129115302	129115500	0.0	-	.	transcript_id "locus.00000472.3";nPaths "3";locus_id "locus.00000472";type "internal_exon"
chr10	sol	exon	129115302	129115500	0.0	-	.	transcript_id "locus.00000472.4";nPaths "3";locus_id "locus.00000472";type "internal_exon"
chr10	sol	exon	129115302	129115500	0.0	-	.	transcript_id "locus.00000472.5";nPaths "3";locus_id "locus.00000472";type "internal_exon"
chr10	sol	exon	129117424	129117794	0.0	-	.	transcript_id "locus.00000472.3";nPaths "3";locus_id "locus.00000472";type "5p_exon"
chr10	sol	exon	129117424	129117794	0.0	-	.	transcript_id "locus.00000472.4";nPaths "3";locus_id "locus.00000472";type "5p_exon"
chr10	sol	exon	129117424	129117794	0.0	-	.	transcript_id "locus.00000472.5";nPaths "3";locus_id "locus.00000472";type "5p_exon"
chr10	sol	exon	129117424	129118006	0.0	-	.	transcript_id "locus.00000472.0";nPaths "3";locus_id "locus.00000472";type "5p_exon"
chr10	sol	exon	129117424	129118006	0.0	-	.	transcript_id "locus.00000472.1";nPaths "3";locus_id "locus.00000472";type "5p_exon"
chr10	sol	exon	129117424	129118006	0.0	-	.	transcript_id "locus.00000472.2";nPaths "3";locus_id "locus.00000472";type "5p_exon"
chr10	sol	exon	129132687	129133793	0.0	-	.	transcript_id "locus.00000473.1";nPaths "1";locus_id "locus.00000473";type "3p_exon"
chr10	sol	exon	129132757	129133793	0.0	-	.	transcript_id "locus.00000473.0";nPaths "1";locus_id "locus.00000473";type "3p_exon"
chr10	sol	exon	129138088	129138219	0.0	-	.	transcript_id "locus.00000473.0";nPaths "2";locus_id "locus.00000473";type "internal_exon"
chr10	sol	exon	129138088	129138219	0.0	-	.	transcript_id "locus.00000473.1";nPaths "2";locus_id "locus.00000473";type "internal_exon"
chr10	sol	exon	129138651	129138978	0.0	-	.	transcript_id "locus.00000473.0";nPaths "2";locus_id "locus.00000473";type "5p_exon"
chr10	sol	exon	129138651	129138978	0.0	-	.	transcript_id "locus.00000473.1";nPaths "2";locus_id "locus.00000473";type "5p_exon"
chr10	sol	exon	129172661	129175044	0.0	-	.	transcript_id "locus.00000474.0";nPaths "1";locus_id "locus.00000474";type "3p_exon"
chr10	sol	exon	129172661	129175044	0.0	-	.	transcript_id "locus.00000474.2";nPaths "1";locus_id "locus.00000474";type "3p_exon"
chr10	sol	exon	129172661	129175044	0.0	-	.	transcript_id "locus.00000474.4";nPaths "1";locus_id "locus.00000474";type "3p_exon"
chr10	sol	exon	129172661	129175044	0.0	-	.	transcript_id "locus.00000474.6";nPaths "1";locus_id "locus.00000474";type "3p_exon"
chr10	sol	exon	129173071	129175044	0.0	-	.	transcript_id "locus.00000474.1";nPaths "1";locus_id "locus.00000474";type "3p_exon"
chr10	sol	exon	129173071	129175044	0.0	-	.	transcript_id "locus.00000474.3";nPaths "1";locus_id "locus.00000474";type "3p_exon"
chr10	sol	exon	129173071	129175044	0.0	-	.	transcript_id "locus.00000474.5";nPaths "1";locus_id "locus.00000474";type "3p_exon"
chr10	sol	exon	129173071	129175044	0.0	-	.	transcript_id "locus.00000474.7";nPaths "1";locus_id "locus.00000474";type "3p_exon"
chr10	sol	exon	129176323	129176421	0.0	-	.	transcript_id "locus.00000474.0";nPaths "2";locus_id "locus.00000474";type "internal_exon"
chr10	sol	exon	129176323	129176421	0.0	-	.	transcript_id "locus.00000474.1";nPaths "2";locus_id "locus.00000474";type "internal_exon"
chr10	sol	exon	129176323	129176421	0.0	-	.	transcript_id "locus.00000474.2";nPaths "2";locus_id "locus.00000474";type "internal_exon"
chr10	sol	exon	129176323	129176421	0.0	-	.	transcript_id "locus.00000474.3";nPaths "2";locus_id "locus.00000474";type "internal_exon"
chr10	sol	exon	129176323	129176421	0.0	-	.	transcript_id "locus.00000474.4";nPaths "2";locus_id "locus.00000474";type "internal_exon"
chr10	sol	exon	129176323	129176421	0.0	-	.	transcript_id "locus.00000474.5";nPaths "2";locus_id "locus.00000474";type "internal_exon"
chr10	sol	exon	129176323	129176421	0.0	-	.	transcript_id "locus.00000474.6";nPaths "2";locus_id "locus.00000474";type "internal_exon"
chr10	sol	exon	129176323	129176421	0.0	-	.	transcript_id "locus.00000474.7";nPaths "2";locus_id "locus.00000474";type "internal_exon"
chr10	sol	exon	129177538	129177928	0.0	-	.	transcript_id "locus.00000474.2";nPaths "2";locus_id "locus.00000474";type "5p_exon"
chr10	sol	exon	129177538	129177928	0.0	-	.	transcript_id "locus.00000474.3";nPaths "2";locus_id "locus.00000474";type "5p_exon"
chr10	sol	exon	129177538	129177930	0.0	-	.	transcript_id "locus.00000474.0";nPaths "2";locus_id "locus.00000474";type "5p_exon"
chr10	sol	exon	129177538	129177930	0.0	-	.	transcript_id "locus.00000474.1";nPaths "2";locus_id "locus.00000474";type "5p_exon"
chr10	sol	exon	129197057	129197347	0.0	-	.	transcript_id "locus.00000474.6";nPaths "2";locus_id "locus.00000474";type "5p_exon"
chr10	sol	exon	129197057	129197347	0.0	-	.	transcript_id "locus.00000474.7";nPaths "2";locus_id "locus.00000474";type "5p_exon"
chr10	sol	exon	129197057	129197449	0.0	-	.	transcript_id "locus.00000474.4";nPaths "2";locus_id "locus.00000474";type "5p_exon"
chr10	sol	exon	129197057	129197449	0.0	-	.	transcript_id "locus.00000474.5";nPaths "2";locus_id "locus.00000474";type "5p_exon"
chr10	sol	exon	129236223	129236358	0.0	+	.	transcript_id "locus.00000006.0";nPaths "2";locus_id "locus.00000006";type "5p_exon"
chr10	sol	exon	129236223	129236358	0.0	+	.	transcript_id "locus.00000006.1";nPaths "2";locus_id "locus.00000006";type "5p_exon"
chr10	sol	exon	129236233	129236358	0.0	+	.	transcript_id "locus.00000006.2";nPaths "2";locus_id "locus.00000006";type "5p_exon"
chr10	sol	exon	129236233	129236358	0.0	+	.	transcript_id "locus.00000006.3";nPaths "2";locus_id "locus.00000006";type "5p_exon"
chr10	sol	exon	129238130	129239160	0.0	+	.	transcript_id "locus.00000006.1";nPaths "1";locus_id "locus.00000006";type "3p_exon"
chr10	sol	exon	129238130	129239160	0.0	+	.	transcript_id "locus.00000006.3";nPaths "1";locus_id "locus.00000006";type "3p_exon"
chr10	sol	exon	129238130	129239403	0.0	+	.	transcript_id "locus.00000006.0";nPaths "1";locus_id "locus.00000006";type "3p_exon"
chr10	sol	exon	129238130	129239403	0.0	+	.	transcript_id "locus.00000006.2";nPaths "1";locus_id "locus.00000006";type "3p_exon"
chr10	sol	exon	129248418	129248598	0.0	+	.	transcript_id "locus.00000007.0";nPaths "2";locus_id "locus.00000007";type "5p_exon"
chr10	sol	exon	129248418	129248598	0.0	+	.	transcript_id "locus.00000007.1";nPaths "2";locus_id "locus.00000007";type "5p_exon"
chr10	sol	exon	129248488	129248598	0.0	+	.	transcript_id "locus.00000007.2";nPaths "2";locus_id "locus.00000007";type "5p_exon"
chr10	sol	exon	129248488	129248598	0.0	+	.	transcript_id "locus.00000007.3";nPaths "2";locus_id "locus.00000007";type "5p_exon"
chr10	sol	exon	129259070	129259267	0.0	+	.	transcript_id "locus.00000007.4";nPaths "2";locus_id "locus.00000007";type "5p_exon"
chr10	sol	exon	129259070	129259267	0.0	+	.	transcript_id "locus.00000007.5";nPaths "2";locus_id "locus.00000007";type "5p_exon"
chr10	sol	exon	129259120	129259267	0.0	+	.	transcript_id "locus.00000007.6";nPaths "2";locus_id "locus.00000007";type "5p_exon"
chr10	sol	exon	129259120	129259267	0.0	+	.	transcript_id "locus.00000007.7";nPaths "2";locus_id "locus.00000007";type "5p_exon"
chr10	sol	exon	129260941	129264051	0.0	+	.	transcript_id "locus.00000007.1";nPaths "1";locus_id "locus.00000007";type "3p_exon"
chr10	sol	exon	129260941	129264051	0.0	+	.	transcript_id "locus.00000007.3";nPaths "1";locus_id "locus.00000007";type "3p_exon"
chr10	sol	exon	129260941	129264051	0.0	+	.	transcript_id "locus.00000007.5";nPaths "1";locus_id "locus.00000007";type "3p_exon"
chr10	sol	exon	129260941	129264051	0.0	+	.	transcript_id "locus.00000007.7";nPaths "1";locus_id "locus.00000007";type "3p_exon"
chr10	sol	exon	129266902	129269346	0.0	-	.	transcript_id "locus.00000475.3";nPaths "1";locus_id "locus.00000475";type "3p_exon"
chr10	sol	exon	129266902	129269346	0.0	-	.	transcript_id "locus.00000475.7";nPaths "1";locus_id "locus.00000475";type "3p_exon"
chr10	sol	exon	129267942	129269346	0.0	-	.	transcript_id "locus.00000475.2";nPaths "1";locus_id "locus.00000475";type "3p_exon"
chr10	sol	exon	129267942	129269346	0.0	-	.	transcript_id "locus.00000475.6";nPaths "1";locus_id "locus.00000475";type "3p_exon"
chr10	sol	exon	129270453	129270625	0.0	-	.	transcript_id "locus.00000475.0";nPaths "4";locus_id "locus.00000475";type "internal_exon"
chr10	sol	exon	129270453	129270625	0.0	-	.	transcript_id "locus.00000475.1";nPaths "4";locus_id "locus.00000475";type "internal_exon"
chr10	sol	exon	129270453	129270625	0.0	-	.	transcript_id "locus.00000475.2";nPaths "4";locus_id "locus.00000475";type "internal_exon"
chr10	sol	exon	129270453	129270625	0.0	-	.	transcript_id "locus.00000475.3";nPaths "4";locus_id "locus.00000475";type "internal_exon"
chr10	sol	exon	129270453	129270625	0.0	-	.	transcript_id "locus.00000475.4";nPaths "4";locus_id "locus.00000475";type "internal_exon"
chr10	sol	exon	129270453	129270625	0.0	-	.	transcript_id "locus.00000475.5";nPaths "4";locus_id "locus.00000475";type "internal_exon"
chr10	sol	exon	129270453	129270625	0.0	-	.	transcript_id "locus.00000475.6";nPaths "4";locus_id "locus.00000475";type "internal_exon"
chr10	sol	exon	129270453	129270625	0.0	-	.	transcript_id "locus.00000475.7";nPaths "4";locus_id "locus.00000475";type "internal_exon"
chr10	sol	exon	129271192	129271482	0.0	-	.	transcript_id "locus.00000475.4";nPaths "4";locus_id "locus.00000475";type "5p_exon"
chr10	sol	exon	129271192	129271482	0.0	-	.	transcript_id "locus.00000475.5";nPaths "4";locus_id "locus.00000475";type "5p_exon"
chr10	sol	exon	129271192	129271482	0.0	-	.	transcript_id "locus.00000475.6";nPaths "4";locus_id "locus.00000475";type "5p_exon"
chr10	sol	exon	129271192	129271482	0.0	-	.	transcript_id "locus.00000475.7";nPaths "4";locus_id "locus.00000475";type "5p_exon"
chr10	sol	exon	129271192	129271485	0.0	-	.	transcript_id "locus.00000475.0";nPaths "4";locus_id "locus.00000475";type "5p_exon"
chr10	sol	exon	129271192	129271485	0.0	-	.	transcript_id "locus.00000475.1";nPaths "4";locus_id "locus.00000475";type "5p_exon"
chr10	sol	exon	129271192	129271485	0.0	-	.	transcript_id "locus.00000475.2";nPaths "4";locus_id "locus.00000475";type "5p_exon"
chr10	sol	exon	129271192	129271485	0.0	-	.	transcript_id "locus.00000475.3";nPaths "4";locus_id "locus.00000475";type "5p_exon"
chr10	sol	exon	129318117	129318456	0.0	+	.	transcript_id "locus.00000008.0";nPaths "3";locus_id "locus.00000008";type "5p_exon"
chr10	sol	exon	129318117	129318456	0.0	+	.	transcript_id "locus.00000008.1";nPaths "3";locus_id "locus.00000008";type "5p_exon"
chr10	sol	exon	129318117	129318456	0.0	+	.	transcript_id "locus.00000008.2";nPaths "3";locus_id "locus.00000008";type "5p_exon"
chr10	sol	exon	129318127	129318456	0.0	+	.	transcript_id "locus.00000008.3";nPaths "3";locus_id "locus.00000008";type "5p_exon"
chr10	sol	exon	129318127	129318456	0.0	+	.	transcript_id "locus.00000008.4";nPaths "3";locus_id "locus.00000008";type "5p_exon"
chr10	sol	exon	129318127	129318456	0.0	+	.	transcript_id "locus.00000008.5";nPaths "3";locus_id "locus.00000008";type "5p_exon"
chr10	sol	exon	129321572	129322822	0.0	+	.	transcript_id "locus.00000008.0";nPaths "1";locus_id "locus.00000008";type "3p_exon"
chr10	sol	exon	129321572	129322822	0.0	+	.	transcript_id "locus.00000008.3";nPaths "1";locus_id "locus.00000008";type "3p_exon"
chr10	sol	exon	129321572	129324942	0.0	+	.	transcript_id "locus.00000008.1";nPaths "1";locus_id "locus.00000008";type "3p_exon"
chr10	sol	exon	129321572	129324942	0.0	+	.	transcript_id "locus.00000008.4";nPaths "1";locus_id "locus.00000008";type "3p_exon"
chr10	sol	exon	129321572	129325032	0.0	+	.	transcript_id "locus.00000008.2";nPaths "1";locus_id "locus.00000008";type "3p_exon"
chr10	sol	exon	129321572	129325032	0.0	+	.	transcript_id "locus.00000008.5";nPaths "1";locus_id "locus.00000008";type "3p_exon"
chr10	sol	exon	129328844	129329166	0.0	+	.	transcript_id "locus.00000009.0";nPaths "2";locus_id "locus.00000009";type "5p_exon"
chr10	sol	exon	129328844	129329166	0.0	+	.	transcript_id "locus.00000009.1";nPaths "2";locus_id "locus.00000009";type "5p_exon"
chr10	sol	exon	129328874	129329166	0.0	+	.	transcript_id "locus.00000009.2";nPaths "2";locus_id "locus.00000009";type "5p_exon"
chr10	sol	exon	129328874	129329166	0.0	+	.	transcript_id "locus.00000009.3";nPaths "2";locus_id "locus.00000009";type "5p_exon"
chr10	sol	exon	129332854	129333804	0.0	+	.	transcript_id "locus.00000009.0";nPaths "1";locus_id "locus.00000009";type "3p_exon"
chr10	sol	exon	129332854	129333804	0.0	+	.	transcript_id "locus.00000009.2";nPaths "1";locus_id "locus.00000009";type "3p_exon"
chr10	sol	exon	129332854	129333900	0.0	+	.	transcript_id "locus.00000009.1";nPaths "1";locus_id "locus.00000009";type "3p_exon"
chr10	sol	exon	129332854	129333900	0.0	+	.	transcript_id "locus.00000009.3";nPaths "1";locus_id "locus.00000009";type "3p_exon"
chr10	sol	exon	129384083	129384364	0.0	+	.	transcript_id "locus.00000010.0";nPaths "2";locus_id "locus.00000010";type "5p_exon"
chr10	sol	exon	129384083	129384364	0.0	+	.	transcript_id "locus.00000010.1";nPaths "2";locus_id "locus.00000010";type "5p_exon"
chr10	sol	exon	129384093	129384364	0.0	+	.	transcript_id "locus.00000010.2";nPaths "2";locus_id "locus.00000010";type "5p_exon"
chr10	sol	exon	129384093	129384364	0.0	+	.	transcript_id "locus.00000010.3";nPaths "2";locus_id "locus.00000010";type "5p_exon"
chr10	sol	exon	129385428	129385677	0.0	+	.	transcript_id "locus.00000010.0";nPaths "2";locus_id "locus.00000010";type "internal_exon"
chr10	sol	exon	129385428	129385677	0.0	+	.	transcript_id "locus.00000010.1";nPaths "2";locus_id "locus.00000010";type "internal_exon"
chr10	sol	exon	129385428	129385677	0.0	+	.	transcript_id "locus.00000010.2";nPaths "2";locus_id "locus.00000010";type "internal_exon"
chr10	sol	exon	129385428	129385677	0.0	+	.	transcript_id "locus.00000010.3";nPaths "2";locus_id "locus.00000010";type "internal_exon"
chr10	sol	exon	129387612	129388762	0.0	+	.	transcript_id "locus.00000010.1";nPaths "1";locus_id "locus.00000010";type "3p_exon"
chr10	sol	exon	129387612	129388762	0.0	+	.	transcript_id "locus.00000010.3";nPaths "1";locus_id "locus.00000010";type "3p_exon"
chr10	sol	exon	129387612	129390206	0.0	+	.	transcript_id "locus.00000010.0";nPaths "1";locus_id "locus.00000010";type "3p_exon"
chr10	sol	exon	129387612	129390206	0.0	+	.	transcript_id "locus.00000010.2";nPaths "1";locus_id "locus.00000010";type "3p_exon"
chr10	sol	exon	129405426	129405586	0.0	+	.	transcript_id "locus.00000011.0";nPaths "2";locus_id "locus.00000011";type "5p_exon"
chr10	sol	exon	129405426	129405586	0.0	+	.	transcript_id "locus.00000011.1";nPaths "2";locus_id "locus.00000011";type "5p_exon"
chr10	sol	exon	129405436	129405586	0.0	+	.	transcript_id "locus.00000011.2";nPaths "2";locus_id "locus.00000011";type "5p_exon"
chr10	sol	exon	129405436	129405586	0.0	+	.	transcript_id "locus.00000011.3";nPaths "2";locus_id "locus.00000011";type "5p_exon"
chr10	sol	exon	129409341	129410971	0.0	+	.	transcript_id "locus.00000011.1";nPaths "1";locus_id "locus.00000011";type "3p_exon"
chr10	sol	exon	129409341	129410971	0.0	+	.	transcript_id "locus.00000011.3";nPaths "1";locus_id "locus.00000011";type "3p_exon"
chr10	sol	exon	129409341	129411104	0.0	+	.	transcript_id "locus.00000011.0";nPaths "1";locus_id "locus.00000011";type "3p_exon"
chr10	sol	exon	129409341	129411104	0.0	+	.	transcript_id "locus.00000011.2";nPaths "1";locus_id "locus.00000011";type "3p_exon"
chr10	sol	exon	129427364	129427566	0.0	+	.	transcript_id "locus.00000012.0";nPaths "3";locus_id "locus.00000012";type "5p_exon"
chr10	sol	exon	129427364	129427566	0.0	+	.	transcript_id "locus.00000012.1";nPaths "3";locus_id "locus.00000012";type "5p_exon"
chr10	sol	exon	129427364	129427566	0.0	+	.	transcript_id "locus.00000012.2";nPaths "3";locus_id "locus.00000012";type "5p_exon"
chr10	sol	exon	129427374	129427566	0.0	+	.	transcript_id "locus.00000012.3";nPaths "3";locus_id "locus.00000012";type "5p_exon"
chr10	sol	exon	129427374	129427566	0.0	+	.	transcript_id "locus.00000012.4";nPaths "3";locus_id "locus.00000012";type "5p_exon"
chr10	sol	exon	129427374	129427566	0.0	+	.	transcript_id "locus.00000012.5";nPaths "3";locus_id "locus.00000012";type "5p_exon"
chr10	sol	exon	129428530	129428635	0.0	+	.	transcript_id "locus.00000012.0";nPaths "3";locus_id "locus.00000012";type "internal_exon"
chr10	sol	exon	129428530	129428635	0.0	+	.	transcript_id "locus.00000012.1";nPaths "3";locus_id "locus.00000012";type "internal_exon"
chr10	sol	exon	129428530	129428635	0.0	+	.	transcript_id "locus.00000012.2";nPaths "3";locus_id "locus.00000012";type "internal_exon"
chr10	sol	exon	129428530	129428635	0.0	+	.	transcript_id "locus.00000012.3";nPaths "3";locus_id "locus.00000012";type "internal_exon"
chr10	sol	exon	129428530	129428635	0.0	+	.	transcript_id "locus.00000012.4";nPaths "3";locus_id "locus.00000012";type "internal_exon"
chr10	sol	exon	129428530	129428635	0.0	+	.	transcript_id "locus.00000012.5";nPaths "3";locus_id "locus.00000012";type "internal_exon"
chr10	sol	exon	129436624	129437754	0.0	+	.	transcript_id "locus.00000012.1";nPaths "1";locus_id "locus.00000012";type "3p_exon"
chr10	sol	exon	129436624	129437754	0.0	+	.	transcript_id "locus.00000012.4";nPaths "1";locus_id "locus.00000012";type "3p_exon"
chr10	sol	exon	129436624	129439074	0.0	+	.	transcript_id "locus.00000012.2";nPaths "1";locus_id "locus.00000012";type "3p_exon"
chr10	sol	exon	129436624	129439074	0.0	+	.	transcript_id "locus.00000012.5";nPaths "1";locus_id "locus.00000012";type "3p_exon"
chr10	sol	exon	129436624	129439077	0.0	+	.	transcript_id "locus.00000012.0";nPaths "1";locus_id "locus.00000012";type "3p_exon"
chr10	sol	exon	129436624	129439077	0.0	+	.	transcript_id "locus.00000012.3";nPaths "1";locus_id "locus.00000012";type "3p_exon"
chr10	sol	exon	129461724	129461989	0.0	+	.	transcript_id "locus.00000013.0";nPaths "2";locus_id "locus.00000013";type "5p_exon"
chr10	sol	exon	129461724	129461989	0.0	+	.	transcript_id "locus.00000013.1";nPaths "2";locus_id "locus.00000013";type "5p_exon"
chr10	sol	exon	129461734	129461989	0.0	+	.	transcript_id "locus.00000013.2";nPaths "2";locus_id "locus.00000013";type "5p_exon"
chr10	sol	exon	129461734	129461989	0.0	+	.	transcript_id "locus.00000013.3";nPaths "2";locus_id "locus.00000013";type "5p_exon"
chr10	sol	exon	129462656	129467286	0.0	+	.	transcript_id "locus.00000013.1";nPaths "1";locus_id "locus.00000013";type "3p_exon"
chr10	sol	exon	129462656	129467286	0.0	+	.	transcript_id "locus.00000013.3";nPaths "1";locus_id "locus.00000013";type "3p_exon"
chr10	sol	exon	129462656	129467381	0.0	+	.	transcript_id "locus.00000013.0";nPaths "1";locus_id "locus.00000013";type "3p_exon"
chr10	sol	exon	129462656	129467381	0.0	+	.	transcript_id "locus.00000013.2";nPaths "1";locus_id "locus.00000013";type "3p_exon"
chr10	sol	exon	129471017	129471742	0.0	+	.	transcript_id "locus.00000014.0";nPaths "3";locus_id "locus.00000014";type "5p_exon"
chr10	sol	exon	129471017	129471742	0.0	+	.	transcript_id "locus.00000014.1";nPaths "3";locus_id "locus.00000014";type "5p_exon"
chr10	sol	exon	129471017	129471742	0.0	+	.	transcript_id "locus.00000014.2";nPaths "3";locus_id "locus.00000014";type "5p_exon"
chr10	sol	exon	129471127	129471742	0.0	+	.	transcript_id "locus.00000014.3";nPaths "3";locus_id "locus.00000014";type "5p_exon"
chr10	sol	exon	129471127	129471742	0.0	+	.	transcript_id "locus.00000014.4";nPaths "3";locus_id "locus.00000014";type "5p_exon"
chr10	sol	exon	129471127	129471742	0.0	+	.	transcript_id "locus.00000014.5";nPaths "3";locus_id "locus.00000014";type "5p_exon"
chr10	sol	exon	129472617	129474147	0.0	+	.	transcript_id "locus.00000014.0";nPaths "1";locus_id "locus.00000014";type "3p_exon"
chr10	sol	exon	129472617	129474147	0.0	+	.	transcript_id "locus.00000014.3";nPaths "1";locus_id "locus.00000014";type "3p_exon"
chr10	sol	exon	129472617	129476607	0.0	+	.	transcript_id "locus.00000014.1";nPaths "1";locus_id "locus.00000014";type "3p_exon"
chr10	sol	exon	129472617	129476607	0.0	+	.	transcript_id "locus.00000014.4";nPaths "1";locus_id "locus.00000014";type "3p_exon"
chr10	sol	exon	129472617	129476856	0.0	+	.	transcript_id "locus.00000014.2";nPaths "1";locus_id "locus.00000014";type "3p_exon"
chr10	sol	exon	129472617	129476856	0.0	+	.	transcript_id "locus.00000014.5";nPaths "1";locus_id "locus.00000014";type "3p_exon"
chr10	sol	exon	129484761	129485263	0.0	+	.	transcript_id "locus.00000015.0";nPaths "8";locus_id "locus.00000015";type "5p_exon"
chr10	sol	exon	129484761	129485263	0.0	+	.	transcript_id "locus.00000015.1";nPaths "8";locus_id "locus.00000015";type "5p_exon"
chr10	sol	exon	129484761	129485263	0.0	+	.	transcript_id "locus.00000015.2";nPaths "8";locus_id "locus.00000015";type "5p_exon"
chr10	sol	exon	129484761	129485263	0.0	+	.	transcript_id "locus.00000015.3";nPaths "8";locus_id "locus.00000015";type "5p_exon"
chr10	sol	exon	129484761	129485263	0.0	+	.	transcript_id "locus.00000015.4";nPaths "8";locus_id "locus.00000015";type "5p_exon"
chr10	sol	exon	129484761	129485263	0.0	+	.	transcript_id "locus.00000015.5";nPaths "8";locus_id "locus.00000015";type "5p_exon"
chr10	sol	exon	129484761	129485263	0.0	+	.	transcript_id "locus.00000015.6";nPaths "8";locus_id "locus.00000015";type "5p_exon"
chr10	sol	exon	129484761	129485263	0.0	+	.	transcript_id "locus.00000015.7";nPaths "8";locus_id "locus.00000015";type "5p_exon"
chr10	sol	exon	129484771	129485263	0.0	+	.	transcript_id "locus.00000015.10";nPaths "8";locus_id "locus.00000015";type "5p_exon"
chr10	sol	exon	129484771	129485263	0.0	+	.	transcript_id "locus.00000015.11";nPaths "8";locus_id "locus.00000015";type "5p_exon"
chr10	sol	exon	129484771	129485263	0.0	+	.	transcript_id "locus.00000015.12";nPaths "8";locus_id "locus.00000015";type "5p_exon"
chr10	sol	exon	129484771	129485263	0.0	+	.	transcript_id "locus.00000015.13";nPaths "8";locus_id "locus.00000015";type "5p_exon"
chr10	sol	exon	129484771	129485263	0.0	+	.	transcript_id "locus.00000015.14";nPaths "8";locus_id "locus.00000015";type "5p_exon"
chr10	sol	exon	129484771	129485263	0.0	+	.	transcript_id "locus.00000015.15";nPaths "8";locus_id "locus.00000015";type "5p_exon"
chr10	sol	exon	129484771	129485263	0.0	+	.	transcript_id "locus.00000015.8";nPaths "8";locus_id "locus.00000015";type "5p_exon"
chr10	sol	exon	129484771	129485263	0.0	+	.	transcript_id "locus.00000015.9";nPaths "8";locus_id "locus.00000015";type "5p_exon"
chr10	sol	exon	129486365	129486558	0.0	+	.	transcript_id "locus.00000015.0";nPaths "4";locus_id "locus.00000015";type "internal_exon"
chr10	sol	exon	129486365	129486558	0.0	+	.	transcript_id "locus.00000015.10";nPaths "4";locus_id "locus.00000015";type "internal_exon"
chr10	sol	exon	129486365	129486558	0.0	+	.	transcript_id "locus.00000015.11";nPaths "4";locus_id "locus.00000015";type "internal_exon"
chr10	sol	exon	129486365	129486558	0.0	+	.	transcript_id "locus.00000015.1";nPaths "4";locus_id "locus.00000015";type "internal_exon"
chr10	sol	exon	129486365	129486558	0.0	+	.	transcript_id "locus.00000015.2";nPaths "4";locus_id "locus.00000015";type "internal_exon"
chr10	sol	exon	129486365	129486558	0.0	+	.	transcript_id "locus.00000015.3";nPaths "4";locus_id "locus.00000015";type "internal_exon"
chr10	sol	exon	129486365	129486558	0.0	+	.	transcript_id "locus.00000015.8";nPaths "4";locus_id "locus.00000015";type "internal_exon"
chr10	sol	exon	129486365	129486558	0.0	+	.	transcript_id "locus.00000015.9";nPaths "4";locus_id "locus.00000015";type "internal_exon"
chr10	sol	exon	129486820	129488710	0.0	+	.	transcript_id "locus.00000015.13";nPaths "1";locus_id "locus.00000015";type "3p_exon"
chr10	sol	exon	129486820	129488710	0.0	+	.	transcript_id "locus.00000015.1";nPaths "1";locus_id "locus.00000015";type "3p_exon"
chr10	sol	exon	129486820	129488710	0.0	+	.	transcript_id "locus.00000015.5";nPaths "1";locus_id "locus.00000015";type "3p_exon"
chr10	sol	exon	129486820	129488710	0.0	+	.	transcript_id "locus.00000015.9";nPaths "1";locus_id "locus.00000015";type "3p_exon"
chr10	sol	exon	129486820	129490030	0.0	+	.	transcript_id "locus.00000015.10";nPaths "1";locus_id "locus.00000015";type "3p_exon"
chr10	sol	exon	129486820	129490030	0.0	+	.	transcript_id "locus.00000015.14";nPaths "1";locus_id "locus.00000015";type "3p_exon"
chr10	sol	exon	129486820	129490030	0.0	+	.	transcript_id "locus.00000015.2";nPaths "1";locus_id "locus.00000015";type "3p_exon"
chr10	sol	exon	129486820	129490030	0.0	+	.	transcript_id "locus.00000015.6";nPaths "1";locus_id "locus.00000015";type "3p_exon"
chr10	sol	exon	129486820	129491770	0.0	+	.	transcript_id "locus.00000015.11";nPaths "1";locus_id "locus.00000015";type "3p_exon"
chr10	sol	exon	129486820	129491770	0.0	+	.	transcript_id "locus.00000015.15";nPaths "1";locus_id "locus.00000015";type "3p_exon"
chr10	sol	exon	129486820	129491770	0.0	+	.	transcript_id "locus.00000015.3";nPaths "1";locus_id "locus.00000015";type "3p_exon"
chr10	sol	exon	129486820	129491770	0.0	+	.	transcript_id "locus.00000015.7";nPaths "1";locus_id "locus.00000015";type "3p_exon"
chr10	sol	exon	129486820	129492056	0.0	+	.	transcript_id "locus.00000015.0";nPaths "1";locus_id "locus.00000015";type "3p_exon"
chr10	sol	exon	129486820	129492056	0.0	+	.	transcript_id "locus.00000015.12";nPaths "1";locus_id "locus.00000015";type "3p_exon"
chr10	sol	exon	129486820	129492056	0.0	+	.	transcript_id "locus.00000015.4";nPaths "1";locus_id "locus.00000015";type "3p_exon"
chr10	sol	exon	129486820	129492056	0.0	+	.	transcript_id "locus.00000015.8";nPaths "1";locus_id "locus.00000015";type "3p_exon"
chr10	sol	exon	129498479	129498633	0.0	+	.	transcript_id "locus.00000016.0";nPaths "2";locus_id "locus.00000016";type "5p_exon"
chr10	sol	exon	129498479	129498633	0.0	+	.	transcript_id "locus.00000016.1";nPaths "2";locus_id "locus.00000016";type "5p_exon"
chr10	sol	exon	129498489	129498633	0.0	+	.	transcript_id "locus.00000016.2";nPaths "2";locus_id "locus.00000016";type "5p_exon"
chr10	sol	exon	129498489	129498633	0.0	+	.	transcript_id "locus.00000016.3";nPaths "2";locus_id "locus.00000016";type "5p_exon"
chr10	sol	exon	129500883	129503373	0.0	+	.	transcript_id "locus.00000016.0";nPaths "1";locus_id "locus.00000016";type "3p_exon"
chr10	sol	exon	129500883	129503373	0.0	+	.	transcript_id "locus.00000016.2";nPaths "1";locus_id "locus.00000016";type "3p_exon"
chr10	sol	exon	129500883	129503506	0.0	+	.	transcript_id "locus.00000016.1";nPaths "1";locus_id "locus.00000016";type "3p_exon"
chr10	sol	exon	129500883	129503506	0.0	+	.	transcript_id "locus.00000016.3";nPaths "1";locus_id "locus.00000016";type "3p_exon"
chr10	sol	exon	129521806	129521951	0.0	+	.	transcript_id "locus.00000017.0";nPaths "2";locus_id "locus.00000017";type "5p_exon"
chr10	sol	exon	129521806	129521951	0.0	+	.	transcript_id "locus.00000017.1";nPaths "2";locus_id "locus.00000017";type "5p_exon"
chr10	sol	exon	129521836	129521951	0.0	+	.	transcript_id "locus.00000017.2";nPaths "2";locus_id "locus.00000017";type "5p_exon"
chr10	sol	exon	129521836	129521951	0.0	+	.	transcript_id "locus.00000017.3";nPaths "2";locus_id "locus.00000017";type "5p_exon"
chr10	sol	exon	129522458	129522667	0.0	+	.	transcript_id "locus.00000017.0";nPaths "2";locus_id "locus.00000017";type "internal_exon"
chr10	sol	exon	129522458	129522667	0.0	+	.	transcript_id "locus.00000017.1";nPaths "2";locus_id "locus.00000017";type "internal_exon"
chr10	sol	exon	129522458	129522667	0.0	+	.	transcript_id "locus.00000017.2";nPaths "2";locus_id "locus.00000017";type "internal_exon"
chr10	sol	exon	129522458	129522667	0.0	+	.	transcript_id "locus.00000017.3";nPaths "2";locus_id "locus.00000017";type "internal_exon"
chr10	sol	exon	129526222	129528052	0.0	+	.	transcript_id "locus.00000017.0";nPaths "1";locus_id "locus.00000017";type "3p_exon"
chr10	sol	exon	129526222	129528052	0.0	+	.	transcript_id "locus.00000017.2";nPaths "1";locus_id "locus.00000017";type "3p_exon"
chr10	sol	exon	129526222	129529403	0.0	+	.	transcript_id "locus.00000017.1";nPaths "1";locus_id "locus.00000017";type "3p_exon"
chr10	sol	exon	129526222	129529403	0.0	+	.	transcript_id "locus.00000017.3";nPaths "1";locus_id "locus.00000017";type "3p_exon"
chr10	sol	exon	129539145	129539256	0.0	+	.	transcript_id "locus.00000018.0";nPaths "2";locus_id "locus.00000018";type "5p_exon"
chr10	sol	exon	129539145	129539256	0.0	+	.	transcript_id "locus.00000018.1";nPaths "2";locus_id "locus.00000018";type "5p_exon"
chr10	sol	exon	129539155	129539256	0.0	+	.	transcript_id "locus.00000018.2";nPaths "2";locus_id "locus.00000018";type "5p_exon"
chr10	sol	exon	129539155	129539256	0.0	+	.	transcript_id "locus.00000018.3";nPaths "2";locus_id "locus.00000018";type "5p_exon"
chr10	sol	exon	129540517	129541927	0.0	+	.	transcript_id "locus.00000018.0";nPaths "1";locus_id "locus.00000018";type "3p_exon"
chr10	sol	exon	129540517	129541927	0.0	+	.	transcript_id "locus.00000018.2";nPaths "1";locus_id "locus.00000018";type "3p_exon"
chr10	sol	exon	129540517	129542540	0.0	+	.	transcript_id "locus.00000018.1";nPaths "1";locus_id "locus.00000018";type "3p_exon"
chr10	sol	exon	129540517	129542540	0.0	+	.	transcript_id "locus.00000018.3";nPaths "1";locus_id "locus.00000018";type "3p_exon"
chr10	sol	exon	129567640	129567915	0.0	+	.	transcript_id "locus.00000019.0";nPaths "3";locus_id "locus.00000019";type "5p_exon"
chr10	sol	exon	129567640	129567915	0.0	+	.	transcript_id "locus.00000019.1";nPaths "3";locus_id "locus.00000019";type "5p_exon"
chr10	sol	exon	129567640	129567915	0.0	+	.	transcript_id "locus.00000019.2";nPaths "3";locus_id "locus.00000019";type "5p_exon"
chr10	sol	exon	129567650	129567915	0.0	+	.	transcript_id "locus.00000019.3";nPaths "3";locus_id "locus.00000019";type "5p_exon"
chr10	sol	exon	129567650	129567915	0.0	+	.	transcript_id "locus.00000019.4";nPaths "3";locus_id "locus.00000019";type "5p_exon"
chr10	sol	exon	129567650	129567915	0.0	+	.	transcript_id "locus.00000019.5";nPaths "3";locus_id "locus.00000019";type "5p_exon"
chr10	sol	exon	129568017	129568297	0.0	+	.	transcript_id "locus.00000019.0";nPaths "3";locus_id "locus.00000019";type "internal_exon"
chr10	sol	exon	129568017	129568297	0.0	+	.	transcript_id "locus.00000019.1";nPaths "3";locus_id "locus.00000019";type "internal_exon"
chr10	sol	exon	129568017	129568297	0.0	+	.	transcript_id "locus.00000019.2";nPaths "3";locus_id "locus.00000019";type "internal_exon"
chr10	sol	exon	129568017	129568297	0.0	+	.	transcript_id "locus.00000019.3";nPaths "3";locus_id "locus.00000019";type "internal_exon"
chr10	sol	exon	129568017	129568297	0.0	+	.	transcript_id "locus.00000019.4";nPaths "3";locus_id "locus.00000019";type "internal_exon"
chr10	sol	exon	129568017	129568297	0.0	+	.	transcript_id "locus.00000019.5";nPaths "3";locus_id "locus.00000019";type "internal_exon"
chr10	sol	exon	129570609	129572899	0.0	+	.	transcript_id "locus.00000019.1";nPaths "1";locus_id "locus.00000019";type "3p_exon"
chr10	sol	exon	129570609	129572899	0.0	+	.	transcript_id "locus.00000019.4";nPaths "1";locus_id "locus.00000019";type "3p_exon"
chr10	sol	exon	129570609	129573179	0.0	+	.	transcript_id "locus.00000019.0";nPaths "1";locus_id "locus.00000019";type "3p_exon"
chr10	sol	exon	129570609	129573179	0.0	+	.	transcript_id "locus.00000019.3";nPaths "1";locus_id "locus.00000019";type "3p_exon"
chr10	sol	exon	129570609	129574340	0.0	+	.	transcript_id "locus.00000019.2";nPaths "1";locus_id "locus.00000019";type "3p_exon"
chr10	sol	exon	129570609	129574340	0.0	+	.	transcript_id "locus.00000019.5";nPaths "1";locus_id "locus.00000019";type "3p_exon"
chr10	sol	exon	129604558	129608505	0.0	-	.	transcript_id "locus.00000476.0";nPaths "1";locus_id "locus.00000476";type "3p_exon"
chr10	sol	exon	129604558	129608505	0.0	-	.	transcript_id "locus.00000476.4";nPaths "1";locus_id "locus.00000476";type "3p_exon"
chr10	sol	exon	129605188	129608505	0.0	-	.	transcript_id "locus.00000476.2";nPaths "1";locus_id "locus.00000476";type "3p_exon"
chr10	sol	exon	129605188	129608505	0.0	-	.	transcript_id "locus.00000476.6";nPaths "1";locus_id "locus.00000476";type "3p_exon"
chr10	sol	exon	129606168	129608505	0.0	-	.	transcript_id "locus.00000476.1";nPaths "1";locus_id "locus.00000476";type "3p_exon"
chr10	sol	exon	129606168	129608505	0.0	-	.	transcript_id "locus.00000476.5";nPaths "1";locus_id "locus.00000476";type "3p_exon"
chr10	sol	exon	129606828	129608505	0.0	-	.	transcript_id "locus.00000476.3";nPaths "1";locus_id "locus.00000476";type "3p_exon"
chr10	sol	exon	129606828	129608505	0.0	-	.	transcript_id "locus.00000476.7";nPaths "1";locus_id "locus.00000476";type "3p_exon"
chr10	sol	exon	129612031	129612081	0.0	-	.	transcript_id "locus.00000476.4";nPaths "4";locus_id "locus.00000476";type "5p_exon"
chr10	sol	exon	129612031	129612081	0.0	-	.	transcript_id "locus.00000476.5";nPaths "4";locus_id "locus.00000476";type "5p_exon"
chr10	sol	exon	129612031	129612081	0.0	-	.	transcript_id "locus.00000476.6";nPaths "4";locus_id "locus.00000476";type "5p_exon"
chr10	sol	exon	129612031	129612081	0.0	-	.	transcript_id "locus.00000476.7";nPaths "4";locus_id "locus.00000476";type "5p_exon"
chr10	sol	exon	129612031	129612570	0.0	-	.	transcript_id "locus.00000476.0";nPaths "4";locus_id "locus.00000476";type "5p_exon"
chr10	sol	exon	129612031	129612570	0.0	-	.	transcript_id "locus.00000476.1";nPaths "4";locus_id "locus.00000476";type "5p_exon"
chr10	sol	exon	129612031	129612570	0.0	-	.	transcript_id "locus.00000476.2";nPaths "4";locus_id "locus.00000476";type "5p_exon"
chr10	sol	exon	129612031	129612570	0.0	-	.	transcript_id "locus.00000476.3";nPaths "4";locus_id "locus.00000476";type "5p_exon"
chr10	sol	exon	129622417	129626081	0.0	-	.	transcript_id "locus.00000477.0";nPaths "1";locus_id "locus.00000477";type "3p_exon"
chr10	sol	exon	129622417	129626081	0.0	-	.	transcript_id "locus.00000477.4";nPaths "1";locus_id "locus.00000477";type "3p_exon"
chr10	sol	exon	129622427	129626081	0.0	-	.	transcript_id "locus.00000477.2";nPaths "1";locus_id "locus.00000477";type "3p_exon"
chr10	sol	exon	129622427	129626081	0.0	-	.	transcript_id "locus.00000477.6";nPaths "1";locus_id "locus.00000477";type "3p_exon"
chr10	sol	exon	129624767	129626081	0.0	-	.	transcript_id "locus.00000477.1";nPaths "1";locus_id "locus.00000477";type "3p_exon"
chr10	sol	exon	129624767	129626081	0.0	-	.	transcript_id "locus.00000477.5";nPaths "1";locus_id "locus.00000477";type "3p_exon"
chr10	sol	exon	129625447	129626081	0.0	-	.	transcript_id "locus.00000477.3";nPaths "1";locus_id "locus.00000477";type "3p_exon"
chr10	sol	exon	129625447	129626081	0.0	-	.	transcript_id "locus.00000477.7";nPaths "1";locus_id "locus.00000477";type "3p_exon"
chr10	sol	exon	129627812	129627922	0.0	-	.	transcript_id "locus.00000477.4";nPaths "4";locus_id "locus.00000477";type "5p_exon"
chr10	sol	exon	129627812	129627922	0.0	-	.	transcript_id "locus.00000477.5";nPaths "4";locus_id "locus.00000477";type "5p_exon"
chr10	sol	exon	129627812	129627922	0.0	-	.	transcript_id "locus.00000477.6";nPaths "4";locus_id "locus.00000477";type "5p_exon"
chr10	sol	exon	129627812	129627922	0.0	-	.	transcript_id "locus.00000477.7";nPaths "4";locus_id "locus.00000477";type "5p_exon"
chr10	sol	exon	129627812	129627927	0.0	-	.	transcript_id "locus.00000477.0";nPaths "4";locus_id "locus.00000477";type "5p_exon"
chr10	sol	exon	129627812	129627927	0.0	-	.	transcript_id "locus.00000477.1";nPaths "4";locus_id "locus.00000477";type "5p_exon"
chr10	sol	exon	129627812	129627927	0.0	-	.	transcript_id "locus.00000477.2";nPaths "4";locus_id "locus.00000477";type "5p_exon"
chr10	sol	exon	129627812	129627927	0.0	-	.	transcript_id "locus.00000477.3";nPaths "4";locus_id "locus.00000477";type "5p_exon"
chr10	sol	exon	129637468	129637774	0.0	+	.	transcript_id "locus.00000020.0";nPaths "8";locus_id "locus.00000020";type "5p_exon"
chr10	sol	exon	129637468	129637774	0.0	+	.	transcript_id "locus.00000020.1";nPaths "8";locus_id "locus.00000020";type "5p_exon"
chr10	sol	exon	129637468	129637774	0.0	+	.	transcript_id "locus.00000020.2";nPaths "8";locus_id "locus.00000020";type "5p_exon"
chr10	sol	exon	129637468	129637774	0.0	+	.	transcript_id "locus.00000020.3";nPaths "8";locus_id "locus.00000020";type "5p_exon"
chr10	sol	exon	129637468	129637774	0.0	+	.	transcript_id "locus.00000020.4";nPaths "8";locus_id "locus.00000020";type "5p_exon"
chr10	sol	exon	129637468	129637774	0.0	+	.	transcript_id "locus.00000020.5";nPaths "8";locus_id "locus.00000020";type "5p_exon"
chr10	sol	exon	129637468	129637774	0.0	+	.	transcript_id "locus.00000020.6";nPaths "8";locus_id "locus.00000020";type "5p_exon"
chr10	sol	exon	129637468	129637774	0.0	+	.	transcript_id "locus.00000020.7";nPaths "8";locus_id "locus.00000020";type "5p_exon"
chr10	sol	exon	129637478	129637774	0.0	+	.	transcript_id "locus.00000020.10";nPaths "8";locus_id "locus.00000020";type "5p_exon"
chr10	sol	exon	129637478	129637774	0.0	+	.	transcript_id "locus.00000020.11";nPaths "8";locus_id "locus.00000020";type "5p_exon"
chr10	sol	exon	129637478	129637774	0.0	+	.	transcript_id "locus.00000020.12";nPaths "8";locus_id "locus.00000020";type "5p_exon"
chr10	sol	exon	129637478	129637774	0.0	+	.	transcript_id "locus.00000020.13";nPaths "8";locus_id "locus.00000020";type "5p_exon"
chr10	sol	exon	129637478	129637774	0.0	+	.	transcript_id "locus.00000020.14";nPaths "8";locus_id "locus.00000020";type "5p_exon"
chr10	sol	exon	129637478	129637774	0.0	+	.	transcript_id "locus.00000020.15";nPaths "8";locus_id "locus.00000020";type "5p_exon"
chr10	sol	exon	129637478	129637774	0.0	+	.	transcript_id "locus.00000020.8";nPaths "8";locus_id "locus.00000020";type "5p_exon"
chr10	sol	exon	129637478	129637774	0.0	+	.	transcript_id "locus.00000020.9";nPaths "8";locus_id "locus.00000020";type "5p_exon"
chr10	sol	exon	129638679	129638745	0.0	+	.	transcript_id "locus.00000020.0";nPaths "4";locus_id "locus.00000020";type "internal_exon"
chr10	sol	exon	129638679	129638745	0.0	+	.	transcript_id "locus.00000020.10";nPaths "4";locus_id "locus.00000020";type "internal_exon"
chr10	sol	exon	129638679	129638745	0.0	+	.	transcript_id "locus.00000020.11";nPaths "4";locus_id "locus.00000020";type "internal_exon"
chr10	sol	exon	129638679	129638745	0.0	+	.	transcript_id "locus.00000020.1";nPaths "4";locus_id "locus.00000020";type "internal_exon"
chr10	sol	exon	129638679	129638745	0.0	+	.	transcript_id "locus.00000020.2";nPaths "4";locus_id "locus.00000020";type "internal_exon"
chr10	sol	exon	129638679	129638745	0.0	+	.	transcript_id "locus.00000020.3";nPaths "4";locus_id "locus.00000020";type "internal_exon"
chr10	sol	exon	129638679	129638745	0.0	+	.	transcript_id "locus.00000020.8";nPaths "4";locus_id "locus.00000020";type "internal_exon"
chr10	sol	exon	129638679	129638745	0.0	+	.	transcript_id "locus.00000020.9";nPaths "4";locus_id "locus.00000020";type "internal_exon"
chr10	sol	exon	129642130	129642243	0.0	+	.	transcript_id "locus.00000020.0";nPaths "3";locus_id "locus.00000020";type "internal_exon"
chr10	sol	exon	129642130	129642243	0.0	+	.	transcript_id "locus.00000020.10";nPaths "3";locus_id "locus.00000020";type "internal_exon"
chr10	sol	exon	129642130	129642243	0.0	+	.	transcript_id "locus.00000020.13";nPaths "3";locus_id "locus.00000020";type "internal_exon"
chr10	sol	exon	129642130	129642243	0.0	+	.	transcript_id "locus.00000020.14";nPaths "3";locus_id "locus.00000020";type "internal_exon"
chr10	sol	exon	129642130	129642243	0.0	+	.	transcript_id "locus.00000020.15";nPaths "3";locus_id "locus.00000020";type "internal_exon"
chr10	sol	exon	129642130	129642243	0.0	+	.	transcript_id "locus.00000020.1";nPaths "3";locus_id "locus.00000020";type "internal_exon"
chr10	sol	exon	129642130	129642243	0.0	+	.	transcript_id "locus.00000020.2";nPaths "3";locus_id "locus.00000020";type "internal_exon"
chr10	sol	exon	129642130	129642243	0.0	+	.	transcript_id "locus.00000020.5";nPaths "3";locus_id "locus.00000020";type "internal_exon"
chr10	sol	exon	129642130	129642243	0.0	+	.	transcript_id "locus.00000020.6";nPaths "3";locus_id "locus.00000020";type "internal_exon"
chr10	sol	exon	129642130	129642243	0.0	+	.	transcript_id "locus.00000020.7";nPaths "3";locus_id "locus.00000020";type "internal_exon"
chr10	sol	exon	129642130	129642243	0.0	+	.	transcript_id "locus.00000020.8";nPaths "3";locus_id "locus.00000020";type "internal_exon"
chr10	sol	exon	129642130	129642243	0.0	+	.	transcript_id "locus.00000020.9";nPaths "3";locus_id "locus.00000020";type "internal_exon"
chr10	sol	exon	129647105	129648327	0.0	+	.	transcript_id "locus.00000020.10";nPaths "1";locus_id "locus.00000020";type "3p_exon"
chr10	sol	exon	129647105	129648327	0.0	+	.	transcript_id "locus.00000020.11";nPaths "1";locus_id "locus.00000020";type "3p_exon"
chr10	sol	exon	129647105	129648327	0.0	+	.	transcript_id "locus.00000020.12";nPaths "1";locus_id "locus.00000020";type "3p_exon"
chr10	sol	exon	129647105	129648327	0.0	+	.	transcript_id "locus.00000020.15";nPaths "1";locus_id "locus.00000020";type "3p_exon"
chr10	sol	exon	129647105	129648327	0.0	+	.	transcript_id "locus.00000020.2";nPaths "1";locus_id "locus.00000020";type "3p_exon"
chr10	sol	exon	129647105	129648327	0.0	+	.	transcript_id "locus.00000020.3";nPaths "1";locus_id "locus.00000020";type "3p_exon"
chr10	sol	exon	129647105	129648327	0.0	+	.	transcript_id "locus.00000020.4";nPaths "1";locus_id "locus.00000020";type "3p_exon"
chr10	sol	exon	129647105	129648327	0.0	+	.	transcript_id "locus.00000020.7";nPaths "1";locus_id "locus.00000020";type "3p_exon"
chr10	sol	exon	129657680	129657978	0.0	+	.	transcript_id "locus.00000020.16";nPaths "2";locus_id "locus.00000020";type "5p_exon"
chr10	sol	exon	129657680	129657978	0.0	+	.	transcript_id "locus.00000020.17";nPaths "2";locus_id "locus.00000020";type "5p_exon"
chr10	sol	exon	129657690	129657978	0.0	+	.	transcript_id "locus.00000020.18";nPaths "2";locus_id "locus.00000020";type "5p_exon"
chr10	sol	exon	129657690	129657978	0.0	+	.	transcript_id "locus.00000020.19";nPaths "2";locus_id "locus.00000020";type "5p_exon"
chr10	sol	exon	129658529	129658703	0.0	+	.	transcript_id "locus.00000020.0";nPaths "2";locus_id "locus.00000020";type "internal_exon"
chr10	sol	exon	129658529	129658703	0.0	+	.	transcript_id "locus.00000020.13";nPaths "2";locus_id "locus.00000020";type "internal_exon"
chr10	sol	exon	129658529	129658703	0.0	+	.	transcript_id "locus.00000020.14";nPaths "2";locus_id "locus.00000020";type "internal_exon"
chr10	sol	exon	129658529	129658703	0.0	+	.	transcript_id "locus.00000020.16";nPaths "2";locus_id "locus.00000020";type "internal_exon"
chr10	sol	exon	129658529	129658703	0.0	+	.	transcript_id "locus.00000020.17";nPaths "2";locus_id "locus.00000020";type "internal_exon"
chr10	sol	exon	129658529	129658703	0.0	+	.	transcript_id "locus.00000020.18";nPaths "2";locus_id "locus.00000020";type "internal_exon"
chr10	sol	exon	129658529	129658703	0.0	+	.	transcript_id "locus.00000020.19";nPaths "2";locus_id "locus.00000020";type "internal_exon"
chr10	sol	exon	129658529	129658703	0.0	+	.	transcript_id "locus.00000020.1";nPaths "2";locus_id "locus.00000020";type "internal_exon"
chr10	sol	exon	129658529	129658703	0.0	+	.	transcript_id "locus.00000020.5";nPaths "2";locus_id "locus.00000020";type "internal_exon"
chr10	sol	exon	129658529	129658703	0.0	+	.	transcript_id "locus.00000020.6";nPaths "2";locus_id "locus.00000020";type "internal_exon"
chr10	sol	exon	129658529	129658703	0.0	+	.	transcript_id "locus.00000020.8";nPaths "2";locus_id "locus.00000020";type "internal_exon"
chr10	sol	exon	129658529	129658703	0.0	+	.	transcript_id "locus.00000020.9";nPaths "2";locus_id "locus.00000020";type "internal_exon"
chr10	sol	exon	129661961	129662086	0.0	+	.	transcript_id "locus.00000020.14";nPaths "1";locus_id "locus.00000020";type "internal_exon"
chr10	sol	exon	129661961	129662086	0.0	+	.	transcript_id "locus.00000020.17";nPaths "1";locus_id "locus.00000020";type "internal_exon"
chr10	sol	exon	129661961	129662086	0.0	+	.	transcript_id "locus.00000020.19";nPaths "1";locus_id "locus.00000020";type "internal_exon"
chr10	sol	exon	129661961	129662086	0.0	+	.	transcript_id "locus.00000020.1";nPaths "1";locus_id "locus.00000020";type "internal_exon"
chr10	sol	exon	129661961	129662086	0.0	+	.	transcript_id "locus.00000020.6";nPaths "1";locus_id "locus.00000020";type "internal_exon"
chr10	sol	exon	129661961	129662086	0.0	+	.	transcript_id "locus.00000020.9";nPaths "1";locus_id "locus.00000020";type "internal_exon"
chr10	sol	exon	129662246	129662394	0.0	+	.	transcript_id "locus.00000020.0";nPaths "1";locus_id "locus.00000020";type "internal_exon"
chr10	sol	exon	129662246	129662394	0.0	+	.	transcript_id "locus.00000020.13";nPaths "1";locus_id "locus.00000020";type "internal_exon"
chr10	sol	exon	129662246	129662394	0.0	+	.	transcript_id "locus.00000020.14";nPaths "1";locus_id "locus.00000020";type "internal_exon"
chr10	sol	exon	129662246	129662394	0.0	+	.	transcript_id "locus.00000020.16";nPaths "1";locus_id "locus.00000020";type "internal_exon"
chr10	sol	exon	129662246	129662394	0.0	+	.	transcript_id "locus.00000020.17";nPaths "1";locus_id "locus.00000020";type "internal_exon"
chr10	sol	exon	129662246	129662394	0.0	+	.	transcript_id "locus.00000020.18";nPaths "1";locus_id "locus.00000020";type "internal_exon"
chr10	sol	exon	129662246	129662394	0.0	+	.	transcript_id "locus.00000020.19";nPaths "1";locus_id "locus.00000020";type "internal_exon"
chr10	sol	exon	129662246	129662394	0.0	+	.	transcript_id "locus.00000020.1";nPaths "1";locus_id "locus.00000020";type "internal_exon"
chr10	sol	exon	129662246	129662394	0.0	+	.	transcript_id "locus.00000020.5";nPaths "1";locus_id "locus.00000020";type "internal_exon"
chr10	sol	exon	129662246	129662394	0.0	+	.	transcript_id "locus.00000020.6";nPaths "1";locus_id "locus.00000020";type "internal_exon"
chr10	sol	exon	129662246	129662394	0.0	+	.	transcript_id "locus.00000020.8";nPaths "1";locus_id "locus.00000020";type "internal_exon"
chr10	sol	exon	129662246	129662394	0.0	+	.	transcript_id "locus.00000020.9";nPaths "1";locus_id "locus.00000020";type "internal_exon"
chr10	sol	exon	129665134	129665879	0.0	+	.	transcript_id "locus.00000020.0";nPaths "1";locus_id "locus.00000020";type "3p_exon"
chr10	sol	exon	129665134	129665879	0.0	+	.	transcript_id "locus.00000020.13";nPaths "1";locus_id "locus.00000020";type "3p_exon"
chr10	sol	exon	129665134	129665879	0.0	+	.	transcript_id "locus.00000020.14";nPaths "1";locus_id "locus.00000020";type "3p_exon"
chr10	sol	exon	129665134	129665879	0.0	+	.	transcript_id "locus.00000020.16";nPaths "1";locus_id "locus.00000020";type "3p_exon"
chr10	sol	exon	129665134	129665879	0.0	+	.	transcript_id "locus.00000020.17";nPaths "1";locus_id "locus.00000020";type "3p_exon"
chr10	sol	exon	129665134	129665879	0.0	+	.	transcript_id "locus.00000020.18";nPaths "1";locus_id "locus.00000020";type "3p_exon"
chr10	sol	exon	129665134	129665879	0.0	+	.	transcript_id "locus.00000020.19";nPaths "1";locus_id "locus.00000020";type "3p_exon"
chr10	sol	exon	129665134	129665879	0.0	+	.	transcript_id "locus.00000020.1";nPaths "1";locus_id "locus.00000020";type "3p_exon"
chr10	sol	exon	129665134	129665879	0.0	+	.	transcript_id "locus.00000020.5";nPaths "1";locus_id "locus.00000020";type "3p_exon"
chr10	sol	exon	129665134	129665879	0.0	+	.	transcript_id "locus.00000020.6";nPaths "1";locus_id "locus.00000020";type "3p_exon"
chr10	sol	exon	129665134	129665879	0.0	+	.	transcript_id "locus.00000020.8";nPaths "1";locus_id "locus.00000020";type "3p_exon"
chr10	sol	exon	129665134	129665879	0.0	+	.	transcript_id "locus.00000020.9";nPaths "1";locus_id "locus.00000020";type "3p_exon"
chr10	sol	exon	129667013	129670539	0.0	-	.	transcript_id "locus.00000478.0";nPaths "1";locus_id "locus.00000478";type "3p_exon"
chr10	sol	exon	129667013	129670539	0.0	-	.	transcript_id "locus.00000478.3";nPaths "1";locus_id "locus.00000478";type "3p_exon"
chr10	sol	exon	129667123	129670539	0.0	-	.	transcript_id "locus.00000478.2";nPaths "1";locus_id "locus.00000478";type "3p_exon"
chr10	sol	exon	129667123	129670539	0.0	-	.	transcript_id "locus.00000478.5";nPaths "1";locus_id "locus.00000478";type "3p_exon"
chr10	sol	exon	129668503	129670539	0.0	-	.	transcript_id "locus.00000478.1";nPaths "1";locus_id "locus.00000478";type "3p_exon"
chr10	sol	exon	129668503	129670539	0.0	-	.	transcript_id "locus.00000478.4";nPaths "1";locus_id "locus.00000478";type "3p_exon"
chr10	sol	exon	129672256	129672504	0.0	-	.	transcript_id "locus.00000478.0";nPaths "3";locus_id "locus.00000478";type "internal_exon"
chr10	sol	exon	129672256	129672504	0.0	-	.	transcript_id "locus.00000478.1";nPaths "3";locus_id "locus.00000478";type "internal_exon"
chr10	sol	exon	129672256	129672504	0.0	-	.	transcript_id "locus.00000478.2";nPaths "3";locus_id "locus.00000478";type "internal_exon"
chr10	sol	exon	129672256	129672504	0.0	-	.	transcript_id "locus.00000478.3";nPaths "3";locus_id "locus.00000478";type "internal_exon"
chr10	sol	exon	129672256	129672504	0.0	-	.	transcript_id "locus.00000478.4";nPaths "3";locus_id "locus.00000478";type "internal_exon"
chr10	sol	exon	129672256	129672504	0.0	-	.	transcript_id "locus.00000478.5";nPaths "3";locus_id "locus.00000478";type "internal_exon"
chr10	sol	exon	129673546	129673756	0.0	-	.	transcript_id "locus.00000478.3";nPaths "3";locus_id "locus.00000478";type "5p_exon"
chr10	sol	exon	129673546	129673756	0.0	-	.	transcript_id "locus.00000478.4";nPaths "3";locus_id "locus.00000478";type "5p_exon"
chr10	sol	exon	129673546	129673756	0.0	-	.	transcript_id "locus.00000478.5";nPaths "3";locus_id "locus.00000478";type "5p_exon"
chr10	sol	exon	129673546	129673895	0.0	-	.	transcript_id "locus.00000478.0";nPaths "3";locus_id "locus.00000478";type "5p_exon"
chr10	sol	exon	129673546	129673895	0.0	-	.	transcript_id "locus.00000478.1";nPaths "3";locus_id "locus.00000478";type "5p_exon"
chr10	sol	exon	129673546	129673895	0.0	-	.	transcript_id "locus.00000478.2";nPaths "3";locus_id "locus.00000478";type "5p_exon"
chr10	sol	exon	129676498	129682781	0.0	-	.	transcript_id "locus.00000479.8";nPaths "1";locus_id "locus.00000479";type "3p_exon"
chr10	sol	exon	129676498	129682857	0.0	-	.	transcript_id "locus.00000479.2";nPaths "1";locus_id "locus.00000479";type "3p_exon"
chr10	sol	exon	129676498	129682857	0.0	-	.	transcript_id "locus.00000479.6";nPaths "1";locus_id "locus.00000479";type "3p_exon"
chr10	sol	exon	129676508	129682781	0.0	-	.	transcript_id "locus.00000479.9";nPaths "1";locus_id "locus.00000479";type "3p_exon"
chr10	sol	exon	129676508	129682857	0.0	-	.	transcript_id "locus.00000479.1";nPaths "1";locus_id "locus.00000479";type "3p_exon"
chr10	sol	exon	129676508	129682857	0.0	-	.	transcript_id "locus.00000479.5";nPaths "1";locus_id "locus.00000479";type "3p_exon"
chr10	sol	exon	129677708	129682781	0.0	-	.	transcript_id "locus.00000479.10";nPaths "1";locus_id "locus.00000479";type "3p_exon"
chr10	sol	exon	129677708	129682857	0.0	-	.	transcript_id "locus.00000479.0";nPaths "1";locus_id "locus.00000479";type "3p_exon"
chr10	sol	exon	129677708	129682857	0.0	-	.	transcript_id "locus.00000479.4";nPaths "1";locus_id "locus.00000479";type "3p_exon"
chr10	sol	exon	129681508	129682781	0.0	-	.	transcript_id "locus.00000479.11";nPaths "1";locus_id "locus.00000479";type "3p_exon"
chr10	sol	exon	129681508	129682857	0.0	-	.	transcript_id "locus.00000479.3";nPaths "1";locus_id "locus.00000479";type "3p_exon"
chr10	sol	exon	129681508	129682857	0.0	-	.	transcript_id "locus.00000479.7";nPaths "1";locus_id "locus.00000479";type "3p_exon"
chr10	sol	exon	129686008	129686258	0.0	-	.	transcript_id "locus.00000479.0";nPaths "4";locus_id "locus.00000479";type "5p_exon"
chr10	sol	exon	129686008	129686258	0.0	-	.	transcript_id "locus.00000479.1";nPaths "4";locus_id "locus.00000479";type "5p_exon"
chr10	sol	exon	129686008	129686258	0.0	-	.	transcript_id "locus.00000479.2";nPaths "4";locus_id "locus.00000479";type "5p_exon"
chr10	sol	exon	129686008	129686258	0.0	-	.	transcript_id "locus.00000479.3";nPaths "4";locus_id "locus.00000479";type "5p_exon"
chr10	sol	exon	129686008	129686258	0.0	-	.	transcript_id "locus.00000479.4";nPaths "4";locus_id "locus.00000479";type "5p_exon"
chr10	sol	exon	129686008	129686258	0.0	-	.	transcript_id "locus.00000479.5";nPaths "4";locus_id "locus.00000479";type "5p_exon"
chr10	sol	exon	129686008	129686258	0.0	-	.	transcript_id "locus.00000479.6";nPaths "4";locus_id "locus.00000479";type "5p_exon"
chr10	sol	exon	129686008	129686258	0.0	-	.	transcript_id "locus.00000479.7";nPaths "4";locus_id "locus.00000479";type "5p_exon"
chr10	sol	exon	129687972	129688154	0.0	-	.	transcript_id "locus.00000479.10";nPaths "4";locus_id "locus.00000479";type "5p_exon"
chr10	sol	exon	129687972	129688154	0.0	-	.	transcript_id "locus.00000479.11";nPaths "4";locus_id "locus.00000479";type "5p_exon"
chr10	sol	exon	129687972	129688154	0.0	-	.	transcript_id "locus.00000479.8";nPaths "4";locus_id "locus.00000479";type "5p_exon"
chr10	sol	exon	129687972	129688154	0.0	-	.	transcript_id "locus.00000479.9";nPaths "4";locus_id "locus.00000479";type "5p_exon"
chr10	sol	exon	129690443	129692942	0.0	-	.	transcript_id "locus.00000480.0";nPaths "1";locus_id "locus.00000480";type "3p_exon"
chr10	sol	exon	129690443	129692942	0.0	-	.	transcript_id "locus.00000480.2";nPaths "1";locus_id "locus.00000480";type "3p_exon"
chr10	sol	exon	129690453	129692942	0.0	-	.	transcript_id "locus.00000480.1";nPaths "1";locus_id "locus.00000480";type "3p_exon"
chr10	sol	exon	129690453	129692942	0.0	-	.	transcript_id "locus.00000480.3";nPaths "1";locus_id "locus.00000480";type "3p_exon"
chr10	sol	exon	129694224	129694294	0.0	-	.	transcript_id "locus.00000480.2";nPaths "2";locus_id "locus.00000480";type "5p_exon"
chr10	sol	exon	129694224	129694294	0.0	-	.	transcript_id "locus.00000480.3";nPaths "2";locus_id "locus.00000480";type "5p_exon"
chr10	sol	exon	129694224	129694297	0.0	-	.	transcript_id "locus.00000480.0";nPaths "2";locus_id "locus.00000480";type "5p_exon"
chr10	sol	exon	129694224	129694297	0.0	-	.	transcript_id "locus.00000480.1";nPaths "2";locus_id "locus.00000480";type "5p_exon"
chr10	sol	exon	129703214	129703556	0.0	+	.	transcript_id "locus.00000021.0";nPaths "3";locus_id "locus.00000021";type "5p_exon"
chr10	sol	exon	129703214	129703556	0.0	+	.	transcript_id "locus.00000021.1";nPaths "3";locus_id "locus.00000021";type "5p_exon"
chr10	sol	exon	129703214	129703556	0.0	+	.	transcript_id "locus.00000021.2";nPaths "3";locus_id "locus.00000021";type "5p_exon"
chr10	sol	exon	129703224	129703556	0.0	+	.	transcript_id "locus.00000021.3";nPaths "3";locus_id "locus.00000021";type "5p_exon"
chr10	sol	exon	129703224	129703556	0.0	+	.	transcript_id "locus.00000021.4";nPaths "3";locus_id "locus.00000021";type "5p_exon"
chr10	sol	exon	129703224	129703556	0.0	+	.	transcript_id "locus.00000021.5";nPaths "3";locus_id "locus.00000021";type "5p_exon"
chr10	sol	exon	129704629	129708419	0.0	+	.	transcript_id "locus.00000021.1";nPaths "1";locus_id "locus.00000021";type "3p_exon"
chr10	sol	exon	129704629	129708419	0.0	+	.	transcript_id "locus.00000021.4";nPaths "1";locus_id "locus.00000021";type "3p_exon"
chr10	sol	exon	129704629	129709959	0.0	+	.	transcript_id "locus.00000021.0";nPaths "1";locus_id "locus.00000021";type "3p_exon"
chr10	sol	exon	129704629	129709959	0.0	+	.	transcript_id "locus.00000021.3";nPaths "1";locus_id "locus.00000021";type "3p_exon"
chr10	sol	exon	129704629	129709966	0.0	+	.	transcript_id "locus.00000021.2";nPaths "1";locus_id "locus.00000021";type "3p_exon"
chr10	sol	exon	129704629	129709966	0.0	+	.	transcript_id "locus.00000021.5";nPaths "1";locus_id "locus.00000021";type "3p_exon"
chr10	sol	exon	129719886	129723563	0.0	-	.	transcript_id "locus.00000481.10";nPaths "1";locus_id "locus.00000481";type "3p_exon"
chr10	sol	exon	129719886	129723563	0.0	-	.	transcript_id "locus.00000481.13";nPaths "1";locus_id "locus.00000481";type "3p_exon"
chr10	sol	exon	129719886	129723563	0.0	-	.	transcript_id "locus.00000481.16";nPaths "1";locus_id "locus.00000481";type "3p_exon"
chr10	sol	exon	129719886	129723563	0.0	-	.	transcript_id "locus.00000481.19";nPaths "1";locus_id "locus.00000481";type "3p_exon"
chr10	sol	exon	129719886	129723563	0.0	-	.	transcript_id "locus.00000481.1";nPaths "1";locus_id "locus.00000481";type "3p_exon"
chr10	sol	exon	129719886	129723563	0.0	-	.	transcript_id "locus.00000481.22";nPaths "1";locus_id "locus.00000481";type "3p_exon"
chr10	sol	exon	129719886	129723563	0.0	-	.	transcript_id "locus.00000481.25";nPaths "1";locus_id "locus.00000481";type "3p_exon"
chr10	sol	exon	129719886	129723563	0.0	-	.	transcript_id "locus.00000481.28";nPaths "1";locus_id "locus.00000481";type "3p_exon"
chr10	sol	exon	129719886	129723563	0.0	-	.	transcript_id "locus.00000481.31";nPaths "1";locus_id "locus.00000481";type "3p_exon"
chr10	sol	exon	129719886	129723563	0.0	-	.	transcript_id "locus.00000481.34";nPaths "1";locus_id "locus.00000481";type "3p_exon"
chr10	sol	exon	129719886	129723563	0.0	-	.	transcript_id "locus.00000481.37";nPaths "1";locus_id "locus.00000481";type "3p_exon"
chr10	sol	exon	129719886	129723563	0.0	-	.	transcript_id "locus.00000481.40";nPaths "1";locus_id "locus.00000481";type "3p_exon"
chr10	sol	exon	129719886	129723563	0.0	-	.	transcript_id "locus.00000481.43";nPaths "1";locus_id "locus.00000481";type "3p_exon"
chr10	sol	exon	129719886	129723563	0.0	-	.	transcript_id "locus.00000481.46";nPaths "1";locus_id "locus.00000481";type "3p_exon"
chr10	sol	exon	129719886	129723563	0.0	-	.	transcript_id "locus.00000481.49";nPaths "1";locus_id "locus.00000481";type "3p_exon"
chr10	sol	exon	129719886	129723563	0.0	-	.	transcript_id "locus.00000481.4";nPaths "1";locus_id "locus.00000481";type "3p_exon"
chr10	sol	exon	129719886	129723563	0.0	-	.	transcript_id "locus.00000481.52";nPaths "1";locus_id "locus.00000481";type "3p_exon"
chr10	sol	exon	129719886	129723563	0.0	-	.	transcript_id "locus.00000481.55";nPaths "1";locus_id "locus.00000481";type "3p_exon"
chr10	sol	exon	129719886	129723563	0.0	-	.	transcript_id "locus.00000481.58";nPaths "1";locus_id "locus.00000481";type "3p_exon"
chr10	sol	exon	129719886	129723563	0.0	-	.	transcript_id "locus.00000481.61";nPaths "1";locus_id "locus.00000481";type "3p_exon"
chr10	sol	exon	129719886	129723563	0.0	-	.	transcript_id "locus.00000481.64";nPaths "1";locus_id "locus.00000481";type "3p_exon"
chr10	sol	exon	129719886	129723563	0.0	-	.	transcript_id "locus.00000481.67";nPaths "1";locus_id "locus.00000481";type "3p_exon"
chr10	sol	exon	129719886	129723563	0.0	-	.	transcript_id "locus.00000481.70";nPaths "1";locus_id "locus.00000481";type "3p_exon"
chr10	sol	exon	129719886	129723563	0.0	-	.	transcript_id "locus.00000481.73";nPaths "1";locus_id "locus.00000481";type "3p_exon"
chr10	sol	exon	129719886	129723563	0.0	-	.	transcript_id "locus.00000481.76";nPaths "1";locus_id "locus.00000481";type "3p_exon"
chr10	sol	exon	129719886	129723563	0.0	-	.	transcript_id "locus.00000481.79";nPaths "1";locus_id "locus.00000481";type "3p_exon"
chr10	sol	exon	129719886	129723563	0.0	-	.	transcript_id "locus.00000481.7";nPaths "1";locus_id "locus.00000481";type "3p_exon"
chr10	sol	exon	129721456	129723563	0.0	-	.	transcript_id "locus.00000481.11";nPaths "1";locus_id "locus.00000481";type "3p_exon"
chr10	sol	exon	129721456	129723563	0.0	-	.	transcript_id "locus.00000481.14";nPaths "1";locus_id "locus.00000481";type "3p_exon"
chr10	sol	exon	129721456	129723563	0.0	-	.	transcript_id "locus.00000481.17";nPaths "1";locus_id "locus.00000481";type "3p_exon"
chr10	sol	exon	129721456	129723563	0.0	-	.	transcript_id "locus.00000481.20";nPaths "1";locus_id "locus.00000481";type "3p_exon"
chr10	sol	exon	129721456	129723563	0.0	-	.	transcript_id "locus.00000481.23";nPaths "1";locus_id "locus.00000481";type "3p_exon"
chr10	sol	exon	129721456	129723563	0.0	-	.	transcript_id "locus.00000481.26";nPaths "1";locus_id "locus.00000481";type "3p_exon"
chr10	sol	exon	129721456	129723563	0.0	-	.	transcript_id "locus.00000481.29";nPaths "1";locus_id "locus.00000481";type "3p_exon"
chr10	sol	exon	129721456	129723563	0.0	-	.	transcript_id "locus.00000481.2";nPaths "1";locus_id "locus.00000481";type "3p_exon"
chr10	sol	exon	129721456	129723563	0.0	-	.	transcript_id "locus.00000481.32";nPaths "1";locus_id "locus.00000481";type "3p_exon"
chr10	sol	exon	129721456	129723563	0.0	-	.	transcript_id "locus.00000481.35";nPaths "1";locus_id "locus.00000481";type "3p_exon"
chr10	sol	exon	129721456	129723563	0.0	-	.	transcript_id "locus.00000481.38";nPaths "1";locus_id "locus.00000481";type "3p_exon"
chr10	sol	exon	129721456	129723563	0.0	-	.	transcript_id "locus.00000481.41";nPaths "1";locus_id "locus.00000481";type "3p_exon"
chr10	sol	exon	129721456	129723563	0.0	-	.	transcript_id "locus.00000481.44";nPaths "1";locus_id "locus.00000481";type "3p_exon"
chr10	sol	exon	129721456	129723563	0.0	-	.	transcript_id "locus.00000481.47";nPaths "1";locus_id "locus.00000481";type "3p_exon"
chr10	sol	exon	129721456	129723563	0.0	-	.	transcript_id "locus.00000481.50";nPaths "1";locus_id "locus.00000481";type "3p_exon"
chr10	sol	exon	129721456	129723563	0.0	-	.	transcript_id "locus.00000481.53";nPaths "1";locus_id "locus.00000481";type "3p_exon"
chr10	sol	exon	129721456	129723563	0.0	-	.	transcript_id "locus.00000481.56";nPaths "1";locus_id "locus.00000481";type "3p_exon"
chr10	sol	exon	129721456	129723563	0.0	-	.	transcript_id "locus.00000481.59";nPaths "1";locus_id "locus.00000481";type "3p_exon"
chr10	sol	exon	129721456	129723563	0.0	-	.	transcript_id "locus.00000481.5";nPaths "1";locus_id "locus.00000481";type "3p_exon"
chr10	sol	exon	129721456	129723563	0.0	-	.	transcript_id "locus.00000481.62";nPaths "1";locus_id "locus.00000481";type "3p_exon"
chr10	sol	exon	129721456	129723563	0.0	-	.	transcript_id "locus.00000481.65";nPaths "1";locus_id "locus.00000481";type "3p_exon"
chr10	sol	exon	129721456	129723563	0.0	-	.	transcript_id "locus.00000481.68";nPaths "1";locus_id "locus.00000481";type "3p_exon"
chr10	sol	exon	129721456	129723563	0.0	-	.	transcript_id "locus.00000481.71";nPaths "1";locus_id "locus.00000481";type "3p_exon"
chr10	sol	exon	129721456	129723563	0.0	-	.	transcript_id "locus.00000481.74";nPaths "1";locus_id "locus.00000481";type "3p_exon"
chr10	sol	exon	129721456	129723563	0.0	-	.	transcript_id "locus.00000481.77";nPaths "1";locus_id "locus.00000481";type "3p_exon"
chr10	sol	exon	129721456	129723563	0.0	-	.	transcript_id "locus.00000481.80";nPaths "1";locus_id "locus.00000481";type "3p_exon"
chr10	sol	exon	129721456	129723563	0.0	-	.	transcript_id "locus.00000481.8";nPaths "1";locus_id "locus.00000481";type "3p_exon"
chr10	sol	exon	129722136	129723563	0.0	-	.	transcript_id "locus.00000481.0";nPaths "1";locus_id "locus.00000481";type "3p_exon"
chr10	sol	exon	129722136	129723563	0.0	-	.	transcript_id "locus.00000481.12";nPaths "1";locus_id "locus.00000481";type "3p_exon"
chr10	sol	exon	129722136	129723563	0.0	-	.	transcript_id "locus.00000481.15";nPaths "1";locus_id "locus.00000481";type "3p_exon"
chr10	sol	exon	129722136	129723563	0.0	-	.	transcript_id "locus.00000481.18";nPaths "1";locus_id "locus.00000481";type "3p_exon"
chr10	sol	exon	129722136	129723563	0.0	-	.	transcript_id "locus.00000481.21";nPaths "1";locus_id "locus.00000481";type "3p_exon"
chr10	sol	exon	129722136	129723563	0.0	-	.	transcript_id "locus.00000481.24";nPaths "1";locus_id "locus.00000481";type "3p_exon"
chr10	sol	exon	129722136	129723563	0.0	-	.	transcript_id "locus.00000481.27";nPaths "1";locus_id "locus.00000481";type "3p_exon"
chr10	sol	exon	129722136	129723563	0.0	-	.	transcript_id "locus.00000481.30";nPaths "1";locus_id "locus.00000481";type "3p_exon"
chr10	sol	exon	129722136	129723563	0.0	-	.	transcript_id "locus.00000481.33";nPaths "1";locus_id "locus.00000481";type "3p_exon"
chr10	sol	exon	129722136	129723563	0.0	-	.	transcript_id "locus.00000481.36";nPaths "1";locus_id "locus.00000481";type "3p_exon"
chr10	sol	exon	129722136	129723563	0.0	-	.	transcript_id "locus.00000481.39";nPaths "1";locus_id "locus.00000481";type "3p_exon"
chr10	sol	exon	129722136	129723563	0.0	-	.	transcript_id "locus.00000481.3";nPaths "1";locus_id "locus.00000481";type "3p_exon"
chr10	sol	exon	129722136	129723563	0.0	-	.	transcript_id "locus.00000481.42";nPaths "1";locus_id "locus.00000481";type "3p_exon"
chr10	sol	exon	129722136	129723563	0.0	-	.	transcript_id "locus.00000481.45";nPaths "1";locus_id "locus.00000481";type "3p_exon"
chr10	sol	exon	129722136	129723563	0.0	-	.	transcript_id "locus.00000481.48";nPaths "1";locus_id "locus.00000481";type "3p_exon"
chr10	sol	exon	129722136	129723563	0.0	-	.	transcript_id "locus.00000481.51";nPaths "1";locus_id "locus.00000481";type "3p_exon"
chr10	sol	exon	129722136	129723563	0.0	-	.	transcript_id "locus.00000481.54";nPaths "1";locus_id "locus.00000481";type "3p_exon"
chr10	sol	exon	129722136	129723563	0.0	-	.	transcript_id "locus.00000481.57";nPaths "1";locus_id "locus.00000481";type "3p_exon"
chr10	sol	exon	129722136	129723563	0.0	-	.	transcript_id "locus.00000481.60";nPaths "1";locus_id "locus.00000481";type "3p_exon"
chr10	sol	exon	129722136	129723563	0.0	-	.	transcript_id "locus.00000481.63";nPaths "1";locus_id "locus.00000481";type "3p_exon"
chr10	sol	exon	129722136	129723563	0.0	-	.	transcript_id "locus.00000481.66";nPaths "1";locus_id "locus.00000481";type "3p_exon"
chr10	sol	exon	129722136	129723563	0.0	-	.	transcript_id "locus.00000481.69";nPaths "1";locus_id "locus.00000481";type "3p_exon"
chr10	sol	exon	129722136	129723563	0.0	-	.	transcript_id "locus.00000481.6";nPaths "1";locus_id "locus.00000481";type "3p_exon"
chr10	sol	exon	129722136	129723563	0.0	-	.	transcript_id "locus.00000481.72";nPaths "1";locus_id "locus.00000481";type "3p_exon"
chr10	sol	exon	129722136	129723563	0.0	-	.	transcript_id "locus.00000481.75";nPaths "1";locus_id "locus.00000481";type "3p_exon"
chr10	sol	exon	129722136	129723563	0.0	-	.	transcript_id "locus.00000481.78";nPaths "1";locus_id "locus.00000481";type "3p_exon"
chr10	sol	exon	129722136	129723563	0.0	-	.	transcript_id "locus.00000481.9";nPaths "1";locus_id "locus.00000481";type "3p_exon"
chr10	sol	exon	129723690	129723790	0.0	-	.	transcript_id "locus.00000481.0";nPaths "3";locus_id "locus.00000481";type "internal_exon"
chr10	sol	exon	129723690	129723790	0.0	-	.	transcript_id "locus.00000481.12";nPaths "3";locus_id "locus.00000481";type "internal_exon"
chr10	sol	exon	129723690	129723790	0.0	-	.	transcript_id "locus.00000481.13";nPaths "3";locus_id "locus.00000481";type "internal_exon"
chr10	sol	exon	129723690	129723790	0.0	-	.	transcript_id "locus.00000481.14";nPaths "3";locus_id "locus.00000481";type "internal_exon"
chr10	sol	exon	129723690	129723790	0.0	-	.	transcript_id "locus.00000481.18";nPaths "3";locus_id "locus.00000481";type "internal_exon"
chr10	sol	exon	129723690	129723790	0.0	-	.	transcript_id "locus.00000481.19";nPaths "3";locus_id "locus.00000481";type "internal_exon"
chr10	sol	exon	129723690	129723790	0.0	-	.	transcript_id "locus.00000481.1";nPaths "3";locus_id "locus.00000481";type "internal_exon"
chr10	sol	exon	129723690	129723790	0.0	-	.	transcript_id "locus.00000481.20";nPaths "3";locus_id "locus.00000481";type "internal_exon"
chr10	sol	exon	129723690	129723790	0.0	-	.	transcript_id "locus.00000481.24";nPaths "3";locus_id "locus.00000481";type "internal_exon"
chr10	sol	exon	129723690	129723790	0.0	-	.	transcript_id "locus.00000481.25";nPaths "3";locus_id "locus.00000481";type "internal_exon"
chr10	sol	exon	129723690	129723790	0.0	-	.	transcript_id "locus.00000481.26";nPaths "3";locus_id "locus.00000481";type "internal_exon"
chr10	sol	exon	129723690	129723790	0.0	-	.	transcript_id "locus.00000481.2";nPaths "3";locus_id "locus.00000481";type "internal_exon"
chr10	sol	exon	129723690	129723790	0.0	-	.	transcript_id "locus.00000481.30";nPaths "3";locus_id "locus.00000481";type "internal_exon"
chr10	sol	exon	129723690	129723790	0.0	-	.	transcript_id "locus.00000481.31";nPaths "3";locus_id "locus.00000481";type "internal_exon"
chr10	sol	exon	129723690	129723790	0.0	-	.	transcript_id "locus.00000481.32";nPaths "3";locus_id "locus.00000481";type "internal_exon"
chr10	sol	exon	129723690	129723790	0.0	-	.	transcript_id "locus.00000481.39";nPaths "3";locus_id "locus.00000481";type "internal_exon"
chr10	sol	exon	129723690	129723790	0.0	-	.	transcript_id "locus.00000481.40";nPaths "3";locus_id "locus.00000481";type "internal_exon"
chr10	sol	exon	129723690	129723790	0.0	-	.	transcript_id "locus.00000481.41";nPaths "3";locus_id "locus.00000481";type "internal_exon"
chr10	sol	exon	129723690	129723790	0.0	-	.	transcript_id "locus.00000481.45";nPaths "3";locus_id "locus.00000481";type "internal_exon"
chr10	sol	exon	129723690	129723790	0.0	-	.	transcript_id "locus.00000481.46";nPaths "3";locus_id "locus.00000481";type "internal_exon"
chr10	sol	exon	129723690	129723790	0.0	-	.	transcript_id "locus.00000481.47";nPaths "3";locus_id "locus.00000481";type "internal_exon"
chr10	sol	exon	129723690	129723790	0.0	-	.	transcript_id "locus.00000481.54";nPaths "3";locus_id "locus.00000481";type "internal_exon"
chr10	sol	exon	129723690	129723790	0.0	-	.	transcript_id "locus.00000481.55";nPaths "3";locus_id "locus.00000481";type "internal_exon"
chr10	sol	exon	129723690	129723790	0.0	-	.	transcript_id "locus.00000481.56";nPaths "3";locus_id "locus.00000481";type "internal_exon"
chr10	sol	exon	129723690	129723790	0.0	-	.	transcript_id "locus.00000481.60";nPaths "3";locus_id "locus.00000481";type "internal_exon"
chr10	sol	exon	129723690	129723790	0.0	-	.	transcript_id "locus.00000481.61";nPaths "3";locus_id "locus.00000481";type "internal_exon"
chr10	sol	exon	129723690	129723790	0.0	-	.	transcript_id "locus.00000481.62";nPaths "3";locus_id "locus.00000481";type "internal_exon"
chr10	sol	exon	129723690	129723790	0.0	-	.	transcript_id "locus.00000481.69";nPaths "3";locus_id "locus.00000481";type "internal_exon"
chr10	sol	exon	129723690	129723790	0.0	-	.	transcript_id "locus.00000481.6";nPaths "3";locus_id "locus.00000481";type "internal_exon"
chr10	sol	exon	129723690	129723790	0.0	-	.	transcript_id "locus.00000481.70";nPaths "3";locus_id "locus.00000481";type "internal_exon"
chr10	sol	exon	129723690	129723790	0.0	-	.	transcript_id "locus.00000481.71";nPaths "3";locus_id "locus.00000481";type "internal_exon"
chr10	sol	exon	129723690	129723790	0.0	-	.	transcript_id "locus.00000481.75";nPaths "3";locus_id "locus.00000481";type "internal_exon"
chr10	sol	exon	129723690	129723790	0.0	-	.	transcript_id "locus.00000481.76";nPaths "3";locus_id "locus.00000481";type "internal_exon"
chr10	sol	exon	129723690	129723790	0.0	-	.	transcript_id "locus.00000481.77";nPaths "3";locus_id "locus.00000481";type "internal_exon"
chr10	sol	exon	129723690	129723790	0.0	-	.	transcript_id "locus.00000481.7";nPaths "3";locus_id "locus.00000481";type "internal_exon"
chr10	sol	exon	129723690	129723790	0.0	-	.	transcript_id "locus.00000481.8";nPaths "3";locus_id "locus.00000481";type "internal_exon"
chr10	sol	exon	129727043	129727171	0.0	-	.	transcript_id "locus.00000481.0";nPaths "6";locus_id "locus.00000481";type "internal_exon"
chr10	sol	exon	129727043	129727171	0.0	-	.	transcript_id "locus.00000481.10";nPaths "6";locus_id "locus.00000481";type "internal_exon"
chr10	sol	exon	129727043	129727171	0.0	-	.	transcript_id "locus.00000481.11";nPaths "6";locus_id "locus.00000481";type "internal_exon"
chr10	sol	exon	129727043	129727171	0.0	-	.	transcript_id "locus.00000481.12";nPaths "6";locus_id "locus.00000481";type "internal_exon"
chr10	sol	exon	129727043	129727171	0.0	-	.	transcript_id "locus.00000481.13";nPaths "6";locus_id "locus.00000481";type "internal_exon"
chr10	sol	exon	129727043	129727171	0.0	-	.	transcript_id "locus.00000481.14";nPaths "6";locus_id "locus.00000481";type "internal_exon"
chr10	sol	exon	129727043	129727171	0.0	-	.	transcript_id "locus.00000481.15";nPaths "6";locus_id "locus.00000481";type "internal_exon"
chr10	sol	exon	129727043	129727171	0.0	-	.	transcript_id "locus.00000481.16";nPaths "6";locus_id "locus.00000481";type "internal_exon"
chr10	sol	exon	129727043	129727171	0.0	-	.	transcript_id "locus.00000481.17";nPaths "6";locus_id "locus.00000481";type "internal_exon"
chr10	sol	exon	129727043	129727171	0.0	-	.	transcript_id "locus.00000481.18";nPaths "6";locus_id "locus.00000481";type "internal_exon"
chr10	sol	exon	129727043	129727171	0.0	-	.	transcript_id "locus.00000481.19";nPaths "6";locus_id "locus.00000481";type "internal_exon"
chr10	sol	exon	129727043	129727171	0.0	-	.	transcript_id "locus.00000481.1";nPaths "6";locus_id "locus.00000481";type "internal_exon"
chr10	sol	exon	129727043	129727171	0.0	-	.	transcript_id "locus.00000481.20";nPaths "6";locus_id "locus.00000481";type "internal_exon"
chr10	sol	exon	129727043	129727171	0.0	-	.	transcript_id "locus.00000481.21";nPaths "6";locus_id "locus.00000481";type "internal_exon"
chr10	sol	exon	129727043	129727171	0.0	-	.	transcript_id "locus.00000481.22";nPaths "6";locus_id "locus.00000481";type "internal_exon"
chr10	sol	exon	129727043	129727171	0.0	-	.	transcript_id "locus.00000481.23";nPaths "6";locus_id "locus.00000481";type "internal_exon"
chr10	sol	exon	129727043	129727171	0.0	-	.	transcript_id "locus.00000481.24";nPaths "6";locus_id "locus.00000481";type "internal_exon"
chr10	sol	exon	129727043	129727171	0.0	-	.	transcript_id "locus.00000481.25";nPaths "6";locus_id "locus.00000481";type "internal_exon"
chr10	sol	exon	129727043	129727171	0.0	-	.	transcript_id "locus.00000481.26";nPaths "6";locus_id "locus.00000481";type "internal_exon"
chr10	sol	exon	129727043	129727171	0.0	-	.	transcript_id "locus.00000481.27";nPaths "6";locus_id "locus.00000481";type "internal_exon"
chr10	sol	exon	129727043	129727171	0.0	-	.	transcript_id "locus.00000481.28";nPaths "6";locus_id "locus.00000481";type "internal_exon"
chr10	sol	exon	129727043	129727171	0.0	-	.	transcript_id "locus.00000481.29";nPaths "6";locus_id "locus.00000481";type "internal_exon"
chr10	sol	exon	129727043	129727171	0.0	-	.	transcript_id "locus.00000481.2";nPaths "6";locus_id "locus.00000481";type "internal_exon"
chr10	sol	exon	129727043	129727171	0.0	-	.	transcript_id "locus.00000481.30";nPaths "6";locus_id "locus.00000481";type "internal_exon"
chr10	sol	exon	129727043	129727171	0.0	-	.	transcript_id "locus.00000481.31";nPaths "6";locus_id "locus.00000481";type "internal_exon"
chr10	sol	exon	129727043	129727171	0.0	-	.	transcript_id "locus.00000481.32";nPaths "6";locus_id "locus.00000481";type "internal_exon"
chr10	sol	exon	129727043	129727171	0.0	-	.	transcript_id "locus.00000481.33";nPaths "6";locus_id "locus.00000481";type "internal_exon"
chr10	sol	exon	129727043	129727171	0.0	-	.	transcript_id "locus.00000481.34";nPaths "6";locus_id "locus.00000481";type "internal_exon"
chr10	sol	exon	129727043	129727171	0.0	-	.	transcript_id "locus.00000481.35";nPaths "6";locus_id "locus.00000481";type "internal_exon"
chr10	sol	exon	129727043	129727171	0.0	-	.	transcript_id "locus.00000481.39";nPaths "6";locus_id "locus.00000481";type "internal_exon"
chr10	sol	exon	129727043	129727171	0.0	-	.	transcript_id "locus.00000481.3";nPaths "6";locus_id "locus.00000481";type "internal_exon"
chr10	sol	exon	129727043	129727171	0.0	-	.	transcript_id "locus.00000481.40";nPaths "6";locus_id "locus.00000481";type "internal_exon"
chr10	sol	exon	129727043	129727171	0.0	-	.	transcript_id "locus.00000481.41";nPaths "6";locus_id "locus.00000481";type "internal_exon"
chr10	sol	exon	129727043	129727171	0.0	-	.	transcript_id "locus.00000481.42";nPaths "6";locus_id "locus.00000481";type "internal_exon"
chr10	sol	exon	129727043	129727171	0.0	-	.	transcript_id "locus.00000481.43";nPaths "6";locus_id "locus.00000481";type "internal_exon"
chr10	sol	exon	129727043	129727171	0.0	-	.	transcript_id "locus.00000481.44";nPaths "6";locus_id "locus.00000481";type "internal_exon"
chr10	sol	exon	129727043	129727171	0.0	-	.	transcript_id "locus.00000481.45";nPaths "6";locus_id "locus.00000481";type "internal_exon"
chr10	sol	exon	129727043	129727171	0.0	-	.	transcript_id "locus.00000481.46";nPaths "6";locus_id "locus.00000481";type "internal_exon"
chr10	sol	exon	129727043	129727171	0.0	-	.	transcript_id "locus.00000481.47";nPaths "6";locus_id "locus.00000481";type "internal_exon"
chr10	sol	exon	129727043	129727171	0.0	-	.	transcript_id "locus.00000481.48";nPaths "6";locus_id "locus.00000481";type "internal_exon"
chr10	sol	exon	129727043	129727171	0.0	-	.	transcript_id "locus.00000481.49";nPaths "6";locus_id "locus.00000481";type "internal_exon"
chr10	sol	exon	129727043	129727171	0.0	-	.	transcript_id "locus.00000481.4";nPaths "6";locus_id "locus.00000481";type "internal_exon"
chr10	sol	exon	129727043	129727171	0.0	-	.	transcript_id "locus.00000481.50";nPaths "6";locus_id "locus.00000481";type "internal_exon"
chr10	sol	exon	129727043	129727171	0.0	-	.	transcript_id "locus.00000481.54";nPaths "6";locus_id "locus.00000481";type "internal_exon"
chr10	sol	exon	129727043	129727171	0.0	-	.	transcript_id "locus.00000481.55";nPaths "6";locus_id "locus.00000481";type "internal_exon"
chr10	sol	exon	129727043	129727171	0.0	-	.	transcript_id "locus.00000481.56";nPaths "6";locus_id "locus.00000481";type "internal_exon"
chr10	sol	exon	129727043	129727171	0.0	-	.	transcript_id "locus.00000481.57";nPaths "6";locus_id "locus.00000481";type "internal_exon"
chr10	sol	exon	129727043	129727171	0.0	-	.	transcript_id "locus.00000481.58";nPaths "6";locus_id "locus.00000481";type "internal_exon"
chr10	sol	exon	129727043	129727171	0.0	-	.	transcript_id "locus.00000481.59";nPaths "6";locus_id "locus.00000481";type "internal_exon"
chr10	sol	exon	129727043	129727171	0.0	-	.	transcript_id "locus.00000481.5";nPaths "6";locus_id "locus.00000481";type "internal_exon"
chr10	sol	exon	129727043	129727171	0.0	-	.	transcript_id "locus.00000481.60";nPaths "6";locus_id "locus.00000481";type "internal_exon"
chr10	sol	exon	129727043	129727171	0.0	-	.	transcript_id "locus.00000481.61";nPaths "6";locus_id "locus.00000481";type "internal_exon"
chr10	sol	exon	129727043	129727171	0.0	-	.	transcript_id "locus.00000481.62";nPaths "6";locus_id "locus.00000481";type "internal_exon"
chr10	sol	exon	129727043	129727171	0.0	-	.	transcript_id "locus.00000481.63";nPaths "6";locus_id "locus.00000481";type "internal_exon"
chr10	sol	exon	129727043	129727171	0.0	-	.	transcript_id "locus.00000481.64";nPaths "6";locus_id "locus.00000481";type "internal_exon"
chr10	sol	exon	129727043	129727171	0.0	-	.	transcript_id "locus.00000481.65";nPaths "6";locus_id "locus.00000481";type "internal_exon"
chr10	sol	exon	129727043	129727171	0.0	-	.	transcript_id "locus.00000481.69";nPaths "6";locus_id "locus.00000481";type "internal_exon"
chr10	sol	exon	129727043	129727171	0.0	-	.	transcript_id "locus.00000481.6";nPaths "6";locus_id "locus.00000481";type "internal_exon"
chr10	sol	exon	129727043	129727171	0.0	-	.	transcript_id "locus.00000481.70";nPaths "6";locus_id "locus.00000481";type "internal_exon"
chr10	sol	exon	129727043	129727171	0.0	-	.	transcript_id "locus.00000481.71";nPaths "6";locus_id "locus.00000481";type "internal_exon"
chr10	sol	exon	129727043	129727171	0.0	-	.	transcript_id "locus.00000481.72";nPaths "6";locus_id "locus.00000481";type "internal_exon"
chr10	sol	exon	129727043	129727171	0.0	-	.	transcript_id "locus.00000481.73";nPaths "6";locus_id "locus.00000481";type "internal_exon"
chr10	sol	exon	129727043	129727171	0.0	-	.	transcript_id "locus.00000481.74";nPaths "6";locus_id "locus.00000481";type "internal_exon"
chr10	sol	exon	129727043	129727171	0.0	-	.	transcript_id "locus.00000481.75";nPaths "6";locus_id "locus.00000481";type "internal_exon"
chr10	sol	exon	129727043	129727171	0.0	-	.	transcript_id "locus.00000481.76";nPaths "6";locus_id "locus.00000481";type "internal_exon"
chr10	sol	exon	129727043	129727171	0.0	-	.	transcript_id "locus.00000481.77";nPaths "6";locus_id "locus.00000481";type "internal_exon"
chr10	sol	exon	129727043	129727171	0.0	-	.	transcript_id "locus.00000481.78";nPaths "6";locus_id "locus.00000481";type "internal_exon"
chr10	sol	exon	129727043	129727171	0.0	-	.	transcript_id "locus.00000481.79";nPaths "6";locus_id "locus.00000481";type "internal_exon"
chr10	sol	exon	129727043	129727171	0.0	-	.	transcript_id "locus.00000481.7";nPaths "6";locus_id "locus.00000481";type "internal_exon"
chr10	sol	exon	129727043	129727171	0.0	-	.	transcript_id "locus.00000481.80";nPaths "6";locus_id "locus.00000481";type "internal_exon"
chr10	sol	exon	129727043	129727171	0.0	-	.	transcript_id "locus.00000481.8";nPaths "6";locus_id "locus.00000481";type "internal_exon"
chr10	sol	exon	129727043	129727171	0.0	-	.	transcript_id "locus.00000481.9";nPaths "6";locus_id "locus.00000481";type "internal_exon"
chr10	sol	exon	129727288	129727482	0.0	-	.	transcript_id "locus.00000481.10";nPaths "6";locus_id "locus.00000481";type "internal_exon"
chr10	sol	exon	129727288	129727482	0.0	-	.	transcript_id "locus.00000481.11";nPaths "6";locus_id "locus.00000481";type "internal_exon"
chr10	sol	exon	129727288	129727482	0.0	-	.	transcript_id "locus.00000481.18";nPaths "6";locus_id "locus.00000481";type "internal_exon"
chr10	sol	exon	129727288	129727482	0.0	-	.	transcript_id "locus.00000481.19";nPaths "6";locus_id "locus.00000481";type "internal_exon"
chr10	sol	exon	129727288	129727482	0.0	-	.	transcript_id "locus.00000481.20";nPaths "6";locus_id "locus.00000481";type "internal_exon"
chr10	sol	exon	129727288	129727482	0.0	-	.	transcript_id "locus.00000481.21";nPaths "6";locus_id "locus.00000481";type "internal_exon"
chr10	sol	exon	129727288	129727482	0.0	-	.	transcript_id "locus.00000481.22";nPaths "6";locus_id "locus.00000481";type "internal_exon"
chr10	sol	exon	129727288	129727482	0.0	-	.	transcript_id "locus.00000481.23";nPaths "6";locus_id "locus.00000481";type "internal_exon"
chr10	sol	exon	129727288	129727482	0.0	-	.	transcript_id "locus.00000481.30";nPaths "6";locus_id "locus.00000481";type "internal_exon"
chr10	sol	exon	129727288	129727482	0.0	-	.	transcript_id "locus.00000481.31";nPaths "6";locus_id "locus.00000481";type "internal_exon"
chr10	sol	exon	129727288	129727482	0.0	-	.	transcript_id "locus.00000481.32";nPaths "6";locus_id "locus.00000481";type "internal_exon"
chr10	sol	exon	129727288	129727482	0.0	-	.	transcript_id "locus.00000481.33";nPaths "6";locus_id "locus.00000481";type "internal_exon"
chr10	sol	exon	129727288	129727482	0.0	-	.	transcript_id "locus.00000481.34";nPaths "6";locus_id "locus.00000481";type "internal_exon"
chr10	sol	exon	129727288	129727482	0.0	-	.	transcript_id "locus.00000481.35";nPaths "6";locus_id "locus.00000481";type "internal_exon"
chr10	sol	exon	129727288	129727482	0.0	-	.	transcript_id "locus.00000481.39";nPaths "6";locus_id "locus.00000481";type "internal_exon"
chr10	sol	exon	129727288	129727482	0.0	-	.	transcript_id "locus.00000481.40";nPaths "6";locus_id "locus.00000481";type "internal_exon"
chr10	sol	exon	129727288	129727482	0.0	-	.	transcript_id "locus.00000481.41";nPaths "6";locus_id "locus.00000481";type "internal_exon"
chr10	sol	exon	129727288	129727482	0.0	-	.	transcript_id "locus.00000481.42";nPaths "6";locus_id "locus.00000481";type "internal_exon"
chr10	sol	exon	129727288	129727482	0.0	-	.	transcript_id "locus.00000481.43";nPaths "6";locus_id "locus.00000481";type "internal_exon"
chr10	sol	exon	129727288	129727482	0.0	-	.	transcript_id "locus.00000481.44";nPaths "6";locus_id "locus.00000481";type "internal_exon"
chr10	sol	exon	129727288	129727482	0.0	-	.	transcript_id "locus.00000481.54";nPaths "6";locus_id "locus.00000481";type "internal_exon"
chr10	sol	exon	129727288	129727482	0.0	-	.	transcript_id "locus.00000481.55";nPaths "6";locus_id "locus.00000481";type "internal_exon"
chr10	sol	exon	129727288	129727482	0.0	-	.	transcript_id "locus.00000481.56";nPaths "6";locus_id "locus.00000481";type "internal_exon"
chr10	sol	exon	129727288	129727482	0.0	-	.	transcript_id "locus.00000481.57";nPaths "6";locus_id "locus.00000481";type "internal_exon"
chr10	sol	exon	129727288	129727482	0.0	-	.	transcript_id "locus.00000481.58";nPaths "6";locus_id "locus.00000481";type "internal_exon"
chr10	sol	exon	129727288	129727482	0.0	-	.	transcript_id "locus.00000481.59";nPaths "6";locus_id "locus.00000481";type "internal_exon"
chr10	sol	exon	129727288	129727482	0.0	-	.	transcript_id "locus.00000481.69";nPaths "6";locus_id "locus.00000481";type "internal_exon"
chr10	sol	exon	129727288	129727482	0.0	-	.	transcript_id "locus.00000481.6";nPaths "6";locus_id "locus.00000481";type "internal_exon"
chr10	sol	exon	129727288	129727482	0.0	-	.	transcript_id "locus.00000481.70";nPaths "6";locus_id "locus.00000481";type "internal_exon"
chr10	sol	exon	129727288	129727482	0.0	-	.	transcript_id "locus.00000481.71";nPaths "6";locus_id "locus.00000481";type "internal_exon"
chr10	sol	exon	129727288	129727482	0.0	-	.	transcript_id "locus.00000481.72";nPaths "6";locus_id "locus.00000481";type "internal_exon"
chr10	sol	exon	129727288	129727482	0.0	-	.	transcript_id "locus.00000481.73";nPaths "6";locus_id "locus.00000481";type "internal_exon"
chr10	sol	exon	129727288	129727482	0.0	-	.	transcript_id "locus.00000481.74";nPaths "6";locus_id "locus.00000481";type "internal_exon"
chr10	sol	exon	129727288	129727482	0.0	-	.	transcript_id "locus.00000481.7";nPaths "6";locus_id "locus.00000481";type "internal_exon"
chr10	sol	exon	129727288	129727482	0.0	-	.	transcript_id "locus.00000481.8";nPaths "6";locus_id "locus.00000481";type "internal_exon"
chr10	sol	exon	129727288	129727482	0.0	-	.	transcript_id "locus.00000481.9";nPaths "6";locus_id "locus.00000481";type "internal_exon"
chr10	sol	exon	129728830	129729420	0.0	-	.	transcript_id "locus.00000481.0";nPaths "12";locus_id "locus.00000481";type "5p_exon"
chr10	sol	exon	129728830	129729420	0.0	-	.	transcript_id "locus.00000481.10";nPaths "12";locus_id "locus.00000481";type "5p_exon"
chr10	sol	exon	129728830	129729420	0.0	-	.	transcript_id "locus.00000481.11";nPaths "12";locus_id "locus.00000481";type "5p_exon"
chr10	sol	exon	129728830	129729420	0.0	-	.	transcript_id "locus.00000481.1";nPaths "12";locus_id "locus.00000481";type "5p_exon"
chr10	sol	exon	129728830	129729420	0.0	-	.	transcript_id "locus.00000481.2";nPaths "12";locus_id "locus.00000481";type "5p_exon"
chr10	sol	exon	129728830	129729420	0.0	-	.	transcript_id "locus.00000481.3";nPaths "12";locus_id "locus.00000481";type "5p_exon"
chr10	sol	exon	129728830	129729420	0.0	-	.	transcript_id "locus.00000481.4";nPaths "12";locus_id "locus.00000481";type "5p_exon"
chr10	sol	exon	129728830	129729420	0.0	-	.	transcript_id "locus.00000481.5";nPaths "12";locus_id "locus.00000481";type "5p_exon"
chr10	sol	exon	129728830	129729420	0.0	-	.	transcript_id "locus.00000481.6";nPaths "12";locus_id "locus.00000481";type "5p_exon"
chr10	sol	exon	129728830	129729420	0.0	-	.	transcript_id "locus.00000481.7";nPaths "12";locus_id "locus.00000481";type "5p_exon"
chr10	sol	exon	129728830	129729420	0.0	-	.	transcript_id "locus.00000481.8";nPaths "12";locus_id "locus.00000481";type "5p_exon"
chr10	sol	exon	129728830	129729420	0.0	-	.	transcript_id "locus.00000481.9";nPaths "12";locus_id "locus.00000481";type "5p_exon"
chr10	sol	exon	129728830	129729461	0.0	-	.	transcript_id "locus.00000481.24";nPaths "12";locus_id "locus.00000481";type "5p_exon"
chr10	sol	exon	129728830	129729461	0.0	-	.	transcript_id "locus.00000481.25";nPaths "12";locus_id "locus.00000481";type "5p_exon"
chr10	sol	exon	129728830	129729461	0.0	-	.	transcript_id "locus.00000481.26";nPaths "12";locus_id "locus.00000481";type "5p_exon"
chr10	sol	exon	129728830	129729461	0.0	-	.	transcript_id "locus.00000481.27";nPaths "12";locus_id "locus.00000481";type "5p_exon"
chr10	sol	exon	129728830	129729461	0.0	-	.	transcript_id "locus.00000481.28";nPaths "12";locus_id "locus.00000481";type "5p_exon"
chr10	sol	exon	129728830	129729461	0.0	-	.	transcript_id "locus.00000481.29";nPaths "12";locus_id "locus.00000481";type "5p_exon"
chr10	sol	exon	129728830	129729461	0.0	-	.	transcript_id "locus.00000481.30";nPaths "12";locus_id "locus.00000481";type "5p_exon"
chr10	sol	exon	129728830	129729461	0.0	-	.	transcript_id "locus.00000481.31";nPaths "12";locus_id "locus.00000481";type "5p_exon"
chr10	sol	exon	129728830	129729461	0.0	-	.	transcript_id "locus.00000481.32";nPaths "12";locus_id "locus.00000481";type "5p_exon"
chr10	sol	exon	129728830	129729461	0.0	-	.	transcript_id "locus.00000481.33";nPaths "12";locus_id "locus.00000481";type "5p_exon"
chr10	sol	exon	129728830	129729461	0.0	-	.	transcript_id "locus.00000481.34";nPaths "12";locus_id "locus.00000481";type "5p_exon"
chr10	sol	exon	129728830	129729461	0.0	-	.	transcript_id "locus.00000481.35";nPaths "12";locus_id "locus.00000481";type "5p_exon"
chr10	sol	exon	129728830	129729463	0.0	-	.	transcript_id "locus.00000481.12";nPaths "12";locus_id "locus.00000481";type "5p_exon"
chr10	sol	exon	129728830	129729463	0.0	-	.	transcript_id "locus.00000481.13";nPaths "12";locus_id "locus.00000481";type "5p_exon"
chr10	sol	exon	129728830	129729463	0.0	-	.	transcript_id "locus.00000481.14";nPaths "12";locus_id "locus.00000481";type "5p_exon"
chr10	sol	exon	129728830	129729463	0.0	-	.	transcript_id "locus.00000481.15";nPaths "12";locus_id "locus.00000481";type "5p_exon"
chr10	sol	exon	129728830	129729463	0.0	-	.	transcript_id "locus.00000481.16";nPaths "12";locus_id "locus.00000481";type "5p_exon"
chr10	sol	exon	129728830	129729463	0.0	-	.	transcript_id "locus.00000481.17";nPaths "12";locus_id "locus.00000481";type "5p_exon"
chr10	sol	exon	129728830	129729463	0.0	-	.	transcript_id "locus.00000481.18";nPaths "12";locus_id "locus.00000481";type "5p_exon"
chr10	sol	exon	129728830	129729463	0.0	-	.	transcript_id "locus.00000481.19";nPaths "12";locus_id "locus.00000481";type "5p_exon"
chr10	sol	exon	129728830	129729463	0.0	-	.	transcript_id "locus.00000481.20";nPaths "12";locus_id "locus.00000481";type "5p_exon"
chr10	sol	exon	129728830	129729463	0.0	-	.	transcript_id "locus.00000481.21";nPaths "12";locus_id "locus.00000481";type "5p_exon"
chr10	sol	exon	129728830	129729463	0.0	-	.	transcript_id "locus.00000481.22";nPaths "12";locus_id "locus.00000481";type "5p_exon"
chr10	sol	exon	129728830	129729463	0.0	-	.	transcript_id "locus.00000481.23";nPaths "12";locus_id "locus.00000481";type "5p_exon"
chr10	sol	exon	129729391	129729420	0.0	-	.	transcript_id "locus.00000481.51";nPaths "15";locus_id "locus.00000481";type "5p_exon"
chr10	sol	exon	129729391	129729420	0.0	-	.	transcript_id "locus.00000481.52";nPaths "15";locus_id "locus.00000481";type "5p_exon"
chr10	sol	exon	129729391	129729420	0.0	-	.	transcript_id "locus.00000481.53";nPaths "15";locus_id "locus.00000481";type "5p_exon"
chr10	sol	exon	129729391	129729420	0.0	-	.	transcript_id "locus.00000481.54";nPaths "15";locus_id "locus.00000481";type "5p_exon"
chr10	sol	exon	129729391	129729420	0.0	-	.	transcript_id "locus.00000481.55";nPaths "15";locus_id "locus.00000481";type "5p_exon"
chr10	sol	exon	129729391	129729420	0.0	-	.	transcript_id "locus.00000481.56";nPaths "15";locus_id "locus.00000481";type "5p_exon"
chr10	sol	exon	129729391	129729420	0.0	-	.	transcript_id "locus.00000481.57";nPaths "15";locus_id "locus.00000481";type "5p_exon"
chr10	sol	exon	129729391	129729420	0.0	-	.	transcript_id "locus.00000481.58";nPaths "15";locus_id "locus.00000481";type "5p_exon"
chr10	sol	exon	129729391	129729420	0.0	-	.	transcript_id "locus.00000481.59";nPaths "15";locus_id "locus.00000481";type "5p_exon"
chr10	sol	exon	129729391	129729420	0.0	-	.	transcript_id "locus.00000481.60";nPaths "15";locus_id "locus.00000481";type "5p_exon"
chr10	sol	exon	129729391	129729420	0.0	-	.	transcript_id "locus.00000481.61";nPaths "15";locus_id "locus.00000481";type "5p_exon"
chr10	sol	exon	129729391	129729420	0.0	-	.	transcript_id "locus.00000481.62";nPaths "15";locus_id "locus.00000481";type "5p_exon"
chr10	sol	exon	129729391	129729420	0.0	-	.	transcript_id "locus.00000481.63";nPaths "15";locus_id "locus.00000481";type "5p_exon"
chr10	sol	exon	129729391	129729420	0.0	-	.	transcript_id "locus.00000481.64";nPaths "15";locus_id "locus.00000481";type "5p_exon"
chr10	sol	exon	129729391	129729420	0.0	-	.	transcript_id "locus.00000481.65";nPaths "15";locus_id "locus.00000481";type "5p_exon"
chr10	sol	exon	129729391	129729461	0.0	-	.	transcript_id "locus.00000481.66";nPaths "15";locus_id "locus.00000481";type "5p_exon"
chr10	sol	exon	129729391	129729461	0.0	-	.	transcript_id "locus.00000481.67";nPaths "15";locus_id "locus.00000481";type "5p_exon"
chr10	sol	exon	129729391	129729461	0.0	-	.	transcript_id "locus.00000481.68";nPaths "15";locus_id "locus.00000481";type "5p_exon"
chr10	sol	exon	129729391	129729461	0.0	-	.	transcript_id "locus.00000481.69";nPaths "15";locus_id "locus.00000481";type "5p_exon"
chr10	sol	exon	129729391	129729461	0.0	-	.	transcript_id "locus.00000481.70";nPaths "15";locus_id "locus.00000481";type "5p_exon"
chr10	sol	exon	129729391	129729461	0.0	-	.	transcript_id "locus.00000481.71";nPaths "15";locus_id "locus.00000481";type "5p_exon"
chr10	sol	exon	129729391	129729461	0.0	-	.	transcript_id "locus.00000481.72";nPaths "15";locus_id "locus.00000481";type "5p_exon"
chr10	sol	exon	129729391	129729461	0.0	-	.	transcript_id "locus.00000481.73";nPaths "15";locus_id "locus.00000481";type "5p_exon"
chr10	sol	exon	129729391	129729461	0.0	-	.	transcript_id "locus.00000481.74";nPaths "15";locus_id "locus.00000481";type "5p_exon"
chr10	sol	exon	129729391	129729461	0.0	-	.	transcript_id "locus.00000481.75";nPaths "15";locus_id "locus.00000481";type "5p_exon"
chr10	sol	exon	129729391	129729461	0.0	-	.	transcript_id "locus.00000481.76";nPaths "15";locus_id "locus.00000481";type "5p_exon"
chr10	sol	exon	129729391	129729461	0.0	-	.	transcript_id "locus.00000481.77";nPaths "15";locus_id "locus.00000481";type "5p_exon"
chr10	sol	exon	129729391	129729461	0.0	-	.	transcript_id "locus.00000481.78";nPaths "15";locus_id "locus.00000481";type "5p_exon"
chr10	sol	exon	129729391	129729461	0.0	-	.	transcript_id "locus.00000481.79";nPaths "15";locus_id "locus.00000481";type "5p_exon"
chr10	sol	exon	129729391	129729461	0.0	-	.	transcript_id "locus.00000481.80";nPaths "15";locus_id "locus.00000481";type "5p_exon"
chr10	sol	exon	129729391	129729463	0.0	-	.	transcript_id "locus.00000481.36";nPaths "15";locus_id "locus.00000481";type "5p_exon"
chr10	sol	exon	129729391	129729463	0.0	-	.	transcript_id "locus.00000481.37";nPaths "15";locus_id "locus.00000481";type "5p_exon"
chr10	sol	exon	129729391	129729463	0.0	-	.	transcript_id "locus.00000481.38";nPaths "15";locus_id "locus.00000481";type "5p_exon"
chr10	sol	exon	129729391	129729463	0.0	-	.	transcript_id "locus.00000481.39";nPaths "15";locus_id "locus.00000481";type "5p_exon"
chr10	sol	exon	129729391	129729463	0.0	-	.	transcript_id "locus.00000481.40";nPaths "15";locus_id "locus.00000481";type "5p_exon"
chr10	sol	exon	129729391	129729463	0.0	-	.	transcript_id "locus.00000481.41";nPaths "15";locus_id "locus.00000481";type "5p_exon"
chr10	sol	exon	129729391	129729463	0.0	-	.	transcript_id "locus.00000481.42";nPaths "15";locus_id "locus.00000481";type "5p_exon"
chr10	sol	exon	129729391	129729463	0.0	-	.	transcript_id "locus.00000481.43";nPaths "15";locus_id "locus.00000481";type "5p_exon"
chr10	sol	exon	129729391	129729463	0.0	-	.	transcript_id "locus.00000481.44";nPaths "15";locus_id "locus.00000481";type "5p_exon"
chr10	sol	exon	129729391	129729463	0.0	-	.	transcript_id "locus.00000481.45";nPaths "15";locus_id "locus.00000481";type "5p_exon"
chr10	sol	exon	129729391	129729463	0.0	-	.	transcript_id "locus.00000481.46";nPaths "15";locus_id "locus.00000481";type "5p_exon"
chr10	sol	exon	129729391	129729463	0.0	-	.	transcript_id "locus.00000481.47";nPaths "15";locus_id "locus.00000481";type "5p_exon"
chr10	sol	exon	129729391	129729463	0.0	-	.	transcript_id "locus.00000481.48";nPaths "15";locus_id "locus.00000481";type "5p_exon"
chr10	sol	exon	129729391	129729463	0.0	-	.	transcript_id "locus.00000481.49";nPaths "15";locus_id "locus.00000481";type "5p_exon"
chr10	sol	exon	129729391	129729463	0.0	-	.	transcript_id "locus.00000481.50";nPaths "15";locus_id "locus.00000481";type "5p_exon"
chr10	sol	exon	129735571	129738937	0.0	-	.	transcript_id "locus.00000482.0";nPaths "1";locus_id "locus.00000482";type "3p_exon"
chr10	sol	exon	129735571	129738937	0.0	-	.	transcript_id "locus.00000482.4";nPaths "1";locus_id "locus.00000482";type "3p_exon"
chr10	sol	exon	129735581	129738937	0.0	-	.	transcript_id "locus.00000482.2";nPaths "1";locus_id "locus.00000482";type "3p_exon"
chr10	sol	exon	129735581	129738937	0.0	-	.	transcript_id "locus.00000482.6";nPaths "1";locus_id "locus.00000482";type "3p_exon"
chr10	sol	exon	129736721	129738937	0.0	-	.	transcript_id "locus.00000482.1";nPaths "1";locus_id "locus.00000482";type "3p_exon"
chr10	sol	exon	129736721	129738937	0.0	-	.	transcript_id "locus.00000482.5";nPaths "1";locus_id "locus.00000482";type "3p_exon"
chr10	sol	exon	129737541	129738937	0.0	-	.	transcript_id "locus.00000482.3";nPaths "1";locus_id "locus.00000482";type "3p_exon"
chr10	sol	exon	129737541	129738937	0.0	-	.	transcript_id "locus.00000482.7";nPaths "1";locus_id "locus.00000482";type "3p_exon"
chr10	sol	exon	129741565	129741895	0.0	-	.	transcript_id "locus.00000482.4";nPaths "4";locus_id "locus.00000482";type "5p_exon"
chr10	sol	exon	129741565	129741895	0.0	-	.	transcript_id "locus.00000482.5";nPaths "4";locus_id "locus.00000482";type "5p_exon"
chr10	sol	exon	129741565	129741895	0.0	-	.	transcript_id "locus.00000482.6";nPaths "4";locus_id "locus.00000482";type "5p_exon"
chr10	sol	exon	129741565	129741895	0.0	-	.	transcript_id "locus.00000482.7";nPaths "4";locus_id "locus.00000482";type "5p_exon"
chr10	sol	exon	129741565	129741927	0.0	-	.	transcript_id "locus.00000482.0";nPaths "4";locus_id "locus.00000482";type "5p_exon"
chr10	sol	exon	129741565	129741927	0.0	-	.	transcript_id "locus.00000482.1";nPaths "4";locus_id "locus.00000482";type "5p_exon"
chr10	sol	exon	129741565	129741927	0.0	-	.	transcript_id "locus.00000482.2";nPaths "4";locus_id "locus.00000482";type "5p_exon"
chr10	sol	exon	129741565	129741927	0.0	-	.	transcript_id "locus.00000482.3";nPaths "4";locus_id "locus.00000482";type "5p_exon"
chr10	sol	exon	129754263	129755538	0.0	-	.	transcript_id "locus.00000483.0";nPaths "1";locus_id "locus.00000483";type "3p_exon"
chr10	sol	exon	129754373	129755538	0.0	-	.	transcript_id "locus.00000483.1";nPaths "1";locus_id "locus.00000483";type "3p_exon"
chr10	sol	exon	129757453	129757813	0.0	-	.	transcript_id "locus.00000483.0";nPaths "2";locus_id "locus.00000483";type "5p_exon"
chr10	sol	exon	129757453	129757813	0.0	-	.	transcript_id "locus.00000483.1";nPaths "2";locus_id "locus.00000483";type "5p_exon"
chr10	sol	exon	129765458	129765763	0.0	+	.	transcript_id "locus.00000022.0";nPaths "4";locus_id "locus.00000022";type "5p_exon"
chr10	sol	exon	129765458	129765763	0.0	+	.	transcript_id "locus.00000022.1";nPaths "4";locus_id "locus.00000022";type "5p_exon"
chr10	sol	exon	129765458	129765763	0.0	+	.	transcript_id "locus.00000022.2";nPaths "4";locus_id "locus.00000022";type "5p_exon"
chr10	sol	exon	129765458	129765763	0.0	+	.	transcript_id "locus.00000022.3";nPaths "4";locus_id "locus.00000022";type "5p_exon"
chr10	sol	exon	129765468	129765763	0.0	+	.	transcript_id "locus.00000022.4";nPaths "4";locus_id "locus.00000022";type "5p_exon"
chr10	sol	exon	129765468	129765763	0.0	+	.	transcript_id "locus.00000022.5";nPaths "4";locus_id "locus.00000022";type "5p_exon"
chr10	sol	exon	129765468	129765763	0.0	+	.	transcript_id "locus.00000022.6";nPaths "4";locus_id "locus.00000022";type "5p_exon"
chr10	sol	exon	129765468	129765763	0.0	+	.	transcript_id "locus.00000022.7";nPaths "4";locus_id "locus.00000022";type "5p_exon"
chr10	sol	exon	129767473	129768763	0.0	+	.	transcript_id "locus.00000022.2";nPaths "1";locus_id "locus.00000022";type "3p_exon"
chr10	sol	exon	129767473	129768763	0.0	+	.	transcript_id "locus.00000022.6";nPaths "1";locus_id "locus.00000022";type "3p_exon"
chr10	sol	exon	129767473	129770063	0.0	+	.	transcript_id "locus.00000022.3";nPaths "1";locus_id "locus.00000022";type "3p_exon"
chr10	sol	exon	129767473	129770063	0.0	+	.	transcript_id "locus.00000022.7";nPaths "1";locus_id "locus.00000022";type "3p_exon"
chr10	sol	exon	129767473	129772043	0.0	+	.	transcript_id "locus.00000022.0";nPaths "1";locus_id "locus.00000022";type "3p_exon"
chr10	sol	exon	129767473	129772043	0.0	+	.	transcript_id "locus.00000022.4";nPaths "1";locus_id "locus.00000022";type "3p_exon"
chr10	sol	exon	129767473	129772052	0.0	+	.	transcript_id "locus.00000022.1";nPaths "1";locus_id "locus.00000022";type "3p_exon"
chr10	sol	exon	129767473	129772052	0.0	+	.	transcript_id "locus.00000022.5";nPaths "1";locus_id "locus.00000022";type "3p_exon"
chr10	sol	exon	129774623	129774846	0.0	+	.	transcript_id "locus.00000023.0";nPaths "3";locus_id "locus.00000023";type "5p_exon"
chr10	sol	exon	129774623	129774846	0.0	+	.	transcript_id "locus.00000023.1";nPaths "3";locus_id "locus.00000023";type "5p_exon"
chr10	sol	exon	129774623	129774846	0.0	+	.	transcript_id "locus.00000023.2";nPaths "3";locus_id "locus.00000023";type "5p_exon"
chr10	sol	exon	129774633	129774846	0.0	+	.	transcript_id "locus.00000023.3";nPaths "3";locus_id "locus.00000023";type "5p_exon"
chr10	sol	exon	129774633	129774846	0.0	+	.	transcript_id "locus.00000023.4";nPaths "3";locus_id "locus.00000023";type "5p_exon"
chr10	sol	exon	129774633	129774846	0.0	+	.	transcript_id "locus.00000023.5";nPaths "3";locus_id "locus.00000023";type "5p_exon"
chr10	sol	exon	129775887	129777517	0.0	+	.	transcript_id "locus.00000023.1";nPaths "1";locus_id "locus.00000023";type "3p_exon"
chr10	sol	exon	129775887	129777517	0.0	+	.	transcript_id "locus.00000023.4";nPaths "1";locus_id "locus.00000023";type "3p_exon"
chr10	sol	exon	129775887	129779197	0.0	+	.	transcript_id "locus.00000023.2";nPaths "1";locus_id "locus.00000023";type "3p_exon"
chr10	sol	exon	129775887	129779197	0.0	+	.	transcript_id "locus.00000023.5";nPaths "1";locus_id "locus.00000023";type "3p_exon"
chr10	sol	exon	129775887	129779489	0.0	+	.	transcript_id "locus.00000023.0";nPaths "1";locus_id "locus.00000023";type "3p_exon"
chr10	sol	exon	129775887	129779489	0.0	+	.	transcript_id "locus.00000023.3";nPaths "1";locus_id "locus.00000023";type "3p_exon"
chr10	sol	exon	129787282	129791612	0.0	-	.	transcript_id "locus.00000484.0";nPaths "1";locus_id "locus.00000484";type "3p_exon"
chr10	sol	exon	129787282	129791612	0.0	-	.	transcript_id "locus.00000484.10";nPaths "1";locus_id "locus.00000484";type "3p_exon"
chr10	sol	exon	129787282	129791612	0.0	-	.	transcript_id "locus.00000484.12";nPaths "1";locus_id "locus.00000484";type "3p_exon"
chr10	sol	exon	129787282	129791612	0.0	-	.	transcript_id "locus.00000484.14";nPaths "1";locus_id "locus.00000484";type "3p_exon"
chr10	sol	exon	129787282	129791612	0.0	-	.	transcript_id "locus.00000484.2";nPaths "1";locus_id "locus.00000484";type "3p_exon"
chr10	sol	exon	129787282	129791612	0.0	-	.	transcript_id "locus.00000484.4";nPaths "1";locus_id "locus.00000484";type "3p_exon"
chr10	sol	exon	129787282	129791612	0.0	-	.	transcript_id "locus.00000484.6";nPaths "1";locus_id "locus.00000484";type "3p_exon"
chr10	sol	exon	129787282	129791612	0.0	-	.	transcript_id "locus.00000484.8";nPaths "1";locus_id "locus.00000484";type "3p_exon"
chr10	sol	exon	129787692	129791612	0.0	-	.	transcript_id "locus.00000484.11";nPaths "1";locus_id "locus.00000484";type "3p_exon"
chr10	sol	exon	129787692	129791612	0.0	-	.	transcript_id "locus.00000484.13";nPaths "1";locus_id "locus.00000484";type "3p_exon"
chr10	sol	exon	129787692	129791612	0.0	-	.	transcript_id "locus.00000484.15";nPaths "1";locus_id "locus.00000484";type "3p_exon"
chr10	sol	exon	129787692	129791612	0.0	-	.	transcript_id "locus.00000484.1";nPaths "1";locus_id "locus.00000484";type "3p_exon"
chr10	sol	exon	129787692	129791612	0.0	-	.	transcript_id "locus.00000484.3";nPaths "1";locus_id "locus.00000484";type "3p_exon"
chr10	sol	exon	129787692	129791612	0.0	-	.	transcript_id "locus.00000484.5";nPaths "1";locus_id "locus.00000484";type "3p_exon"
chr10	sol	exon	129787692	129791612	0.0	-	.	transcript_id "locus.00000484.7";nPaths "1";locus_id "locus.00000484";type "3p_exon"
chr10	sol	exon	129787692	129791612	0.0	-	.	transcript_id "locus.00000484.9";nPaths "1";locus_id "locus.00000484";type "3p_exon"
chr10	sol	exon	129792958	129793088	0.0	-	.	transcript_id "locus.00000484.10";nPaths "2";locus_id "locus.00000484";type "internal_exon"
chr10	sol	exon	129792958	129793088	0.0	-	.	transcript_id "locus.00000484.11";nPaths "2";locus_id "locus.00000484";type "internal_exon"
chr10	sol	exon	129792958	129793088	0.0	-	.	transcript_id "locus.00000484.14";nPaths "2";locus_id "locus.00000484";type "internal_exon"
chr10	sol	exon	129792958	129793088	0.0	-	.	transcript_id "locus.00000484.15";nPaths "2";locus_id "locus.00000484";type "internal_exon"
chr10	sol	exon	129792958	129793088	0.0	-	.	transcript_id "locus.00000484.2";nPaths "2";locus_id "locus.00000484";type "internal_exon"
chr10	sol	exon	129792958	129793088	0.0	-	.	transcript_id "locus.00000484.3";nPaths "2";locus_id "locus.00000484";type "internal_exon"
chr10	sol	exon	129792958	129793088	0.0	-	.	transcript_id "locus.00000484.6";nPaths "2";locus_id "locus.00000484";type "internal_exon"
chr10	sol	exon	129792958	129793088	0.0	-	.	transcript_id "locus.00000484.7";nPaths "2";locus_id "locus.00000484";type "internal_exon"
chr10	sol	exon	129793434	129793544	0.0	-	.	transcript_id "locus.00000484.0";nPaths "4";locus_id "locus.00000484";type "internal_exon"
chr10	sol	exon	129793434	129793544	0.0	-	.	transcript_id "locus.00000484.10";nPaths "4";locus_id "locus.00000484";type "internal_exon"
chr10	sol	exon	129793434	129793544	0.0	-	.	transcript_id "locus.00000484.11";nPaths "4";locus_id "locus.00000484";type "internal_exon"
chr10	sol	exon	129793434	129793544	0.0	-	.	transcript_id "locus.00000484.1";nPaths "4";locus_id "locus.00000484";type "internal_exon"
chr10	sol	exon	129793434	129793544	0.0	-	.	transcript_id "locus.00000484.2";nPaths "4";locus_id "locus.00000484";type "internal_exon"
chr10	sol	exon	129793434	129793544	0.0	-	.	transcript_id "locus.00000484.3";nPaths "4";locus_id "locus.00000484";type "internal_exon"
chr10	sol	exon	129793434	129793544	0.0	-	.	transcript_id "locus.00000484.8";nPaths "4";locus_id "locus.00000484";type "internal_exon"
chr10	sol	exon	129793434	129793544	0.0	-	.	transcript_id "locus.00000484.9";nPaths "4";locus_id "locus.00000484";type "internal_exon"
chr10	sol	exon	129793434	129794269	0.0	-	.	transcript_id "locus.00000484.12";nPaths "4";locus_id "locus.00000484";type "internal_exon"
chr10	sol	exon	129793434	129794269	0.0	-	.	transcript_id "locus.00000484.13";nPaths "4";locus_id "locus.00000484";type "internal_exon"
chr10	sol	exon	129793434	129794269	0.0	-	.	transcript_id "locus.00000484.14";nPaths "4";locus_id "locus.00000484";type "internal_exon"
chr10	sol	exon	129793434	129794269	0.0	-	.	transcript_id "locus.00000484.15";nPaths "4";locus_id "locus.00000484";type "internal_exon"
chr10	sol	exon	129793434	129794269	0.0	-	.	transcript_id "locus.00000484.4";nPaths "4";locus_id "locus.00000484";type "internal_exon"
chr10	sol	exon	129793434	129794269	0.0	-	.	transcript_id "locus.00000484.5";nPaths "4";locus_id "locus.00000484";type "internal_exon"
chr10	sol	exon	129793434	129794269	0.0	-	.	transcript_id "locus.00000484.6";nPaths "4";locus_id "locus.00000484";type "internal_exon"
chr10	sol	exon	129793434	129794269	0.0	-	.	transcript_id "locus.00000484.7";nPaths "4";locus_id "locus.00000484";type "internal_exon"
chr10	sol	exon	129794675	129794845	0.0	-	.	transcript_id "locus.00000484.10";nPaths "8";locus_id "locus.00000484";type "5p_exon"
chr10	sol	exon	129794675	129794845	0.0	-	.	transcript_id "locus.00000484.11";nPaths "8";locus_id "locus.00000484";type "5p_exon"
chr10	sol	exon	129794675	129794845	0.0	-	.	transcript_id "locus.00000484.12";nPaths "8";locus_id "locus.00000484";type "5p_exon"
chr10	sol	exon	129794675	129794845	0.0	-	.	transcript_id "locus.00000484.13";nPaths "8";locus_id "locus.00000484";type "5p_exon"
chr10	sol	exon	129794675	129794845	0.0	-	.	transcript_id "locus.00000484.14";nPaths "8";locus_id "locus.00000484";type "5p_exon"
chr10	sol	exon	129794675	129794845	0.0	-	.	transcript_id "locus.00000484.15";nPaths "8";locus_id "locus.00000484";type "5p_exon"
chr10	sol	exon	129794675	129794845	0.0	-	.	transcript_id "locus.00000484.8";nPaths "8";locus_id "locus.00000484";type "5p_exon"
chr10	sol	exon	129794675	129794845	0.0	-	.	transcript_id "locus.00000484.9";nPaths "8";locus_id "locus.00000484";type "5p_exon"
chr10	sol	exon	129794675	129794878	0.0	-	.	transcript_id "locus.00000484.0";nPaths "8";locus_id "locus.00000484";type "5p_exon"
chr10	sol	exon	129794675	129794878	0.0	-	.	transcript_id "locus.00000484.1";nPaths "8";locus_id "locus.00000484";type "5p_exon"
chr10	sol	exon	129794675	129794878	0.0	-	.	transcript_id "locus.00000484.2";nPaths "8";locus_id "locus.00000484";type "5p_exon"
chr10	sol	exon	129794675	129794878	0.0	-	.	transcript_id "locus.00000484.3";nPaths "8";locus_id "locus.00000484";type "5p_exon"
chr10	sol	exon	129794675	129794878	0.0	-	.	transcript_id "locus.00000484.4";nPaths "8";locus_id "locus.00000484";type "5p_exon"
chr10	sol	exon	129794675	129794878	0.0	-	.	transcript_id "locus.00000484.5";nPaths "8";locus_id "locus.00000484";type "5p_exon"
chr10	sol	exon	129794675	129794878	0.0	-	.	transcript_id "locus.00000484.6";nPaths "8";locus_id "locus.00000484";type "5p_exon"
chr10	sol	exon	129794675	129794878	0.0	-	.	transcript_id "locus.00000484.7";nPaths "8";locus_id "locus.00000484";type "5p_exon"
chr10	sol	exon	129798722	129802890	0.0	-	.	transcript_id "locus.00000485.1";nPaths "1";locus_id "locus.00000485";type "3p_exon"
chr10	sol	exon	129798722	129802890	0.0	-	.	transcript_id "locus.00000485.4";nPaths "1";locus_id "locus.00000485";type "3p_exon"
chr10	sol	exon	129798812	129802890	0.0	-	.	transcript_id "locus.00000485.0";nPaths "1";locus_id "locus.00000485";type "3p_exon"
chr10	sol	exon	129798812	129802890	0.0	-	.	transcript_id "locus.00000485.3";nPaths "1";locus_id "locus.00000485";type "3p_exon"
chr10	sol	exon	129800992	129802890	0.0	-	.	transcript_id "locus.00000485.2";nPaths "1";locus_id "locus.00000485";type "3p_exon"
chr10	sol	exon	129800992	129802890	0.0	-	.	transcript_id "locus.00000485.5";nPaths "1";locus_id "locus.00000485";type "3p_exon"
chr10	sol	exon	129804131	129804401	0.0	-	.	transcript_id "locus.00000485.3";nPaths "3";locus_id "locus.00000485";type "5p_exon"
chr10	sol	exon	129804131	129804401	0.0	-	.	transcript_id "locus.00000485.4";nPaths "3";locus_id "locus.00000485";type "5p_exon"
chr10	sol	exon	129804131	129804401	0.0	-	.	transcript_id "locus.00000485.5";nPaths "3";locus_id "locus.00000485";type "5p_exon"
chr10	sol	exon	129804131	129804421	0.0	-	.	transcript_id "locus.00000485.0";nPaths "3";locus_id "locus.00000485";type "5p_exon"
chr10	sol	exon	129804131	129804421	0.0	-	.	transcript_id "locus.00000485.1";nPaths "3";locus_id "locus.00000485";type "5p_exon"
chr10	sol	exon	129804131	129804421	0.0	-	.	transcript_id "locus.00000485.2";nPaths "3";locus_id "locus.00000485";type "5p_exon"
chr10	sol	exon	129841425	129843061	0.0	-	.	transcript_id "locus.00000486.0";nPaths "1";locus_id "locus.00000486";type "3p_exon"
chr10	sol	exon	129841425	129843061	0.0	-	.	transcript_id "locus.00000486.2";nPaths "1";locus_id "locus.00000486";type "3p_exon"
chr10	sol	exon	129841435	129843061	0.0	-	.	transcript_id "locus.00000486.1";nPaths "1";locus_id "locus.00000486";type "3p_exon"
chr10	sol	exon	129841435	129843061	0.0	-	.	transcript_id "locus.00000486.3";nPaths "1";locus_id "locus.00000486";type "3p_exon"
chr10	sol	exon	129845636	129846082	0.0	-	.	transcript_id "locus.00000486.0";nPaths "2";locus_id "locus.00000486";type "5p_exon"
chr10	sol	exon	129845636	129846082	0.0	-	.	transcript_id "locus.00000486.1";nPaths "2";locus_id "locus.00000486";type "5p_exon"
chr10	sol	exon	129845862	129846082	0.0	-	.	transcript_id "locus.00000486.2";nPaths "2";locus_id "locus.00000486";type "5p_exon"
chr10	sol	exon	129845862	129846082	0.0	-	.	transcript_id "locus.00000486.3";nPaths "2";locus_id "locus.00000486";type "5p_exon"
chr10	sol	exon	129855341	129855559	0.0	+	.	transcript_id "locus.00000024.0";nPaths "4";locus_id "locus.00000024";type "5p_exon"
chr10	sol	exon	129855341	129855559	0.0	+	.	transcript_id "locus.00000024.1";nPaths "4";locus_id "locus.00000024";type "5p_exon"
chr10	sol	exon	129855341	129855559	0.0	+	.	transcript_id "locus.00000024.2";nPaths "4";locus_id "locus.00000024";type "5p_exon"
chr10	sol	exon	129855341	129855559	0.0	+	.	transcript_id "locus.00000024.3";nPaths "4";locus_id "locus.00000024";type "5p_exon"
chr10	sol	exon	129855351	129855559	0.0	+	.	transcript_id "locus.00000024.4";nPaths "4";locus_id "locus.00000024";type "5p_exon"
chr10	sol	exon	129855351	129855559	0.0	+	.	transcript_id "locus.00000024.5";nPaths "4";locus_id "locus.00000024";type "5p_exon"
chr10	sol	exon	129855351	129855559	0.0	+	.	transcript_id "locus.00000024.6";nPaths "4";locus_id "locus.00000024";type "5p_exon"
chr10	sol	exon	129855351	129855559	0.0	+	.	transcript_id "locus.00000024.7";nPaths "4";locus_id "locus.00000024";type "5p_exon"
chr10	sol	exon	129856491	129858376	0.0	+	.	transcript_id "locus.00000024.3";nPaths "1";locus_id "locus.00000024";type "3p_exon"
chr10	sol	exon	129856491	129858376	0.0	+	.	transcript_id "locus.00000024.7";nPaths "1";locus_id "locus.00000024";type "3p_exon"
chr10	sol	exon	129856491	129862250	0.0	+	.	transcript_id "locus.00000024.2";nPaths "1";locus_id "locus.00000024";type "3p_exon"
chr10	sol	exon	129856491	129862250	0.0	+	.	transcript_id "locus.00000024.6";nPaths "1";locus_id "locus.00000024";type "3p_exon"
chr10	sol	exon	129856506	129858376	0.0	+	.	transcript_id "locus.00000024.1";nPaths "1";locus_id "locus.00000024";type "3p_exon"
chr10	sol	exon	129856506	129858376	0.0	+	.	transcript_id "locus.00000024.5";nPaths "1";locus_id "locus.00000024";type "3p_exon"
chr10	sol	exon	129856506	129862250	0.0	+	.	transcript_id "locus.00000024.0";nPaths "1";locus_id "locus.00000024";type "3p_exon"
chr10	sol	exon	129856506	129862250	0.0	+	.	transcript_id "locus.00000024.4";nPaths "1";locus_id "locus.00000024";type "3p_exon"
chr10	sol	exon	129870081	129874780	0.0	-	.	transcript_id "locus.00000487.0";nPaths "1";locus_id "locus.00000487";type "3p_exon"
chr10	sol	exon	129871611	129874780	0.0	-	.	transcript_id "locus.00000487.1";nPaths "1";locus_id "locus.00000487";type "3p_exon"
chr10	sol	exon	129876455	129876560	0.0	-	.	transcript_id "locus.00000487.0";nPaths "2";locus_id "locus.00000487";type "internal_exon"
chr10	sol	exon	129876455	129876560	0.0	-	.	transcript_id "locus.00000487.1";nPaths "2";locus_id "locus.00000487";type "internal_exon"
chr10	sol	exon	129879447	129879851	0.0	-	.	transcript_id "locus.00000487.0";nPaths "2";locus_id "locus.00000487";type "5p_exon"
chr10	sol	exon	129879447	129879851	0.0	-	.	transcript_id "locus.00000487.1";nPaths "2";locus_id "locus.00000487";type "5p_exon"
chr10	sol	exon	129899730	129902733	0.0	-	.	transcript_id "locus.00000488.1";nPaths "1";locus_id "locus.00000488";type "3p_exon"
chr10	sol	exon	129899820	129902733	0.0	-	.	transcript_id "locus.00000488.0";nPaths "1";locus_id "locus.00000488";type "3p_exon"
chr10	sol	exon	129904454	129904539	0.0	-	.	transcript_id "locus.00000488.0";nPaths "2";locus_id "locus.00000488";type "5p_exon"
chr10	sol	exon	129904454	129904539	0.0	-	.	transcript_id "locus.00000488.1";nPaths "2";locus_id "locus.00000488";type "5p_exon"
chr10	sol	exon	129906598	129912301	0.0	-	.	transcript_id "locus.00000489.1";nPaths "1";locus_id "locus.00000489";type "3p_exon"
chr10	sol	exon	129906598	129912301	0.0	-	.	transcript_id "locus.00000489.4";nPaths "1";locus_id "locus.00000489";type "3p_exon"
chr10	sol	exon	129906988	129912301	0.0	-	.	transcript_id "locus.00000489.0";nPaths "1";locus_id "locus.00000489";type "3p_exon"
chr10	sol	exon	129906988	129912301	0.0	-	.	transcript_id "locus.00000489.3";nPaths "1";locus_id "locus.00000489";type "3p_exon"
chr10	sol	exon	129909588	129912301	0.0	-	.	transcript_id "locus.00000489.2";nPaths "1";locus_id "locus.00000489";type "3p_exon"
chr10	sol	exon	129909588	129912301	0.0	-	.	transcript_id "locus.00000489.5";nPaths "1";locus_id "locus.00000489";type "3p_exon"
chr10	sol	exon	129913521	129913651	0.0	-	.	transcript_id "locus.00000489.0";nPaths "3";locus_id "locus.00000489";type "internal_exon"
chr10	sol	exon	129913521	129913651	0.0	-	.	transcript_id "locus.00000489.1";nPaths "3";locus_id "locus.00000489";type "internal_exon"
chr10	sol	exon	129913521	129913651	0.0	-	.	transcript_id "locus.00000489.2";nPaths "3";locus_id "locus.00000489";type "internal_exon"
chr10	sol	exon	129913521	129913651	0.0	-	.	transcript_id "locus.00000489.3";nPaths "3";locus_id "locus.00000489";type "internal_exon"
chr10	sol	exon	129913521	129913651	0.0	-	.	transcript_id "locus.00000489.4";nPaths "3";locus_id "locus.00000489";type "internal_exon"
chr10	sol	exon	129913521	129913651	0.0	-	.	transcript_id "locus.00000489.5";nPaths "3";locus_id "locus.00000489";type "internal_exon"
chr10	sol	exon	129915328	129915598	0.0	-	.	transcript_id "locus.00000489.3";nPaths "3";locus_id "locus.00000489";type "5p_exon"
chr10	sol	exon	129915328	129915598	0.0	-	.	transcript_id "locus.00000489.4";nPaths "3";locus_id "locus.00000489";type "5p_exon"
chr10	sol	exon	129915328	129915598	0.0	-	.	transcript_id "locus.00000489.5";nPaths "3";locus_id "locus.00000489";type "5p_exon"
chr10	sol	exon	129915328	129915856	0.0	-	.	transcript_id "locus.00000489.0";nPaths "3";locus_id "locus.00000489";type "5p_exon"
chr10	sol	exon	129915328	129915856	0.0	-	.	transcript_id "locus.00000489.1";nPaths "3";locus_id "locus.00000489";type "5p_exon"
chr10	sol	exon	129915328	129915856	0.0	-	.	transcript_id "locus.00000489.2";nPaths "3";locus_id "locus.00000489";type "5p_exon"
chr10	sol	exon	129944184	129946081	0.0	-	.	transcript_id "locus.00000490.1";nPaths "1";locus_id "locus.00000490";type "3p_exon"
chr10	sol	exon	129944184	129946081	0.0	-	.	transcript_id "locus.00000490.3";nPaths "1";locus_id "locus.00000490";type "3p_exon"
chr10	sol	exon	129944474	129946081	0.0	-	.	transcript_id "locus.00000490.0";nPaths "1";locus_id "locus.00000490";type "3p_exon"
chr10	sol	exon	129944474	129946081	0.0	-	.	transcript_id "locus.00000490.2";nPaths "1";locus_id "locus.00000490";type "3p_exon"
chr10	sol	exon	129948925	129949115	0.0	-	.	transcript_id "locus.00000490.2";nPaths "2";locus_id "locus.00000490";type "5p_exon"
chr10	sol	exon	129948925	129949115	0.0	-	.	transcript_id "locus.00000490.3";nPaths "2";locus_id "locus.00000490";type "5p_exon"
chr10	sol	exon	129948925	129949145	0.0	-	.	transcript_id "locus.00000490.0";nPaths "2";locus_id "locus.00000490";type "5p_exon"
chr10	sol	exon	129948925	129949145	0.0	-	.	transcript_id "locus.00000490.1";nPaths "2";locus_id "locus.00000490";type "5p_exon"
chr10	sol	exon	129962987	129966698	0.0	-	.	transcript_id "locus.00000491.1";nPaths "1";locus_id "locus.00000491";type "3p_exon"
chr10	sol	exon	129962987	129966698	0.0	-	.	transcript_id "locus.00000491.4";nPaths "1";locus_id "locus.00000491";type "3p_exon"
chr10	sol	exon	129962987	129966698	0.0	-	.	transcript_id "locus.00000491.7";nPaths "1";locus_id "locus.00000491";type "3p_exon"
chr10	sol	exon	129963417	129966698	0.0	-	.	transcript_id "locus.00000491.0";nPaths "1";locus_id "locus.00000491";type "3p_exon"
chr10	sol	exon	129963417	129966698	0.0	-	.	transcript_id "locus.00000491.3";nPaths "1";locus_id "locus.00000491";type "3p_exon"
chr10	sol	exon	129963417	129966698	0.0	-	.	transcript_id "locus.00000491.6";nPaths "1";locus_id "locus.00000491";type "3p_exon"
chr10	sol	exon	129965077	129966698	0.0	-	.	transcript_id "locus.00000491.2";nPaths "1";locus_id "locus.00000491";type "3p_exon"
chr10	sol	exon	129965077	129966698	0.0	-	.	transcript_id "locus.00000491.5";nPaths "1";locus_id "locus.00000491";type "3p_exon"
chr10	sol	exon	129965077	129966698	0.0	-	.	transcript_id "locus.00000491.8";nPaths "1";locus_id "locus.00000491";type "3p_exon"
chr10	sol	exon	129967025	129967275	0.0	-	.	transcript_id "locus.00000491.3";nPaths "3";locus_id "locus.00000491";type "5p_exon"
chr10	sol	exon	129967025	129967275	0.0	-	.	transcript_id "locus.00000491.4";nPaths "3";locus_id "locus.00000491";type "5p_exon"
chr10	sol	exon	129967025	129967275	0.0	-	.	transcript_id "locus.00000491.5";nPaths "3";locus_id "locus.00000491";type "5p_exon"
chr10	sol	exon	129967025	129967281	0.0	-	.	transcript_id "locus.00000491.0";nPaths "3";locus_id "locus.00000491";type "5p_exon"
chr10	sol	exon	129967025	129967281	0.0	-	.	transcript_id "locus.00000491.1";nPaths "3";locus_id "locus.00000491";type "5p_exon"
chr10	sol	exon	129967025	129967281	0.0	-	.	transcript_id "locus.00000491.2";nPaths "3";locus_id "locus.00000491";type "5p_exon"
chr10	sol	exon	129971200	129975567	0.0	-	.	transcript_id "locus.00000491.11";nPaths "1";locus_id "locus.00000491";type "3p_exon"
chr10	sol	exon	129971200	129975567	0.0	-	.	transcript_id "locus.00000491.9";nPaths "1";locus_id "locus.00000491";type "3p_exon"
chr10	sol	exon	129974510	129975567	0.0	-	.	transcript_id "locus.00000491.10";nPaths "1";locus_id "locus.00000491";type "3p_exon"
chr10	sol	exon	129974510	129975567	0.0	-	.	transcript_id "locus.00000491.12";nPaths "1";locus_id "locus.00000491";type "3p_exon"
chr10	sol	exon	129975895	129976152	0.0	-	.	transcript_id "locus.00000491.10";nPaths "5";locus_id "locus.00000491";type "5p_exon"
chr10	sol	exon	129975895	129976152	0.0	-	.	transcript_id "locus.00000491.6";nPaths "5";locus_id "locus.00000491";type "5p_exon"
chr10	sol	exon	129975895	129976152	0.0	-	.	transcript_id "locus.00000491.7";nPaths "5";locus_id "locus.00000491";type "5p_exon"
chr10	sol	exon	129975895	129976152	0.0	-	.	transcript_id "locus.00000491.8";nPaths "5";locus_id "locus.00000491";type "5p_exon"
chr10	sol	exon	129975895	129976152	0.0	-	.	transcript_id "locus.00000491.9";nPaths "5";locus_id "locus.00000491";type "5p_exon"
chr10	sol	exon	129980075	129984442	0.0	-	.	transcript_id "locus.00000491.13";nPaths "1";locus_id "locus.00000491";type "3p_exon"
chr10	sol	exon	129983165	129984442	0.0	-	.	transcript_id "locus.00000491.14";nPaths "1";locus_id "locus.00000491";type "3p_exon"
chr10	sol	exon	129984770	129985027	0.0	-	.	transcript_id "locus.00000491.11";nPaths "4";locus_id "locus.00000491";type "5p_exon"
chr10	sol	exon	129984770	129985027	0.0	-	.	transcript_id "locus.00000491.12";nPaths "4";locus_id "locus.00000491";type "5p_exon"
chr10	sol	exon	129984770	129985027	0.0	-	.	transcript_id "locus.00000491.13";nPaths "4";locus_id "locus.00000491";type "5p_exon"
chr10	sol	exon	129984770	129985027	0.0	-	.	transcript_id "locus.00000491.14";nPaths "4";locus_id "locus.00000491";type "5p_exon"
chr10	sol	exon	130012604	130012693	0.0	+	.	transcript_id "locus.00000025.0";nPaths "3";locus_id "locus.00000025";type "5p_exon"
chr10	sol	exon	130012604	130012693	0.0	+	.	transcript_id "locus.00000025.1";nPaths "3";locus_id "locus.00000025";type "5p_exon"
chr10	sol	exon	130012604	130012693	0.0	+	.	transcript_id "locus.00000025.2";nPaths "3";locus_id "locus.00000025";type "5p_exon"
chr10	sol	exon	130012674	130012693	0.0	+	.	transcript_id "locus.00000025.3";nPaths "3";locus_id "locus.00000025";type "5p_exon"
chr10	sol	exon	130012674	130012693	0.0	+	.	transcript_id "locus.00000025.4";nPaths "3";locus_id "locus.00000025";type "5p_exon"
chr10	sol	exon	130012674	130012693	0.0	+	.	transcript_id "locus.00000025.5";nPaths "3";locus_id "locus.00000025";type "5p_exon"
chr10	sol	exon	130016659	130019329	0.0	+	.	transcript_id "locus.00000025.1";nPaths "1";locus_id "locus.00000025";type "3p_exon"
chr10	sol	exon	130016659	130019329	0.0	+	.	transcript_id "locus.00000025.4";nPaths "1";locus_id "locus.00000025";type "3p_exon"
chr10	sol	exon	130016659	130021009	0.0	+	.	transcript_id "locus.00000025.2";nPaths "1";locus_id "locus.00000025";type "3p_exon"
chr10	sol	exon	130016659	130021009	0.0	+	.	transcript_id "locus.00000025.5";nPaths "1";locus_id "locus.00000025";type "3p_exon"
chr10	sol	exon	130016659	130021255	0.0	+	.	transcript_id "locus.00000025.0";nPaths "1";locus_id "locus.00000025";type "3p_exon"
chr10	sol	exon	130016659	130021255	0.0	+	.	transcript_id "locus.00000025.3";nPaths "1";locus_id "locus.00000025";type "3p_exon"
chr10	sol	exon	130030360	130030815	0.0	+	.	transcript_id "locus.00000026.0";nPaths "4";locus_id "locus.00000026";type "5p_exon"
chr10	sol	exon	130030360	130030815	0.0	+	.	transcript_id "locus.00000026.1";nPaths "4";locus_id "locus.00000026";type "5p_exon"
chr10	sol	exon	130030360	130030815	0.0	+	.	transcript_id "locus.00000026.2";nPaths "4";locus_id "locus.00000026";type "5p_exon"
chr10	sol	exon	130030360	130030815	0.0	+	.	transcript_id "locus.00000026.3";nPaths "4";locus_id "locus.00000026";type "5p_exon"
chr10	sol	exon	130030370	130030815	0.0	+	.	transcript_id "locus.00000026.4";nPaths "4";locus_id "locus.00000026";type "5p_exon"
chr10	sol	exon	130030370	130030815	0.0	+	.	transcript_id "locus.00000026.5";nPaths "4";locus_id "locus.00000026";type "5p_exon"
chr10	sol	exon	130030370	130030815	0.0	+	.	transcript_id "locus.00000026.6";nPaths "4";locus_id "locus.00000026";type "5p_exon"
chr10	sol	exon	130030370	130030815	0.0	+	.	transcript_id "locus.00000026.7";nPaths "4";locus_id "locus.00000026";type "5p_exon"
chr10	sol	exon	130031536	130031599	0.0	+	.	transcript_id "locus.00000026.0";nPaths "2";locus_id "locus.00000026";type "internal_exon"
chr10	sol	exon	130031536	130031599	0.0	+	.	transcript_id "locus.00000026.1";nPaths "2";locus_id "locus.00000026";type "internal_exon"
chr10	sol	exon	130031536	130031599	0.0	+	.	transcript_id "locus.00000026.4";nPaths "2";locus_id "locus.00000026";type "internal_exon"
chr10	sol	exon	130031536	130031599	0.0	+	.	transcript_id "locus.00000026.5";nPaths "2";locus_id "locus.00000026";type "internal_exon"
chr10	sol	exon	130033611	130034861	0.0	+	.	transcript_id "locus.00000026.1";nPaths "1";locus_id "locus.00000026";type "3p_exon"
chr10	sol	exon	130033611	130034861	0.0	+	.	transcript_id "locus.00000026.3";nPaths "1";locus_id "locus.00000026";type "3p_exon"
chr10	sol	exon	130033611	130034861	0.0	+	.	transcript_id "locus.00000026.5";nPaths "1";locus_id "locus.00000026";type "3p_exon"
chr10	sol	exon	130033611	130034861	0.0	+	.	transcript_id "locus.00000026.7";nPaths "1";locus_id "locus.00000026";type "3p_exon"
chr10	sol	exon	130033611	130035099	0.0	+	.	transcript_id "locus.00000026.0";nPaths "1";locus_id "locus.00000026";type "3p_exon"
chr10	sol	exon	130033611	130035099	0.0	+	.	transcript_id "locus.00000026.2";nPaths "1";locus_id "locus.00000026";type "3p_exon"
chr10	sol	exon	130033611	130035099	0.0	+	.	transcript_id "locus.00000026.4";nPaths "1";locus_id "locus.00000026";type "3p_exon"
chr10	sol	exon	130033611	130035099	0.0	+	.	transcript_id "locus.00000026.6";nPaths "1";locus_id "locus.00000026";type "3p_exon"
chr10	sol	exon	130071204	130071349	0.0	+	.	transcript_id "locus.00000027.0";nPaths "3";locus_id "locus.00000027";type "5p_exon"
chr10	sol	exon	130071204	130071349	0.0	+	.	transcript_id "locus.00000027.1";nPaths "3";locus_id "locus.00000027";type "5p_exon"
chr10	sol	exon	130071204	130071349	0.0	+	.	transcript_id "locus.00000027.2";nPaths "3";locus_id "locus.00000027";type "5p_exon"
chr10	sol	exon	130071214	130071349	0.0	+	.	transcript_id "locus.00000027.3";nPaths "3";locus_id "locus.00000027";type "5p_exon"
chr10	sol	exon	130071214	130071349	0.0	+	.	transcript_id "locus.00000027.4";nPaths "3";locus_id "locus.00000027";type "5p_exon"
chr10	sol	exon	130071214	130071349	0.0	+	.	transcript_id "locus.00000027.5";nPaths "3";locus_id "locus.00000027";type "5p_exon"
chr10	sol	exon	130072137	130072414	0.0	+	.	transcript_id "locus.00000027.6";nPaths "3";locus_id "locus.00000027";type "5p_exon"
chr10	sol	exon	130072137	130072414	0.0	+	.	transcript_id "locus.00000027.7";nPaths "3";locus_id "locus.00000027";type "5p_exon"
chr10	sol	exon	130072137	130072414	0.0	+	.	transcript_id "locus.00000027.8";nPaths "3";locus_id "locus.00000027";type "5p_exon"
chr10	sol	exon	130072347	130072414	0.0	+	.	transcript_id "locus.00000027.10";nPaths "3";locus_id "locus.00000027";type "5p_exon"
chr10	sol	exon	130072347	130072414	0.0	+	.	transcript_id "locus.00000027.11";nPaths "3";locus_id "locus.00000027";type "5p_exon"
chr10	sol	exon	130072347	130072414	0.0	+	.	transcript_id "locus.00000027.9";nPaths "3";locus_id "locus.00000027";type "5p_exon"
chr10	sol	exon	130073073	130073198	0.0	+	.	transcript_id "locus.00000027.12";nPaths "3";locus_id "locus.00000027";type "5p_exon"
chr10	sol	exon	130073073	130073198	0.0	+	.	transcript_id "locus.00000027.13";nPaths "3";locus_id "locus.00000027";type "5p_exon"
chr10	sol	exon	130073073	130073198	0.0	+	.	transcript_id "locus.00000027.14";nPaths "3";locus_id "locus.00000027";type "5p_exon"
chr10	sol	exon	130073083	130073198	0.0	+	.	transcript_id "locus.00000027.15";nPaths "3";locus_id "locus.00000027";type "5p_exon"
chr10	sol	exon	130073083	130073198	0.0	+	.	transcript_id "locus.00000027.16";nPaths "3";locus_id "locus.00000027";type "5p_exon"
chr10	sol	exon	130073083	130073198	0.0	+	.	transcript_id "locus.00000027.17";nPaths "3";locus_id "locus.00000027";type "5p_exon"
chr10	sol	exon	130074387	130075017	0.0	+	.	transcript_id "locus.00000027.0";nPaths "1";locus_id "locus.00000027";type "3p_exon"
chr10	sol	exon	130074387	130075017	0.0	+	.	transcript_id "locus.00000027.12";nPaths "1";locus_id "locus.00000027";type "3p_exon"
chr10	sol	exon	130074387	130075017	0.0	+	.	transcript_id "locus.00000027.15";nPaths "1";locus_id "locus.00000027";type "3p_exon"
chr10	sol	exon	130074387	130075017	0.0	+	.	transcript_id "locus.00000027.3";nPaths "1";locus_id "locus.00000027";type "3p_exon"
chr10	sol	exon	130074387	130075017	0.0	+	.	transcript_id "locus.00000027.6";nPaths "1";locus_id "locus.00000027";type "3p_exon"
chr10	sol	exon	130074387	130075017	0.0	+	.	transcript_id "locus.00000027.9";nPaths "1";locus_id "locus.00000027";type "3p_exon"
chr10	sol	exon	130074387	130076877	0.0	+	.	transcript_id "locus.00000027.11";nPaths "1";locus_id "locus.00000027";type "3p_exon"
chr10	sol	exon	130074387	130076877	0.0	+	.	transcript_id "locus.00000027.14";nPaths "1";locus_id "locus.00000027";type "3p_exon"
chr10	sol	exon	130074387	130076877	0.0	+	.	transcript_id "locus.00000027.17";nPaths "1";locus_id "locus.00000027";type "3p_exon"
chr10	sol	exon	130074387	130076877	0.0	+	.	transcript_id "locus.00000027.2";nPaths "1";locus_id "locus.00000027";type "3p_exon"
chr10	sol	exon	130074387	130076877	0.0	+	.	transcript_id "locus.00000027.5";nPaths "1";locus_id "locus.00000027";type "3p_exon"
chr10	sol	exon	130074387	130076877	0.0	+	.	transcript_id "locus.00000027.8";nPaths "1";locus_id "locus.00000027";type "3p_exon"
chr10	sol	exon	130074387	130077284	0.0	+	.	transcript_id "locus.00000027.10";nPaths "1";locus_id "locus.00000027";type "3p_exon"
chr10	sol	exon	130074387	130077284	0.0	+	.	transcript_id "locus.00000027.13";nPaths "1";locus_id "locus.00000027";type "3p_exon"
chr10	sol	exon	130074387	130077284	0.0	+	.	transcript_id "locus.00000027.16";nPaths "1";locus_id "locus.00000027";type "3p_exon"
chr10	sol	exon	130074387	130077284	0.0	+	.	transcript_id "locus.00000027.1";nPaths "1";locus_id "locus.00000027";type "3p_exon"
chr10	sol	exon	130074387	130077284	0.0	+	.	transcript_id "locus.00000027.4";nPaths "1";locus_id "locus.00000027";type "3p_exon"
chr10	sol	exon	130074387	130077284	0.0	+	.	transcript_id "locus.00000027.7";nPaths "1";locus_id "locus.00000027";type "3p_exon"
chr10	sol	exon	130111653	130112801	0.0	-	.	transcript_id "locus.00000492.0";nPaths "1";locus_id "locus.00000492";type "3p_exon"
chr10	sol	exon	130111653	130112801	0.0	-	.	transcript_id "locus.00000492.12";nPaths "1";locus_id "locus.00000492";type "3p_exon"
chr10	sol	exon	130111653	130112801	0.0	-	.	transcript_id "locus.00000492.2";nPaths "1";locus_id "locus.00000492";type "3p_exon"
chr10	sol	exon	130111653	130112801	0.0	-	.	transcript_id "locus.00000492.7";nPaths "1";locus_id "locus.00000492";type "3p_exon"
chr10	sol	exon	130111663	130112801	0.0	-	.	transcript_id "locus.00000492.13";nPaths "1";locus_id "locus.00000492";type "3p_exon"
chr10	sol	exon	130111663	130112801	0.0	-	.	transcript_id "locus.00000492.1";nPaths "1";locus_id "locus.00000492";type "3p_exon"
chr10	sol	exon	130111663	130112801	0.0	-	.	transcript_id "locus.00000492.3";nPaths "1";locus_id "locus.00000492";type "3p_exon"
chr10	sol	exon	130111663	130112801	0.0	-	.	transcript_id "locus.00000492.8";nPaths "1";locus_id "locus.00000492";type "3p_exon"
chr10	sol	exon	130115228	130115378	0.0	-	.	transcript_id "locus.00000492.2";nPaths "2";locus_id "locus.00000492";type "5p_exon"
chr10	sol	exon	130115228	130115378	0.0	-	.	transcript_id "locus.00000492.3";nPaths "2";locus_id "locus.00000492";type "5p_exon"
chr10	sol	exon	130115228	130115383	0.0	-	.	transcript_id "locus.00000492.0";nPaths "2";locus_id "locus.00000492";type "5p_exon"
chr10	sol	exon	130115228	130115383	0.0	-	.	transcript_id "locus.00000492.1";nPaths "2";locus_id "locus.00000492";type "5p_exon"
chr10	sol	exon	130123470	130127068	0.0	-	.	transcript_id "locus.00000492.4";nPaths "1";locus_id "locus.00000492";type "3p_exon"
chr10	sol	exon	130123470	130127068	0.0	-	.	transcript_id "locus.00000492.9";nPaths "1";locus_id "locus.00000492";type "3p_exon"
chr10	sol	exon	130123560	130127068	0.0	-	.	transcript_id "locus.00000492.11";nPaths "1";locus_id "locus.00000492";type "3p_exon"
chr10	sol	exon	130123560	130127068	0.0	-	.	transcript_id "locus.00000492.6";nPaths "1";locus_id "locus.00000492";type "3p_exon"
chr10	sol	exon	130126720	130127068	0.0	-	.	transcript_id "locus.00000492.10";nPaths "1";locus_id "locus.00000492";type "3p_exon"
chr10	sol	exon	130126720	130127068	0.0	-	.	transcript_id "locus.00000492.5";nPaths "1";locus_id "locus.00000492";type "3p_exon"
chr10	sol	exon	130129738	130129908	0.0	-	.	transcript_id "locus.00000492.10";nPaths "5";locus_id "locus.00000492";type "5p_exon"
chr10	sol	exon	130129738	130129908	0.0	-	.	transcript_id "locus.00000492.11";nPaths "5";locus_id "locus.00000492";type "5p_exon"
chr10	sol	exon	130129738	130129908	0.0	-	.	transcript_id "locus.00000492.12";nPaths "5";locus_id "locus.00000492";type "5p_exon"
chr10	sol	exon	130129738	130129908	0.0	-	.	transcript_id "locus.00000492.13";nPaths "5";locus_id "locus.00000492";type "5p_exon"
chr10	sol	exon	130129738	130129908	0.0	-	.	transcript_id "locus.00000492.9";nPaths "5";locus_id "locus.00000492";type "5p_exon"
chr10	sol	exon	130129738	130130000	0.0	-	.	transcript_id "locus.00000492.4";nPaths "5";locus_id "locus.00000492";type "5p_exon"
chr10	sol	exon	130129738	130130000	0.0	-	.	transcript_id "locus.00000492.5";nPaths "5";locus_id "locus.00000492";type "5p_exon"
chr10	sol	exon	130129738	130130000	0.0	-	.	transcript_id "locus.00000492.6";nPaths "5";locus_id "locus.00000492";type "5p_exon"
chr10	sol	exon	130129738	130130000	0.0	-	.	transcript_id "locus.00000492.7";nPaths "5";locus_id "locus.00000492";type "5p_exon"
chr10	sol	exon	130129738	130130000	0.0	-	.	transcript_id "locus.00000492.8";nPaths "5";locus_id "locus.00000492";type "5p_exon"
chr10	sol	exon	130159439	130163333	0.0	-	.	transcript_id "locus.00000493.14";nPaths "1";locus_id "locus.00000493";type "3p_exon"
chr10	sol	exon	130159439	130163333	0.0	-	.	transcript_id "locus.00000493.20";nPaths "1";locus_id "locus.00000493";type "3p_exon"
chr10	sol	exon	130159439	130163333	0.0	-	.	transcript_id "locus.00000493.3";nPaths "1";locus_id "locus.00000493";type "3p_exon"
chr10	sol	exon	130159439	130163333	0.0	-	.	transcript_id "locus.00000493.8";nPaths "1";locus_id "locus.00000493";type "3p_exon"
chr10	sol	exon	130159869	130163333	0.0	-	.	transcript_id "locus.00000493.13";nPaths "1";locus_id "locus.00000493";type "3p_exon"
chr10	sol	exon	130159869	130163333	0.0	-	.	transcript_id "locus.00000493.19";nPaths "1";locus_id "locus.00000493";type "3p_exon"
chr10	sol	exon	130159869	130163333	0.0	-	.	transcript_id "locus.00000493.2";nPaths "1";locus_id "locus.00000493";type "3p_exon"
chr10	sol	exon	130159869	130163333	0.0	-	.	transcript_id "locus.00000493.7";nPaths "1";locus_id "locus.00000493";type "3p_exon"
chr10	sol	exon	130162309	130163333	0.0	-	.	transcript_id "locus.00000493.15";nPaths "1";locus_id "locus.00000493";type "3p_exon"
chr10	sol	exon	130162309	130163333	0.0	-	.	transcript_id "locus.00000493.21";nPaths "1";locus_id "locus.00000493";type "3p_exon"
chr10	sol	exon	130162309	130163333	0.0	-	.	transcript_id "locus.00000493.4";nPaths "1";locus_id "locus.00000493";type "3p_exon"
chr10	sol	exon	130162309	130163333	0.0	-	.	transcript_id "locus.00000493.9";nPaths "1";locus_id "locus.00000493";type "3p_exon"
chr10	sol	exon	130165064	130165209	0.0	-	.	transcript_id "locus.00000493.0";nPaths "1";locus_id "locus.00000493";type "3p_exon"
chr10	sol	exon	130165064	130165209	0.0	-	.	transcript_id "locus.00000493.5";nPaths "1";locus_id "locus.00000493";type "3p_exon"
chr10	sol	exon	130165134	130165209	0.0	-	.	transcript_id "locus.00000493.1";nPaths "1";locus_id "locus.00000493";type "3p_exon"
chr10	sol	exon	130165134	130165209	0.0	-	.	transcript_id "locus.00000493.6";nPaths "1";locus_id "locus.00000493";type "3p_exon"
chr10	sol	exon	130166251	130166781	0.0	-	.	transcript_id "locus.00000493.5";nPaths "5";locus_id "locus.00000493";type "5p_exon"
chr10	sol	exon	130166251	130166781	0.0	-	.	transcript_id "locus.00000493.6";nPaths "5";locus_id "locus.00000493";type "5p_exon"
chr10	sol	exon	130166251	130166781	0.0	-	.	transcript_id "locus.00000493.7";nPaths "5";locus_id "locus.00000493";type "5p_exon"
chr10	sol	exon	130166251	130166781	0.0	-	.	transcript_id "locus.00000493.8";nPaths "5";locus_id "locus.00000493";type "5p_exon"
chr10	sol	exon	130166251	130166781	0.0	-	.	transcript_id "locus.00000493.9";nPaths "5";locus_id "locus.00000493";type "5p_exon"
chr10	sol	exon	130166251	130166783	0.0	-	.	transcript_id "locus.00000493.0";nPaths "5";locus_id "locus.00000493";type "5p_exon"
chr10	sol	exon	130166251	130166783	0.0	-	.	transcript_id "locus.00000493.1";nPaths "5";locus_id "locus.00000493";type "5p_exon"
chr10	sol	exon	130166251	130166783	0.0	-	.	transcript_id "locus.00000493.2";nPaths "5";locus_id "locus.00000493";type "5p_exon"
chr10	sol	exon	130166251	130166783	0.0	-	.	transcript_id "locus.00000493.3";nPaths "5";locus_id "locus.00000493";type "5p_exon"
chr10	sol	exon	130166251	130166783	0.0	-	.	transcript_id "locus.00000493.4";nPaths "5";locus_id "locus.00000493";type "5p_exon"
chr10	sol	exon	130175931	130180887	0.0	-	.	transcript_id "locus.00000493.10";nPaths "1";locus_id "locus.00000493";type "3p_exon"
chr10	sol	exon	130175931	130180887	0.0	-	.	transcript_id "locus.00000493.16";nPaths "1";locus_id "locus.00000493";type "3p_exon"
chr10	sol	exon	130175941	130180887	0.0	-	.	transcript_id "locus.00000493.12";nPaths "1";locus_id "locus.00000493";type "3p_exon"
chr10	sol	exon	130175941	130180887	0.0	-	.	transcript_id "locus.00000493.18";nPaths "1";locus_id "locus.00000493";type "3p_exon"
chr10	sol	exon	130179621	130180887	0.0	-	.	transcript_id "locus.00000493.11";nPaths "1";locus_id "locus.00000493";type "3p_exon"
chr10	sol	exon	130179621	130180887	0.0	-	.	transcript_id "locus.00000493.17";nPaths "1";locus_id "locus.00000493";type "3p_exon"
chr10	sol	exon	130183733	130184183	0.0	-	.	transcript_id "locus.00000493.16";nPaths "6";locus_id "locus.00000493";type "5p_exon"
chr10	sol	exon	130183733	130184183	0.0	-	.	transcript_id "locus.00000493.17";nPaths "6";locus_id "locus.00000493";type "5p_exon"
chr10	sol	exon	130183733	130184183	0.0	-	.	transcript_id "locus.00000493.18";nPaths "6";locus_id "locus.00000493";type "5p_exon"
chr10	sol	exon	130183733	130184183	0.0	-	.	transcript_id "locus.00000493.19";nPaths "6";locus_id "locus.00000493";type "5p_exon"
chr10	sol	exon	130183733	130184183	0.0	-	.	transcript_id "locus.00000493.20";nPaths "6";locus_id "locus.00000493";type "5p_exon"
chr10	sol	exon	130183733	130184183	0.0	-	.	transcript_id "locus.00000493.21";nPaths "6";locus_id "locus.00000493";type "5p_exon"
chr10	sol	exon	130183733	130184189	0.0	-	.	transcript_id "locus.00000493.10";nPaths "6";locus_id "locus.00000493";type "5p_exon"
chr10	sol	exon	130183733	130184189	0.0	-	.	transcript_id "locus.00000493.11";nPaths "6";locus_id "locus.00000493";type "5p_exon"
chr10	sol	exon	130183733	130184189	0.0	-	.	transcript_id "locus.00000493.12";nPaths "6";locus_id "locus.00000493";type "5p_exon"
chr10	sol	exon	130183733	130184189	0.0	-	.	transcript_id "locus.00000493.13";nPaths "6";locus_id "locus.00000493";type "5p_exon"
chr10	sol	exon	130183733	130184189	0.0	-	.	transcript_id "locus.00000493.14";nPaths "6";locus_id "locus.00000493";type "5p_exon"
chr10	sol	exon	130183733	130184189	0.0	-	.	transcript_id "locus.00000493.15";nPaths "6";locus_id "locus.00000493";type "5p_exon"
chr10	sol	exon	130202614	130210902	0.0	-	.	transcript_id "locus.00000494.1";nPaths "1";locus_id "locus.00000494";type "3p_exon"
chr10	sol	exon	130202614	130210902	0.0	-	.	transcript_id "locus.00000494.4";nPaths "1";locus_id "locus.00000494";type "3p_exon"
chr10	sol	exon	130203104	130210902	0.0	-	.	transcript_id "locus.00000494.0";nPaths "1";locus_id "locus.00000494";type "3p_exon"
chr10	sol	exon	130203104	130210902	0.0	-	.	transcript_id "locus.00000494.3";nPaths "1";locus_id "locus.00000494";type "3p_exon"
chr10	sol	exon	130209464	130210902	0.0	-	.	transcript_id "locus.00000494.2";nPaths "1";locus_id "locus.00000494";type "3p_exon"
chr10	sol	exon	130209464	130210902	0.0	-	.	transcript_id "locus.00000494.5";nPaths "1";locus_id "locus.00000494";type "3p_exon"
chr10	sol	exon	130213878	130213959	0.0	-	.	transcript_id "locus.00000494.0";nPaths "3";locus_id "locus.00000494";type "internal_exon"
chr10	sol	exon	130213878	130213959	0.0	-	.	transcript_id "locus.00000494.1";nPaths "3";locus_id "locus.00000494";type "internal_exon"
chr10	sol	exon	130213878	130213959	0.0	-	.	transcript_id "locus.00000494.2";nPaths "3";locus_id "locus.00000494";type "internal_exon"
chr10	sol	exon	130213878	130213959	0.0	-	.	transcript_id "locus.00000494.3";nPaths "3";locus_id "locus.00000494";type "internal_exon"
chr10	sol	exon	130213878	130213959	0.0	-	.	transcript_id "locus.00000494.4";nPaths "3";locus_id "locus.00000494";type "internal_exon"
chr10	sol	exon	130213878	130213959	0.0	-	.	transcript_id "locus.00000494.5";nPaths "3";locus_id "locus.00000494";type "internal_exon"
chr10	sol	exon	130214121	130214371	0.0	-	.	transcript_id "locus.00000494.3";nPaths "3";locus_id "locus.00000494";type "5p_exon"
chr10	sol	exon	130214121	130214371	0.0	-	.	transcript_id "locus.00000494.4";nPaths "3";locus_id "locus.00000494";type "5p_exon"
chr10	sol	exon	130214121	130214371	0.0	-	.	transcript_id "locus.00000494.5";nPaths "3";locus_id "locus.00000494";type "5p_exon"
chr10	sol	exon	130214121	130214403	0.0	-	.	transcript_id "locus.00000494.0";nPaths "3";locus_id "locus.00000494";type "5p_exon"
chr10	sol	exon	130214121	130214403	0.0	-	.	transcript_id "locus.00000494.1";nPaths "3";locus_id "locus.00000494";type "5p_exon"
chr10	sol	exon	130214121	130214403	0.0	-	.	transcript_id "locus.00000494.2";nPaths "3";locus_id "locus.00000494";type "5p_exon"
chr10	sol	exon	78611022	78612653	0.0	-	.	transcript_id "locus.00000466.10";nPaths "1";locus_id "locus.00000466";type "3p_exon"
chr10	sol	exon	78611022	78612653	0.0	-	.	transcript_id "locus.00000466.4";nPaths "1";locus_id "locus.00000466";type "3p_exon"
chr10	sol	exon	78611022	78613875	0.0	-	.	transcript_id "locus.00000466.0";nPaths "1";locus_id "locus.00000466";type "3p_exon"
chr10	sol	exon	78611022	78613875	0.0	-	.	transcript_id "locus.00000466.6";nPaths "1";locus_id "locus.00000466";type "3p_exon"
chr10	sol	exon	78611032	78612653	0.0	-	.	transcript_id "locus.00000466.3";nPaths "1";locus_id "locus.00000466";type "3p_exon"
chr10	sol	exon	78611032	78612653	0.0	-	.	transcript_id "locus.00000466.9";nPaths "1";locus_id "locus.00000466";type "3p_exon"
chr10	sol	exon	78611032	78613875	0.0	-	.	transcript_id "locus.00000466.1";nPaths "1";locus_id "locus.00000466";type "3p_exon"
chr10	sol	exon	78611032	78613875	0.0	-	.	transcript_id "locus.00000466.7";nPaths "1";locus_id "locus.00000466";type "3p_exon"
chr10	sol	exon	78611592	78612653	0.0	-	.	transcript_id "locus.00000466.11";nPaths "1";locus_id "locus.00000466";type "3p_exon"
chr10	sol	exon	78611592	78612653	0.0	-	.	transcript_id "locus.00000466.5";nPaths "1";locus_id "locus.00000466";type "3p_exon"
chr10	sol	exon	78611592	78613875	0.0	-	.	transcript_id "locus.00000466.2";nPaths "1";locus_id "locus.00000466";type "3p_exon"
chr10	sol	exon	78611592	78613875	0.0	-	.	transcript_id "locus.00000466.8";nPaths "1";locus_id "locus.00000466";type "3p_exon"
chr10	sol	exon	78617900	78618050	0.0	-	.	transcript_id "locus.00000466.10";nPaths "6";locus_id "locus.00000466";type "5p_exon"
chr10	sol	exon	78617900	78618050	0.0	-	.	transcript_id "locus.00000466.11";nPaths "6";locus_id "locus.00000466";type "5p_exon"
chr10	sol	exon	78617900	78618050	0.0	-	.	transcript_id "locus.00000466.6";nPaths "6";locus_id "locus.00000466";type "5p_exon"
chr10	sol	exon	78617900	78618050	0.0	-	.	transcript_id "locus.00000466.7";nPaths "6";locus_id "locus.00000466";type "5p_exon"
chr10	sol	exon	78617900	78618050	0.0	-	.	transcript_id "locus.00000466.8";nPaths "6";locus_id "locus.00000466";type "5p_exon"
chr10	sol	exon	78617900	78618050	0.0	-	.	transcript_id "locus.00000466.9";nPaths "6";locus_id "locus.00000466";type "5p_exon"
chr10	sol	exon	78617900	78618116	0.0	-	.	transcript_id "locus.00000466.0";nPaths "6";locus_id "locus.00000466";type "5p_exon"
chr10	sol	exon	78617900	78618116	0.0	-	.	transcript_id "locus.00000466.1";nPaths "6";locus_id "locus.00000466";type "5p_exon"
chr10	sol	exon	78617900	78618116	0.0	-	.	transcript_id "locus.00000466.2";nPaths "6";locus_id "locus.00000466";type "5p_exon"
chr10	sol	exon	78617900	78618116	0.0	-	.	transcript_id "locus.00000466.3";nPaths "6";locus_id "locus.00000466";type "5p_exon"
chr10	sol	exon	78617900	78618116	0.0	-	.	transcript_id "locus.00000466.4";nPaths "6";locus_id "locus.00000466";type "5p_exon"
chr10	sol	exon	78617900	78618116	0.0	-	.	transcript_id "locus.00000466.5";nPaths "6";locus_id "locus.00000466";type "5p_exon"
chr10	sol	exon	78845061	78847917	0.0	-	.	transcript_id "locus.00000467.1";nPaths "1";locus_id "locus.00000467";type "3p_exon"
chr10	sol	exon	78845061	78847917	0.0	-	.	transcript_id "locus.00000467.4";nPaths "1";locus_id "locus.00000467";type "3p_exon"
chr10	sol	exon	78845071	78847917	0.0	-	.	transcript_id "locus.00000467.0";nPaths "1";locus_id "locus.00000467";type "3p_exon"
chr10	sol	exon	78845071	78847917	0.0	-	.	transcript_id "locus.00000467.3";nPaths "1";locus_id "locus.00000467";type "3p_exon"
chr10	sol	exon	78847091	78847917	0.0	-	.	transcript_id "locus.00000467.2";nPaths "1";locus_id "locus.00000467";type "3p_exon"
chr10	sol	exon	78847091	78847917	0.0	-	.	transcript_id "locus.00000467.5";nPaths "1";locus_id "locus.00000467";type "3p_exon"
chr10	sol	exon	78852010	78852140	0.0	-	.	transcript_id "locus.00000467.3";nPaths "3";locus_id "locus.00000467";type "5p_exon"
chr10	sol	exon	78852010	78852140	0.0	-	.	transcript_id "locus.00000467.4";nPaths "3";locus_id "locus.00000467";type "5p_exon"
chr10	sol	exon	78852010	78852140	0.0	-	.	transcript_id "locus.00000467.5";nPaths "3";locus_id "locus.00000467";type "5p_exon"
chr10	sol	exon	78852010	78852148	0.0	-	.	transcript_id "locus.00000467.0";nPaths "3";locus_id "locus.00000467";type "5p_exon"
chr10	sol	exon	78852010	78852148	0.0	-	.	transcript_id "locus.00000467.1";nPaths "3";locus_id "locus.00000467";type "5p_exon"
chr10	sol	exon	78852010	78852148	0.0	-	.	transcript_id "locus.00000467.2";nPaths "3";locus_id "locus.00000467";type "5p_exon"
chr10	sol	exon	78875496	78875746	0.0	+	.	transcript_id "locus.00000000.0";nPaths "3";locus_id "locus.00000000";type "5p_exon"
chr10	sol	exon	78875496	78875746	0.0	+	.	transcript_id "locus.00000000.1";nPaths "3";locus_id "locus.00000000";type "5p_exon"
chr10	sol	exon	78875496	78875746	0.0	+	.	transcript_id "locus.00000000.2";nPaths "3";locus_id "locus.00000000";type "5p_exon"
chr10	sol	exon	78875546	78875746	0.0	+	.	transcript_id "locus.00000000.3";nPaths "3";locus_id "locus.00000000";type "5p_exon"
chr10	sol	exon	78875546	78875746	0.0	+	.	transcript_id "locus.00000000.4";nPaths "3";locus_id "locus.00000000";type "5p_exon"
chr10	sol	exon	78875546	78875746	0.0	+	.	transcript_id "locus.00000000.5";nPaths "3";locus_id "locus.00000000";type "5p_exon"
chr10	sol	exon	78879157	78880267	0.0	+	.	transcript_id "locus.00000000.2";nPaths "1";locus_id "locus.00000000";type "3p_exon"
chr10	sol	exon	78879157	78880267	0.0	+	.	transcript_id "locus.00000000.5";nPaths "1";locus_id "locus.00000000";type "3p_exon"
chr10	sol	exon	78879157	78882127	0.0	+	.	transcript_id "locus.00000000.0";nPaths "1";locus_id "locus.00000000";type "3p_exon"
chr10	sol	exon	78879157	78882127	0.0	+	.	transcript_id "locus.00000000.3";nPaths "1";locus_id "locus.00000000";type "3p_exon"
chr10	sol	exon	78879157	78882339	0.0	+	.	transcript_id "locus.00000000.1";nPaths "1";locus_id "locus.00000000";type "3p_exon"
chr10	sol	exon	78879157	78882339	0.0	+	.	transcript_id "locus.00000000.4";nPaths "1";locus_id "locus.00000000";type "3p_exon"
chr10	sol	exon	78913262	78913513	0.0	+	.	transcript_id "locus.00000001.0";nPaths "4";locus_id "locus.00000001";type "5p_exon"
chr10	sol	exon	78913262	78913513	0.0	+	.	transcript_id "locus.00000001.1";nPaths "4";locus_id "locus.00000001";type "5p_exon"
chr10	sol	exon	78913262	78913513	0.0	+	.	transcript_id "locus.00000001.2";nPaths "4";locus_id "locus.00000001";type "5p_exon"
chr10	sol	exon	78913262	78913513	0.0	+	.	transcript_id "locus.00000001.3";nPaths "4";locus_id "locus.00000001";type "5p_exon"
chr10	sol	exon	78913312	78913513	0.0	+	.	transcript_id "locus.00000001.4";nPaths "4";locus_id "locus.00000001";type "5p_exon"
chr10	sol	exon	78913312	78913513	0.0	+	.	transcript_id "locus.00000001.5";nPaths "4";locus_id "locus.00000001";type "5p_exon"
chr10	sol	exon	78913312	78913513	0.0	+	.	transcript_id "locus.00000001.6";nPaths "4";locus_id "locus.00000001";type "5p_exon"
chr10	sol	exon	78913312	78913513	0.0	+	.	transcript_id "locus.00000001.7";nPaths "4";locus_id "locus.00000001";type "5p_exon"
chr10	sol	exon	78916829	78918159	0.0	+	.	transcript_id "locus.00000001.1";nPaths "1";locus_id "locus.00000001";type "3p_exon"
chr10	sol	exon	78916829	78918159	0.0	+	.	transcript_id "locus.00000001.5";nPaths "1";locus_id "locus.00000001";type "3p_exon"
chr10	sol	exon	78916829	78919439	0.0	+	.	transcript_id "locus.00000001.2";nPaths "1";locus_id "locus.00000001";type "3p_exon"
chr10	sol	exon	78916829	78919439	0.0	+	.	transcript_id "locus.00000001.6";nPaths "1";locus_id "locus.00000001";type "3p_exon"
chr10	sol	exon	78916829	78920919	0.0	+	.	transcript_id "locus.00000001.3";nPaths "1";locus_id "locus.00000001";type "3p_exon"
chr10	sol	exon	78916829	78920919	0.0	+	.	transcript_id "locus.00000001.7";nPaths "1";locus_id "locus.00000001";type "3p_exon"
chr10	sol	exon	78916829	78920925	0.0	+	.	transcript_id "locus.00000001.0";nPaths "1";locus_id "locus.00000001";type "3p_exon"
chr10	sol	exon	78916829	78920925	0.0	+	.	transcript_id "locus.00000001.4";nPaths "1";locus_id "locus.00000001";type "3p_exon"
chr10	sol	exon	78950605	78950857	0.0	+	.	transcript_id "locus.00000002.0";nPaths "2";locus_id "locus.00000002";type "5p_exon"
chr10	sol	exon	78950605	78950857	0.0	+	.	transcript_id "locus.00000002.1";nPaths "2";locus_id "locus.00000002";type "5p_exon"
chr10	sol	exon	78950615	78950857	0.0	+	.	transcript_id "locus.00000002.2";nPaths "2";locus_id "locus.00000002";type "5p_exon"
chr10	sol	exon	78950615	78950857	0.0	+	.	transcript_id "locus.00000002.3";nPaths "2";locus_id "locus.00000002";type "5p_exon"
chr10	sol	exon	78955194	78958224	0.0	+	.	transcript_id "locus.00000002.0";nPaths "1";locus_id "locus.00000002";type "3p_exon"
chr10	sol	exon	78955194	78958224	0.0	+	.	transcript_id "locus.00000002.2";nPaths "1";locus_id "locus.00000002";type "3p_exon"
chr10	sol	exon	78955194	78958400	0.0	+	.	transcript_id "locus.00000002.1";nPaths "1";locus_id "locus.00000002";type "3p_exon"
chr10	sol	exon	78955194	78958400	0.0	+	.	transcript_id "locus.00000002.3";nPaths "1";locus_id "locus.00000002";type "3p_exon"
chr10	sol	exon	78963308	78963531	0.0	+	.	transcript_id "locus.00000003.0";nPaths "4";locus_id "locus.00000003";type "5p_exon"
chr10	sol	exon	78963308	78963531	0.0	+	.	transcript_id "locus.00000003.1";nPaths "4";locus_id "locus.00000003";type "5p_exon"
chr10	sol	exon	78963308	78963531	0.0	+	.	transcript_id "locus.00000003.2";nPaths "4";locus_id "locus.00000003";type "5p_exon"
chr10	sol	exon	78963308	78963531	0.0	+	.	transcript_id "locus.00000003.3";nPaths "4";locus_id "locus.00000003";type "5p_exon"
chr10	sol	exon	78963318	78963531	0.0	+	.	transcript_id "locus.00000003.4";nPaths "4";locus_id "locus.00000003";type "5p_exon"
chr10	sol	exon	78963318	78963531	0.0	+	.	transcript_id "locus.00000003.5";nPaths "4";locus_id "locus.00000003";type "5p_exon"
chr10	sol	exon	78963318	78963531	0.0	+	.	transcript_id "locus.00000003.6";nPaths "4";locus_id "locus.00000003";type "5p_exon"
chr10	sol	exon	78963318	78963531	0.0	+	.	transcript_id "locus.00000003.7";nPaths "4";locus_id "locus.00000003";type "5p_exon"
chr10	sol	exon	78966256	78966323	0.0	+	.	transcript_id "locus.00000003.2";nPaths "2";locus_id "locus.00000003";type "internal_exon"
chr10	sol	exon	78966256	78966323	0.0	+	.	transcript_id "locus.00000003.3";nPaths "2";locus_id "locus.00000003";type "internal_exon"
chr10	sol	exon	78966256	78966323	0.0	+	.	transcript_id "locus.00000003.6";nPaths "2";locus_id "locus.00000003";type "internal_exon"
chr10	sol	exon	78966256	78966323	0.0	+	.	transcript_id "locus.00000003.7";nPaths "2";locus_id "locus.00000003";type "internal_exon"
chr10	sol	exon	78969638	78971208	0.0	+	.	transcript_id "locus.00000003.0";nPaths "1";locus_id "locus.00000003";type "3p_exon"
chr10	sol	exon	78969638	78971208	0.0	+	.	transcript_id "locus.00000003.2";nPaths "1";locus_id "locus.00000003";type "3p_exon"
chr10	sol	exon	78969638	78971208	0.0	+	.	transcript_id "locus.00000003.4";nPaths "1";locus_id "locus.00000003";type "3p_exon"
chr10	sol	exon	78969638	78971208	0.0	+	.	transcript_id "locus.00000003.6";nPaths "1";locus_id "locus.00000003";type "3p_exon"
chr10	sol	exon	78969638	78971345	0.0	+	.	transcript_id "locus.00000003.1";nPaths "1";locus_id "locus.00000003";type "3p_exon"
chr10	sol	exon	78969638	78971345	0.0	+	.	transcript_id "locus.00000003.3";nPaths "1";locus_id "locus.00000003";type "3p_exon"
chr10	sol	exon	78969638	78971345	0.0	+	.	transcript_id "locus.00000003.5";nPaths "1";locus_id "locus.00000003";type "3p_exon"
chr10	sol	exon	78969638	78971345	0.0	+	.	transcript_id "locus.00000003.7";nPaths "1";locus_id "locus.00000003";type "3p_exon"
chr10	sol	exon	78981079	78981280	0.0	+	.	transcript_id "locus.00000004.0";nPaths "3";locus_id "locus.00000004";type "5p_exon"
chr10	sol	exon	78981079	78981280	0.0	+	.	transcript_id "locus.00000004.1";nPaths "3";locus_id "locus.00000004";type "5p_exon"
chr10	sol	exon	78981079	78981280	0.0	+	.	transcript_id "locus.00000004.2";nPaths "3";locus_id "locus.00000004";type "5p_exon"
chr10	sol	exon	78981109	78981280	0.0	+	.	transcript_id "locus.00000004.3";nPaths "3";locus_id "locus.00000004";type "5p_exon"
chr10	sol	exon	78981109	78981280	0.0	+	.	transcript_id "locus.00000004.4";nPaths "3";locus_id "locus.00000004";type "5p_exon"
chr10	sol	exon	78981109	78981280	0.0	+	.	transcript_id "locus.00000004.5";nPaths "3";locus_id "locus.00000004";type "5p_exon"
chr10	sol	exon	78983779	78986729	0.0	+	.	transcript_id "locus.00000004.1";nPaths "1";locus_id "locus.00000004";type "3p_exon"
chr10	sol	exon	78983779	78986729	0.0	+	.	transcript_id "locus.00000004.4";nPaths "1";locus_id "locus.00000004";type "3p_exon"
chr10	sol	exon	78983779	78987829	0.0	+	.	transcript_id "locus.00000004.2";nPaths "1";locus_id "locus.00000004";type "3p_exon"
chr10	sol	exon	78983779	78987829	0.0	+	.	transcript_id "locus.00000004.5";nPaths "1";locus_id "locus.00000004";type "3p_exon"
chr10	sol	exon	78983779	78988194	0.0	+	.	transcript_id "locus.00000004.0";nPaths "1";locus_id "locus.00000004";type "3p_exon"
chr10	sol	exon	78983779	78988194	0.0	+	.	transcript_id "locus.00000004.3";nPaths "1";locus_id "locus.00000004";type "3p_exon"
chr10	sol	exon	79012472	79012625	0.0	+	.	transcript_id "locus.00000005.0";nPaths "5";locus_id "locus.00000005";type "5p_exon"
chr10	sol	exon	79012472	79012625	0.0	+	.	transcript_id "locus.00000005.1";nPaths "5";locus_id "locus.00000005";type "5p_exon"
chr10	sol	exon	79012472	79012625	0.0	+	.	transcript_id "locus.00000005.2";nPaths "5";locus_id "locus.00000005";type "5p_exon"
chr10	sol	exon	79012472	79012625	0.0	+	.	transcript_id "locus.00000005.3";nPaths "5";locus_id "locus.00000005";type "5p_exon"
chr10	sol	exon	79012472	79012625	0.0	+	.	transcript_id "locus.00000005.4";nPaths "5";locus_id "locus.00000005";type "5p_exon"
chr10	sol	exon	79012482	79012625	0.0	+	.	transcript_id "locus.00000005.5";nPaths "5";locus_id "locus.00000005";type "5p_exon"
chr10	sol	exon	79012482	79012625	0.0	+	.	transcript_id "locus.00000005.6";nPaths "5";locus_id "locus.00000005";type "5p_exon"
chr10	sol	exon	79012482	79012625	0.0	+	.	transcript_id "locus.00000005.7";nPaths "5";locus_id "locus.00000005";type "5p_exon"
chr10	sol	exon	79012482	79012625	0.0	+	.	transcript_id "locus.00000005.8";nPaths "5";locus_id "locus.00000005";type "5p_exon"
chr10	sol	exon	79012482	79012625	0.0	+	.	transcript_id "locus.00000005.9";nPaths "5";locus_id "locus.00000005";type "5p_exon"
chr10	sol	exon	79017311	79019699	0.0	+	.	transcript_id "locus.00000005.4";nPaths "1";locus_id "locus.00000005";type "3p_exon"
chr10	sol	exon	79017311	79019699	0.0	+	.	transcript_id "locus.00000005.9";nPaths "1";locus_id "locus.00000005";type "3p_exon"
chr10	sol	exon	79028735	79028897	0.0	+	.	transcript_id "locus.00000005.10";nPaths "4";locus_id "locus.00000005";type "5p_exon"
chr10	sol	exon	79028735	79028897	0.0	+	.	transcript_id "locus.00000005.11";nPaths "4";locus_id "locus.00000005";type "5p_exon"
chr10	sol	exon	79028735	79028897	0.0	+	.	transcript_id "locus.00000005.12";nPaths "4";locus_id "locus.00000005";type "5p_exon"
chr10	sol	exon	79028735	79028897	0.0	+	.	transcript_id "locus.00000005.13";nPaths "4";locus_id "locus.00000005";type "5p_exon"
chr10	sol	exon	79028745	79028897	0.0	+	.	transcript_id "locus.00000005.14";nPaths "4";locus_id "locus.00000005";type "5p_exon"
chr10	sol	exon	79028745	79028897	0.0	+	.	transcript_id "locus.00000005.15";nPaths "4";locus_id "locus.00000005";type "5p_exon"
chr10	sol	exon	79028745	79028897	0.0	+	.	transcript_id "locus.00000005.16";nPaths "4";locus_id "locus.00000005";type "5p_exon"
chr10	sol	exon	79028745	79028897	0.0	+	.	transcript_id "locus.00000005.17";nPaths "4";locus_id "locus.00000005";type "5p_exon"
chr10	sol	exon	79031353	79031479	0.0	+	.	transcript_id "locus.00000005.0";nPaths "2";locus_id "locus.00000005";type "internal_exon"
chr10	sol	exon	79031353	79031479	0.0	+	.	transcript_id "locus.00000005.12";nPaths "2";locus_id "locus.00000005";type "internal_exon"
chr10	sol	exon	79031353	79031479	0.0	+	.	transcript_id "locus.00000005.13";nPaths "2";locus_id "locus.00000005";type "internal_exon"
chr10	sol	exon	79031353	79031479	0.0	+	.	transcript_id "locus.00000005.16";nPaths "2";locus_id "locus.00000005";type "internal_exon"
chr10	sol	exon	79031353	79031479	0.0	+	.	transcript_id "locus.00000005.17";nPaths "2";locus_id "locus.00000005";type "internal_exon"
chr10	sol	exon	79031353	79031479	0.0	+	.	transcript_id "locus.00000005.1";nPaths "2";locus_id "locus.00000005";type "internal_exon"
chr10	sol	exon	79031353	79031479	0.0	+	.	transcript_id "locus.00000005.5";nPaths "2";locus_id "locus.00000005";type "internal_exon"
chr10	sol	exon	79031353	79031479	0.0	+	.	transcript_id "locus.00000005.6";nPaths "2";locus_id "locus.00000005";type "internal_exon"
chr10	sol	exon	79034785	79036135	0.0	+	.	transcript_id "locus.00000005.11";nPaths "1";locus_id "locus.00000005";type "3p_exon"
chr10	sol	exon	79034785	79036135	0.0	+	.	transcript_id "locus.00000005.13";nPaths "1";locus_id "locus.00000005";type "3p_exon"
chr10	sol	exon	79034785	79036135	0.0	+	.	transcript_id "locus.00000005.15";nPaths "1";locus_id "locus.00000005";type "3p_exon"
chr10	sol	exon	79034785	79036135	0.0	+	.	transcript_id "locus.00000005.17";nPaths "1";locus_id "locus.00000005";type "3p_exon"
chr10	sol	exon	79034785	79036135	0.0	+	.	transcript_id "locus.00000005.1";nPaths "1";locus_id "locus.00000005";type "3p_exon"
chr10	sol	exon	79034785	79036135	0.0	+	.	transcript_id "locus.00000005.3";nPaths "1";locus_id "locus.00000005";type "3p_exon"
chr10	sol	exon	79034785	79036135	0.0	+	.	transcript_id "locus.00000005.6";nPaths "1";locus_id "locus.00000005";type "3p_exon"
chr10	sol	exon	79034785	79036135	0.0	+	.	transcript_id "locus.00000005.8";nPaths "1";locus_id "locus.00000005";type "3p_exon"
chr10	sol	exon	79034785	79036425	0.0	+	.	transcript_id "locus.00000005.0";nPaths "1";locus_id "locus.00000005";type "3p_exon"
chr10	sol	exon	79034785	79036425	0.0	+	.	transcript_id "locus.00000005.10";nPaths "1";locus_id "locus.00000005";type "3p_exon"
chr10	sol	exon	79034785	79036425	0.0	+	.	transcript_id "locus.00000005.12";nPaths "1";locus_id "locus.00000005";type "3p_exon"
chr10	sol	exon	79034785	79036425	0.0	+	.	transcript_id "locus.00000005.14";nPaths "1";locus_id "locus.00000005";type "3p_exon"
chr10	sol	exon	79034785	79036425	0.0	+	.	transcript_id "locus.00000005.16";nPaths "1";locus_id "locus.00000005";type "3p_exon"
chr10	sol	exon	79034785	79036425	0.0	+	.	transcript_id "locus.00000005.2";nPaths "1";locus_id "locus.00000005";type "3p_exon"
chr10	sol	exon	79034785	79036425	0.0	+	.	transcript_id "locus.00000005.5";nPaths "1";locus_id "locus.00000005";type "3p_exon"
chr10	sol	exon	79034785	79036425	0.0	+	.	transcript_id "locus.00000005.7";nPaths "1";locus_id "locus.00000005";type "3p_exon"
chr10	sol	exon	79051237	79060072	0.0	-	.	transcript_id "locus.00000468.1";nPaths "1";locus_id "locus.00000468";type "3p_exon"
chr10	sol	exon	79052307	79060072	0.0	-	.	transcript_id "locus.00000468.2";nPaths "1";locus_id "locus.00000468";type "3p_exon"
chr10	sol	exon	79059667	79060072	0.0	-	.	transcript_id "locus.00000468.0";nPaths "1";locus_id "locus.00000468";type "3p_exon"
chr10	sol	exon	79062306	79062409	0.0	-	.	transcript_id "locus.00000468.0";nPaths "3";locus_id "locus.00000468";type "internal_exon"
chr10	sol	exon	79062306	79062409	0.0	-	.	transcript_id "locus.00000468.1";nPaths "3";locus_id "locus.00000468";type "internal_exon"
chr10	sol	exon	79062306	79062409	0.0	-	.	transcript_id "locus.00000468.2";nPaths "3";locus_id "locus.00000468";type "internal_exon"
chr10	sol	exon	79063145	79066572	0.0	-	.	transcript_id "locus.00000468.0";nPaths "3";locus_id "locus.00000468";type "5p_exon"
chr10	sol	exon	79063145	79066572	0.0	-	.	transcript_id "locus.00000468.1";nPaths "3";locus_id "locus.00000468";type "5p_exon"
chr10	sol	exon	79063145	79066572	0.0	-	.	transcript_id "locus.00000468.2";nPaths "3";locus_id "locus.00000468";type "5p_exon"
chr11	sol	exon	48979039	48979389	0.0	-	.	transcript_id "locus.00000495.1";nPaths "1";locus_id "locus.00000495";type "5p_exon"
chr11	sol	exon	48979039	48979398	0.0	-	.	transcript_id "locus.00000495.0";nPaths "1";locus_id "locus.00000495";type "5p_exon"
chr11	sol	exon	49109708	49113747	0.0	-	.	transcript_id "locus.00000496.10";nPaths "1";locus_id "locus.00000496";type "3p_exon"
chr11	sol	exon	49109708	49113747	0.0	-	.	transcript_id "locus.00000496.1";nPaths "1";locus_id "locus.00000496";type "3p_exon"
chr11	sol	exon	49109708	49113747	0.0	-	.	transcript_id "locus.00000496.4";nPaths "1";locus_id "locus.00000496";type "3p_exon"
chr11	sol	exon	49109708	49113747	0.0	-	.	transcript_id "locus.00000496.7";nPaths "1";locus_id "locus.00000496";type "3p_exon"
chr11	sol	exon	49109998	49113747	0.0	-	.	transcript_id "locus.00000496.11";nPaths "1";locus_id "locus.00000496";type "3p_exon"
chr11	sol	exon	49109998	49113747	0.0	-	.	transcript_id "locus.00000496.2";nPaths "1";locus_id "locus.00000496";type "3p_exon"
chr11	sol	exon	49109998	49113747	0.0	-	.	transcript_id "locus.00000496.5";nPaths "1";locus_id "locus.00000496";type "3p_exon"
chr11	sol	exon	49109998	49113747	0.0	-	.	transcript_id "locus.00000496.8";nPaths "1";locus_id "locus.00000496";type "3p_exon"
chr11	sol	exon	49111798	49113747	0.0	-	.	transcript_id "locus.00000496.0";nPaths "1";locus_id "locus.00000496";type "3p_exon"
chr11	sol	exon	49111798	49113747	0.0	-	.	transcript_id "locus.00000496.3";nPaths "1";locus_id "locus.00000496";type "3p_exon"
chr11	sol	exon	49111798	49113747	0.0	-	.	transcript_id "locus.00000496.6";nPaths "1";locus_id "locus.00000496";type "3p_exon"
chr11	sol	exon	49111798	49113747	0.0	-	.	transcript_id "locus.00000496.9";nPaths "1";locus_id "locus.00000496";type "3p_exon"
chr11	sol	exon	49114308	49114322	0.0	-	.	transcript_id "locus.00000496.0";nPaths "3";locus_id "locus.00000496";type "internal_exon"
chr11	sol	exon	49114308	49114322	0.0	-	.	transcript_id "locus.00000496.1";nPaths "3";locus_id "locus.00000496";type "internal_exon"
chr11	sol	exon	49114308	49114322	0.0	-	.	transcript_id "locus.00000496.2";nPaths "3";locus_id "locus.00000496";type "internal_exon"
chr11	sol	exon	49114308	49114322	0.0	-	.	transcript_id "locus.00000496.6";nPaths "3";locus_id "locus.00000496";type "internal_exon"
chr11	sol	exon	49114308	49114322	0.0	-	.	transcript_id "locus.00000496.7";nPaths "3";locus_id "locus.00000496";type "internal_exon"
chr11	sol	exon	49114308	49114322	0.0	-	.	transcript_id "locus.00000496.8";nPaths "3";locus_id "locus.00000496";type "internal_exon"
chr11	sol	exon	49114419	49114549	0.0	-	.	transcript_id "locus.00000496.0";nPaths "6";locus_id "locus.00000496";type "internal_exon"
chr11	sol	exon	49114419	49114549	0.0	-	.	transcript_id "locus.00000496.10";nPaths "6";locus_id "locus.00000496";type "internal_exon"
chr11	sol	exon	49114419	49114549	0.0	-	.	transcript_id "locus.00000496.11";nPaths "6";locus_id "locus.00000496";type "internal_exon"
chr11	sol	exon	49114419	49114549	0.0	-	.	transcript_id "locus.00000496.1";nPaths "6";locus_id "locus.00000496";type "internal_exon"
chr11	sol	exon	49114419	49114549	0.0	-	.	transcript_id "locus.00000496.2";nPaths "6";locus_id "locus.00000496";type "internal_exon"
chr11	sol	exon	49114419	49114549	0.0	-	.	transcript_id "locus.00000496.3";nPaths "6";locus_id "locus.00000496";type "internal_exon"
chr11	sol	exon	49114419	49114549	0.0	-	.	transcript_id "locus.00000496.4";nPaths "6";locus_id "locus.00000496";type "internal_exon"
chr11	sol	exon	49114419	49114549	0.0	-	.	transcript_id "locus.00000496.5";nPaths "6";locus_id "locus.00000496";type "internal_exon"
chr11	sol	exon	49114419	49114549	0.0	-	.	transcript_id "locus.00000496.6";nPaths "6";locus_id "locus.00000496";type "internal_exon"
chr11	sol	exon	49114419	49114549	0.0	-	.	transcript_id "locus.00000496.7";nPaths "6";locus_id "locus.00000496";type "internal_exon"
chr11	sol	exon	49114419	49114549	0.0	-	.	transcript_id "locus.00000496.8";nPaths "6";locus_id "locus.00000496";type "internal_exon"
chr11	sol	exon	49114419	49114549	0.0	-	.	transcript_id "locus.00000496.9";nPaths "6";locus_id "locus.00000496";type "internal_exon"
chr11	sol	exon	49114822	49114852	0.0	-	.	transcript_id "locus.00000496.10";nPaths "6";locus_id "locus.00000496";type "5p_exon"
chr11	sol	exon	49114822	49114852	0.0	-	.	transcript_id "locus.00000496.11";nPaths "6";locus_id "locus.00000496";type "5p_exon"
chr11	sol	exon	49114822	49114852	0.0	-	.	transcript_id "locus.00000496.6";nPaths "6";locus_id "locus.00000496";type "5p_exon"
chr11	sol	exon	49114822	49114852	0.0	-	.	transcript_id "locus.00000496.7";nPaths "6";locus_id "locus.00000496";type "5p_exon"
chr11	sol	exon	49114822	49114852	0.0	-	.	transcript_id "locus.00000496.8";nPaths "6";locus_id "locus.00000496";type "5p_exon"
chr11	sol	exon	49114822	49114852	0.0	-	.	transcript_id "locus.00000496.9";nPaths "6";locus_id "locus.00000496";type "5p_exon"
chr11	sol	exon	49114822	49114861	0.0	-	.	transcript_id "locus.00000496.0";nPaths "6";locus_id "locus.00000496";type "5p_exon"
chr11	sol	exon	49114822	49114861	0.0	-	.	transcript_id "locus.00000496.1";nPaths "6";locus_id "locus.00000496";type "5p_exon"
chr11	sol	exon	49114822	49114861	0.0	-	.	transcript_id "locus.00000496.2";nPaths "6";locus_id "locus.00000496";type "5p_exon"
chr11	sol	exon	49114822	49114861	0.0	-	.	transcript_id "locus.00000496.3";nPaths "6";locus_id "locus.00000496";type "5p_exon"
chr11	sol	exon	49114822	49114861	0.0	-	.	transcript_id "locus.00000496.4";nPaths "6";locus_id "locus.00000496";type "5p_exon"
chr11	sol	exon	49114822	49114861	0.0	-	.	transcript_id "locus.00000496.5";nPaths "6";locus_id "locus.00000496";type "5p_exon"
chr11	sol	exon	49130139	49130546	0.0	+	.	transcript_id "locus.00000028.0";nPaths "3";locus_id "locus.00000028";type "5p_exon"
chr11	sol	exon	49130139	49130546	0.0	+	.	transcript_id "locus.00000028.1";nPaths "3";locus_id "locus.00000028";type "5p_exon"
chr11	sol	exon	49130139	49130546	0.0	+	.	transcript_id "locus.00000028.2";nPaths "3";locus_id "locus.00000028";type "5p_exon"
chr11	sol	exon	49130149	49130546	0.0	+	.	transcript_id "locus.00000028.3";nPaths "3";locus_id "locus.00000028";type "5p_exon"
chr11	sol	exon	49130149	49130546	0.0	+	.	transcript_id "locus.00000028.4";nPaths "3";locus_id "locus.00000028";type "5p_exon"
chr11	sol	exon	49130149	49130546	0.0	+	.	transcript_id "locus.00000028.5";nPaths "3";locus_id "locus.00000028";type "5p_exon"
chr11	sol	exon	49134173	49135383	0.0	+	.	transcript_id "locus.00000028.2";nPaths "1";locus_id "locus.00000028";type "3p_exon"
chr11	sol	exon	49134173	49135383	0.0	+	.	transcript_id "locus.00000028.5";nPaths "1";locus_id "locus.00000028";type "3p_exon"
chr11	sol	exon	49134173	49136663	0.0	+	.	transcript_id "locus.00000028.0";nPaths "1";locus_id "locus.00000028";type "3p_exon"
chr11	sol	exon	49134173	49136663	0.0	+	.	transcript_id "locus.00000028.3";nPaths "1";locus_id "locus.00000028";type "3p_exon"
chr11	sol	exon	49134173	49136980	0.0	+	.	transcript_id "locus.00000028.1";nPaths "1";locus_id "locus.00000028";type "3p_exon"
chr11	sol	exon	49134173	49136980	0.0	+	.	transcript_id "locus.00000028.4";nPaths "1";locus_id "locus.00000028";type "3p_exon"
chr11	sol	exon	49142352	49142942	0.0	+	.	transcript_id "locus.00000029.0";nPaths "4";locus_id "locus.00000029";type "5p_exon"
chr11	sol	exon	49142352	49142942	0.0	+	.	transcript_id "locus.00000029.1";nPaths "4";locus_id "locus.00000029";type "5p_exon"
chr11	sol	exon	49142352	49142942	0.0	+	.	transcript_id "locus.00000029.2";nPaths "4";locus_id "locus.00000029";type "5p_exon"
chr11	sol	exon	49142352	49142942	0.0	+	.	transcript_id "locus.00000029.3";nPaths "4";locus_id "locus.00000029";type "5p_exon"
chr11	sol	exon	49142382	49142942	0.0	+	.	transcript_id "locus.00000029.4";nPaths "4";locus_id "locus.00000029";type "5p_exon"
chr11	sol	exon	49142382	49142942	0.0	+	.	transcript_id "locus.00000029.5";nPaths "4";locus_id "locus.00000029";type "5p_exon"
chr11	sol	exon	49142382	49142942	0.0	+	.	transcript_id "locus.00000029.6";nPaths "4";locus_id "locus.00000029";type "5p_exon"
chr11	sol	exon	49142382	49142942	0.0	+	.	transcript_id "locus.00000029.7";nPaths "4";locus_id "locus.00000029";type "5p_exon"
chr11	sol	exon	49147609	49147709	0.0	+	.	transcript_id "locus.00000029.0";nPaths "2";locus_id "locus.00000029";type "internal_exon"
chr11	sol	exon	49147609	49147709	0.0	+	.	transcript_id "locus.00000029.1";nPaths "2";locus_id "locus.00000029";type "internal_exon"
chr11	sol	exon	49147609	49147709	0.0	+	.	transcript_id "locus.00000029.4";nPaths "2";locus_id "locus.00000029";type "internal_exon"
chr11	sol	exon	49147609	49147709	0.0	+	.	transcript_id "locus.00000029.5";nPaths "2";locus_id "locus.00000029";type "internal_exon"
chr11	sol	exon	49148240	49150410	0.0	+	.	transcript_id "locus.00000029.0";nPaths "1";locus_id "locus.00000029";type "3p_exon"
chr11	sol	exon	49148240	49150410	0.0	+	.	transcript_id "locus.00000029.2";nPaths "1";locus_id "locus.00000029";type "3p_exon"
chr11	sol	exon	49148240	49150410	0.0	+	.	transcript_id "locus.00000029.4";nPaths "1";locus_id "locus.00000029";type "3p_exon"
chr11	sol	exon	49148240	49150410	0.0	+	.	transcript_id "locus.00000029.6";nPaths "1";locus_id "locus.00000029";type "3p_exon"
chr11	sol	exon	49148240	49150453	0.0	+	.	transcript_id "locus.00000029.1";nPaths "1";locus_id "locus.00000029";type "3p_exon"
chr11	sol	exon	49148240	49150453	0.0	+	.	transcript_id "locus.00000029.3";nPaths "1";locus_id "locus.00000029";type "3p_exon"
chr11	sol	exon	49148240	49150453	0.0	+	.	transcript_id "locus.00000029.5";nPaths "1";locus_id "locus.00000029";type "3p_exon"
chr11	sol	exon	49148240	49150453	0.0	+	.	transcript_id "locus.00000029.7";nPaths "1";locus_id "locus.00000029";type "3p_exon"
chr11	sol	exon	49154483	49154557	0.0	+	.	transcript_id "locus.00000030.0";nPaths "3";locus_id "locus.00000030";type "5p_exon"
chr11	sol	exon	49154483	49154557	0.0	+	.	transcript_id "locus.00000030.1";nPaths "3";locus_id "locus.00000030";type "5p_exon"
chr11	sol	exon	49154483	49154557	0.0	+	.	transcript_id "locus.00000030.2";nPaths "3";locus_id "locus.00000030";type "5p_exon"
chr11	sol	exon	49154493	49154557	0.0	+	.	transcript_id "locus.00000030.3";nPaths "3";locus_id "locus.00000030";type "5p_exon"
chr11	sol	exon	49154493	49154557	0.0	+	.	transcript_id "locus.00000030.4";nPaths "3";locus_id "locus.00000030";type "5p_exon"
chr11	sol	exon	49154493	49154557	0.0	+	.	transcript_id "locus.00000030.5";nPaths "3";locus_id "locus.00000030";type "5p_exon"
chr11	sol	exon	49160012	49162162	0.0	+	.	transcript_id "locus.00000030.1";nPaths "1";locus_id "locus.00000030";type "3p_exon"
chr11	sol	exon	49160012	49162162	0.0	+	.	transcript_id "locus.00000030.4";nPaths "1";locus_id "locus.00000030";type "3p_exon"
chr11	sol	exon	49160012	49165082	0.0	+	.	transcript_id "locus.00000030.2";nPaths "1";locus_id "locus.00000030";type "3p_exon"
chr11	sol	exon	49160012	49165082	0.0	+	.	transcript_id "locus.00000030.5";nPaths "1";locus_id "locus.00000030";type "3p_exon"
chr11	sol	exon	49160012	49165083	0.0	+	.	transcript_id "locus.00000030.0";nPaths "1";locus_id "locus.00000030";type "3p_exon"
chr11	sol	exon	49160012	49165083	0.0	+	.	transcript_id "locus.00000030.3";nPaths "1";locus_id "locus.00000030";type "3p_exon"
chr11	sol	exon	49278319	49278558	0.0	+	.	transcript_id "locus.00000031.0";nPaths "2";locus_id "locus.00000031";type "5p_exon"
chr11	sol	exon	49278319	49278558	0.0	+	.	transcript_id "locus.00000031.1";nPaths "2";locus_id "locus.00000031";type "5p_exon"
chr11	sol	exon	49278369	49278558	0.0	+	.	transcript_id "locus.00000031.2";nPaths "2";locus_id "locus.00000031";type "5p_exon"
chr11	sol	exon	49278369	49278558	0.0	+	.	transcript_id "locus.00000031.3";nPaths "2";locus_id "locus.00000031";type "5p_exon"
chr11	sol	exon	49279329	49279420	0.0	+	.	transcript_id "locus.00000031.0";nPaths "2";locus_id "locus.00000031";type "internal_exon"
chr11	sol	exon	49279329	49279420	0.0	+	.	transcript_id "locus.00000031.1";nPaths "2";locus_id "locus.00000031";type "internal_exon"
chr11	sol	exon	49279329	49279420	0.0	+	.	transcript_id "locus.00000031.2";nPaths "2";locus_id "locus.00000031";type "internal_exon"
chr11	sol	exon	49279329	49279420	0.0	+	.	transcript_id "locus.00000031.3";nPaths "2";locus_id "locus.00000031";type "internal_exon"
chr11	sol	exon	49280107	49282617	0.0	+	.	transcript_id "locus.00000031.0";nPaths "1";locus_id "locus.00000031";type "3p_exon"
chr11	sol	exon	49280107	49282617	0.0	+	.	transcript_id "locus.00000031.2";nPaths "1";locus_id "locus.00000031";type "3p_exon"
chr11	sol	exon	49280107	49282781	0.0	+	.	transcript_id "locus.00000031.1";nPaths "1";locus_id "locus.00000031";type "3p_exon"
chr11	sol	exon	49280107	49282781	0.0	+	.	transcript_id "locus.00000031.3";nPaths "1";locus_id "locus.00000031";type "3p_exon"
chr11	sol	exon	49285347	49285836	0.0	+	.	transcript_id "locus.00000032.0";nPaths "6";locus_id "locus.00000032";type "5p_exon"
chr11	sol	exon	49285347	49285836	0.0	+	.	transcript_id "locus.00000032.1";nPaths "6";locus_id "locus.00000032";type "5p_exon"
chr11	sol	exon	49285347	49285836	0.0	+	.	transcript_id "locus.00000032.2";nPaths "6";locus_id "locus.00000032";type "5p_exon"
chr11	sol	exon	49285347	49285836	0.0	+	.	transcript_id "locus.00000032.3";nPaths "6";locus_id "locus.00000032";type "5p_exon"
chr11	sol	exon	49285347	49285836	0.0	+	.	transcript_id "locus.00000032.4";nPaths "6";locus_id "locus.00000032";type "5p_exon"
chr11	sol	exon	49285347	49285836	0.0	+	.	transcript_id "locus.00000032.5";nPaths "6";locus_id "locus.00000032";type "5p_exon"
chr11	sol	exon	49285357	49285836	0.0	+	.	transcript_id "locus.00000032.10";nPaths "6";locus_id "locus.00000032";type "5p_exon"
chr11	sol	exon	49285357	49285836	0.0	+	.	transcript_id "locus.00000032.11";nPaths "6";locus_id "locus.00000032";type "5p_exon"
chr11	sol	exon	49285357	49285836	0.0	+	.	transcript_id "locus.00000032.6";nPaths "6";locus_id "locus.00000032";type "5p_exon"
chr11	sol	exon	49285357	49285836	0.0	+	.	transcript_id "locus.00000032.7";nPaths "6";locus_id "locus.00000032";type "5p_exon"
chr11	sol	exon	49285357	49285836	0.0	+	.	transcript_id "locus.00000032.8";nPaths "6";locus_id "locus.00000032";type "5p_exon"
chr11	sol	exon	49285357	49285836	0.0	+	.	transcript_id "locus.00000032.9";nPaths "6";locus_id "locus.00000032";type "5p_exon"
chr11	sol	exon	49291922	49292495	0.0	+	.	transcript_id "locus.00000032.10";nPaths "3";locus_id "locus.00000032";type "internal_exon"
chr11	sol	exon	49291922	49292495	0.0	+	.	transcript_id "locus.00000032.11";nPaths "3";locus_id "locus.00000032";type "internal_exon"
chr11	sol	exon	49291922	49292495	0.0	+	.	transcript_id "locus.00000032.3";nPaths "3";locus_id "locus.00000032";type "internal_exon"
chr11	sol	exon	49291922	49292495	0.0	+	.	transcript_id "locus.00000032.4";nPaths "3";locus_id "locus.00000032";type "internal_exon"
chr11	sol	exon	49291922	49292495	0.0	+	.	transcript_id "locus.00000032.5";nPaths "3";locus_id "locus.00000032";type "internal_exon"
chr11	sol	exon	49291922	49292495	0.0	+	.	transcript_id "locus.00000032.9";nPaths "3";locus_id "locus.00000032";type "internal_exon"
chr11	sol	exon	49292341	49292495	0.0	+	.	transcript_id "locus.00000032.0";nPaths "3";locus_id "locus.00000032";type "internal_exon"
chr11	sol	exon	49292341	49292495	0.0	+	.	transcript_id "locus.00000032.1";nPaths "3";locus_id "locus.00000032";type "internal_exon"
chr11	sol	exon	49292341	49292495	0.0	+	.	transcript_id "locus.00000032.2";nPaths "3";locus_id "locus.00000032";type "internal_exon"
chr11	sol	exon	49292341	49292495	0.0	+	.	transcript_id "locus.00000032.6";nPaths "3";locus_id "locus.00000032";type "internal_exon"
chr11	sol	exon	49292341	49292495	0.0	+	.	transcript_id "locus.00000032.7";nPaths "3";locus_id "locus.00000032";type "internal_exon"
chr11	sol	exon	49292341	49292495	0.0	+	.	transcript_id "locus.00000032.8";nPaths "3";locus_id "locus.00000032";type "internal_exon"
chr11	sol	exon	49292893	49295723	0.0	+	.	transcript_id "locus.00000032.11";nPaths "1";locus_id "locus.00000032";type "3p_exon"
chr11	sol	exon	49292893	49295723	0.0	+	.	transcript_id "locus.00000032.2";nPaths "1";locus_id "locus.00000032";type "3p_exon"
chr11	sol	exon	49292893	49295723	0.0	+	.	transcript_id "locus.00000032.5";nPaths "1";locus_id "locus.00000032";type "3p_exon"
chr11	sol	exon	49292893	49295723	0.0	+	.	transcript_id "locus.00000032.8";nPaths "1";locus_id "locus.00000032";type "3p_exon"
chr11	sol	exon	49292893	49295823	0.0	+	.	transcript_id "locus.00000032.0";nPaths "1";locus_id "locus.00000032";type "3p_exon"
chr11	sol	exon	49292893	49295823	0.0	+	.	transcript_id "locus.00000032.3";nPaths "1";locus_id "locus.00000032";type "3p_exon"
chr11	sol	exon	49292893	49295823	0.0	+	.	transcript_id "locus.00000032.6";nPaths "1";locus_id "locus.00000032";type "3p_exon"
chr11	sol	exon	49292893	49295823	0.0	+	.	transcript_id "locus.00000032.9";nPaths "1";locus_id "locus.00000032";type "3p_exon"
chr11	sol	exon	49292893	49295885	0.0	+	.	transcript_id "locus.00000032.10";nPaths "1";locus_id "locus.00000032";type "3p_exon"
chr11	sol	exon	49292893	49295885	0.0	+	.	transcript_id "locus.00000032.1";nPaths "1";locus_id "locus.00000032";type "3p_exon"
chr11	sol	exon	49292893	49295885	0.0	+	.	transcript_id "locus.00000032.4";nPaths "1";locus_id "locus.00000032";type "3p_exon"
chr11	sol	exon	49292893	49295885	0.0	+	.	transcript_id "locus.00000032.7";nPaths "1";locus_id "locus.00000032";type "3p_exon"
chr11	sol	exon	49322749	49323074	0.0	+	.	transcript_id "locus.00000033.0";nPaths "3";locus_id "locus.00000033";type "5p_exon"
chr11	sol	exon	49322749	49323074	0.0	+	.	transcript_id "locus.00000033.1";nPaths "3";locus_id "locus.00000033";type "5p_exon"
chr11	sol	exon	49322749	49323074	0.0	+	.	transcript_id "locus.00000033.2";nPaths "3";locus_id "locus.00000033";type "5p_exon"
chr11	sol	exon	49322749	49323277	0.0	+	.	transcript_id "locus.00000033.3";nPaths "3";locus_id "locus.00000033";type "5p_exon"
chr11	sol	exon	49322749	49323277	0.0	+	.	transcript_id "locus.00000033.4";nPaths "3";locus_id "locus.00000033";type "5p_exon"
chr11	sol	exon	49322749	49323277	0.0	+	.	transcript_id "locus.00000033.5";nPaths "3";locus_id "locus.00000033";type "5p_exon"
chr11	sol	exon	49322799	49323074	0.0	+	.	transcript_id "locus.00000033.10";nPaths "3";locus_id "locus.00000033";type "5p_exon"
chr11	sol	exon	49322799	49323074	0.0	+	.	transcript_id "locus.00000033.11";nPaths "3";locus_id "locus.00000033";type "5p_exon"
chr11	sol	exon	49322799	49323074	0.0	+	.	transcript_id "locus.00000033.9";nPaths "3";locus_id "locus.00000033";type "5p_exon"
chr11	sol	exon	49322799	49323277	0.0	+	.	transcript_id "locus.00000033.6";nPaths "3";locus_id "locus.00000033";type "5p_exon"
chr11	sol	exon	49322799	49323277	0.0	+	.	transcript_id "locus.00000033.7";nPaths "3";locus_id "locus.00000033";type "5p_exon"
chr11	sol	exon	49322799	49323277	0.0	+	.	transcript_id "locus.00000033.8";nPaths "3";locus_id "locus.00000033";type "5p_exon"
chr11	sol	exon	49325173	49329347	0.0	+	.	transcript_id "locus.00000033.10";nPaths "1";locus_id "locus.00000033";type "3p_exon"
chr11	sol	exon	49325173	49329347	0.0	+	.	transcript_id "locus.00000033.1";nPaths "1";locus_id "locus.00000033";type "3p_exon"
chr11	sol	exon	49325173	49329747	0.0	+	.	transcript_id "locus.00000033.0";nPaths "1";locus_id "locus.00000033";type "3p_exon"
chr11	sol	exon	49325173	49329747	0.0	+	.	transcript_id "locus.00000033.9";nPaths "1";locus_id "locus.00000033";type "3p_exon"
chr11	sol	exon	49325173	49329752	0.0	+	.	transcript_id "locus.00000033.11";nPaths "1";locus_id "locus.00000033";type "3p_exon"
chr11	sol	exon	49325173	49329752	0.0	+	.	transcript_id "locus.00000033.2";nPaths "1";locus_id "locus.00000033";type "3p_exon"
chr11	sol	exon	49326877	49329347	0.0	+	.	transcript_id "locus.00000033.5";nPaths "1";locus_id "locus.00000033";type "3p_exon"
chr11	sol	exon	49326877	49329347	0.0	+	.	transcript_id "locus.00000033.8";nPaths "1";locus_id "locus.00000033";type "3p_exon"
chr11	sol	exon	49326877	49329747	0.0	+	.	transcript_id "locus.00000033.3";nPaths "1";locus_id "locus.00000033";type "3p_exon"
chr11	sol	exon	49326877	49329747	0.0	+	.	transcript_id "locus.00000033.6";nPaths "1";locus_id "locus.00000033";type "3p_exon"
chr11	sol	exon	49326877	49329752	0.0	+	.	transcript_id "locus.00000033.4";nPaths "1";locus_id "locus.00000033";type "3p_exon"
chr11	sol	exon	49326877	49329752	0.0	+	.	transcript_id "locus.00000033.7";nPaths "1";locus_id "locus.00000033";type "3p_exon"
chr11	sol	exon	49422960	49423253	0.0	+	.	transcript_id "locus.00000034.0";nPaths "4";locus_id "locus.00000034";type "5p_exon"
chr11	sol	exon	49422960	49423253	0.0	+	.	transcript_id "locus.00000034.1";nPaths "4";locus_id "locus.00000034";type "5p_exon"
chr11	sol	exon	49422960	49423253	0.0	+	.	transcript_id "locus.00000034.2";nPaths "4";locus_id "locus.00000034";type "5p_exon"
chr11	sol	exon	49422960	49423253	0.0	+	.	transcript_id "locus.00000034.3";nPaths "4";locus_id "locus.00000034";type "5p_exon"
chr11	sol	exon	49423090	49423253	0.0	+	.	transcript_id "locus.00000034.4";nPaths "4";locus_id "locus.00000034";type "5p_exon"
chr11	sol	exon	49423090	49423253	0.0	+	.	transcript_id "locus.00000034.5";nPaths "4";locus_id "locus.00000034";type "5p_exon"
chr11	sol	exon	49423090	49423253	0.0	+	.	transcript_id "locus.00000034.6";nPaths "4";locus_id "locus.00000034";type "5p_exon"
chr11	sol	exon	49423090	49423253	0.0	+	.	transcript_id "locus.00000034.7";nPaths "4";locus_id "locus.00000034";type "5p_exon"
chr11	sol	exon	49427977	49428117	0.0	+	.	transcript_id "locus.00000034.0";nPaths "4";locus_id "locus.00000034";type "internal_exon"
chr11	sol	exon	49427977	49428117	0.0	+	.	transcript_id "locus.00000034.1";nPaths "4";locus_id "locus.00000034";type "internal_exon"
chr11	sol	exon	49427977	49428117	0.0	+	.	transcript_id "locus.00000034.2";nPaths "4";locus_id "locus.00000034";type "internal_exon"
chr11	sol	exon	49427977	49428117	0.0	+	.	transcript_id "locus.00000034.3";nPaths "4";locus_id "locus.00000034";type "internal_exon"
chr11	sol	exon	49427977	49428117	0.0	+	.	transcript_id "locus.00000034.4";nPaths "4";locus_id "locus.00000034";type "internal_exon"
chr11	sol	exon	49427977	49428117	0.0	+	.	transcript_id "locus.00000034.5";nPaths "4";locus_id "locus.00000034";type "internal_exon"
chr11	sol	exon	49427977	49428117	0.0	+	.	transcript_id "locus.00000034.6";nPaths "4";locus_id "locus.00000034";type "internal_exon"
chr11	sol	exon	49427977	49428117	0.0	+	.	transcript_id "locus.00000034.7";nPaths "4";locus_id "locus.00000034";type "internal_exon"
chr11	sol	exon	49428713	49428802	0.0	+	.	transcript_id "locus.00000034.2";nPaths "2";locus_id "locus.00000034";type "internal_exon"
chr11	sol	exon	49428713	49428802	0.0	+	.	transcript_id "locus.00000034.3";nPaths "2";locus_id "locus.00000034";type "internal_exon"
chr11	sol	exon	49428713	49428802	0.0	+	.	transcript_id "locus.00000034.6";nPaths "2";locus_id "locus.00000034";type "internal_exon"
chr11	sol	exon	49428713	49428802	0.0	+	.	transcript_id "locus.00000034.7";nPaths "2";locus_id "locus.00000034";type "internal_exon"
chr11	sol	exon	49429097	49429221	0.0	+	.	transcript_id "locus.00000034.0";nPaths "2";locus_id "locus.00000034";type "internal_exon"
chr11	sol	exon	49429097	49429221	0.0	+	.	transcript_id "locus.00000034.1";nPaths "2";locus_id "locus.00000034";type "internal_exon"
chr11	sol	exon	49429097	49429221	0.0	+	.	transcript_id "locus.00000034.2";nPaths "2";locus_id "locus.00000034";type "internal_exon"
chr11	sol	exon	49429097	49429221	0.0	+	.	transcript_id "locus.00000034.3";nPaths "2";locus_id "locus.00000034";type "internal_exon"
chr11	sol	exon	49429097	49429221	0.0	+	.	transcript_id "locus.00000034.4";nPaths "2";locus_id "locus.00000034";type "internal_exon"
chr11	sol	exon	49429097	49429221	0.0	+	.	transcript_id "locus.00000034.5";nPaths "2";locus_id "locus.00000034";type "internal_exon"
chr11	sol	exon	49429097	49429221	0.0	+	.	transcript_id "locus.00000034.6";nPaths "2";locus_id "locus.00000034";type "internal_exon"
chr11	sol	exon	49429097	49429221	0.0	+	.	transcript_id "locus.00000034.7";nPaths "2";locus_id "locus.00000034";type "internal_exon"
chr11	sol	exon	49429805	49432835	0.0	+	.	transcript_id "locus.00000034.0";nPaths "1";locus_id "locus.00000034";type "3p_exon"
chr11	sol	exon	49429805	49432835	0.0	+	.	transcript_id "locus.00000034.2";nPaths "1";locus_id "locus.00000034";type "3p_exon"
chr11	sol	exon	49429805	49432835	0.0	+	.	transcript_id "locus.00000034.4";nPaths "1";locus_id "locus.00000034";type "3p_exon"
chr11	sol	exon	49429805	49432835	0.0	+	.	transcript_id "locus.00000034.6";nPaths "1";locus_id "locus.00000034";type "3p_exon"
chr11	sol	exon	49429805	49432842	0.0	+	.	transcript_id "locus.00000034.1";nPaths "1";locus_id "locus.00000034";type "3p_exon"
chr11	sol	exon	49429805	49432842	0.0	+	.	transcript_id "locus.00000034.3";nPaths "1";locus_id "locus.00000034";type "3p_exon"
chr11	sol	exon	49429805	49432842	0.0	+	.	transcript_id "locus.00000034.5";nPaths "1";locus_id "locus.00000034";type "3p_exon"
chr11	sol	exon	49429805	49432842	0.0	+	.	transcript_id "locus.00000034.7";nPaths "1";locus_id "locus.00000034";type "3p_exon"
chr11	sol	exon	49436624	49436950	0.0	+	.	transcript_id "locus.00000035.0";nPaths "6";locus_id "locus.00000035";type "5p_exon"
chr11	sol	exon	49436624	49436950	0.0	+	.	transcript_id "locus.00000035.1";nPaths "6";locus_id "locus.00000035";type "5p_exon"
chr11	sol	exon	49436624	49436950	0.0	+	.	transcript_id "locus.00000035.2";nPaths "6";locus_id "locus.00000035";type "5p_exon"
chr11	sol	exon	49436624	49436950	0.0	+	.	transcript_id "locus.00000035.3";nPaths "6";locus_id "locus.00000035";type "5p_exon"
chr11	sol	exon	49436624	49436950	0.0	+	.	transcript_id "locus.00000035.4";nPaths "6";locus_id "locus.00000035";type "5p_exon"
chr11	sol	exon	49436624	49436950	0.0	+	.	transcript_id "locus.00000035.5";nPaths "6";locus_id "locus.00000035";type "5p_exon"
chr11	sol	exon	49436694	49436950	0.0	+	.	transcript_id "locus.00000035.10";nPaths "6";locus_id "locus.00000035";type "5p_exon"
chr11	sol	exon	49436694	49436950	0.0	+	.	transcript_id "locus.00000035.11";nPaths "6";locus_id "locus.00000035";type "5p_exon"
chr11	sol	exon	49436694	49436950	0.0	+	.	transcript_id "locus.00000035.6";nPaths "6";locus_id "locus.00000035";type "5p_exon"
chr11	sol	exon	49436694	49436950	0.0	+	.	transcript_id "locus.00000035.7";nPaths "6";locus_id "locus.00000035";type "5p_exon"
chr11	sol	exon	49436694	49436950	0.0	+	.	transcript_id "locus.00000035.8";nPaths "6";locus_id "locus.00000035";type "5p_exon"
chr11	sol	exon	49436694	49436950	0.0	+	.	transcript_id "locus.00000035.9";nPaths "6";locus_id "locus.00000035";type "5p_exon"
chr11	sol	exon	49441590	49441658	0.0	+	.	transcript_id "locus.00000035.10";nPaths "3";locus_id "locus.00000035";type "internal_exon"
chr11	sol	exon	49441590	49441658	0.0	+	.	transcript_id "locus.00000035.11";nPaths "3";locus_id "locus.00000035";type "internal_exon"
chr11	sol	exon	49441590	49441658	0.0	+	.	transcript_id "locus.00000035.3";nPaths "3";locus_id "locus.00000035";type "internal_exon"
chr11	sol	exon	49441590	49441658	0.0	+	.	transcript_id "locus.00000035.4";nPaths "3";locus_id "locus.00000035";type "internal_exon"
chr11	sol	exon	49441590	49441658	0.0	+	.	transcript_id "locus.00000035.5";nPaths "3";locus_id "locus.00000035";type "internal_exon"
chr11	sol	exon	49441590	49441658	0.0	+	.	transcript_id "locus.00000035.9";nPaths "3";locus_id "locus.00000035";type "internal_exon"
chr11	sol	exon	49442066	49442194	0.0	+	.	transcript_id "locus.00000035.0";nPaths "3";locus_id "locus.00000035";type "internal_exon"
chr11	sol	exon	49442066	49442194	0.0	+	.	transcript_id "locus.00000035.10";nPaths "3";locus_id "locus.00000035";type "internal_exon"
chr11	sol	exon	49442066	49442194	0.0	+	.	transcript_id "locus.00000035.11";nPaths "3";locus_id "locus.00000035";type "internal_exon"
chr11	sol	exon	49442066	49442194	0.0	+	.	transcript_id "locus.00000035.1";nPaths "3";locus_id "locus.00000035";type "internal_exon"
chr11	sol	exon	49442066	49442194	0.0	+	.	transcript_id "locus.00000035.2";nPaths "3";locus_id "locus.00000035";type "internal_exon"
chr11	sol	exon	49442066	49442194	0.0	+	.	transcript_id "locus.00000035.3";nPaths "3";locus_id "locus.00000035";type "internal_exon"
chr11	sol	exon	49442066	49442194	0.0	+	.	transcript_id "locus.00000035.4";nPaths "3";locus_id "locus.00000035";type "internal_exon"
chr11	sol	exon	49442066	49442194	0.0	+	.	transcript_id "locus.00000035.5";nPaths "3";locus_id "locus.00000035";type "internal_exon"
chr11	sol	exon	49442066	49442194	0.0	+	.	transcript_id "locus.00000035.6";nPaths "3";locus_id "locus.00000035";type "internal_exon"
chr11	sol	exon	49442066	49442194	0.0	+	.	transcript_id "locus.00000035.7";nPaths "3";locus_id "locus.00000035";type "internal_exon"
chr11	sol	exon	49442066	49442194	0.0	+	.	transcript_id "locus.00000035.8";nPaths "3";locus_id "locus.00000035";type "internal_exon"
chr11	sol	exon	49442066	49442194	0.0	+	.	transcript_id "locus.00000035.9";nPaths "3";locus_id "locus.00000035";type "internal_exon"
chr11	sol	exon	49443595	49445325	0.0	+	.	transcript_id "locus.00000035.10";nPaths "1";locus_id "locus.00000035";type "3p_exon"
chr11	sol	exon	49443595	49445325	0.0	+	.	transcript_id "locus.00000035.1";nPaths "1";locus_id "locus.00000035";type "3p_exon"
chr11	sol	exon	49443595	49445325	0.0	+	.	transcript_id "locus.00000035.4";nPaths "1";locus_id "locus.00000035";type "3p_exon"
chr11	sol	exon	49443595	49445325	0.0	+	.	transcript_id "locus.00000035.7";nPaths "1";locus_id "locus.00000035";type "3p_exon"
chr11	sol	exon	49443595	49452525	0.0	+	.	transcript_id "locus.00000035.11";nPaths "1";locus_id "locus.00000035";type "3p_exon"
chr11	sol	exon	49443595	49452525	0.0	+	.	transcript_id "locus.00000035.2";nPaths "1";locus_id "locus.00000035";type "3p_exon"
chr11	sol	exon	49443595	49452525	0.0	+	.	transcript_id "locus.00000035.5";nPaths "1";locus_id "locus.00000035";type "3p_exon"
chr11	sol	exon	49443595	49452525	0.0	+	.	transcript_id "locus.00000035.8";nPaths "1";locus_id "locus.00000035";type "3p_exon"
chr11	sol	exon	49443595	49452625	0.0	+	.	transcript_id "locus.00000035.0";nPaths "1";locus_id "locus.00000035";type "3p_exon"
chr11	sol	exon	49443595	49452625	0.0	+	.	transcript_id "locus.00000035.3";nPaths "1";locus_id "locus.00000035";type "3p_exon"
chr11	sol	exon	49443595	49452625	0.0	+	.	transcript_id "locus.00000035.6";nPaths "1";locus_id "locus.00000035";type "3p_exon"
chr11	sol	exon	49443595	49452625	0.0	+	.	transcript_id "locus.00000035.9";nPaths "1";locus_id "locus.00000035";type "3p_exon"
chr11	sol	exon	49455373	49455487	0.0	+	.	transcript_id "locus.00000036.0";nPaths "3";locus_id "locus.00000036";type "5p_exon"
chr11	sol	exon	49455373	49455487	0.0	+	.	transcript_id "locus.00000036.1";nPaths "3";locus_id "locus.00000036";type "5p_exon"
chr11	sol	exon	49455373	49455487	0.0	+	.	transcript_id "locus.00000036.2";nPaths "3";locus_id "locus.00000036";type "5p_exon"
chr11	sol	exon	49455373	49455554	0.0	+	.	transcript_id "locus.00000036.3";nPaths "3";locus_id "locus.00000036";type "5p_exon"
chr11	sol	exon	49455373	49455554	0.0	+	.	transcript_id "locus.00000036.4";nPaths "3";locus_id "locus.00000036";type "5p_exon"
chr11	sol	exon	49455373	49455554	0.0	+	.	transcript_id "locus.00000036.5";nPaths "3";locus_id "locus.00000036";type "5p_exon"
chr11	sol	exon	49455378	49455487	0.0	+	.	transcript_id "locus.00000036.6";nPaths "3";locus_id "locus.00000036";type "5p_exon"
chr11	sol	exon	49455378	49455487	0.0	+	.	transcript_id "locus.00000036.7";nPaths "3";locus_id "locus.00000036";type "5p_exon"
chr11	sol	exon	49455378	49455487	0.0	+	.	transcript_id "locus.00000036.8";nPaths "3";locus_id "locus.00000036";type "5p_exon"
chr11	sol	exon	49455378	49455554	0.0	+	.	transcript_id "locus.00000036.10";nPaths "3";locus_id "locus.00000036";type "5p_exon"
chr11	sol	exon	49455378	49455554	0.0	+	.	transcript_id "locus.00000036.11";nPaths "3";locus_id "locus.00000036";type "5p_exon"
chr11	sol	exon	49455378	49455554	0.0	+	.	transcript_id "locus.00000036.9";nPaths "3";locus_id "locus.00000036";type "5p_exon"
chr11	sol	exon	49455383	49455487	0.0	+	.	transcript_id "locus.00000036.12";nPaths "3";locus_id "locus.00000036";type "5p_exon"
chr11	sol	exon	49455383	49455487	0.0	+	.	transcript_id "locus.00000036.13";nPaths "3";locus_id "locus.00000036";type "5p_exon"
chr11	sol	exon	49455383	49455487	0.0	+	.	transcript_id "locus.00000036.14";nPaths "3";locus_id "locus.00000036";type "5p_exon"
chr11	sol	exon	49455383	49455554	0.0	+	.	transcript_id "locus.00000036.15";nPaths "3";locus_id "locus.00000036";type "5p_exon"
chr11	sol	exon	49455383	49455554	0.0	+	.	transcript_id "locus.00000036.16";nPaths "3";locus_id "locus.00000036";type "5p_exon"
chr11	sol	exon	49455383	49455554	0.0	+	.	transcript_id "locus.00000036.17";nPaths "3";locus_id "locus.00000036";type "5p_exon"
chr11	sol	exon	49459304	49462554	0.0	+	.	transcript_id "locus.00000036.0";nPaths "1";locus_id "locus.00000036";type "3p_exon"
chr11	sol	exon	49459304	49462554	0.0	+	.	transcript_id "locus.00000036.12";nPaths "1";locus_id "locus.00000036";type "3p_exon"
chr11	sol	exon	49459304	49462554	0.0	+	.	transcript_id "locus.00000036.15";nPaths "1";locus_id "locus.00000036";type "3p_exon"
chr11	sol	exon	49459304	49462554	0.0	+	.	transcript_id "locus.00000036.3";nPaths "1";locus_id "locus.00000036";type "3p_exon"
chr11	sol	exon	49459304	49462554	0.0	+	.	transcript_id "locus.00000036.6";nPaths "1";locus_id "locus.00000036";type "3p_exon"
chr11	sol	exon	49459304	49462554	0.0	+	.	transcript_id "locus.00000036.9";nPaths "1";locus_id "locus.00000036";type "3p_exon"
chr11	sol	exon	49459304	49463954	0.0	+	.	transcript_id "locus.00000036.11";nPaths "1";locus_id "locus.00000036";type "3p_exon"
chr11	sol	exon	49459304	49463954	0.0	+	.	transcript_id "locus.00000036.14";nPaths "1";locus_id "locus.00000036";type "3p_exon"
chr11	sol	exon	49459304	49463954	0.0	+	.	transcript_id "locus.00000036.17";nPaths "1";locus_id "locus.00000036";type "3p_exon"
chr11	sol	exon	49459304	49463954	0.0	+	.	transcript_id "locus.00000036.2";nPaths "1";locus_id "locus.00000036";type "3p_exon"
chr11	sol	exon	49459304	49463954	0.0	+	.	transcript_id "locus.00000036.5";nPaths "1";locus_id "locus.00000036";type "3p_exon"
chr11	sol	exon	49459304	49463954	0.0	+	.	transcript_id "locus.00000036.8";nPaths "1";locus_id "locus.00000036";type "3p_exon"
chr11	sol	exon	49459304	49464542	0.0	+	.	transcript_id "locus.00000036.10";nPaths "1";locus_id "locus.00000036";type "3p_exon"
chr11	sol	exon	49459304	49464542	0.0	+	.	transcript_id "locus.00000036.13";nPaths "1";locus_id "locus.00000036";type "3p_exon"
chr11	sol	exon	49459304	49464542	0.0	+	.	transcript_id "locus.00000036.16";nPaths "1";locus_id "locus.00000036";type "3p_exon"
chr11	sol	exon	49459304	49464542	0.0	+	.	transcript_id "locus.00000036.1";nPaths "1";locus_id "locus.00000036";type "3p_exon"
chr11	sol	exon	49459304	49464542	0.0	+	.	transcript_id "locus.00000036.4";nPaths "1";locus_id "locus.00000036";type "3p_exon"
chr11	sol	exon	49459304	49464542	0.0	+	.	transcript_id "locus.00000036.7";nPaths "1";locus_id "locus.00000036";type "3p_exon"
chr11	sol	exon	49465055	49465301	0.0	+	.	transcript_id "locus.00000037.0";nPaths "4";locus_id "locus.00000037";type "5p_exon"
chr11	sol	exon	49465055	49465301	0.0	+	.	transcript_id "locus.00000037.1";nPaths "4";locus_id "locus.00000037";type "5p_exon"
chr11	sol	exon	49465055	49465301	0.0	+	.	transcript_id "locus.00000037.2";nPaths "4";locus_id "locus.00000037";type "5p_exon"
chr11	sol	exon	49465055	49465301	0.0	+	.	transcript_id "locus.00000037.3";nPaths "4";locus_id "locus.00000037";type "5p_exon"
chr11	sol	exon	49465065	49465301	0.0	+	.	transcript_id "locus.00000037.4";nPaths "4";locus_id "locus.00000037";type "5p_exon"
chr11	sol	exon	49465065	49465301	0.0	+	.	transcript_id "locus.00000037.5";nPaths "4";locus_id "locus.00000037";type "5p_exon"
chr11	sol	exon	49465065	49465301	0.0	+	.	transcript_id "locus.00000037.6";nPaths "4";locus_id "locus.00000037";type "5p_exon"
chr11	sol	exon	49465065	49465301	0.0	+	.	transcript_id "locus.00000037.7";nPaths "4";locus_id "locus.00000037";type "5p_exon"
chr11	sol	exon	49466993	49467076	0.0	+	.	transcript_id "locus.00000037.0";nPaths "2";locus_id "locus.00000037";type "internal_exon"
chr11	sol	exon	49466993	49467076	0.0	+	.	transcript_id "locus.00000037.1";nPaths "2";locus_id "locus.00000037";type "internal_exon"
chr11	sol	exon	49466993	49467076	0.0	+	.	transcript_id "locus.00000037.4";nPaths "2";locus_id "locus.00000037";type "internal_exon"
chr11	sol	exon	49466993	49467076	0.0	+	.	transcript_id "locus.00000037.5";nPaths "2";locus_id "locus.00000037";type "internal_exon"
chr11	sol	exon	49469497	49471707	0.0	+	.	transcript_id "locus.00000037.1";nPaths "1";locus_id "locus.00000037";type "3p_exon"
chr11	sol	exon	49469497	49471707	0.0	+	.	transcript_id "locus.00000037.3";nPaths "1";locus_id "locus.00000037";type "3p_exon"
chr11	sol	exon	49469497	49471707	0.0	+	.	transcript_id "locus.00000037.5";nPaths "1";locus_id "locus.00000037";type "3p_exon"
chr11	sol	exon	49469497	49471707	0.0	+	.	transcript_id "locus.00000037.7";nPaths "1";locus_id "locus.00000037";type "3p_exon"
chr11	sol	exon	49469497	49471948	0.0	+	.	transcript_id "locus.00000037.0";nPaths "1";locus_id "locus.00000037";type "3p_exon"
chr11	sol	exon	49469497	49471948	0.0	+	.	transcript_id "locus.00000037.2";nPaths "1";locus_id "locus.00000037";type "3p_exon"
chr11	sol	exon	49469497	49471948	0.0	+	.	transcript_id "locus.00000037.4";nPaths "1";locus_id "locus.00000037";type "3p_exon"
chr11	sol	exon	49469497	49471948	0.0	+	.	transcript_id "locus.00000037.6";nPaths "1";locus_id "locus.00000037";type "3p_exon"
chr11	sol	exon	49489116	49489362	0.0	+	.	transcript_id "locus.00000038.0";nPaths "12";locus_id "locus.00000038";type "5p_exon"
chr11	sol	exon	49489116	49489362	0.0	+	.	transcript_id "locus.00000038.10";nPaths "12";locus_id "locus.00000038";type "5p_exon"
chr11	sol	exon	49489116	49489362	0.0	+	.	transcript_id "locus.00000038.11";nPaths "12";locus_id "locus.00000038";type "5p_exon"
chr11	sol	exon	49489116	49489362	0.0	+	.	transcript_id "locus.00000038.1";nPaths "12";locus_id "locus.00000038";type "5p_exon"
chr11	sol	exon	49489116	49489362	0.0	+	.	transcript_id "locus.00000038.2";nPaths "12";locus_id "locus.00000038";type "5p_exon"
chr11	sol	exon	49489116	49489362	0.0	+	.	transcript_id "locus.00000038.3";nPaths "12";locus_id "locus.00000038";type "5p_exon"
chr11	sol	exon	49489116	49489362	0.0	+	.	transcript_id "locus.00000038.4";nPaths "12";locus_id "locus.00000038";type "5p_exon"
chr11	sol	exon	49489116	49489362	0.0	+	.	transcript_id "locus.00000038.5";nPaths "12";locus_id "locus.00000038";type "5p_exon"
chr11	sol	exon	49489116	49489362	0.0	+	.	transcript_id "locus.00000038.6";nPaths "12";locus_id "locus.00000038";type "5p_exon"
chr11	sol	exon	49489116	49489362	0.0	+	.	transcript_id "locus.00000038.7";nPaths "12";locus_id "locus.00000038";type "5p_exon"
chr11	sol	exon	49489116	49489362	0.0	+	.	transcript_id "locus.00000038.8";nPaths "12";locus_id "locus.00000038";type "5p_exon"
chr11	sol	exon	49489116	49489362	0.0	+	.	transcript_id "locus.00000038.9";nPaths "12";locus_id "locus.00000038";type "5p_exon"
chr11	sol	exon	49489126	49489362	0.0	+	.	transcript_id "locus.00000038.12";nPaths "12";locus_id "locus.00000038";type "5p_exon"
chr11	sol	exon	49489126	49489362	0.0	+	.	transcript_id "locus.00000038.13";nPaths "12";locus_id "locus.00000038";type "5p_exon"
chr11	sol	exon	49489126	49489362	0.0	+	.	transcript_id "locus.00000038.14";nPaths "12";locus_id "locus.00000038";type "5p_exon"
chr11	sol	exon	49489126	49489362	0.0	+	.	transcript_id "locus.00000038.15";nPaths "12";locus_id "locus.00000038";type "5p_exon"
chr11	sol	exon	49489126	49489362	0.0	+	.	transcript_id "locus.00000038.16";nPaths "12";locus_id "locus.00000038";type "5p_exon"
chr11	sol	exon	49489126	49489362	0.0	+	.	transcript_id "locus.00000038.17";nPaths "12";locus_id "locus.00000038";type "5p_exon"
chr11	sol	exon	49489126	49489362	0.0	+	.	transcript_id "locus.00000038.18";nPaths "12";locus_id "locus.00000038";type "5p_exon"
chr11	sol	exon	49489126	49489362	0.0	+	.	transcript_id "locus.00000038.19";nPaths "12";locus_id "locus.00000038";type "5p_exon"
chr11	sol	exon	49489126	49489362	0.0	+	.	transcript_id "locus.00000038.20";nPaths "12";locus_id "locus.00000038";type "5p_exon"
chr11	sol	exon	49489126	49489362	0.0	+	.	transcript_id "locus.00000038.21";nPaths "12";locus_id "locus.00000038";type "5p_exon"
chr11	sol	exon	49489126	49489362	0.0	+	.	transcript_id "locus.00000038.22";nPaths "12";locus_id "locus.00000038";type "5p_exon"
chr11	sol	exon	49489126	49489362	0.0	+	.	transcript_id "locus.00000038.23";nPaths "12";locus_id "locus.00000038";type "5p_exon"
chr11	sol	exon	49491055	49491138	0.0	+	.	transcript_id "locus.00000038.15";nPaths "6";locus_id "locus.00000038";type "internal_exon"
chr11	sol	exon	49491055	49491138	0.0	+	.	transcript_id "locus.00000038.16";nPaths "6";locus_id "locus.00000038";type "internal_exon"
chr11	sol	exon	49491055	49491138	0.0	+	.	transcript_id "locus.00000038.17";nPaths "6";locus_id "locus.00000038";type "internal_exon"
chr11	sol	exon	49491055	49491138	0.0	+	.	transcript_id "locus.00000038.18";nPaths "6";locus_id "locus.00000038";type "internal_exon"
chr11	sol	exon	49491055	49491138	0.0	+	.	transcript_id "locus.00000038.19";nPaths "6";locus_id "locus.00000038";type "internal_exon"
chr11	sol	exon	49491055	49491138	0.0	+	.	transcript_id "locus.00000038.20";nPaths "6";locus_id "locus.00000038";type "internal_exon"
chr11	sol	exon	49491055	49491138	0.0	+	.	transcript_id "locus.00000038.3";nPaths "6";locus_id "locus.00000038";type "internal_exon"
chr11	sol	exon	49491055	49491138	0.0	+	.	transcript_id "locus.00000038.4";nPaths "6";locus_id "locus.00000038";type "internal_exon"
chr11	sol	exon	49491055	49491138	0.0	+	.	transcript_id "locus.00000038.5";nPaths "6";locus_id "locus.00000038";type "internal_exon"
chr11	sol	exon	49491055	49491138	0.0	+	.	transcript_id "locus.00000038.6";nPaths "6";locus_id "locus.00000038";type "internal_exon"
chr11	sol	exon	49491055	49491138	0.0	+	.	transcript_id "locus.00000038.7";nPaths "6";locus_id "locus.00000038";type "internal_exon"
chr11	sol	exon	49491055	49491138	0.0	+	.	transcript_id "locus.00000038.8";nPaths "6";locus_id "locus.00000038";type "internal_exon"
chr11	sol	exon	49493444	49493570	0.0	+	.	transcript_id "locus.00000038.0";nPaths "3";locus_id "locus.00000038";type "internal_exon"
chr11	sol	exon	49493444	49493570	0.0	+	.	transcript_id "locus.00000038.12";nPaths "3";locus_id "locus.00000038";type "internal_exon"
chr11	sol	exon	49493444	49493570	0.0	+	.	transcript_id "locus.00000038.13";nPaths "3";locus_id "locus.00000038";type "internal_exon"
chr11	sol	exon	49493444	49493570	0.0	+	.	transcript_id "locus.00000038.14";nPaths "3";locus_id "locus.00000038";type "internal_exon"
chr11	sol	exon	49493444	49493570	0.0	+	.	transcript_id "locus.00000038.15";nPaths "3";locus_id "locus.00000038";type "internal_exon"
chr11	sol	exon	49493444	49493570	0.0	+	.	transcript_id "locus.00000038.16";nPaths "3";locus_id "locus.00000038";type "internal_exon"
chr11	sol	exon	49493444	49493570	0.0	+	.	transcript_id "locus.00000038.17";nPaths "3";locus_id "locus.00000038";type "internal_exon"
chr11	sol	exon	49493444	49493570	0.0	+	.	transcript_id "locus.00000038.1";nPaths "3";locus_id "locus.00000038";type "internal_exon"
chr11	sol	exon	49493444	49493570	0.0	+	.	transcript_id "locus.00000038.2";nPaths "3";locus_id "locus.00000038";type "internal_exon"
chr11	sol	exon	49493444	49493570	0.0	+	.	transcript_id "locus.00000038.3";nPaths "3";locus_id "locus.00000038";type "internal_exon"
chr11	sol	exon	49493444	49493570	0.0	+	.	transcript_id "locus.00000038.4";nPaths "3";locus_id "locus.00000038";type "internal_exon"
chr11	sol	exon	49493444	49493570	0.0	+	.	transcript_id "locus.00000038.5";nPaths "3";locus_id "locus.00000038";type "internal_exon"
chr11	sol	exon	49494762	49496072	0.0	+	.	transcript_id "locus.00000038.10";nPaths "1";locus_id "locus.00000038";type "3p_exon"
chr11	sol	exon	49494762	49496072	0.0	+	.	transcript_id "locus.00000038.13";nPaths "1";locus_id "locus.00000038";type "3p_exon"
chr11	sol	exon	49494762	49496072	0.0	+	.	transcript_id "locus.00000038.16";nPaths "1";locus_id "locus.00000038";type "3p_exon"
chr11	sol	exon	49494762	49496072	0.0	+	.	transcript_id "locus.00000038.19";nPaths "1";locus_id "locus.00000038";type "3p_exon"
[truncated: 15,653 more rows]
