# Supplementary material for: Alternative polyadenylation produces multiple 3’ untranslated regions of odorant receptor mRNAs in mouse olfactory sensory neurons
Source: BMC Genomics. 2019 Jul 12;20:577. doi: 10.1186/s12864-019-5927-3 (PMC6624953; doi:10.1186/s12864-019-5927-3)
Supplement: Supplementary file 14 — Annotations for Olfr genes using our IsoSCM pipeline on the female_IS2017 dataset. (GTF 1757 kb) [file 12864_2019_5927_MOESM14_ESM.gtf]

chr1	sol	exon	172950375	172950516	0.0	+	.	transcript_id "locus.00000295.0";nPaths "2";locus_id "locus.00000295";type "5p_exon"
chr1	sol	exon	172950375	172950516	0.0	+	.	transcript_id "locus.00000295.1";nPaths "2";locus_id "locus.00000295";type "5p_exon"
chr1	sol	exon	172950385	172950516	0.0	+	.	transcript_id "locus.00000295.2";nPaths "2";locus_id "locus.00000295";type "5p_exon"
chr1	sol	exon	172950385	172950516	0.0	+	.	transcript_id "locus.00000295.3";nPaths "2";locus_id "locus.00000295";type "5p_exon"
chr1	sol	exon	172951873	172952221	0.0	+	.	transcript_id "locus.00000295.0";nPaths "2";locus_id "locus.00000295";type "internal_exon"
chr1	sol	exon	172951873	172952221	0.0	+	.	transcript_id "locus.00000295.1";nPaths "2";locus_id "locus.00000295";type "internal_exon"
chr1	sol	exon	172951873	172952221	0.0	+	.	transcript_id "locus.00000295.2";nPaths "2";locus_id "locus.00000295";type "internal_exon"
chr1	sol	exon	172951873	172952221	0.0	+	.	transcript_id "locus.00000295.3";nPaths "2";locus_id "locus.00000295";type "internal_exon"
chr1	sol	exon	172956125	172957875	0.0	+	.	transcript_id "locus.00000295.0";nPaths "1";locus_id "locus.00000295";type "3p_exon"
chr1	sol	exon	172956125	172957875	0.0	+	.	transcript_id "locus.00000295.2";nPaths "1";locus_id "locus.00000295";type "3p_exon"
chr1	sol	exon	172956125	172958369	0.0	+	.	transcript_id "locus.00000295.1";nPaths "1";locus_id "locus.00000295";type "3p_exon"
chr1	sol	exon	172956125	172958369	0.0	+	.	transcript_id "locus.00000295.3";nPaths "1";locus_id "locus.00000295";type "3p_exon"
chr1	sol	exon	173128668	173131236	0.0	-	.	transcript_id "locus.00000690.0";nPaths "1";locus_id "locus.00000690";type "3p_exon"
chr1	sol	exon	173128918	173131236	0.0	-	.	transcript_id "locus.00000690.1";nPaths "1";locus_id "locus.00000690";type "3p_exon"
chr1	sol	exon	173137110	173137351	0.0	-	.	transcript_id "locus.00000690.0";nPaths "2";locus_id "locus.00000690";type "5p_exon"
chr1	sol	exon	173137110	173137351	0.0	-	.	transcript_id "locus.00000690.1";nPaths "2";locus_id "locus.00000690";type "5p_exon"
chr1	sol	exon	173188899	173188982	0.0	-	.	transcript_id "locus.00000691.0";nPaths "1";locus_id "locus.00000691";type "3p_exon"
chr1	sol	exon	173188899	173188982	0.0	-	.	transcript_id "locus.00000691.2";nPaths "1";locus_id "locus.00000691";type "3p_exon"
chr1	sol	exon	173188909	173188982	0.0	-	.	transcript_id "locus.00000691.1";nPaths "1";locus_id "locus.00000691";type "3p_exon"
chr1	sol	exon	173188909	173188982	0.0	-	.	transcript_id "locus.00000691.3";nPaths "1";locus_id "locus.00000691";type "3p_exon"
chr1	sol	exon	173190374	173190664	0.0	-	.	transcript_id "locus.00000691.2";nPaths "2";locus_id "locus.00000691";type "5p_exon"
chr1	sol	exon	173190374	173190664	0.0	-	.	transcript_id "locus.00000691.3";nPaths "2";locus_id "locus.00000691";type "5p_exon"
chr1	sol	exon	173190374	173190673	0.0	-	.	transcript_id "locus.00000691.0";nPaths "2";locus_id "locus.00000691";type "5p_exon"
chr1	sol	exon	173190374	173190673	0.0	-	.	transcript_id "locus.00000691.1";nPaths "2";locus_id "locus.00000691";type "5p_exon"
chr1	sol	exon	173212367	173212932	0.0	+	.	transcript_id "locus.00000296.0";nPaths "2";locus_id "locus.00000296";type "5p_exon"
chr1	sol	exon	173212367	173212932	0.0	+	.	transcript_id "locus.00000296.1";nPaths "2";locus_id "locus.00000296";type "5p_exon"
chr1	sol	exon	173212377	173212932	0.0	+	.	transcript_id "locus.00000296.2";nPaths "2";locus_id "locus.00000296";type "5p_exon"
chr1	sol	exon	173212377	173212932	0.0	+	.	transcript_id "locus.00000296.3";nPaths "2";locus_id "locus.00000296";type "5p_exon"
chr1	sol	exon	173215439	173218429	0.0	+	.	transcript_id "locus.00000296.0";nPaths "1";locus_id "locus.00000296";type "3p_exon"
chr1	sol	exon	173215439	173218429	0.0	+	.	transcript_id "locus.00000296.2";nPaths "1";locus_id "locus.00000296";type "3p_exon"
chr1	sol	exon	173215439	173219172	0.0	+	.	transcript_id "locus.00000296.1";nPaths "1";locus_id "locus.00000296";type "3p_exon"
chr1	sol	exon	173215439	173219172	0.0	+	.	transcript_id "locus.00000296.3";nPaths "1";locus_id "locus.00000296";type "3p_exon"
chr1	sol	exon	173266002	173266287	0.0	+	.	transcript_id "locus.00000297.0";nPaths "1";locus_id "locus.00000297";type "5p_exon"
chr1	sol	exon	173266172	173266287	0.0	+	.	transcript_id "locus.00000297.1";nPaths "1";locus_id "locus.00000297";type "5p_exon"
chr1	sol	exon	173268096	173268247	0.0	+	.	transcript_id "locus.00000297.2";nPaths "1";locus_id "locus.00000297";type "5p_exon"
chr1	sol	exon	173268106	173268247	0.0	+	.	transcript_id "locus.00000297.3";nPaths "1";locus_id "locus.00000297";type "5p_exon"
chr1	sol	exon	173270044	173273829	0.0	+	.	transcript_id "locus.00000297.0";nPaths "1";locus_id "locus.00000297";type "3p_exon"
chr1	sol	exon	173270044	173273829	0.0	+	.	transcript_id "locus.00000297.1";nPaths "1";locus_id "locus.00000297";type "3p_exon"
chr1	sol	exon	173270044	173273829	0.0	+	.	transcript_id "locus.00000297.2";nPaths "1";locus_id "locus.00000297";type "3p_exon"
chr1	sol	exon	173270044	173273829	0.0	+	.	transcript_id "locus.00000297.3";nPaths "1";locus_id "locus.00000297";type "3p_exon"
chr1	sol	exon	174031624	174031774	0.0	-	.	transcript_id "locus.00000692.2";nPaths "2";locus_id "locus.00000692";type "5p_exon"
chr1	sol	exon	174031624	174031774	0.0	-	.	transcript_id "locus.00000692.3";nPaths "2";locus_id "locus.00000692";type "5p_exon"
chr1	sol	exon	174031624	174031783	0.0	-	.	transcript_id "locus.00000692.0";nPaths "2";locus_id "locus.00000692";type "5p_exon"
chr1	sol	exon	174031624	174031783	0.0	-	.	transcript_id "locus.00000692.1";nPaths "2";locus_id "locus.00000692";type "5p_exon"
chr1	sol	exon	174040655	174041138	0.0	+	.	transcript_id "locus.00000298.0";nPaths "2";locus_id "locus.00000298";type "5p_exon"
chr1	sol	exon	174040655	174041138	0.0	+	.	transcript_id "locus.00000298.1";nPaths "2";locus_id "locus.00000298";type "5p_exon"
chr1	sol	exon	174040665	174041138	0.0	+	.	transcript_id "locus.00000298.2";nPaths "2";locus_id "locus.00000298";type "5p_exon"
chr1	sol	exon	174040665	174041138	0.0	+	.	transcript_id "locus.00000298.3";nPaths "2";locus_id "locus.00000298";type "5p_exon"
chr1	sol	exon	174041878	174044028	0.0	+	.	transcript_id "locus.00000298.1";nPaths "1";locus_id "locus.00000298";type "3p_exon"
chr1	sol	exon	174041878	174044028	0.0	+	.	transcript_id "locus.00000298.3";nPaths "1";locus_id "locus.00000298";type "3p_exon"
chr1	sol	exon	174041878	174044300	0.0	+	.	transcript_id "locus.00000298.0";nPaths "1";locus_id "locus.00000298";type "3p_exon"
chr1	sol	exon	174041878	174044300	0.0	+	.	transcript_id "locus.00000298.2";nPaths "1";locus_id "locus.00000298";type "3p_exon"
chr1	sol	exon	174084351	174084520	0.0	+	.	transcript_id "locus.00000299.0";nPaths "2";locus_id "locus.00000299";type "5p_exon"
chr1	sol	exon	174084351	174084520	0.0	+	.	transcript_id "locus.00000299.1";nPaths "2";locus_id "locus.00000299";type "5p_exon"
chr1	sol	exon	174084361	174084520	0.0	+	.	transcript_id "locus.00000299.2";nPaths "2";locus_id "locus.00000299";type "5p_exon"
chr1	sol	exon	174084361	174084520	0.0	+	.	transcript_id "locus.00000299.3";nPaths "2";locus_id "locus.00000299";type "5p_exon"
chr1	sol	exon	174089024	174090334	0.0	+	.	transcript_id "locus.00000299.1";nPaths "1";locus_id "locus.00000299";type "3p_exon"
chr1	sol	exon	174089024	174090334	0.0	+	.	transcript_id "locus.00000299.3";nPaths "1";locus_id "locus.00000299";type "3p_exon"
chr1	sol	exon	174089024	174090380	0.0	+	.	transcript_id "locus.00000299.0";nPaths "1";locus_id "locus.00000299";type "3p_exon"
chr1	sol	exon	174089024	174090380	0.0	+	.	transcript_id "locus.00000299.2";nPaths "1";locus_id "locus.00000299";type "3p_exon"
chr1	sol	exon	174113339	174118047	0.0	-	.	transcript_id "locus.00000693.0";nPaths "1";locus_id "locus.00000693";type "3p_exon"
chr1	sol	exon	174113549	174118047	0.0	-	.	transcript_id "locus.00000693.2";nPaths "1";locus_id "locus.00000693";type "3p_exon"
chr1	sol	exon	174116449	174118047	0.0	-	.	transcript_id "locus.00000693.1";nPaths "1";locus_id "locus.00000693";type "3p_exon"
chr1	sol	exon	174120796	174121139	0.0	-	.	transcript_id "locus.00000693.0";nPaths "3";locus_id "locus.00000693";type "5p_exon"
chr1	sol	exon	174120796	174121139	0.0	-	.	transcript_id "locus.00000693.1";nPaths "3";locus_id "locus.00000693";type "5p_exon"
chr1	sol	exon	174120796	174121139	0.0	-	.	transcript_id "locus.00000693.2";nPaths "3";locus_id "locus.00000693";type "5p_exon"
chr1	sol	exon	174131517	174131595	0.0	+	.	transcript_id "locus.00000300.0";nPaths "2";locus_id "locus.00000300";type "5p_exon"
chr1	sol	exon	174131517	174131595	0.0	+	.	transcript_id "locus.00000300.1";nPaths "2";locus_id "locus.00000300";type "5p_exon"
chr1	sol	exon	174131527	174131595	0.0	+	.	transcript_id "locus.00000300.2";nPaths "2";locus_id "locus.00000300";type "5p_exon"
chr1	sol	exon	174131527	174131595	0.0	+	.	transcript_id "locus.00000300.3";nPaths "2";locus_id "locus.00000300";type "5p_exon"
chr1	sol	exon	174136695	174138205	0.0	+	.	transcript_id "locus.00000300.1";nPaths "1";locus_id "locus.00000300";type "3p_exon"
chr1	sol	exon	174136695	174138205	0.0	+	.	transcript_id "locus.00000300.3";nPaths "1";locus_id "locus.00000300";type "3p_exon"
chr1	sol	exon	174136695	174138214	0.0	+	.	transcript_id "locus.00000300.0";nPaths "1";locus_id "locus.00000300";type "3p_exon"
chr1	sol	exon	174136695	174138214	0.0	+	.	transcript_id "locus.00000300.2";nPaths "1";locus_id "locus.00000300";type "3p_exon"
chr1	sol	exon	174249284	174251026	0.0	-	.	transcript_id "locus.00000694.2";nPaths "1";locus_id "locus.00000694";type "3p_exon"
chr1	sol	exon	174249284	174251026	0.0	-	.	transcript_id "locus.00000694.5";nPaths "1";locus_id "locus.00000694";type "3p_exon"
chr1	sol	exon	174251890	174252040	0.0	-	.	transcript_id "locus.00000694.3";nPaths "3";locus_id "locus.00000694";type "5p_exon"
chr1	sol	exon	174251890	174252040	0.0	-	.	transcript_id "locus.00000694.4";nPaths "3";locus_id "locus.00000694";type "5p_exon"
chr1	sol	exon	174251890	174252040	0.0	-	.	transcript_id "locus.00000694.5";nPaths "3";locus_id "locus.00000694";type "5p_exon"
chr1	sol	exon	174251890	174252128	0.0	-	.	transcript_id "locus.00000694.0";nPaths "3";locus_id "locus.00000694";type "5p_exon"
chr1	sol	exon	174251890	174252128	0.0	-	.	transcript_id "locus.00000694.1";nPaths "3";locus_id "locus.00000694";type "5p_exon"
chr1	sol	exon	174251890	174252128	0.0	-	.	transcript_id "locus.00000694.2";nPaths "3";locus_id "locus.00000694";type "5p_exon"
chr1	sol	exon	174365148	174365633	0.0	+	.	transcript_id "locus.00000301.0";nPaths "3";locus_id "locus.00000301";type "5p_exon"
chr1	sol	exon	174365148	174365633	0.0	+	.	transcript_id "locus.00000301.1";nPaths "3";locus_id "locus.00000301";type "5p_exon"
chr1	sol	exon	174365148	174365633	0.0	+	.	transcript_id "locus.00000301.2";nPaths "3";locus_id "locus.00000301";type "5p_exon"
chr1	sol	exon	174365158	174365633	0.0	+	.	transcript_id "locus.00000301.3";nPaths "3";locus_id "locus.00000301";type "5p_exon"
chr1	sol	exon	174365158	174365633	0.0	+	.	transcript_id "locus.00000301.4";nPaths "3";locus_id "locus.00000301";type "5p_exon"
chr1	sol	exon	174365158	174365633	0.0	+	.	transcript_id "locus.00000301.5";nPaths "3";locus_id "locus.00000301";type "5p_exon"
chr1	sol	exon	174368905	174370315	0.0	+	.	transcript_id "locus.00000301.0";nPaths "1";locus_id "locus.00000301";type "3p_exon"
chr1	sol	exon	174368905	174370315	0.0	+	.	transcript_id "locus.00000301.3";nPaths "1";locus_id "locus.00000301";type "3p_exon"
chr1	sol	exon	174368905	174374435	0.0	+	.	transcript_id "locus.00000301.1";nPaths "1";locus_id "locus.00000301";type "3p_exon"
chr1	sol	exon	174368905	174374435	0.0	+	.	transcript_id "locus.00000301.2";nPaths "1";locus_id "locus.00000301";type "3p_exon"
chr1	sol	exon	174368905	174374435	0.0	+	.	transcript_id "locus.00000301.4";nPaths "1";locus_id "locus.00000301";type "3p_exon"
chr1	sol	exon	174368905	174374435	0.0	+	.	transcript_id "locus.00000301.5";nPaths "1";locus_id "locus.00000301";type "3p_exon"
chr1	sol	exon	174424109	174424250	0.0	+	.	transcript_id "locus.00000302.0";nPaths "4";locus_id "locus.00000302";type "5p_exon"
chr1	sol	exon	174424109	174424250	0.0	+	.	transcript_id "locus.00000302.1";nPaths "4";locus_id "locus.00000302";type "5p_exon"
chr1	sol	exon	174424109	174424250	0.0	+	.	transcript_id "locus.00000302.2";nPaths "4";locus_id "locus.00000302";type "5p_exon"
chr1	sol	exon	174424109	174424250	0.0	+	.	transcript_id "locus.00000302.3";nPaths "4";locus_id "locus.00000302";type "5p_exon"
chr1	sol	exon	174424119	174424250	0.0	+	.	transcript_id "locus.00000302.4";nPaths "4";locus_id "locus.00000302";type "5p_exon"
chr1	sol	exon	174424119	174424250	0.0	+	.	transcript_id "locus.00000302.5";nPaths "4";locus_id "locus.00000302";type "5p_exon"
chr1	sol	exon	174424119	174424250	0.0	+	.	transcript_id "locus.00000302.6";nPaths "4";locus_id "locus.00000302";type "5p_exon"
chr1	sol	exon	174424119	174424250	0.0	+	.	transcript_id "locus.00000302.7";nPaths "4";locus_id "locus.00000302";type "5p_exon"
chr1	sol	exon	174430409	174431779	0.0	+	.	transcript_id "locus.00000302.1";nPaths "1";locus_id "locus.00000302";type "3p_exon"
chr1	sol	exon	174430409	174431779	0.0	+	.	transcript_id "locus.00000302.5";nPaths "1";locus_id "locus.00000302";type "3p_exon"
chr1	sol	exon	174430409	174433059	0.0	+	.	transcript_id "locus.00000302.3";nPaths "1";locus_id "locus.00000302";type "3p_exon"
chr1	sol	exon	174430409	174433059	0.0	+	.	transcript_id "locus.00000302.7";nPaths "1";locus_id "locus.00000302";type "3p_exon"
chr1	sol	exon	174430409	174434759	0.0	+	.	transcript_id "locus.00000302.2";nPaths "1";locus_id "locus.00000302";type "3p_exon"
chr1	sol	exon	174430409	174434759	0.0	+	.	transcript_id "locus.00000302.6";nPaths "1";locus_id "locus.00000302";type "3p_exon"
chr1	sol	exon	174430409	174434764	0.0	+	.	transcript_id "locus.00000302.0";nPaths "1";locus_id "locus.00000302";type "3p_exon"
chr1	sol	exon	174430409	174434764	0.0	+	.	transcript_id "locus.00000302.4";nPaths "1";locus_id "locus.00000302";type "3p_exon"
chr1	sol	exon	174442072	174442269	0.0	+	.	transcript_id "locus.00000303.0";nPaths "8";locus_id "locus.00000303";type "5p_exon"
chr1	sol	exon	174442072	174442269	0.0	+	.	transcript_id "locus.00000303.1";nPaths "8";locus_id "locus.00000303";type "5p_exon"
chr1	sol	exon	174442072	174442269	0.0	+	.	transcript_id "locus.00000303.2";nPaths "8";locus_id "locus.00000303";type "5p_exon"
chr1	sol	exon	174442072	174442269	0.0	+	.	transcript_id "locus.00000303.3";nPaths "8";locus_id "locus.00000303";type "5p_exon"
chr1	sol	exon	174442072	174442269	0.0	+	.	transcript_id "locus.00000303.4";nPaths "8";locus_id "locus.00000303";type "5p_exon"
chr1	sol	exon	174442072	174442269	0.0	+	.	transcript_id "locus.00000303.5";nPaths "8";locus_id "locus.00000303";type "5p_exon"
chr1	sol	exon	174442072	174442269	0.0	+	.	transcript_id "locus.00000303.6";nPaths "8";locus_id "locus.00000303";type "5p_exon"
chr1	sol	exon	174442072	174442269	0.0	+	.	transcript_id "locus.00000303.7";nPaths "8";locus_id "locus.00000303";type "5p_exon"
chr1	sol	exon	174442142	174442269	0.0	+	.	transcript_id "locus.00000303.10";nPaths "8";locus_id "locus.00000303";type "5p_exon"
chr1	sol	exon	174442142	174442269	0.0	+	.	transcript_id "locus.00000303.11";nPaths "8";locus_id "locus.00000303";type "5p_exon"
chr1	sol	exon	174442142	174442269	0.0	+	.	transcript_id "locus.00000303.12";nPaths "8";locus_id "locus.00000303";type "5p_exon"
chr1	sol	exon	174442142	174442269	0.0	+	.	transcript_id "locus.00000303.13";nPaths "8";locus_id "locus.00000303";type "5p_exon"
chr1	sol	exon	174442142	174442269	0.0	+	.	transcript_id "locus.00000303.14";nPaths "8";locus_id "locus.00000303";type "5p_exon"
chr1	sol	exon	174442142	174442269	0.0	+	.	transcript_id "locus.00000303.15";nPaths "8";locus_id "locus.00000303";type "5p_exon"
chr1	sol	exon	174442142	174442269	0.0	+	.	transcript_id "locus.00000303.8";nPaths "8";locus_id "locus.00000303";type "5p_exon"
chr1	sol	exon	174442142	174442269	0.0	+	.	transcript_id "locus.00000303.9";nPaths "8";locus_id "locus.00000303";type "5p_exon"
chr1	sol	exon	174448180	174449790	0.0	+	.	transcript_id "locus.00000303.14";nPaths "1";locus_id "locus.00000303";type "3p_exon"
chr1	sol	exon	174448180	174449790	0.0	+	.	transcript_id "locus.00000303.6";nPaths "1";locus_id "locus.00000303";type "3p_exon"
chr1	sol	exon	174448180	174451070	0.0	+	.	transcript_id "locus.00000303.12";nPaths "1";locus_id "locus.00000303";type "3p_exon"
chr1	sol	exon	174448180	174451070	0.0	+	.	transcript_id "locus.00000303.4";nPaths "1";locus_id "locus.00000303";type "3p_exon"
chr1	sol	exon	174448180	174454234	0.0	+	.	transcript_id "locus.00000303.13";nPaths "1";locus_id "locus.00000303";type "3p_exon"
chr1	sol	exon	174448180	174454234	0.0	+	.	transcript_id "locus.00000303.5";nPaths "1";locus_id "locus.00000303";type "3p_exon"
chr1	sol	exon	174448180	174454734	0.0	+	.	transcript_id "locus.00000303.15";nPaths "1";locus_id "locus.00000303";type "3p_exon"
chr1	sol	exon	174448180	174454734	0.0	+	.	transcript_id "locus.00000303.7";nPaths "1";locus_id "locus.00000303";type "3p_exon"
chr1	sol	exon	174448180	174455478	0.0	+	.	transcript_id "locus.00000303.11";nPaths "1";locus_id "locus.00000303";type "3p_exon"
chr1	sol	exon	174448180	174455478	0.0	+	.	transcript_id "locus.00000303.3";nPaths "1";locus_id "locus.00000303";type "3p_exon"
chr1	sol	exon	174453744	174454234	0.0	+	.	transcript_id "locus.00000303.1";nPaths "1";locus_id "locus.00000303";type "3p_exon"
chr1	sol	exon	174453744	174454234	0.0	+	.	transcript_id "locus.00000303.9";nPaths "1";locus_id "locus.00000303";type "3p_exon"
chr1	sol	exon	174453744	174454734	0.0	+	.	transcript_id "locus.00000303.10";nPaths "1";locus_id "locus.00000303";type "3p_exon"
chr1	sol	exon	174453744	174454734	0.0	+	.	transcript_id "locus.00000303.2";nPaths "1";locus_id "locus.00000303";type "3p_exon"
chr1	sol	exon	174453744	174455478	0.0	+	.	transcript_id "locus.00000303.0";nPaths "1";locus_id "locus.00000303";type "3p_exon"
chr1	sol	exon	174453744	174455478	0.0	+	.	transcript_id "locus.00000303.8";nPaths "1";locus_id "locus.00000303";type "3p_exon"
chr1	sol	exon	92473663	92473793	0.0	-	.	transcript_id "locus.00000686.2";nPaths "2";locus_id "locus.00000686";type "5p_exon"
chr1	sol	exon	92473663	92473793	0.0	-	.	transcript_id "locus.00000686.3";nPaths "2";locus_id "locus.00000686";type "5p_exon"
chr1	sol	exon	92473663	92473818	0.0	-	.	transcript_id "locus.00000686.0";nPaths "2";locus_id "locus.00000686";type "5p_exon"
chr1	sol	exon	92473663	92473818	0.0	-	.	transcript_id "locus.00000686.1";nPaths "2";locus_id "locus.00000686";type "5p_exon"
chr1	sol	exon	92475241	92480629	0.0	-	.	transcript_id "locus.00000687.12";nPaths "1";locus_id "locus.00000687";type "3p_exon"
chr1	sol	exon	92475241	92480629	0.0	-	.	transcript_id "locus.00000687.1";nPaths "1";locus_id "locus.00000687";type "3p_exon"
chr1	sol	exon	92475241	92480629	0.0	-	.	transcript_id "locus.00000687.4";nPaths "1";locus_id "locus.00000687";type "3p_exon"
chr1	sol	exon	92475241	92480629	0.0	-	.	transcript_id "locus.00000687.7";nPaths "1";locus_id "locus.00000687";type "3p_exon"
chr1	sol	exon	92476071	92480629	0.0	-	.	transcript_id "locus.00000687.0";nPaths "1";locus_id "locus.00000687";type "3p_exon"
chr1	sol	exon	92476071	92480629	0.0	-	.	transcript_id "locus.00000687.11";nPaths "1";locus_id "locus.00000687";type "3p_exon"
chr1	sol	exon	92476071	92480629	0.0	-	.	transcript_id "locus.00000687.3";nPaths "1";locus_id "locus.00000687";type "3p_exon"
chr1	sol	exon	92476071	92480629	0.0	-	.	transcript_id "locus.00000687.6";nPaths "1";locus_id "locus.00000687";type "3p_exon"
chr1	sol	exon	92477431	92480629	0.0	-	.	transcript_id "locus.00000687.13";nPaths "1";locus_id "locus.00000687";type "3p_exon"
chr1	sol	exon	92477431	92480629	0.0	-	.	transcript_id "locus.00000687.2";nPaths "1";locus_id "locus.00000687";type "3p_exon"
chr1	sol	exon	92477431	92480629	0.0	-	.	transcript_id "locus.00000687.5";nPaths "1";locus_id "locus.00000687";type "3p_exon"
chr1	sol	exon	92477431	92480629	0.0	-	.	transcript_id "locus.00000687.8";nPaths "1";locus_id "locus.00000687";type "3p_exon"
chr1	sol	exon	92484981	92485111	0.0	-	.	transcript_id "locus.00000687.3";nPaths "3";locus_id "locus.00000687";type "5p_exon"
chr1	sol	exon	92484981	92485111	0.0	-	.	transcript_id "locus.00000687.4";nPaths "3";locus_id "locus.00000687";type "5p_exon"
chr1	sol	exon	92484981	92485111	0.0	-	.	transcript_id "locus.00000687.5";nPaths "3";locus_id "locus.00000687";type "5p_exon"
chr1	sol	exon	92484981	92485144	0.0	-	.	transcript_id "locus.00000687.0";nPaths "3";locus_id "locus.00000687";type "5p_exon"
chr1	sol	exon	92484981	92485144	0.0	-	.	transcript_id "locus.00000687.1";nPaths "3";locus_id "locus.00000687";type "5p_exon"
chr1	sol	exon	92484981	92485144	0.0	-	.	transcript_id "locus.00000687.2";nPaths "3";locus_id "locus.00000687";type "5p_exon"
chr1	sol	exon	92486683	92488693	0.0	-	.	transcript_id "locus.00000687.14";nPaths "1";locus_id "locus.00000687";type "3p_exon"
chr1	sol	exon	92486683	92488693	0.0	-	.	transcript_id "locus.00000687.9";nPaths "1";locus_id "locus.00000687";type "3p_exon"
chr1	sol	exon	92487353	92488693	0.0	-	.	transcript_id "locus.00000687.10";nPaths "1";locus_id "locus.00000687";type "3p_exon"
chr1	sol	exon	92487353	92488693	0.0	-	.	transcript_id "locus.00000687.15";nPaths "1";locus_id "locus.00000687";type "3p_exon"
chr1	sol	exon	92489861	92491763	0.0	-	.	transcript_id "locus.00000687.10";nPaths "2";locus_id "locus.00000687";type "internal_exon"
chr1	sol	exon	92489861	92491763	0.0	-	.	transcript_id "locus.00000687.14";nPaths "2";locus_id "locus.00000687";type "internal_exon"
chr1	sol	exon	92489861	92491763	0.0	-	.	transcript_id "locus.00000687.15";nPaths "2";locus_id "locus.00000687";type "internal_exon"
chr1	sol	exon	92489861	92491763	0.0	-	.	transcript_id "locus.00000687.9";nPaths "2";locus_id "locus.00000687";type "internal_exon"
chr1	sol	exon	92495950	92496060	0.0	-	.	transcript_id "locus.00000687.11";nPaths "5";locus_id "locus.00000687";type "5p_exon"
chr1	sol	exon	92495950	92496060	0.0	-	.	transcript_id "locus.00000687.12";nPaths "5";locus_id "locus.00000687";type "5p_exon"
chr1	sol	exon	92495950	92496060	0.0	-	.	transcript_id "locus.00000687.13";nPaths "5";locus_id "locus.00000687";type "5p_exon"
chr1	sol	exon	92495950	92496060	0.0	-	.	transcript_id "locus.00000687.14";nPaths "5";locus_id "locus.00000687";type "5p_exon"
chr1	sol	exon	92495950	92496060	0.0	-	.	transcript_id "locus.00000687.15";nPaths "5";locus_id "locus.00000687";type "5p_exon"
chr1	sol	exon	92495950	92496090	0.0	-	.	transcript_id "locus.00000687.10";nPaths "5";locus_id "locus.00000687";type "5p_exon"
chr1	sol	exon	92495950	92496090	0.0	-	.	transcript_id "locus.00000687.6";nPaths "5";locus_id "locus.00000687";type "5p_exon"
chr1	sol	exon	92495950	92496090	0.0	-	.	transcript_id "locus.00000687.7";nPaths "5";locus_id "locus.00000687";type "5p_exon"
chr1	sol	exon	92495950	92496090	0.0	-	.	transcript_id "locus.00000687.8";nPaths "5";locus_id "locus.00000687";type "5p_exon"
chr1	sol	exon	92495950	92496090	0.0	-	.	transcript_id "locus.00000687.9";nPaths "5";locus_id "locus.00000687";type "5p_exon"
chr1	sol	exon	92506444	92512102	0.0	-	.	transcript_id "locus.00000688.1";nPaths "1";locus_id "locus.00000688";type "3p_exon"
chr1	sol	exon	92506444	92512102	0.0	-	.	transcript_id "locus.00000688.4";nPaths "1";locus_id "locus.00000688";type "3p_exon"
chr1	sol	exon	92506454	92512102	0.0	-	.	transcript_id "locus.00000688.0";nPaths "1";locus_id "locus.00000688";type "3p_exon"
chr1	sol	exon	92506454	92512102	0.0	-	.	transcript_id "locus.00000688.3";nPaths "1";locus_id "locus.00000688";type "3p_exon"
chr1	sol	exon	92510794	92512102	0.0	-	.	transcript_id "locus.00000688.2";nPaths "1";locus_id "locus.00000688";type "3p_exon"
chr1	sol	exon	92510794	92512102	0.0	-	.	transcript_id "locus.00000688.5";nPaths "1";locus_id "locus.00000688";type "3p_exon"
chr1	sol	exon	92518316	92518426	0.0	-	.	transcript_id "locus.00000688.3";nPaths "3";locus_id "locus.00000688";type "5p_exon"
chr1	sol	exon	92518316	92518426	0.0	-	.	transcript_id "locus.00000688.4";nPaths "3";locus_id "locus.00000688";type "5p_exon"
chr1	sol	exon	92518316	92518426	0.0	-	.	transcript_id "locus.00000688.5";nPaths "3";locus_id "locus.00000688";type "5p_exon"
chr1	sol	exon	92518316	92518781	0.0	-	.	transcript_id "locus.00000688.0";nPaths "3";locus_id "locus.00000688";type "5p_exon"
chr1	sol	exon	92518316	92518781	0.0	-	.	transcript_id "locus.00000688.1";nPaths "3";locus_id "locus.00000688";type "5p_exon"
chr1	sol	exon	92518316	92518781	0.0	-	.	transcript_id "locus.00000688.2";nPaths "3";locus_id "locus.00000688";type "5p_exon"
chr1	sol	exon	92585704	92586167	0.0	+	.	transcript_id "locus.00000291.0";nPaths "3";locus_id "locus.00000291";type "5p_exon"
chr1	sol	exon	92585704	92586167	0.0	+	.	transcript_id "locus.00000291.1";nPaths "3";locus_id "locus.00000291";type "5p_exon"
chr1	sol	exon	92585704	92586167	0.0	+	.	transcript_id "locus.00000291.2";nPaths "3";locus_id "locus.00000291";type "5p_exon"
chr1	sol	exon	92585854	92586167	0.0	+	.	transcript_id "locus.00000291.3";nPaths "3";locus_id "locus.00000291";type "5p_exon"
chr1	sol	exon	92585854	92586167	0.0	+	.	transcript_id "locus.00000291.4";nPaths "3";locus_id "locus.00000291";type "5p_exon"
chr1	sol	exon	92585854	92586167	0.0	+	.	transcript_id "locus.00000291.5";nPaths "3";locus_id "locus.00000291";type "5p_exon"
chr1	sol	exon	92588102	92589812	0.0	+	.	transcript_id "locus.00000291.2";nPaths "1";locus_id "locus.00000291";type "3p_exon"
chr1	sol	exon	92588102	92589812	0.0	+	.	transcript_id "locus.00000291.5";nPaths "1";locus_id "locus.00000291";type "3p_exon"
chr1	sol	exon	92588102	92591252	0.0	+	.	transcript_id "locus.00000291.1";nPaths "1";locus_id "locus.00000291";type "3p_exon"
chr1	sol	exon	92588102	92591252	0.0	+	.	transcript_id "locus.00000291.4";nPaths "1";locus_id "locus.00000291";type "3p_exon"
chr1	sol	exon	92588102	92592332	0.0	+	.	transcript_id "locus.00000291.0";nPaths "1";locus_id "locus.00000291";type "3p_exon"
chr1	sol	exon	92588102	92592332	0.0	+	.	transcript_id "locus.00000291.3";nPaths "1";locus_id "locus.00000291";type "3p_exon"
chr1	sol	exon	92594346	92594854	0.0	+	.	transcript_id "locus.00000292.0";nPaths "6";locus_id "locus.00000292";type "5p_exon"
chr1	sol	exon	92594346	92594854	0.0	+	.	transcript_id "locus.00000292.1";nPaths "6";locus_id "locus.00000292";type "5p_exon"
chr1	sol	exon	92594346	92594854	0.0	+	.	transcript_id "locus.00000292.2";nPaths "6";locus_id "locus.00000292";type "5p_exon"
chr1	sol	exon	92594346	92594854	0.0	+	.	transcript_id "locus.00000292.3";nPaths "6";locus_id "locus.00000292";type "5p_exon"
chr1	sol	exon	92594346	92594854	0.0	+	.	transcript_id "locus.00000292.4";nPaths "6";locus_id "locus.00000292";type "5p_exon"
chr1	sol	exon	92594346	92594854	0.0	+	.	transcript_id "locus.00000292.5";nPaths "6";locus_id "locus.00000292";type "5p_exon"
chr1	sol	exon	92594416	92594854	0.0	+	.	transcript_id "locus.00000292.10";nPaths "6";locus_id "locus.00000292";type "5p_exon"
chr1	sol	exon	92594416	92594854	0.0	+	.	transcript_id "locus.00000292.11";nPaths "6";locus_id "locus.00000292";type "5p_exon"
chr1	sol	exon	92594416	92594854	0.0	+	.	transcript_id "locus.00000292.6";nPaths "6";locus_id "locus.00000292";type "5p_exon"
chr1	sol	exon	92594416	92594854	0.0	+	.	transcript_id "locus.00000292.7";nPaths "6";locus_id "locus.00000292";type "5p_exon"
chr1	sol	exon	92594416	92594854	0.0	+	.	transcript_id "locus.00000292.8";nPaths "6";locus_id "locus.00000292";type "5p_exon"
chr1	sol	exon	92594416	92594854	0.0	+	.	transcript_id "locus.00000292.9";nPaths "6";locus_id "locus.00000292";type "5p_exon"
chr1	sol	exon	92596297	92597647	0.0	+	.	transcript_id "locus.00000292.2";nPaths "1";locus_id "locus.00000292";type "3p_exon"
chr1	sol	exon	92596297	92597647	0.0	+	.	transcript_id "locus.00000292.8";nPaths "1";locus_id "locus.00000292";type "3p_exon"
chr1	sol	exon	92596297	92599567	0.0	+	.	transcript_id "locus.00000292.1";nPaths "1";locus_id "locus.00000292";type "3p_exon"
chr1	sol	exon	92596297	92599567	0.0	+	.	transcript_id "locus.00000292.7";nPaths "1";locus_id "locus.00000292";type "3p_exon"
chr1	sol	exon	92596297	92599871	0.0	+	.	transcript_id "locus.00000292.0";nPaths "1";locus_id "locus.00000292";type "3p_exon"
chr1	sol	exon	92596297	92599871	0.0	+	.	transcript_id "locus.00000292.6";nPaths "1";locus_id "locus.00000292";type "3p_exon"
chr1	sol	exon	92596377	92597647	0.0	+	.	transcript_id "locus.00000292.3";nPaths "1";locus_id "locus.00000292";type "3p_exon"
chr1	sol	exon	92596377	92597647	0.0	+	.	transcript_id "locus.00000292.9";nPaths "1";locus_id "locus.00000292";type "3p_exon"
chr1	sol	exon	92596377	92599567	0.0	+	.	transcript_id "locus.00000292.11";nPaths "1";locus_id "locus.00000292";type "3p_exon"
chr1	sol	exon	92596377	92599567	0.0	+	.	transcript_id "locus.00000292.5";nPaths "1";locus_id "locus.00000292";type "3p_exon"
chr1	sol	exon	92596377	92599871	0.0	+	.	transcript_id "locus.00000292.10";nPaths "1";locus_id "locus.00000292";type "3p_exon"
chr1	sol	exon	92596377	92599871	0.0	+	.	transcript_id "locus.00000292.4";nPaths "1";locus_id "locus.00000292";type "3p_exon"
chr1	sol	exon	92605782	92606576	0.0	+	.	transcript_id "locus.00000293.0";nPaths "3";locus_id "locus.00000293";type "5p_exon"
chr1	sol	exon	92605782	92606576	0.0	+	.	transcript_id "locus.00000293.1";nPaths "3";locus_id "locus.00000293";type "5p_exon"
chr1	sol	exon	92605782	92606576	0.0	+	.	transcript_id "locus.00000293.2";nPaths "3";locus_id "locus.00000293";type "5p_exon"
chr1	sol	exon	92605792	92606576	0.0	+	.	transcript_id "locus.00000293.3";nPaths "3";locus_id "locus.00000293";type "5p_exon"
chr1	sol	exon	92605792	92606576	0.0	+	.	transcript_id "locus.00000293.4";nPaths "3";locus_id "locus.00000293";type "5p_exon"
chr1	sol	exon	92605792	92606576	0.0	+	.	transcript_id "locus.00000293.5";nPaths "3";locus_id "locus.00000293";type "5p_exon"
chr1	sol	exon	92607675	92611365	0.0	+	.	transcript_id "locus.00000293.1";nPaths "1";locus_id "locus.00000293";type "3p_exon"
chr1	sol	exon	92607675	92611365	0.0	+	.	transcript_id "locus.00000293.4";nPaths "1";locus_id "locus.00000293";type "3p_exon"
chr1	sol	exon	92607675	92614225	0.0	+	.	transcript_id "locus.00000293.0";nPaths "1";locus_id "locus.00000293";type "3p_exon"
chr1	sol	exon	92607675	92614225	0.0	+	.	transcript_id "locus.00000293.3";nPaths "1";locus_id "locus.00000293";type "3p_exon"
chr1	sol	exon	92607675	92615656	0.0	+	.	transcript_id "locus.00000293.2";nPaths "1";locus_id "locus.00000293";type "3p_exon"
chr1	sol	exon	92607675	92615656	0.0	+	.	transcript_id "locus.00000293.5";nPaths "1";locus_id "locus.00000293";type "3p_exon"
chr1	sol	exon	92617788	92618278	0.0	+	.	transcript_id "locus.00000294.0";nPaths "3";locus_id "locus.00000294";type "5p_exon"
chr1	sol	exon	92617788	92618278	0.0	+	.	transcript_id "locus.00000294.1";nPaths "3";locus_id "locus.00000294";type "5p_exon"
chr1	sol	exon	92617788	92618278	0.0	+	.	transcript_id "locus.00000294.2";nPaths "3";locus_id "locus.00000294";type "5p_exon"
chr1	sol	exon	92617958	92618278	0.0	+	.	transcript_id "locus.00000294.3";nPaths "3";locus_id "locus.00000294";type "5p_exon"
chr1	sol	exon	92617958	92618278	0.0	+	.	transcript_id "locus.00000294.4";nPaths "3";locus_id "locus.00000294";type "5p_exon"
chr1	sol	exon	92617958	92618278	0.0	+	.	transcript_id "locus.00000294.5";nPaths "3";locus_id "locus.00000294";type "5p_exon"
chr1	sol	exon	92619746	92621836	0.0	+	.	transcript_id "locus.00000294.1";nPaths "1";locus_id "locus.00000294";type "3p_exon"
chr1	sol	exon	92619746	92621836	0.0	+	.	transcript_id "locus.00000294.4";nPaths "1";locus_id "locus.00000294";type "3p_exon"
chr1	sol	exon	92619746	92623416	0.0	+	.	transcript_id "locus.00000294.2";nPaths "1";locus_id "locus.00000294";type "3p_exon"
chr1	sol	exon	92619746	92623416	0.0	+	.	transcript_id "locus.00000294.5";nPaths "1";locus_id "locus.00000294";type "3p_exon"
chr1	sol	exon	92619746	92623422	0.0	+	.	transcript_id "locus.00000294.0";nPaths "1";locus_id "locus.00000294";type "3p_exon"
chr1	sol	exon	92619746	92623422	0.0	+	.	transcript_id "locus.00000294.3";nPaths "1";locus_id "locus.00000294";type "3p_exon"
chr1	sol	exon	92639687	92639752	0.0	-	.	transcript_id "locus.00000689.0";nPaths "2";locus_id "locus.00000689";type "5p_exon"
chr1	sol	exon	92639687	92639752	0.0	-	.	transcript_id "locus.00000689.1";nPaths "2";locus_id "locus.00000689";type "5p_exon"
chr1	sol	exon	92641880	92641944	0.0	-	.	transcript_id "locus.00000689.2";nPaths "2";locus_id "locus.00000689";type "5p_exon"
chr1	sol	exon	92641880	92641944	0.0	-	.	transcript_id "locus.00000689.3";nPaths "2";locus_id "locus.00000689";type "5p_exon"
chr10	sol	exon	129032382	129034805	0.0	-	.	transcript_id "locus.00000421.1";nPaths "1";locus_id "locus.00000421";type "3p_exon"
chr10	sol	exon	129032382	129034805	0.0	-	.	transcript_id "locus.00000421.4";nPaths "1";locus_id "locus.00000421";type "3p_exon"
chr10	sol	exon	129033172	129034805	0.0	-	.	transcript_id "locus.00000421.2";nPaths "1";locus_id "locus.00000421";type "3p_exon"
chr10	sol	exon	129033172	129034805	0.0	-	.	transcript_id "locus.00000421.5";nPaths "1";locus_id "locus.00000421";type "3p_exon"
chr10	sol	exon	129034212	129034805	0.0	-	.	transcript_id "locus.00000421.0";nPaths "1";locus_id "locus.00000421";type "3p_exon"
chr10	sol	exon	129034212	129034805	0.0	-	.	transcript_id "locus.00000421.3";nPaths "1";locus_id "locus.00000421";type "3p_exon"
chr10	sol	exon	129035474	129035673	0.0	-	.	transcript_id "locus.00000421.0";nPaths "3";locus_id "locus.00000421";type "internal_exon"
chr10	sol	exon	129035474	129035673	0.0	-	.	transcript_id "locus.00000421.1";nPaths "3";locus_id "locus.00000421";type "internal_exon"
chr10	sol	exon	129035474	129035673	0.0	-	.	transcript_id "locus.00000421.2";nPaths "3";locus_id "locus.00000421";type "internal_exon"
chr10	sol	exon	129035474	129035673	0.0	-	.	transcript_id "locus.00000421.3";nPaths "3";locus_id "locus.00000421";type "internal_exon"
chr10	sol	exon	129035474	129035673	0.0	-	.	transcript_id "locus.00000421.4";nPaths "3";locus_id "locus.00000421";type "internal_exon"
chr10	sol	exon	129035474	129035673	0.0	-	.	transcript_id "locus.00000421.5";nPaths "3";locus_id "locus.00000421";type "internal_exon"
chr10	sol	exon	129039352	129039882	0.0	-	.	transcript_id "locus.00000421.3";nPaths "3";locus_id "locus.00000421";type "5p_exon"
chr10	sol	exon	129039352	129039882	0.0	-	.	transcript_id "locus.00000421.4";nPaths "3";locus_id "locus.00000421";type "5p_exon"
chr10	sol	exon	129039352	129039882	0.0	-	.	transcript_id "locus.00000421.5";nPaths "3";locus_id "locus.00000421";type "5p_exon"
chr10	sol	exon	129039352	129040042	0.0	-	.	transcript_id "locus.00000421.0";nPaths "3";locus_id "locus.00000421";type "5p_exon"
chr10	sol	exon	129039352	129040042	0.0	-	.	transcript_id "locus.00000421.1";nPaths "3";locus_id "locus.00000421";type "5p_exon"
chr10	sol	exon	129039352	129040042	0.0	-	.	transcript_id "locus.00000421.2";nPaths "3";locus_id "locus.00000421";type "5p_exon"
chr10	sol	exon	129061906	129063973	0.0	-	.	transcript_id "locus.00000422.0";nPaths "1";locus_id "locus.00000422";type "3p_exon"
chr10	sol	exon	129061906	129063973	0.0	-	.	transcript_id "locus.00000422.2";nPaths "1";locus_id "locus.00000422";type "3p_exon"
chr10	sol	exon	129061916	129063973	0.0	-	.	transcript_id "locus.00000422.1";nPaths "1";locus_id "locus.00000422";type "3p_exon"
chr10	sol	exon	129061916	129063973	0.0	-	.	transcript_id "locus.00000422.3";nPaths "1";locus_id "locus.00000422";type "3p_exon"
chr10	sol	exon	129064644	129064843	0.0	-	.	transcript_id "locus.00000422.0";nPaths "2";locus_id "locus.00000422";type "internal_exon"
chr10	sol	exon	129064644	129064843	0.0	-	.	transcript_id "locus.00000422.1";nPaths "2";locus_id "locus.00000422";type "internal_exon"
chr10	sol	exon	129064644	129064843	0.0	-	.	transcript_id "locus.00000422.2";nPaths "2";locus_id "locus.00000422";type "internal_exon"
chr10	sol	exon	129064644	129064843	0.0	-	.	transcript_id "locus.00000422.3";nPaths "2";locus_id "locus.00000422";type "internal_exon"
chr10	sol	exon	129068390	129068940	0.0	-	.	transcript_id "locus.00000422.0";nPaths "2";locus_id "locus.00000422";type "5p_exon"
chr10	sol	exon	129068390	129068940	0.0	-	.	transcript_id "locus.00000422.1";nPaths "2";locus_id "locus.00000422";type "5p_exon"
chr10	sol	exon	129068390	129068940	0.0	-	.	transcript_id "locus.00000422.2";nPaths "2";locus_id "locus.00000422";type "5p_exon"
chr10	sol	exon	129068390	129068940	0.0	-	.	transcript_id "locus.00000422.3";nPaths "2";locus_id "locus.00000422";type "5p_exon"
chr10	sol	exon	129073407	129080051	0.0	-	.	transcript_id "locus.00000423.1";nPaths "1";locus_id "locus.00000423";type "3p_exon"
chr10	sol	exon	129075477	129080051	0.0	-	.	transcript_id "locus.00000423.0";nPaths "1";locus_id "locus.00000423";type "3p_exon"
chr10	sol	exon	129079157	129080051	0.0	-	.	transcript_id "locus.00000423.2";nPaths "1";locus_id "locus.00000423";type "3p_exon"
chr10	sol	exon	129082469	129082909	0.0	-	.	transcript_id "locus.00000423.0";nPaths "3";locus_id "locus.00000423";type "5p_exon"
chr10	sol	exon	129082469	129082909	0.0	-	.	transcript_id "locus.00000423.1";nPaths "3";locus_id "locus.00000423";type "5p_exon"
chr10	sol	exon	129082469	129082909	0.0	-	.	transcript_id "locus.00000423.2";nPaths "3";locus_id "locus.00000423";type "5p_exon"
chr10	sol	exon	129090248	129093739	0.0	-	.	transcript_id "locus.00000424.0";nPaths "1";locus_id "locus.00000424";type "3p_exon"
chr10	sol	exon	129091278	129093739	0.0	-	.	transcript_id "locus.00000424.1";nPaths "1";locus_id "locus.00000424";type "3p_exon"
chr10	sol	exon	129095484	129096326	0.0	-	.	transcript_id "locus.00000424.0";nPaths "2";locus_id "locus.00000424";type "5p_exon"
chr10	sol	exon	129095484	129096326	0.0	-	.	transcript_id "locus.00000424.1";nPaths "2";locus_id "locus.00000424";type "5p_exon"
chr10	sol	exon	129114590	129115500	0.0	-	.	transcript_id "locus.00000425.0";nPaths "1";locus_id "locus.00000425";type "3p_exon"
chr10	sol	exon	129114590	129115500	0.0	-	.	transcript_id "locus.00000425.2";nPaths "1";locus_id "locus.00000425";type "3p_exon"
chr10	sol	exon	129115300	129115500	0.0	-	.	transcript_id "locus.00000425.1";nPaths "1";locus_id "locus.00000425";type "3p_exon"
chr10	sol	exon	129115300	129115500	0.0	-	.	transcript_id "locus.00000425.3";nPaths "1";locus_id "locus.00000425";type "3p_exon"
chr10	sol	exon	129117424	129117794	0.0	-	.	transcript_id "locus.00000425.2";nPaths "2";locus_id "locus.00000425";type "5p_exon"
chr10	sol	exon	129117424	129117794	0.0	-	.	transcript_id "locus.00000425.3";nPaths "2";locus_id "locus.00000425";type "5p_exon"
chr10	sol	exon	129117424	129117897	0.0	-	.	transcript_id "locus.00000425.0";nPaths "2";locus_id "locus.00000425";type "5p_exon"
chr10	sol	exon	129117424	129117897	0.0	-	.	transcript_id "locus.00000425.1";nPaths "2";locus_id "locus.00000425";type "5p_exon"
chr10	sol	exon	129132578	129133793	0.0	-	.	transcript_id "locus.00000426.0";nPaths "1";locus_id "locus.00000426";type "3p_exon"
chr10	sol	exon	129132578	129133793	0.0	-	.	transcript_id "locus.00000426.2";nPaths "1";locus_id "locus.00000426";type "3p_exon"
chr10	sol	exon	129132708	129133793	0.0	-	.	transcript_id "locus.00000426.1";nPaths "1";locus_id "locus.00000426";type "3p_exon"
chr10	sol	exon	129132708	129133793	0.0	-	.	transcript_id "locus.00000426.3";nPaths "1";locus_id "locus.00000426";type "3p_exon"
chr10	sol	exon	129138088	129138219	0.0	-	.	transcript_id "locus.00000426.0";nPaths "2";locus_id "locus.00000426";type "internal_exon"
chr10	sol	exon	129138088	129138219	0.0	-	.	transcript_id "locus.00000426.1";nPaths "2";locus_id "locus.00000426";type "internal_exon"
chr10	sol	exon	129138780	129138982	0.0	-	.	transcript_id "locus.00000426.0";nPaths "4";locus_id "locus.00000426";type "5p_exon"
chr10	sol	exon	129138780	129138982	0.0	-	.	transcript_id "locus.00000426.1";nPaths "4";locus_id "locus.00000426";type "5p_exon"
chr10	sol	exon	129138780	129138982	0.0	-	.	transcript_id "locus.00000426.2";nPaths "4";locus_id "locus.00000426";type "5p_exon"
chr10	sol	exon	129138780	129138982	0.0	-	.	transcript_id "locus.00000426.3";nPaths "4";locus_id "locus.00000426";type "5p_exon"
chr10	sol	exon	129172702	129175044	0.0	-	.	transcript_id "locus.00000427.1";nPaths "1";locus_id "locus.00000427";type "3p_exon"
chr10	sol	exon	129172702	129175044	0.0	-	.	transcript_id "locus.00000427.3";nPaths "1";locus_id "locus.00000427";type "3p_exon"
chr10	sol	exon	129172702	129175044	0.0	-	.	transcript_id "locus.00000427.5";nPaths "1";locus_id "locus.00000427";type "3p_exon"
chr10	sol	exon	129173072	129175044	0.0	-	.	transcript_id "locus.00000427.0";nPaths "1";locus_id "locus.00000427";type "3p_exon"
chr10	sol	exon	129173072	129175044	0.0	-	.	transcript_id "locus.00000427.2";nPaths "1";locus_id "locus.00000427";type "3p_exon"
chr10	sol	exon	129173072	129175044	0.0	-	.	transcript_id "locus.00000427.4";nPaths "1";locus_id "locus.00000427";type "3p_exon"
chr10	sol	exon	129176323	129176421	0.0	-	.	transcript_id "locus.00000427.0";nPaths "2";locus_id "locus.00000427";type "internal_exon"
chr10	sol	exon	129176323	129176421	0.0	-	.	transcript_id "locus.00000427.1";nPaths "2";locus_id "locus.00000427";type "internal_exon"
chr10	sol	exon	129176323	129176421	0.0	-	.	transcript_id "locus.00000427.2";nPaths "2";locus_id "locus.00000427";type "internal_exon"
chr10	sol	exon	129176323	129176421	0.0	-	.	transcript_id "locus.00000427.3";nPaths "2";locus_id "locus.00000427";type "internal_exon"
chr10	sol	exon	129176323	129176421	0.0	-	.	transcript_id "locus.00000427.4";nPaths "2";locus_id "locus.00000427";type "internal_exon"
chr10	sol	exon	129176323	129176421	0.0	-	.	transcript_id "locus.00000427.5";nPaths "2";locus_id "locus.00000427";type "internal_exon"
chr10	sol	exon	129177538	129177868	0.0	-	.	transcript_id "locus.00000427.2";nPaths "2";locus_id "locus.00000427";type "5p_exon"
chr10	sol	exon	129177538	129177868	0.0	-	.	transcript_id "locus.00000427.3";nPaths "2";locus_id "locus.00000427";type "5p_exon"
chr10	sol	exon	129177538	129177911	0.0	-	.	transcript_id "locus.00000427.0";nPaths "2";locus_id "locus.00000427";type "5p_exon"
chr10	sol	exon	129177538	129177911	0.0	-	.	transcript_id "locus.00000427.1";nPaths "2";locus_id "locus.00000427";type "5p_exon"
chr10	sol	exon	129197057	129197342	0.0	-	.	transcript_id "locus.00000427.4";nPaths "2";locus_id "locus.00000427";type "5p_exon"
chr10	sol	exon	129197057	129197342	0.0	-	.	transcript_id "locus.00000427.5";nPaths "2";locus_id "locus.00000427";type "5p_exon"
chr10	sol	exon	129236286	129236358	0.0	+	.	transcript_id "locus.00000006.0";nPaths "2";locus_id "locus.00000006";type "5p_exon"
chr10	sol	exon	129236286	129236358	0.0	+	.	transcript_id "locus.00000006.1";nPaths "2";locus_id "locus.00000006";type "5p_exon"
chr10	sol	exon	129236296	129236358	0.0	+	.	transcript_id "locus.00000006.2";nPaths "2";locus_id "locus.00000006";type "5p_exon"
chr10	sol	exon	129236296	129236358	0.0	+	.	transcript_id "locus.00000006.3";nPaths "2";locus_id "locus.00000006";type "5p_exon"
chr10	sol	exon	129238130	129239260	0.0	+	.	transcript_id "locus.00000006.1";nPaths "1";locus_id "locus.00000006";type "3p_exon"
chr10	sol	exon	129238130	129239260	0.0	+	.	transcript_id "locus.00000006.3";nPaths "1";locus_id "locus.00000006";type "3p_exon"
chr10	sol	exon	129238130	129239317	0.0	+	.	transcript_id "locus.00000006.0";nPaths "1";locus_id "locus.00000006";type "3p_exon"
chr10	sol	exon	129238130	129239317	0.0	+	.	transcript_id "locus.00000006.2";nPaths "1";locus_id "locus.00000006";type "3p_exon"
chr10	sol	exon	129248483	129248598	0.0	+	.	transcript_id "locus.00000007.0";nPaths "3";locus_id "locus.00000007";type "5p_exon"
chr10	sol	exon	129248483	129248598	0.0	+	.	transcript_id "locus.00000007.1";nPaths "3";locus_id "locus.00000007";type "5p_exon"
chr10	sol	exon	129248483	129248598	0.0	+	.	transcript_id "locus.00000007.2";nPaths "3";locus_id "locus.00000007";type "5p_exon"
chr10	sol	exon	129248493	129248598	0.0	+	.	transcript_id "locus.00000007.3";nPaths "3";locus_id "locus.00000007";type "5p_exon"
chr10	sol	exon	129248493	129248598	0.0	+	.	transcript_id "locus.00000007.4";nPaths "3";locus_id "locus.00000007";type "5p_exon"
chr10	sol	exon	129248493	129248598	0.0	+	.	transcript_id "locus.00000007.5";nPaths "3";locus_id "locus.00000007";type "5p_exon"
chr10	sol	exon	129259110	129259267	0.0	+	.	transcript_id "locus.00000007.6";nPaths "3";locus_id "locus.00000007";type "5p_exon"
chr10	sol	exon	129259110	129259267	0.0	+	.	transcript_id "locus.00000007.7";nPaths "3";locus_id "locus.00000007";type "5p_exon"
chr10	sol	exon	129259110	129259267	0.0	+	.	transcript_id "locus.00000007.8";nPaths "3";locus_id "locus.00000007";type "5p_exon"
chr10	sol	exon	129259120	129259267	0.0	+	.	transcript_id "locus.00000007.10";nPaths "3";locus_id "locus.00000007";type "5p_exon"
chr10	sol	exon	129259120	129259267	0.0	+	.	transcript_id "locus.00000007.11";nPaths "3";locus_id "locus.00000007";type "5p_exon"
chr10	sol	exon	129259120	129259267	0.0	+	.	transcript_id "locus.00000007.9";nPaths "3";locus_id "locus.00000007";type "5p_exon"
chr10	sol	exon	129260941	129264051	0.0	+	.	transcript_id "locus.00000007.10";nPaths "1";locus_id "locus.00000007";type "3p_exon"
chr10	sol	exon	129260941	129264051	0.0	+	.	transcript_id "locus.00000007.1";nPaths "1";locus_id "locus.00000007";type "3p_exon"
chr10	sol	exon	129260941	129264051	0.0	+	.	transcript_id "locus.00000007.4";nPaths "1";locus_id "locus.00000007";type "3p_exon"
chr10	sol	exon	129260941	129264051	0.0	+	.	transcript_id "locus.00000007.7";nPaths "1";locus_id "locus.00000007";type "3p_exon"
chr10	sol	exon	129264480	129269346	0.0	-	.	transcript_id "locus.00000428.2";nPaths "1";locus_id "locus.00000428";type "3p_exon"
chr10	sol	exon	129264480	129269346	0.0	-	.	transcript_id "locus.00000428.6";nPaths "1";locus_id "locus.00000428";type "3p_exon"
chr10	sol	exon	129266900	129269346	0.0	-	.	transcript_id "locus.00000428.0";nPaths "1";locus_id "locus.00000428";type "3p_exon"
chr10	sol	exon	129266900	129269346	0.0	-	.	transcript_id "locus.00000428.4";nPaths "1";locus_id "locus.00000428";type "3p_exon"
chr10	sol	exon	129267780	129269346	0.0	-	.	transcript_id "locus.00000428.3";nPaths "1";locus_id "locus.00000428";type "3p_exon"
chr10	sol	exon	129267780	129269346	0.0	-	.	transcript_id "locus.00000428.7";nPaths "1";locus_id "locus.00000428";type "3p_exon"
chr10	sol	exon	129270453	129270625	0.0	-	.	transcript_id "locus.00000428.0";nPaths "4";locus_id "locus.00000428";type "internal_exon"
chr10	sol	exon	129270453	129270625	0.0	-	.	transcript_id "locus.00000428.1";nPaths "4";locus_id "locus.00000428";type "internal_exon"
chr10	sol	exon	129270453	129270625	0.0	-	.	transcript_id "locus.00000428.2";nPaths "4";locus_id "locus.00000428";type "internal_exon"
chr10	sol	exon	129270453	129270625	0.0	-	.	transcript_id "locus.00000428.3";nPaths "4";locus_id "locus.00000428";type "internal_exon"
chr10	sol	exon	129270453	129270625	0.0	-	.	transcript_id "locus.00000428.4";nPaths "4";locus_id "locus.00000428";type "internal_exon"
chr10	sol	exon	129270453	129270625	0.0	-	.	transcript_id "locus.00000428.5";nPaths "4";locus_id "locus.00000428";type "internal_exon"
chr10	sol	exon	129270453	129270625	0.0	-	.	transcript_id "locus.00000428.6";nPaths "4";locus_id "locus.00000428";type "internal_exon"
chr10	sol	exon	129270453	129270625	0.0	-	.	transcript_id "locus.00000428.7";nPaths "4";locus_id "locus.00000428";type "internal_exon"
chr10	sol	exon	129271192	129271482	0.0	-	.	transcript_id "locus.00000428.4";nPaths "4";locus_id "locus.00000428";type "5p_exon"
chr10	sol	exon	129271192	129271482	0.0	-	.	transcript_id "locus.00000428.5";nPaths "4";locus_id "locus.00000428";type "5p_exon"
chr10	sol	exon	129271192	129271482	0.0	-	.	transcript_id "locus.00000428.6";nPaths "4";locus_id "locus.00000428";type "5p_exon"
chr10	sol	exon	129271192	129271482	0.0	-	.	transcript_id "locus.00000428.7";nPaths "4";locus_id "locus.00000428";type "5p_exon"
chr10	sol	exon	129271192	129271484	0.0	-	.	transcript_id "locus.00000428.0";nPaths "4";locus_id "locus.00000428";type "5p_exon"
chr10	sol	exon	129271192	129271484	0.0	-	.	transcript_id "locus.00000428.1";nPaths "4";locus_id "locus.00000428";type "5p_exon"
chr10	sol	exon	129271192	129271484	0.0	-	.	transcript_id "locus.00000428.2";nPaths "4";locus_id "locus.00000428";type "5p_exon"
chr10	sol	exon	129271192	129271484	0.0	-	.	transcript_id "locus.00000428.3";nPaths "4";locus_id "locus.00000428";type "5p_exon"
chr10	sol	exon	129318137	129318456	0.0	+	.	transcript_id "locus.00000008.0";nPaths "2";locus_id "locus.00000008";type "5p_exon"
chr10	sol	exon	129318137	129318456	0.0	+	.	transcript_id "locus.00000008.1";nPaths "2";locus_id "locus.00000008";type "5p_exon"
chr10	sol	exon	129318147	129318456	0.0	+	.	transcript_id "locus.00000008.2";nPaths "2";locus_id "locus.00000008";type "5p_exon"
chr10	sol	exon	129318147	129318456	0.0	+	.	transcript_id "locus.00000008.3";nPaths "2";locus_id "locus.00000008";type "5p_exon"
chr10	sol	exon	129321572	129323342	0.0	+	.	transcript_id "locus.00000008.0";nPaths "1";locus_id "locus.00000008";type "3p_exon"
chr10	sol	exon	129321572	129323342	0.0	+	.	transcript_id "locus.00000008.2";nPaths "1";locus_id "locus.00000008";type "3p_exon"
chr10	sol	exon	129321572	129325032	0.0	+	.	transcript_id "locus.00000008.1";nPaths "1";locus_id "locus.00000008";type "3p_exon"
chr10	sol	exon	129321572	129325032	0.0	+	.	transcript_id "locus.00000008.3";nPaths "1";locus_id "locus.00000008";type "3p_exon"
chr10	sol	exon	129328826	129329166	0.0	+	.	transcript_id "locus.00000009.0";nPaths "2";locus_id "locus.00000009";type "5p_exon"
chr10	sol	exon	129328826	129329166	0.0	+	.	transcript_id "locus.00000009.1";nPaths "2";locus_id "locus.00000009";type "5p_exon"
chr10	sol	exon	129328936	129329166	0.0	+	.	transcript_id "locus.00000009.2";nPaths "2";locus_id "locus.00000009";type "5p_exon"
chr10	sol	exon	129328936	129329166	0.0	+	.	transcript_id "locus.00000009.3";nPaths "2";locus_id "locus.00000009";type "5p_exon"
chr10	sol	exon	129332854	129333764	0.0	+	.	transcript_id "locus.00000009.0";nPaths "1";locus_id "locus.00000009";type "3p_exon"
chr10	sol	exon	129332854	129333764	0.0	+	.	transcript_id "locus.00000009.2";nPaths "1";locus_id "locus.00000009";type "3p_exon"
chr10	sol	exon	129332854	129333806	0.0	+	.	transcript_id "locus.00000009.1";nPaths "1";locus_id "locus.00000009";type "3p_exon"
chr10	sol	exon	129332854	129333806	0.0	+	.	transcript_id "locus.00000009.3";nPaths "1";locus_id "locus.00000009";type "3p_exon"
chr10	sol	exon	129384089	129384364	0.0	+	.	transcript_id "locus.00000010.0";nPaths "3";locus_id "locus.00000010";type "5p_exon"
chr10	sol	exon	129384089	129384364	0.0	+	.	transcript_id "locus.00000010.1";nPaths "3";locus_id "locus.00000010";type "5p_exon"
chr10	sol	exon	129384089	129384364	0.0	+	.	transcript_id "locus.00000010.2";nPaths "3";locus_id "locus.00000010";type "5p_exon"
chr10	sol	exon	129384099	129384364	0.0	+	.	transcript_id "locus.00000010.3";nPaths "3";locus_id "locus.00000010";type "5p_exon"
chr10	sol	exon	129384099	129384364	0.0	+	.	transcript_id "locus.00000010.4";nPaths "3";locus_id "locus.00000010";type "5p_exon"
chr10	sol	exon	129384099	129384364	0.0	+	.	transcript_id "locus.00000010.5";nPaths "3";locus_id "locus.00000010";type "5p_exon"
chr10	sol	exon	129385428	129385677	0.0	+	.	transcript_id "locus.00000010.0";nPaths "3";locus_id "locus.00000010";type "internal_exon"
chr10	sol	exon	129385428	129385677	0.0	+	.	transcript_id "locus.00000010.1";nPaths "3";locus_id "locus.00000010";type "internal_exon"
chr10	sol	exon	129385428	129385677	0.0	+	.	transcript_id "locus.00000010.2";nPaths "3";locus_id "locus.00000010";type "internal_exon"
chr10	sol	exon	129385428	129385677	0.0	+	.	transcript_id "locus.00000010.3";nPaths "3";locus_id "locus.00000010";type "internal_exon"
chr10	sol	exon	129385428	129385677	0.0	+	.	transcript_id "locus.00000010.4";nPaths "3";locus_id "locus.00000010";type "internal_exon"
chr10	sol	exon	129385428	129385677	0.0	+	.	transcript_id "locus.00000010.5";nPaths "3";locus_id "locus.00000010";type "internal_exon"
chr10	sol	exon	129387612	129388622	0.0	+	.	transcript_id "locus.00000010.0";nPaths "1";locus_id "locus.00000010";type "3p_exon"
chr10	sol	exon	129387612	129388622	0.0	+	.	transcript_id "locus.00000010.3";nPaths "1";locus_id "locus.00000010";type "3p_exon"
chr10	sol	exon	129387612	129388902	0.0	+	.	transcript_id "locus.00000010.2";nPaths "1";locus_id "locus.00000010";type "3p_exon"
chr10	sol	exon	129387612	129388902	0.0	+	.	transcript_id "locus.00000010.5";nPaths "1";locus_id "locus.00000010";type "3p_exon"
chr10	sol	exon	129387612	129390029	0.0	+	.	transcript_id "locus.00000010.1";nPaths "1";locus_id "locus.00000010";type "3p_exon"
chr10	sol	exon	129387612	129390029	0.0	+	.	transcript_id "locus.00000010.4";nPaths "1";locus_id "locus.00000010";type "3p_exon"
chr10	sol	exon	129405432	129405586	0.0	+	.	transcript_id "locus.00000011.0";nPaths "2";locus_id "locus.00000011";type "5p_exon"
chr10	sol	exon	129405432	129405586	0.0	+	.	transcript_id "locus.00000011.1";nPaths "2";locus_id "locus.00000011";type "5p_exon"
chr10	sol	exon	129405442	129405586	0.0	+	.	transcript_id "locus.00000011.2";nPaths "2";locus_id "locus.00000011";type "5p_exon"
chr10	sol	exon	129405442	129405586	0.0	+	.	transcript_id "locus.00000011.3";nPaths "2";locus_id "locus.00000011";type "5p_exon"
chr10	sol	exon	129409341	129410591	0.0	+	.	transcript_id "locus.00000011.0";nPaths "1";locus_id "locus.00000011";type "3p_exon"
chr10	sol	exon	129409341	129410591	0.0	+	.	transcript_id "locus.00000011.2";nPaths "1";locus_id "locus.00000011";type "3p_exon"
chr10	sol	exon	129409341	129411104	0.0	+	.	transcript_id "locus.00000011.1";nPaths "1";locus_id "locus.00000011";type "3p_exon"
chr10	sol	exon	129409341	129411104	0.0	+	.	transcript_id "locus.00000011.3";nPaths "1";locus_id "locus.00000011";type "3p_exon"
chr10	sol	exon	129427282	129427566	0.0	+	.	transcript_id "locus.00000012.0";nPaths "3";locus_id "locus.00000012";type "5p_exon"
chr10	sol	exon	129427282	129427566	0.0	+	.	transcript_id "locus.00000012.1";nPaths "3";locus_id "locus.00000012";type "5p_exon"
chr10	sol	exon	129427282	129427566	0.0	+	.	transcript_id "locus.00000012.2";nPaths "3";locus_id "locus.00000012";type "5p_exon"
chr10	sol	exon	129427372	129427566	0.0	+	.	transcript_id "locus.00000012.3";nPaths "3";locus_id "locus.00000012";type "5p_exon"
chr10	sol	exon	129427372	129427566	0.0	+	.	transcript_id "locus.00000012.4";nPaths "3";locus_id "locus.00000012";type "5p_exon"
chr10	sol	exon	129427372	129427566	0.0	+	.	transcript_id "locus.00000012.5";nPaths "3";locus_id "locus.00000012";type "5p_exon"
chr10	sol	exon	129428530	129428635	0.0	+	.	transcript_id "locus.00000012.0";nPaths "3";locus_id "locus.00000012";type "internal_exon"
chr10	sol	exon	129428530	129428635	0.0	+	.	transcript_id "locus.00000012.1";nPaths "3";locus_id "locus.00000012";type "internal_exon"
chr10	sol	exon	129428530	129428635	0.0	+	.	transcript_id "locus.00000012.2";nPaths "3";locus_id "locus.00000012";type "internal_exon"
chr10	sol	exon	129428530	129428635	0.0	+	.	transcript_id "locus.00000012.3";nPaths "3";locus_id "locus.00000012";type "internal_exon"
chr10	sol	exon	129428530	129428635	0.0	+	.	transcript_id "locus.00000012.4";nPaths "3";locus_id "locus.00000012";type "internal_exon"
chr10	sol	exon	129428530	129428635	0.0	+	.	transcript_id "locus.00000012.5";nPaths "3";locus_id "locus.00000012";type "internal_exon"
chr10	sol	exon	129436624	129437794	0.0	+	.	transcript_id "locus.00000012.0";nPaths "1";locus_id "locus.00000012";type "3p_exon"
chr10	sol	exon	129436624	129437794	0.0	+	.	transcript_id "locus.00000012.3";nPaths "1";locus_id "locus.00000012";type "3p_exon"
chr10	sol	exon	129436624	129439074	0.0	+	.	transcript_id "locus.00000012.1";nPaths "1";locus_id "locus.00000012";type "3p_exon"
chr10	sol	exon	129436624	129439074	0.0	+	.	transcript_id "locus.00000012.4";nPaths "1";locus_id "locus.00000012";type "3p_exon"
chr10	sol	exon	129436624	129439077	0.0	+	.	transcript_id "locus.00000012.2";nPaths "1";locus_id "locus.00000012";type "3p_exon"
chr10	sol	exon	129436624	129439077	0.0	+	.	transcript_id "locus.00000012.5";nPaths "1";locus_id "locus.00000012";type "3p_exon"
chr10	sol	exon	129471035	129471742	0.0	+	.	transcript_id "locus.00000013.0";nPaths "2";locus_id "locus.00000013";type "5p_exon"
chr10	sol	exon	129471035	129471742	0.0	+	.	transcript_id "locus.00000013.1";nPaths "2";locus_id "locus.00000013";type "5p_exon"
chr10	sol	exon	129471125	129471742	0.0	+	.	transcript_id "locus.00000013.2";nPaths "2";locus_id "locus.00000013";type "5p_exon"
chr10	sol	exon	129471125	129471742	0.0	+	.	transcript_id "locus.00000013.3";nPaths "2";locus_id "locus.00000013";type "5p_exon"
chr10	sol	exon	129472617	129474147	0.0	+	.	transcript_id "locus.00000013.0";nPaths "1";locus_id "locus.00000013";type "3p_exon"
chr10	sol	exon	129472617	129474147	0.0	+	.	transcript_id "locus.00000013.2";nPaths "1";locus_id "locus.00000013";type "3p_exon"
chr10	sol	exon	129472617	129476619	0.0	+	.	transcript_id "locus.00000013.1";nPaths "1";locus_id "locus.00000013";type "3p_exon"
chr10	sol	exon	129472617	129476619	0.0	+	.	transcript_id "locus.00000013.3";nPaths "1";locus_id "locus.00000013";type "3p_exon"
chr10	sol	exon	129484748	129485263	0.0	+	.	transcript_id "locus.00000014.0";nPaths "6";locus_id "locus.00000014";type "5p_exon"
chr10	sol	exon	129484748	129485263	0.0	+	.	transcript_id "locus.00000014.1";nPaths "6";locus_id "locus.00000014";type "5p_exon"
chr10	sol	exon	129484748	129485263	0.0	+	.	transcript_id "locus.00000014.2";nPaths "6";locus_id "locus.00000014";type "5p_exon"
chr10	sol	exon	129484748	129485263	0.0	+	.	transcript_id "locus.00000014.3";nPaths "6";locus_id "locus.00000014";type "5p_exon"
chr10	sol	exon	129484748	129485263	0.0	+	.	transcript_id "locus.00000014.4";nPaths "6";locus_id "locus.00000014";type "5p_exon"
chr10	sol	exon	129484748	129485263	0.0	+	.	transcript_id "locus.00000014.5";nPaths "6";locus_id "locus.00000014";type "5p_exon"
chr10	sol	exon	129484758	129485263	0.0	+	.	transcript_id "locus.00000014.10";nPaths "6";locus_id "locus.00000014";type "5p_exon"
chr10	sol	exon	129484758	129485263	0.0	+	.	transcript_id "locus.00000014.11";nPaths "6";locus_id "locus.00000014";type "5p_exon"
chr10	sol	exon	129484758	129485263	0.0	+	.	transcript_id "locus.00000014.6";nPaths "6";locus_id "locus.00000014";type "5p_exon"
chr10	sol	exon	129484758	129485263	0.0	+	.	transcript_id "locus.00000014.7";nPaths "6";locus_id "locus.00000014";type "5p_exon"
chr10	sol	exon	129484758	129485263	0.0	+	.	transcript_id "locus.00000014.8";nPaths "6";locus_id "locus.00000014";type "5p_exon"
chr10	sol	exon	129484758	129485263	0.0	+	.	transcript_id "locus.00000014.9";nPaths "6";locus_id "locus.00000014";type "5p_exon"
chr10	sol	exon	129486365	129486558	0.0	+	.	transcript_id "locus.00000014.0";nPaths "3";locus_id "locus.00000014";type "internal_exon"
chr10	sol	exon	129486365	129486558	0.0	+	.	transcript_id "locus.00000014.1";nPaths "3";locus_id "locus.00000014";type "internal_exon"
chr10	sol	exon	129486365	129486558	0.0	+	.	transcript_id "locus.00000014.2";nPaths "3";locus_id "locus.00000014";type "internal_exon"
chr10	sol	exon	129486365	129486558	0.0	+	.	transcript_id "locus.00000014.6";nPaths "3";locus_id "locus.00000014";type "internal_exon"
chr10	sol	exon	129486365	129486558	0.0	+	.	transcript_id "locus.00000014.7";nPaths "3";locus_id "locus.00000014";type "internal_exon"
chr10	sol	exon	129486365	129486558	0.0	+	.	transcript_id "locus.00000014.8";nPaths "3";locus_id "locus.00000014";type "internal_exon"
chr10	sol	exon	129486820	129488610	0.0	+	.	transcript_id "locus.00000014.0";nPaths "1";locus_id "locus.00000014";type "3p_exon"
chr10	sol	exon	129486820	129488610	0.0	+	.	transcript_id "locus.00000014.3";nPaths "1";locus_id "locus.00000014";type "3p_exon"
chr10	sol	exon	129486820	129488610	0.0	+	.	transcript_id "locus.00000014.6";nPaths "1";locus_id "locus.00000014";type "3p_exon"
chr10	sol	exon	129486820	129488610	0.0	+	.	transcript_id "locus.00000014.9";nPaths "1";locus_id "locus.00000014";type "3p_exon"
chr10	sol	exon	129486820	129489910	0.0	+	.	transcript_id "locus.00000014.11";nPaths "1";locus_id "locus.00000014";type "3p_exon"
chr10	sol	exon	129486820	129489910	0.0	+	.	transcript_id "locus.00000014.2";nPaths "1";locus_id "locus.00000014";type "3p_exon"
chr10	sol	exon	129486820	129489910	0.0	+	.	transcript_id "locus.00000014.5";nPaths "1";locus_id "locus.00000014";type "3p_exon"
chr10	sol	exon	129486820	129489910	0.0	+	.	transcript_id "locus.00000014.8";nPaths "1";locus_id "locus.00000014";type "3p_exon"
chr10	sol	exon	129486820	129490621	0.0	+	.	transcript_id "locus.00000014.10";nPaths "1";locus_id "locus.00000014";type "3p_exon"
chr10	sol	exon	129486820	129490621	0.0	+	.	transcript_id "locus.00000014.1";nPaths "1";locus_id "locus.00000014";type "3p_exon"
chr10	sol	exon	129486820	129490621	0.0	+	.	transcript_id "locus.00000014.4";nPaths "1";locus_id "locus.00000014";type "3p_exon"
chr10	sol	exon	129486820	129490621	0.0	+	.	transcript_id "locus.00000014.7";nPaths "1";locus_id "locus.00000014";type "3p_exon"
chr10	sol	exon	129498482	129498633	0.0	+	.	transcript_id "locus.00000015.0";nPaths "3";locus_id "locus.00000015";type "5p_exon"
chr10	sol	exon	129498482	129498633	0.0	+	.	transcript_id "locus.00000015.1";nPaths "3";locus_id "locus.00000015";type "5p_exon"
chr10	sol	exon	129498482	129498633	0.0	+	.	transcript_id "locus.00000015.2";nPaths "3";locus_id "locus.00000015";type "5p_exon"
chr10	sol	exon	129498492	129498633	0.0	+	.	transcript_id "locus.00000015.3";nPaths "3";locus_id "locus.00000015";type "5p_exon"
chr10	sol	exon	129498492	129498633	0.0	+	.	transcript_id "locus.00000015.4";nPaths "3";locus_id "locus.00000015";type "5p_exon"
chr10	sol	exon	129498492	129498633	0.0	+	.	transcript_id "locus.00000015.5";nPaths "3";locus_id "locus.00000015";type "5p_exon"
chr10	sol	exon	129500883	129501873	0.0	+	.	transcript_id "locus.00000015.2";nPaths "1";locus_id "locus.00000015";type "3p_exon"
chr10	sol	exon	129500883	129501873	0.0	+	.	transcript_id "locus.00000015.5";nPaths "1";locus_id "locus.00000015";type "3p_exon"
chr10	sol	exon	129500883	129503353	0.0	+	.	transcript_id "locus.00000015.0";nPaths "1";locus_id "locus.00000015";type "3p_exon"
chr10	sol	exon	129500883	129503353	0.0	+	.	transcript_id "locus.00000015.3";nPaths "1";locus_id "locus.00000015";type "3p_exon"
chr10	sol	exon	129500883	129503593	0.0	+	.	transcript_id "locus.00000015.1";nPaths "1";locus_id "locus.00000015";type "3p_exon"
chr10	sol	exon	129500883	129503593	0.0	+	.	transcript_id "locus.00000015.4";nPaths "1";locus_id "locus.00000015";type "3p_exon"
chr10	sol	exon	129521792	129521951	0.0	+	.	transcript_id "locus.00000016.0";nPaths "3";locus_id "locus.00000016";type "5p_exon"
chr10	sol	exon	129521792	129521951	0.0	+	.	transcript_id "locus.00000016.1";nPaths "3";locus_id "locus.00000016";type "5p_exon"
chr10	sol	exon	129521792	129521951	0.0	+	.	transcript_id "locus.00000016.2";nPaths "3";locus_id "locus.00000016";type "5p_exon"
chr10	sol	exon	129521842	129521951	0.0	+	.	transcript_id "locus.00000016.3";nPaths "3";locus_id "locus.00000016";type "5p_exon"
chr10	sol	exon	129521842	129521951	0.0	+	.	transcript_id "locus.00000016.4";nPaths "3";locus_id "locus.00000016";type "5p_exon"
chr10	sol	exon	129521842	129521951	0.0	+	.	transcript_id "locus.00000016.5";nPaths "3";locus_id "locus.00000016";type "5p_exon"
chr10	sol	exon	129522458	129522667	0.0	+	.	transcript_id "locus.00000016.0";nPaths "3";locus_id "locus.00000016";type "internal_exon"
chr10	sol	exon	129522458	129522667	0.0	+	.	transcript_id "locus.00000016.1";nPaths "3";locus_id "locus.00000016";type "internal_exon"
chr10	sol	exon	129522458	129522667	0.0	+	.	transcript_id "locus.00000016.2";nPaths "3";locus_id "locus.00000016";type "internal_exon"
chr10	sol	exon	129522458	129522667	0.0	+	.	transcript_id "locus.00000016.3";nPaths "3";locus_id "locus.00000016";type "internal_exon"
chr10	sol	exon	129522458	129522667	0.0	+	.	transcript_id "locus.00000016.4";nPaths "3";locus_id "locus.00000016";type "internal_exon"
chr10	sol	exon	129522458	129522667	0.0	+	.	transcript_id "locus.00000016.5";nPaths "3";locus_id "locus.00000016";type "internal_exon"
chr10	sol	exon	129526222	129527592	0.0	+	.	transcript_id "locus.00000016.1";nPaths "1";locus_id "locus.00000016";type "3p_exon"
chr10	sol	exon	129526222	129527592	0.0	+	.	transcript_id "locus.00000016.4";nPaths "1";locus_id "locus.00000016";type "3p_exon"
chr10	sol	exon	129526222	129528052	0.0	+	.	transcript_id "locus.00000016.2";nPaths "1";locus_id "locus.00000016";type "3p_exon"
chr10	sol	exon	129526222	129528052	0.0	+	.	transcript_id "locus.00000016.5";nPaths "1";locus_id "locus.00000016";type "3p_exon"
chr10	sol	exon	129526222	129528760	0.0	+	.	transcript_id "locus.00000016.0";nPaths "1";locus_id "locus.00000016";type "3p_exon"
chr10	sol	exon	129526222	129528760	0.0	+	.	transcript_id "locus.00000016.3";nPaths "1";locus_id "locus.00000016";type "3p_exon"
chr10	sol	exon	129539179	129539256	0.0	+	.	transcript_id "locus.00000017.0";nPaths "2";locus_id "locus.00000017";type "5p_exon"
chr10	sol	exon	129539179	129539256	0.0	+	.	transcript_id "locus.00000017.1";nPaths "2";locus_id "locus.00000017";type "5p_exon"
chr10	sol	exon	129539189	129539256	0.0	+	.	transcript_id "locus.00000017.2";nPaths "2";locus_id "locus.00000017";type "5p_exon"
chr10	sol	exon	129539189	129539256	0.0	+	.	transcript_id "locus.00000017.3";nPaths "2";locus_id "locus.00000017";type "5p_exon"
chr10	sol	exon	129540517	129542107	0.0	+	.	transcript_id "locus.00000017.1";nPaths "1";locus_id "locus.00000017";type "3p_exon"
chr10	sol	exon	129540517	129542107	0.0	+	.	transcript_id "locus.00000017.3";nPaths "1";locus_id "locus.00000017";type "3p_exon"
chr10	sol	exon	129540517	129542589	0.0	+	.	transcript_id "locus.00000017.0";nPaths "1";locus_id "locus.00000017";type "3p_exon"
chr10	sol	exon	129540517	129542589	0.0	+	.	transcript_id "locus.00000017.2";nPaths "1";locus_id "locus.00000017";type "3p_exon"
chr10	sol	exon	129567656	129567915	0.0	+	.	transcript_id "locus.00000018.0";nPaths "2";locus_id "locus.00000018";type "5p_exon"
chr10	sol	exon	129567656	129567915	0.0	+	.	transcript_id "locus.00000018.1";nPaths "2";locus_id "locus.00000018";type "5p_exon"
chr10	sol	exon	129567666	129567915	0.0	+	.	transcript_id "locus.00000018.2";nPaths "2";locus_id "locus.00000018";type "5p_exon"
chr10	sol	exon	129567666	129567915	0.0	+	.	transcript_id "locus.00000018.3";nPaths "2";locus_id "locus.00000018";type "5p_exon"
chr10	sol	exon	129568017	129568297	0.0	+	.	transcript_id "locus.00000018.0";nPaths "2";locus_id "locus.00000018";type "internal_exon"
chr10	sol	exon	129568017	129568297	0.0	+	.	transcript_id "locus.00000018.1";nPaths "2";locus_id "locus.00000018";type "internal_exon"
chr10	sol	exon	129568017	129568297	0.0	+	.	transcript_id "locus.00000018.2";nPaths "2";locus_id "locus.00000018";type "internal_exon"
chr10	sol	exon	129568017	129568297	0.0	+	.	transcript_id "locus.00000018.3";nPaths "2";locus_id "locus.00000018";type "internal_exon"
chr10	sol	exon	129570609	129573079	0.0	+	.	transcript_id "locus.00000018.0";nPaths "1";locus_id "locus.00000018";type "3p_exon"
chr10	sol	exon	129570609	129573079	0.0	+	.	transcript_id "locus.00000018.2";nPaths "1";locus_id "locus.00000018";type "3p_exon"
chr10	sol	exon	129570609	129573327	0.0	+	.	transcript_id "locus.00000018.1";nPaths "1";locus_id "locus.00000018";type "3p_exon"
chr10	sol	exon	129570609	129573327	0.0	+	.	transcript_id "locus.00000018.3";nPaths "1";locus_id "locus.00000018";type "3p_exon"
chr10	sol	exon	129605394	129608505	0.0	-	.	transcript_id "locus.00000429.10";nPaths "1";locus_id "locus.00000429";type "3p_exon"
chr10	sol	exon	129605394	129608505	0.0	-	.	transcript_id "locus.00000429.13";nPaths "1";locus_id "locus.00000429";type "3p_exon"
chr10	sol	exon	129605394	129608505	0.0	-	.	transcript_id "locus.00000429.16";nPaths "1";locus_id "locus.00000429";type "3p_exon"
chr10	sol	exon	129605394	129608505	0.0	-	.	transcript_id "locus.00000429.1";nPaths "1";locus_id "locus.00000429";type "3p_exon"
chr10	sol	exon	129605394	129608505	0.0	-	.	transcript_id "locus.00000429.4";nPaths "1";locus_id "locus.00000429";type "3p_exon"
chr10	sol	exon	129605394	129608505	0.0	-	.	transcript_id "locus.00000429.7";nPaths "1";locus_id "locus.00000429";type "3p_exon"
chr10	sol	exon	129605544	129608505	0.0	-	.	transcript_id "locus.00000429.0";nPaths "1";locus_id "locus.00000429";type "3p_exon"
chr10	sol	exon	129605544	129608505	0.0	-	.	transcript_id "locus.00000429.12";nPaths "1";locus_id "locus.00000429";type "3p_exon"
chr10	sol	exon	129605544	129608505	0.0	-	.	transcript_id "locus.00000429.15";nPaths "1";locus_id "locus.00000429";type "3p_exon"
chr10	sol	exon	129605544	129608505	0.0	-	.	transcript_id "locus.00000429.3";nPaths "1";locus_id "locus.00000429";type "3p_exon"
chr10	sol	exon	129605544	129608505	0.0	-	.	transcript_id "locus.00000429.6";nPaths "1";locus_id "locus.00000429";type "3p_exon"
chr10	sol	exon	129605544	129608505	0.0	-	.	transcript_id "locus.00000429.9";nPaths "1";locus_id "locus.00000429";type "3p_exon"
chr10	sol	exon	129606844	129608505	0.0	-	.	transcript_id "locus.00000429.11";nPaths "1";locus_id "locus.00000429";type "3p_exon"
chr10	sol	exon	129606844	129608505	0.0	-	.	transcript_id "locus.00000429.14";nPaths "1";locus_id "locus.00000429";type "3p_exon"
chr10	sol	exon	129606844	129608505	0.0	-	.	transcript_id "locus.00000429.17";nPaths "1";locus_id "locus.00000429";type "3p_exon"
chr10	sol	exon	129606844	129608505	0.0	-	.	transcript_id "locus.00000429.2";nPaths "1";locus_id "locus.00000429";type "3p_exon"
chr10	sol	exon	129606844	129608505	0.0	-	.	transcript_id "locus.00000429.5";nPaths "1";locus_id "locus.00000429";type "3p_exon"
chr10	sol	exon	129606844	129608505	0.0	-	.	transcript_id "locus.00000429.8";nPaths "1";locus_id "locus.00000429";type "3p_exon"
chr10	sol	exon	129611651	129612081	0.0	-	.	transcript_id "locus.00000429.0";nPaths "3";locus_id "locus.00000429";type "5p_exon"
chr10	sol	exon	129611651	129612081	0.0	-	.	transcript_id "locus.00000429.1";nPaths "3";locus_id "locus.00000429";type "5p_exon"
chr10	sol	exon	129611651	129612081	0.0	-	.	transcript_id "locus.00000429.2";nPaths "3";locus_id "locus.00000429";type "5p_exon"
chr10	sol	exon	129611651	129612101	0.0	-	.	transcript_id "locus.00000429.6";nPaths "3";locus_id "locus.00000429";type "5p_exon"
chr10	sol	exon	129611651	129612101	0.0	-	.	transcript_id "locus.00000429.7";nPaths "3";locus_id "locus.00000429";type "5p_exon"
chr10	sol	exon	129611651	129612101	0.0	-	.	transcript_id "locus.00000429.8";nPaths "3";locus_id "locus.00000429";type "5p_exon"
chr10	sol	exon	129611651	129612568	0.0	-	.	transcript_id "locus.00000429.3";nPaths "3";locus_id "locus.00000429";type "5p_exon"
chr10	sol	exon	129611651	129612568	0.0	-	.	transcript_id "locus.00000429.4";nPaths "3";locus_id "locus.00000429";type "5p_exon"
chr10	sol	exon	129611651	129612568	0.0	-	.	transcript_id "locus.00000429.5";nPaths "3";locus_id "locus.00000429";type "5p_exon"
chr10	sol	exon	129612031	129612081	0.0	-	.	transcript_id "locus.00000429.12";nPaths "3";locus_id "locus.00000429";type "5p_exon"
chr10	sol	exon	129612031	129612081	0.0	-	.	transcript_id "locus.00000429.13";nPaths "3";locus_id "locus.00000429";type "5p_exon"
chr10	sol	exon	129612031	129612081	0.0	-	.	transcript_id "locus.00000429.14";nPaths "3";locus_id "locus.00000429";type "5p_exon"
chr10	sol	exon	129612031	129612101	0.0	-	.	transcript_id "locus.00000429.15";nPaths "3";locus_id "locus.00000429";type "5p_exon"
chr10	sol	exon	129612031	129612101	0.0	-	.	transcript_id "locus.00000429.16";nPaths "3";locus_id "locus.00000429";type "5p_exon"
chr10	sol	exon	129612031	129612101	0.0	-	.	transcript_id "locus.00000429.17";nPaths "3";locus_id "locus.00000429";type "5p_exon"
chr10	sol	exon	129612031	129612568	0.0	-	.	transcript_id "locus.00000429.10";nPaths "3";locus_id "locus.00000429";type "5p_exon"
chr10	sol	exon	129612031	129612568	0.0	-	.	transcript_id "locus.00000429.11";nPaths "3";locus_id "locus.00000429";type "5p_exon"
chr10	sol	exon	129612031	129612568	0.0	-	.	transcript_id "locus.00000429.9";nPaths "3";locus_id "locus.00000429";type "5p_exon"
chr10	sol	exon	129622462	129626081	0.0	-	.	transcript_id "locus.00000430.1";nPaths "1";locus_id "locus.00000430";type "3p_exon"
chr10	sol	exon	129622462	129626081	0.0	-	.	transcript_id "locus.00000430.5";nPaths "1";locus_id "locus.00000430";type "3p_exon"
chr10	sol	exon	129622472	129626081	0.0	-	.	transcript_id "locus.00000430.2";nPaths "1";locus_id "locus.00000430";type "3p_exon"
chr10	sol	exon	129622472	129626081	0.0	-	.	transcript_id "locus.00000430.6";nPaths "1";locus_id "locus.00000430";type "3p_exon"
chr10	sol	exon	129624252	129626081	0.0	-	.	transcript_id "locus.00000430.0";nPaths "1";locus_id "locus.00000430";type "3p_exon"
chr10	sol	exon	129624252	129626081	0.0	-	.	transcript_id "locus.00000430.4";nPaths "1";locus_id "locus.00000430";type "3p_exon"
chr10	sol	exon	129625192	129626081	0.0	-	.	transcript_id "locus.00000430.3";nPaths "1";locus_id "locus.00000430";type "3p_exon"
chr10	sol	exon	129625192	129626081	0.0	-	.	transcript_id "locus.00000430.7";nPaths "1";locus_id "locus.00000430";type "3p_exon"
chr10	sol	exon	129627812	129627942	0.0	-	.	transcript_id "locus.00000430.4";nPaths "4";locus_id "locus.00000430";type "5p_exon"
chr10	sol	exon	129627812	129627942	0.0	-	.	transcript_id "locus.00000430.5";nPaths "4";locus_id "locus.00000430";type "5p_exon"
chr10	sol	exon	129627812	129627942	0.0	-	.	transcript_id "locus.00000430.6";nPaths "4";locus_id "locus.00000430";type "5p_exon"
chr10	sol	exon	129627812	129627942	0.0	-	.	transcript_id "locus.00000430.7";nPaths "4";locus_id "locus.00000430";type "5p_exon"
chr10	sol	exon	129627812	129627943	0.0	-	.	transcript_id "locus.00000430.0";nPaths "4";locus_id "locus.00000430";type "5p_exon"
chr10	sol	exon	129627812	129627943	0.0	-	.	transcript_id "locus.00000430.1";nPaths "4";locus_id "locus.00000430";type "5p_exon"
chr10	sol	exon	129627812	129627943	0.0	-	.	transcript_id "locus.00000430.2";nPaths "4";locus_id "locus.00000430";type "5p_exon"
chr10	sol	exon	129627812	129627943	0.0	-	.	transcript_id "locus.00000430.3";nPaths "4";locus_id "locus.00000430";type "5p_exon"
chr10	sol	exon	129637467	129637774	0.0	+	.	transcript_id "locus.00000019.0";nPaths "4";locus_id "locus.00000019";type "5p_exon"
chr10	sol	exon	129637467	129637774	0.0	+	.	transcript_id "locus.00000019.1";nPaths "4";locus_id "locus.00000019";type "5p_exon"
chr10	sol	exon	129637467	129637774	0.0	+	.	transcript_id "locus.00000019.2";nPaths "4";locus_id "locus.00000019";type "5p_exon"
chr10	sol	exon	129637467	129637774	0.0	+	.	transcript_id "locus.00000019.3";nPaths "4";locus_id "locus.00000019";type "5p_exon"
chr10	sol	exon	129637477	129637774	0.0	+	.	transcript_id "locus.00000019.4";nPaths "4";locus_id "locus.00000019";type "5p_exon"
chr10	sol	exon	129637477	129637774	0.0	+	.	transcript_id "locus.00000019.5";nPaths "4";locus_id "locus.00000019";type "5p_exon"
chr10	sol	exon	129637477	129637774	0.0	+	.	transcript_id "locus.00000019.6";nPaths "4";locus_id "locus.00000019";type "5p_exon"
chr10	sol	exon	129637477	129637774	0.0	+	.	transcript_id "locus.00000019.7";nPaths "4";locus_id "locus.00000019";type "5p_exon"
chr10	sol	exon	129638679	129638745	0.0	+	.	transcript_id "locus.00000019.2";nPaths "2";locus_id "locus.00000019";type "internal_exon"
chr10	sol	exon	129638679	129638745	0.0	+	.	transcript_id "locus.00000019.3";nPaths "2";locus_id "locus.00000019";type "internal_exon"
chr10	sol	exon	129638679	129638745	0.0	+	.	transcript_id "locus.00000019.6";nPaths "2";locus_id "locus.00000019";type "internal_exon"
chr10	sol	exon	129638679	129638745	0.0	+	.	transcript_id "locus.00000019.7";nPaths "2";locus_id "locus.00000019";type "internal_exon"
chr10	sol	exon	129642130	129642243	0.0	+	.	transcript_id "locus.00000019.1";nPaths "1";locus_id "locus.00000019";type "internal_exon"
chr10	sol	exon	129642130	129642243	0.0	+	.	transcript_id "locus.00000019.2";nPaths "1";locus_id "locus.00000019";type "internal_exon"
chr10	sol	exon	129642130	129642243	0.0	+	.	transcript_id "locus.00000019.5";nPaths "1";locus_id "locus.00000019";type "internal_exon"
chr10	sol	exon	129642130	129642243	0.0	+	.	transcript_id "locus.00000019.6";nPaths "1";locus_id "locus.00000019";type "internal_exon"
chr10	sol	exon	129647105	129648293	0.0	+	.	transcript_id "locus.00000019.0";nPaths "1";locus_id "locus.00000019";type "3p_exon"
chr10	sol	exon	129647105	129648293	0.0	+	.	transcript_id "locus.00000019.1";nPaths "1";locus_id "locus.00000019";type "3p_exon"
chr10	sol	exon	129647105	129648293	0.0	+	.	transcript_id "locus.00000019.2";nPaths "1";locus_id "locus.00000019";type "3p_exon"
chr10	sol	exon	129647105	129648293	0.0	+	.	transcript_id "locus.00000019.3";nPaths "1";locus_id "locus.00000019";type "3p_exon"
chr10	sol	exon	129647105	129648293	0.0	+	.	transcript_id "locus.00000019.4";nPaths "1";locus_id "locus.00000019";type "3p_exon"
chr10	sol	exon	129647105	129648293	0.0	+	.	transcript_id "locus.00000019.5";nPaths "1";locus_id "locus.00000019";type "3p_exon"
chr10	sol	exon	129647105	129648293	0.0	+	.	transcript_id "locus.00000019.6";nPaths "1";locus_id "locus.00000019";type "3p_exon"
chr10	sol	exon	129647105	129648293	0.0	+	.	transcript_id "locus.00000019.7";nPaths "1";locus_id "locus.00000019";type "3p_exon"
chr10	sol	exon	129657676	129657978	0.0	+	.	transcript_id "locus.00000020.0";nPaths "1";locus_id "locus.00000020";type "5p_exon"
chr10	sol	exon	129657686	129657978	0.0	+	.	transcript_id "locus.00000020.1";nPaths "1";locus_id "locus.00000020";type "5p_exon"
chr10	sol	exon	129658529	129661372	0.0	+	.	transcript_id "locus.00000020.0";nPaths "1";locus_id "locus.00000020";type "3p_exon"
chr10	sol	exon	129658529	129661372	0.0	+	.	transcript_id "locus.00000020.1";nPaths "1";locus_id "locus.00000020";type "3p_exon"
chr10	sol	exon	129661734	129662086	0.0	+	.	transcript_id "locus.00000021.0";nPaths "1";locus_id "locus.00000021";type "5p_exon"
chr10	sol	exon	129662024	129662086	0.0	+	.	transcript_id "locus.00000021.1";nPaths "1";locus_id "locus.00000021";type "5p_exon"
chr10	sol	exon	129662246	129662395	0.0	+	.	transcript_id "locus.00000021.0";nPaths "1";locus_id "locus.00000021";type "3p_exon"
chr10	sol	exon	129662246	129662395	0.0	+	.	transcript_id "locus.00000021.1";nPaths "1";locus_id "locus.00000021";type "3p_exon"
chr10	sol	exon	129666644	129670539	0.0	-	.	transcript_id "locus.00000431.1";nPaths "1";locus_id "locus.00000431";type "3p_exon"
chr10	sol	exon	129666644	129670539	0.0	-	.	transcript_id "locus.00000431.4";nPaths "1";locus_id "locus.00000431";type "3p_exon"
chr10	sol	exon	129667134	129670539	0.0	-	.	transcript_id "locus.00000431.2";nPaths "1";locus_id "locus.00000431";type "3p_exon"
chr10	sol	exon	129667134	129670539	0.0	-	.	transcript_id "locus.00000431.5";nPaths "1";locus_id "locus.00000431";type "3p_exon"
chr10	sol	exon	129668574	129670539	0.0	-	.	transcript_id "locus.00000431.0";nPaths "1";locus_id "locus.00000431";type "3p_exon"
chr10	sol	exon	129668574	129670539	0.0	-	.	transcript_id "locus.00000431.3";nPaths "1";locus_id "locus.00000431";type "3p_exon"
chr10	sol	exon	129672256	129672504	0.0	-	.	transcript_id "locus.00000431.0";nPaths "3";locus_id "locus.00000431";type "internal_exon"
chr10	sol	exon	129672256	129672504	0.0	-	.	transcript_id "locus.00000431.1";nPaths "3";locus_id "locus.00000431";type "internal_exon"
chr10	sol	exon	129672256	129672504	0.0	-	.	transcript_id "locus.00000431.2";nPaths "3";locus_id "locus.00000431";type "internal_exon"
chr10	sol	exon	129672256	129672504	0.0	-	.	transcript_id "locus.00000431.3";nPaths "3";locus_id "locus.00000431";type "internal_exon"
chr10	sol	exon	129672256	129672504	0.0	-	.	transcript_id "locus.00000431.4";nPaths "3";locus_id "locus.00000431";type "internal_exon"
chr10	sol	exon	129672256	129672504	0.0	-	.	transcript_id "locus.00000431.5";nPaths "3";locus_id "locus.00000431";type "internal_exon"
chr10	sol	exon	129673546	129673736	0.0	-	.	transcript_id "locus.00000431.3";nPaths "3";locus_id "locus.00000431";type "5p_exon"
chr10	sol	exon	129673546	129673736	0.0	-	.	transcript_id "locus.00000431.4";nPaths "3";locus_id "locus.00000431";type "5p_exon"
chr10	sol	exon	129673546	129673736	0.0	-	.	transcript_id "locus.00000431.5";nPaths "3";locus_id "locus.00000431";type "5p_exon"
chr10	sol	exon	129673546	129673814	0.0	-	.	transcript_id "locus.00000431.0";nPaths "3";locus_id "locus.00000431";type "5p_exon"
chr10	sol	exon	129673546	129673814	0.0	-	.	transcript_id "locus.00000431.1";nPaths "3";locus_id "locus.00000431";type "5p_exon"
chr10	sol	exon	129673546	129673814	0.0	-	.	transcript_id "locus.00000431.2";nPaths "3";locus_id "locus.00000431";type "5p_exon"
chr10	sol	exon	129676492	129682781	0.0	-	.	transcript_id "locus.00000432.1";nPaths "1";locus_id "locus.00000432";type "3p_exon"
chr10	sol	exon	129676492	129682781	0.0	-	.	transcript_id "locus.00000432.4";nPaths "1";locus_id "locus.00000432";type "3p_exon"
chr10	sol	exon	129676492	129682781	0.0	-	.	transcript_id "locus.00000432.7";nPaths "1";locus_id "locus.00000432";type "3p_exon"
chr10	sol	exon	129677682	129682781	0.0	-	.	transcript_id "locus.00000432.2";nPaths "1";locus_id "locus.00000432";type "3p_exon"
chr10	sol	exon	129677682	129682781	0.0	-	.	transcript_id "locus.00000432.5";nPaths "1";locus_id "locus.00000432";type "3p_exon"
chr10	sol	exon	129677682	129682781	0.0	-	.	transcript_id "locus.00000432.8";nPaths "1";locus_id "locus.00000432";type "3p_exon"
chr10	sol	exon	129681522	129682781	0.0	-	.	transcript_id "locus.00000432.0";nPaths "1";locus_id "locus.00000432";type "3p_exon"
chr10	sol	exon	129681522	129682781	0.0	-	.	transcript_id "locus.00000432.3";nPaths "1";locus_id "locus.00000432";type "3p_exon"
chr10	sol	exon	129681522	129682781	0.0	-	.	transcript_id "locus.00000432.6";nPaths "1";locus_id "locus.00000432";type "3p_exon"
chr10	sol	exon	129686008	129686258	0.0	-	.	transcript_id "locus.00000432.0";nPaths "3";locus_id "locus.00000432";type "5p_exon"
chr10	sol	exon	129686008	129686258	0.0	-	.	transcript_id "locus.00000432.1";nPaths "3";locus_id "locus.00000432";type "5p_exon"
chr10	sol	exon	129686008	129686258	0.0	-	.	transcript_id "locus.00000432.2";nPaths "3";locus_id "locus.00000432";type "5p_exon"
chr10	sol	exon	129686008	129686258	0.0	-	.	transcript_id "locus.00000432.3";nPaths "3";locus_id "locus.00000432";type "5p_exon"
chr10	sol	exon	129686008	129686258	0.0	-	.	transcript_id "locus.00000432.4";nPaths "3";locus_id "locus.00000432";type "5p_exon"
chr10	sol	exon	129686008	129686258	0.0	-	.	transcript_id "locus.00000432.5";nPaths "3";locus_id "locus.00000432";type "5p_exon"
chr10	sol	exon	129687972	129688193	0.0	-	.	transcript_id "locus.00000432.6";nPaths "3";locus_id "locus.00000432";type "5p_exon"
chr10	sol	exon	129687972	129688193	0.0	-	.	transcript_id "locus.00000432.7";nPaths "3";locus_id "locus.00000432";type "5p_exon"
chr10	sol	exon	129687972	129688193	0.0	-	.	transcript_id "locus.00000432.8";nPaths "3";locus_id "locus.00000432";type "5p_exon"
chr10	sol	exon	129703215	129703556	0.0	+	.	transcript_id "locus.00000022.0";nPaths "2";locus_id "locus.00000022";type "5p_exon"
chr10	sol	exon	129703215	129703556	0.0	+	.	transcript_id "locus.00000022.1";nPaths "2";locus_id "locus.00000022";type "5p_exon"
chr10	sol	exon	129703225	129703556	0.0	+	.	transcript_id "locus.00000022.2";nPaths "2";locus_id "locus.00000022";type "5p_exon"
chr10	sol	exon	129703225	129703556	0.0	+	.	transcript_id "locus.00000022.3";nPaths "2";locus_id "locus.00000022";type "5p_exon"
chr10	sol	exon	129704629	129708499	0.0	+	.	transcript_id "locus.00000022.1";nPaths "1";locus_id "locus.00000022";type "3p_exon"
chr10	sol	exon	129704629	129708499	0.0	+	.	transcript_id "locus.00000022.3";nPaths "1";locus_id "locus.00000022";type "3p_exon"
chr10	sol	exon	129704629	129709972	0.0	+	.	transcript_id "locus.00000022.0";nPaths "1";locus_id "locus.00000022";type "3p_exon"
chr10	sol	exon	129704629	129709972	0.0	+	.	transcript_id "locus.00000022.2";nPaths "1";locus_id "locus.00000022";type "3p_exon"
chr10	sol	exon	129720614	129723563	0.0	-	.	transcript_id "locus.00000433.102";nPaths "1";locus_id "locus.00000433";type "3p_exon"
chr10	sol	exon	129720614	129723563	0.0	-	.	transcript_id "locus.00000433.106";nPaths "1";locus_id "locus.00000433";type "3p_exon"
chr10	sol	exon	129720614	129723563	0.0	-	.	transcript_id "locus.00000433.10";nPaths "1";locus_id "locus.00000433";type "3p_exon"
chr10	sol	exon	129720614	129723563	0.0	-	.	transcript_id "locus.00000433.110";nPaths "1";locus_id "locus.00000433";type "3p_exon"
chr10	sol	exon	129720614	129723563	0.0	-	.	transcript_id "locus.00000433.14";nPaths "1";locus_id "locus.00000433";type "3p_exon"
chr10	sol	exon	129720614	129723563	0.0	-	.	transcript_id "locus.00000433.18";nPaths "1";locus_id "locus.00000433";type "3p_exon"
chr10	sol	exon	129720614	129723563	0.0	-	.	transcript_id "locus.00000433.22";nPaths "1";locus_id "locus.00000433";type "3p_exon"
chr10	sol	exon	129720614	129723563	0.0	-	.	transcript_id "locus.00000433.26";nPaths "1";locus_id "locus.00000433";type "3p_exon"
chr10	sol	exon	129720614	129723563	0.0	-	.	transcript_id "locus.00000433.2";nPaths "1";locus_id "locus.00000433";type "3p_exon"
chr10	sol	exon	129720614	129723563	0.0	-	.	transcript_id "locus.00000433.30";nPaths "1";locus_id "locus.00000433";type "3p_exon"
chr10	sol	exon	129720614	129723563	0.0	-	.	transcript_id "locus.00000433.34";nPaths "1";locus_id "locus.00000433";type "3p_exon"
chr10	sol	exon	129720614	129723563	0.0	-	.	transcript_id "locus.00000433.38";nPaths "1";locus_id "locus.00000433";type "3p_exon"
chr10	sol	exon	129720614	129723563	0.0	-	.	transcript_id "locus.00000433.42";nPaths "1";locus_id "locus.00000433";type "3p_exon"
chr10	sol	exon	129720614	129723563	0.0	-	.	transcript_id "locus.00000433.46";nPaths "1";locus_id "locus.00000433";type "3p_exon"
chr10	sol	exon	129720614	129723563	0.0	-	.	transcript_id "locus.00000433.50";nPaths "1";locus_id "locus.00000433";type "3p_exon"
chr10	sol	exon	129720614	129723563	0.0	-	.	transcript_id "locus.00000433.54";nPaths "1";locus_id "locus.00000433";type "3p_exon"
chr10	sol	exon	129720614	129723563	0.0	-	.	transcript_id "locus.00000433.58";nPaths "1";locus_id "locus.00000433";type "3p_exon"
chr10	sol	exon	129720614	129723563	0.0	-	.	transcript_id "locus.00000433.62";nPaths "1";locus_id "locus.00000433";type "3p_exon"
chr10	sol	exon	129720614	129723563	0.0	-	.	transcript_id "locus.00000433.66";nPaths "1";locus_id "locus.00000433";type "3p_exon"
chr10	sol	exon	129720614	129723563	0.0	-	.	transcript_id "locus.00000433.6";nPaths "1";locus_id "locus.00000433";type "3p_exon"
chr10	sol	exon	129720614	129723563	0.0	-	.	transcript_id "locus.00000433.70";nPaths "1";locus_id "locus.00000433";type "3p_exon"
chr10	sol	exon	129720614	129723563	0.0	-	.	transcript_id "locus.00000433.74";nPaths "1";locus_id "locus.00000433";type "3p_exon"
chr10	sol	exon	129720614	129723563	0.0	-	.	transcript_id "locus.00000433.78";nPaths "1";locus_id "locus.00000433";type "3p_exon"
chr10	sol	exon	129720614	129723563	0.0	-	.	transcript_id "locus.00000433.82";nPaths "1";locus_id "locus.00000433";type "3p_exon"
chr10	sol	exon	129720614	129723563	0.0	-	.	transcript_id "locus.00000433.86";nPaths "1";locus_id "locus.00000433";type "3p_exon"
chr10	sol	exon	129720614	129723563	0.0	-	.	transcript_id "locus.00000433.90";nPaths "1";locus_id "locus.00000433";type "3p_exon"
chr10	sol	exon	129720614	129723563	0.0	-	.	transcript_id "locus.00000433.94";nPaths "1";locus_id "locus.00000433";type "3p_exon"
chr10	sol	exon	129720614	129723563	0.0	-	.	transcript_id "locus.00000433.98";nPaths "1";locus_id "locus.00000433";type "3p_exon"
chr10	sol	exon	129721364	129723563	0.0	-	.	transcript_id "locus.00000433.101";nPaths "1";locus_id "locus.00000433";type "3p_exon"
chr10	sol	exon	129721364	129723563	0.0	-	.	transcript_id "locus.00000433.105";nPaths "1";locus_id "locus.00000433";type "3p_exon"
chr10	sol	exon	129721364	129723563	0.0	-	.	transcript_id "locus.00000433.109";nPaths "1";locus_id "locus.00000433";type "3p_exon"
chr10	sol	exon	129721364	129723563	0.0	-	.	transcript_id "locus.00000433.13";nPaths "1";locus_id "locus.00000433";type "3p_exon"
chr10	sol	exon	129721364	129723563	0.0	-	.	transcript_id "locus.00000433.17";nPaths "1";locus_id "locus.00000433";type "3p_exon"
chr10	sol	exon	129721364	129723563	0.0	-	.	transcript_id "locus.00000433.1";nPaths "1";locus_id "locus.00000433";type "3p_exon"
chr10	sol	exon	129721364	129723563	0.0	-	.	transcript_id "locus.00000433.21";nPaths "1";locus_id "locus.00000433";type "3p_exon"
chr10	sol	exon	129721364	129723563	0.0	-	.	transcript_id "locus.00000433.25";nPaths "1";locus_id "locus.00000433";type "3p_exon"
chr10	sol	exon	129721364	129723563	0.0	-	.	transcript_id "locus.00000433.29";nPaths "1";locus_id "locus.00000433";type "3p_exon"
chr10	sol	exon	129721364	129723563	0.0	-	.	transcript_id "locus.00000433.33";nPaths "1";locus_id "locus.00000433";type "3p_exon"
chr10	sol	exon	129721364	129723563	0.0	-	.	transcript_id "locus.00000433.37";nPaths "1";locus_id "locus.00000433";type "3p_exon"
chr10	sol	exon	129721364	129723563	0.0	-	.	transcript_id "locus.00000433.41";nPaths "1";locus_id "locus.00000433";type "3p_exon"
chr10	sol	exon	129721364	129723563	0.0	-	.	transcript_id "locus.00000433.45";nPaths "1";locus_id "locus.00000433";type "3p_exon"
chr10	sol	exon	129721364	129723563	0.0	-	.	transcript_id "locus.00000433.49";nPaths "1";locus_id "locus.00000433";type "3p_exon"
chr10	sol	exon	129721364	129723563	0.0	-	.	transcript_id "locus.00000433.53";nPaths "1";locus_id "locus.00000433";type "3p_exon"
chr10	sol	exon	129721364	129723563	0.0	-	.	transcript_id "locus.00000433.57";nPaths "1";locus_id "locus.00000433";type "3p_exon"
chr10	sol	exon	129721364	129723563	0.0	-	.	transcript_id "locus.00000433.5";nPaths "1";locus_id "locus.00000433";type "3p_exon"
chr10	sol	exon	129721364	129723563	0.0	-	.	transcript_id "locus.00000433.61";nPaths "1";locus_id "locus.00000433";type "3p_exon"
chr10	sol	exon	129721364	129723563	0.0	-	.	transcript_id "locus.00000433.65";nPaths "1";locus_id "locus.00000433";type "3p_exon"
chr10	sol	exon	129721364	129723563	0.0	-	.	transcript_id "locus.00000433.69";nPaths "1";locus_id "locus.00000433";type "3p_exon"
chr10	sol	exon	129721364	129723563	0.0	-	.	transcript_id "locus.00000433.73";nPaths "1";locus_id "locus.00000433";type "3p_exon"
chr10	sol	exon	129721364	129723563	0.0	-	.	transcript_id "locus.00000433.77";nPaths "1";locus_id "locus.00000433";type "3p_exon"
chr10	sol	exon	129721364	129723563	0.0	-	.	transcript_id "locus.00000433.81";nPaths "1";locus_id "locus.00000433";type "3p_exon"
chr10	sol	exon	129721364	129723563	0.0	-	.	transcript_id "locus.00000433.85";nPaths "1";locus_id "locus.00000433";type "3p_exon"
chr10	sol	exon	129721364	129723563	0.0	-	.	transcript_id "locus.00000433.89";nPaths "1";locus_id "locus.00000433";type "3p_exon"
chr10	sol	exon	129721364	129723563	0.0	-	.	transcript_id "locus.00000433.93";nPaths "1";locus_id "locus.00000433";type "3p_exon"
chr10	sol	exon	129721364	129723563	0.0	-	.	transcript_id "locus.00000433.97";nPaths "1";locus_id "locus.00000433";type "3p_exon"
chr10	sol	exon	129721364	129723563	0.0	-	.	transcript_id "locus.00000433.9";nPaths "1";locus_id "locus.00000433";type "3p_exon"
chr10	sol	exon	129722124	129723563	0.0	-	.	transcript_id "locus.00000433.103";nPaths "1";locus_id "locus.00000433";type "3p_exon"
chr10	sol	exon	129722124	129723563	0.0	-	.	transcript_id "locus.00000433.107";nPaths "1";locus_id "locus.00000433";type "3p_exon"
chr10	sol	exon	129722124	129723563	0.0	-	.	transcript_id "locus.00000433.111";nPaths "1";locus_id "locus.00000433";type "3p_exon"
chr10	sol	exon	129722124	129723563	0.0	-	.	transcript_id "locus.00000433.11";nPaths "1";locus_id "locus.00000433";type "3p_exon"
chr10	sol	exon	129722124	129723563	0.0	-	.	transcript_id "locus.00000433.15";nPaths "1";locus_id "locus.00000433";type "3p_exon"
chr10	sol	exon	129722124	129723563	0.0	-	.	transcript_id "locus.00000433.19";nPaths "1";locus_id "locus.00000433";type "3p_exon"
chr10	sol	exon	129722124	129723563	0.0	-	.	transcript_id "locus.00000433.23";nPaths "1";locus_id "locus.00000433";type "3p_exon"
chr10	sol	exon	129722124	129723563	0.0	-	.	transcript_id "locus.00000433.27";nPaths "1";locus_id "locus.00000433";type "3p_exon"
chr10	sol	exon	129722124	129723563	0.0	-	.	transcript_id "locus.00000433.31";nPaths "1";locus_id "locus.00000433";type "3p_exon"
chr10	sol	exon	129722124	129723563	0.0	-	.	transcript_id "locus.00000433.35";nPaths "1";locus_id "locus.00000433";type "3p_exon"
chr10	sol	exon	129722124	129723563	0.0	-	.	transcript_id "locus.00000433.39";nPaths "1";locus_id "locus.00000433";type "3p_exon"
chr10	sol	exon	129722124	129723563	0.0	-	.	transcript_id "locus.00000433.3";nPaths "1";locus_id "locus.00000433";type "3p_exon"
chr10	sol	exon	129722124	129723563	0.0	-	.	transcript_id "locus.00000433.43";nPaths "1";locus_id "locus.00000433";type "3p_exon"
chr10	sol	exon	129722124	129723563	0.0	-	.	transcript_id "locus.00000433.47";nPaths "1";locus_id "locus.00000433";type "3p_exon"
chr10	sol	exon	129722124	129723563	0.0	-	.	transcript_id "locus.00000433.51";nPaths "1";locus_id "locus.00000433";type "3p_exon"
chr10	sol	exon	129722124	129723563	0.0	-	.	transcript_id "locus.00000433.55";nPaths "1";locus_id "locus.00000433";type "3p_exon"
chr10	sol	exon	129722124	129723563	0.0	-	.	transcript_id "locus.00000433.59";nPaths "1";locus_id "locus.00000433";type "3p_exon"
chr10	sol	exon	129722124	129723563	0.0	-	.	transcript_id "locus.00000433.63";nPaths "1";locus_id "locus.00000433";type "3p_exon"
chr10	sol	exon	129722124	129723563	0.0	-	.	transcript_id "locus.00000433.67";nPaths "1";locus_id "locus.00000433";type "3p_exon"
chr10	sol	exon	129722124	129723563	0.0	-	.	transcript_id "locus.00000433.71";nPaths "1";locus_id "locus.00000433";type "3p_exon"
chr10	sol	exon	129722124	129723563	0.0	-	.	transcript_id "locus.00000433.75";nPaths "1";locus_id "locus.00000433";type "3p_exon"
chr10	sol	exon	129722124	129723563	0.0	-	.	transcript_id "locus.00000433.79";nPaths "1";locus_id "locus.00000433";type "3p_exon"
chr10	sol	exon	129722124	129723563	0.0	-	.	transcript_id "locus.00000433.7";nPaths "1";locus_id "locus.00000433";type "3p_exon"
chr10	sol	exon	129722124	129723563	0.0	-	.	transcript_id "locus.00000433.83";nPaths "1";locus_id "locus.00000433";type "3p_exon"
chr10	sol	exon	129722124	129723563	0.0	-	.	transcript_id "locus.00000433.87";nPaths "1";locus_id "locus.00000433";type "3p_exon"
chr10	sol	exon	129722124	129723563	0.0	-	.	transcript_id "locus.00000433.91";nPaths "1";locus_id "locus.00000433";type "3p_exon"
chr10	sol	exon	129722124	129723563	0.0	-	.	transcript_id "locus.00000433.95";nPaths "1";locus_id "locus.00000433";type "3p_exon"
chr10	sol	exon	129722124	129723563	0.0	-	.	transcript_id "locus.00000433.99";nPaths "1";locus_id "locus.00000433";type "3p_exon"
chr10	sol	exon	129722804	129723563	0.0	-	.	transcript_id "locus.00000433.0";nPaths "1";locus_id "locus.00000433";type "3p_exon"
chr10	sol	exon	129722804	129723563	0.0	-	.	transcript_id "locus.00000433.100";nPaths "1";locus_id "locus.00000433";type "3p_exon"
chr10	sol	exon	129722804	129723563	0.0	-	.	transcript_id "locus.00000433.104";nPaths "1";locus_id "locus.00000433";type "3p_exon"
chr10	sol	exon	129722804	129723563	0.0	-	.	transcript_id "locus.00000433.108";nPaths "1";locus_id "locus.00000433";type "3p_exon"
chr10	sol	exon	129722804	129723563	0.0	-	.	transcript_id "locus.00000433.12";nPaths "1";locus_id "locus.00000433";type "3p_exon"
chr10	sol	exon	129722804	129723563	0.0	-	.	transcript_id "locus.00000433.16";nPaths "1";locus_id "locus.00000433";type "3p_exon"
chr10	sol	exon	129722804	129723563	0.0	-	.	transcript_id "locus.00000433.20";nPaths "1";locus_id "locus.00000433";type "3p_exon"
chr10	sol	exon	129722804	129723563	0.0	-	.	transcript_id "locus.00000433.24";nPaths "1";locus_id "locus.00000433";type "3p_exon"
chr10	sol	exon	129722804	129723563	0.0	-	.	transcript_id "locus.00000433.28";nPaths "1";locus_id "locus.00000433";type "3p_exon"
chr10	sol	exon	129722804	129723563	0.0	-	.	transcript_id "locus.00000433.32";nPaths "1";locus_id "locus.00000433";type "3p_exon"
chr10	sol	exon	129722804	129723563	0.0	-	.	transcript_id "locus.00000433.36";nPaths "1";locus_id "locus.00000433";type "3p_exon"
chr10	sol	exon	129722804	129723563	0.0	-	.	transcript_id "locus.00000433.40";nPaths "1";locus_id "locus.00000433";type "3p_exon"
chr10	sol	exon	129722804	129723563	0.0	-	.	transcript_id "locus.00000433.44";nPaths "1";locus_id "locus.00000433";type "3p_exon"
chr10	sol	exon	129722804	129723563	0.0	-	.	transcript_id "locus.00000433.48";nPaths "1";locus_id "locus.00000433";type "3p_exon"
chr10	sol	exon	129722804	129723563	0.0	-	.	transcript_id "locus.00000433.4";nPaths "1";locus_id "locus.00000433";type "3p_exon"
chr10	sol	exon	129722804	129723563	0.0	-	.	transcript_id "locus.00000433.52";nPaths "1";locus_id "locus.00000433";type "3p_exon"
chr10	sol	exon	129722804	129723563	0.0	-	.	transcript_id "locus.00000433.56";nPaths "1";locus_id "locus.00000433";type "3p_exon"
chr10	sol	exon	129722804	129723563	0.0	-	.	transcript_id "locus.00000433.60";nPaths "1";locus_id "locus.00000433";type "3p_exon"
chr10	sol	exon	129722804	129723563	0.0	-	.	transcript_id "locus.00000433.64";nPaths "1";locus_id "locus.00000433";type "3p_exon"
chr10	sol	exon	129722804	129723563	0.0	-	.	transcript_id "locus.00000433.68";nPaths "1";locus_id "locus.00000433";type "3p_exon"
chr10	sol	exon	129722804	129723563	0.0	-	.	transcript_id "locus.00000433.72";nPaths "1";locus_id "locus.00000433";type "3p_exon"
chr10	sol	exon	129722804	129723563	0.0	-	.	transcript_id "locus.00000433.76";nPaths "1";locus_id "locus.00000433";type "3p_exon"
chr10	sol	exon	129722804	129723563	0.0	-	.	transcript_id "locus.00000433.80";nPaths "1";locus_id "locus.00000433";type "3p_exon"
chr10	sol	exon	129722804	129723563	0.0	-	.	transcript_id "locus.00000433.84";nPaths "1";locus_id "locus.00000433";type "3p_exon"
chr10	sol	exon	129722804	129723563	0.0	-	.	transcript_id "locus.00000433.88";nPaths "1";locus_id "locus.00000433";type "3p_exon"
chr10	sol	exon	129722804	129723563	0.0	-	.	transcript_id "locus.00000433.8";nPaths "1";locus_id "locus.00000433";type "3p_exon"
chr10	sol	exon	129722804	129723563	0.0	-	.	transcript_id "locus.00000433.92";nPaths "1";locus_id "locus.00000433";type "3p_exon"
chr10	sol	exon	129722804	129723563	0.0	-	.	transcript_id "locus.00000433.96";nPaths "1";locus_id "locus.00000433";type "3p_exon"
chr10	sol	exon	129723690	129723790	0.0	-	.	transcript_id "locus.00000433.100";nPaths "4";locus_id "locus.00000433";type "internal_exon"
chr10	sol	exon	129723690	129723790	0.0	-	.	transcript_id "locus.00000433.101";nPaths "4";locus_id "locus.00000433";type "internal_exon"
chr10	sol	exon	129723690	129723790	0.0	-	.	transcript_id "locus.00000433.102";nPaths "4";locus_id "locus.00000433";type "internal_exon"
chr10	sol	exon	129723690	129723790	0.0	-	.	transcript_id "locus.00000433.103";nPaths "4";locus_id "locus.00000433";type "internal_exon"
chr10	sol	exon	129723690	129723790	0.0	-	.	transcript_id "locus.00000433.108";nPaths "4";locus_id "locus.00000433";type "internal_exon"
chr10	sol	exon	129723690	129723790	0.0	-	.	transcript_id "locus.00000433.109";nPaths "4";locus_id "locus.00000433";type "internal_exon"
chr10	sol	exon	129723690	129723790	0.0	-	.	transcript_id "locus.00000433.110";nPaths "4";locus_id "locus.00000433";type "internal_exon"
chr10	sol	exon	129723690	129723790	0.0	-	.	transcript_id "locus.00000433.111";nPaths "4";locus_id "locus.00000433";type "internal_exon"
chr10	sol	exon	129723690	129723790	0.0	-	.	transcript_id "locus.00000433.12";nPaths "4";locus_id "locus.00000433";type "internal_exon"
chr10	sol	exon	129723690	129723790	0.0	-	.	transcript_id "locus.00000433.13";nPaths "4";locus_id "locus.00000433";type "internal_exon"
chr10	sol	exon	129723690	129723790	0.0	-	.	transcript_id "locus.00000433.14";nPaths "4";locus_id "locus.00000433";type "internal_exon"
chr10	sol	exon	129723690	129723790	0.0	-	.	transcript_id "locus.00000433.15";nPaths "4";locus_id "locus.00000433";type "internal_exon"
chr10	sol	exon	129723690	129723790	0.0	-	.	transcript_id "locus.00000433.20";nPaths "4";locus_id "locus.00000433";type "internal_exon"
chr10	sol	exon	129723690	129723790	0.0	-	.	transcript_id "locus.00000433.21";nPaths "4";locus_id "locus.00000433";type "internal_exon"
chr10	sol	exon	129723690	129723790	0.0	-	.	transcript_id "locus.00000433.22";nPaths "4";locus_id "locus.00000433";type "internal_exon"
chr10	sol	exon	129723690	129723790	0.0	-	.	transcript_id "locus.00000433.23";nPaths "4";locus_id "locus.00000433";type "internal_exon"
chr10	sol	exon	129723690	129723790	0.0	-	.	transcript_id "locus.00000433.28";nPaths "4";locus_id "locus.00000433";type "internal_exon"
chr10	sol	exon	129723690	129723790	0.0	-	.	transcript_id "locus.00000433.29";nPaths "4";locus_id "locus.00000433";type "internal_exon"
chr10	sol	exon	129723690	129723790	0.0	-	.	transcript_id "locus.00000433.30";nPaths "4";locus_id "locus.00000433";type "internal_exon"
chr10	sol	exon	129723690	129723790	0.0	-	.	transcript_id "locus.00000433.31";nPaths "4";locus_id "locus.00000433";type "internal_exon"
chr10	sol	exon	129723690	129723790	0.0	-	.	transcript_id "locus.00000433.36";nPaths "4";locus_id "locus.00000433";type "internal_exon"
chr10	sol	exon	129723690	129723790	0.0	-	.	transcript_id "locus.00000433.37";nPaths "4";locus_id "locus.00000433";type "internal_exon"
chr10	sol	exon	129723690	129723790	0.0	-	.	transcript_id "locus.00000433.38";nPaths "4";locus_id "locus.00000433";type "internal_exon"
chr10	sol	exon	129723690	129723790	0.0	-	.	transcript_id "locus.00000433.39";nPaths "4";locus_id "locus.00000433";type "internal_exon"
chr10	sol	exon	129723690	129723790	0.0	-	.	transcript_id "locus.00000433.44";nPaths "4";locus_id "locus.00000433";type "internal_exon"
chr10	sol	exon	129723690	129723790	0.0	-	.	transcript_id "locus.00000433.45";nPaths "4";locus_id "locus.00000433";type "internal_exon"
chr10	sol	exon	129723690	129723790	0.0	-	.	transcript_id "locus.00000433.46";nPaths "4";locus_id "locus.00000433";type "internal_exon"
chr10	sol	exon	129723690	129723790	0.0	-	.	transcript_id "locus.00000433.47";nPaths "4";locus_id "locus.00000433";type "internal_exon"
chr10	sol	exon	129723690	129723790	0.0	-	.	transcript_id "locus.00000433.4";nPaths "4";locus_id "locus.00000433";type "internal_exon"
chr10	sol	exon	129723690	129723790	0.0	-	.	transcript_id "locus.00000433.52";nPaths "4";locus_id "locus.00000433";type "internal_exon"
chr10	sol	exon	129723690	129723790	0.0	-	.	transcript_id "locus.00000433.53";nPaths "4";locus_id "locus.00000433";type "internal_exon"
chr10	sol	exon	129723690	129723790	0.0	-	.	transcript_id "locus.00000433.54";nPaths "4";locus_id "locus.00000433";type "internal_exon"
chr10	sol	exon	129723690	129723790	0.0	-	.	transcript_id "locus.00000433.55";nPaths "4";locus_id "locus.00000433";type "internal_exon"
chr10	sol	exon	129723690	129723790	0.0	-	.	transcript_id "locus.00000433.5";nPaths "4";locus_id "locus.00000433";type "internal_exon"
chr10	sol	exon	129723690	129723790	0.0	-	.	transcript_id "locus.00000433.60";nPaths "4";locus_id "locus.00000433";type "internal_exon"
chr10	sol	exon	129723690	129723790	0.0	-	.	transcript_id "locus.00000433.61";nPaths "4";locus_id "locus.00000433";type "internal_exon"
chr10	sol	exon	129723690	129723790	0.0	-	.	transcript_id "locus.00000433.62";nPaths "4";locus_id "locus.00000433";type "internal_exon"
chr10	sol	exon	129723690	129723790	0.0	-	.	transcript_id "locus.00000433.63";nPaths "4";locus_id "locus.00000433";type "internal_exon"
chr10	sol	exon	129723690	129723790	0.0	-	.	transcript_id "locus.00000433.68";nPaths "4";locus_id "locus.00000433";type "internal_exon"
chr10	sol	exon	129723690	129723790	0.0	-	.	transcript_id "locus.00000433.69";nPaths "4";locus_id "locus.00000433";type "internal_exon"
chr10	sol	exon	129723690	129723790	0.0	-	.	transcript_id "locus.00000433.6";nPaths "4";locus_id "locus.00000433";type "internal_exon"
chr10	sol	exon	129723690	129723790	0.0	-	.	transcript_id "locus.00000433.70";nPaths "4";locus_id "locus.00000433";type "internal_exon"
chr10	sol	exon	129723690	129723790	0.0	-	.	transcript_id "locus.00000433.71";nPaths "4";locus_id "locus.00000433";type "internal_exon"
chr10	sol	exon	129723690	129723790	0.0	-	.	transcript_id "locus.00000433.76";nPaths "4";locus_id "locus.00000433";type "internal_exon"
chr10	sol	exon	129723690	129723790	0.0	-	.	transcript_id "locus.00000433.77";nPaths "4";locus_id "locus.00000433";type "internal_exon"
chr10	sol	exon	129723690	129723790	0.0	-	.	transcript_id "locus.00000433.78";nPaths "4";locus_id "locus.00000433";type "internal_exon"
chr10	sol	exon	129723690	129723790	0.0	-	.	transcript_id "locus.00000433.79";nPaths "4";locus_id "locus.00000433";type "internal_exon"
chr10	sol	exon	129723690	129723790	0.0	-	.	transcript_id "locus.00000433.7";nPaths "4";locus_id "locus.00000433";type "internal_exon"
chr10	sol	exon	129723690	129723790	0.0	-	.	transcript_id "locus.00000433.84";nPaths "4";locus_id "locus.00000433";type "internal_exon"
chr10	sol	exon	129723690	129723790	0.0	-	.	transcript_id "locus.00000433.85";nPaths "4";locus_id "locus.00000433";type "internal_exon"
chr10	sol	exon	129723690	129723790	0.0	-	.	transcript_id "locus.00000433.86";nPaths "4";locus_id "locus.00000433";type "internal_exon"
chr10	sol	exon	129723690	129723790	0.0	-	.	transcript_id "locus.00000433.87";nPaths "4";locus_id "locus.00000433";type "internal_exon"
chr10	sol	exon	129723690	129723790	0.0	-	.	transcript_id "locus.00000433.92";nPaths "4";locus_id "locus.00000433";type "internal_exon"
chr10	sol	exon	129723690	129723790	0.0	-	.	transcript_id "locus.00000433.93";nPaths "4";locus_id "locus.00000433";type "internal_exon"
chr10	sol	exon	129723690	129723790	0.0	-	.	transcript_id "locus.00000433.94";nPaths "4";locus_id "locus.00000433";type "internal_exon"
chr10	sol	exon	129723690	129723790	0.0	-	.	transcript_id "locus.00000433.95";nPaths "4";locus_id "locus.00000433";type "internal_exon"
chr10	sol	exon	129724348	129725318	0.0	-	.	transcript_id "locus.00000433.10";nPaths "8";locus_id "locus.00000433";type "5p_exon"
chr10	sol	exon	129724348	129725318	0.0	-	.	transcript_id "locus.00000433.11";nPaths "8";locus_id "locus.00000433";type "5p_exon"
chr10	sol	exon	129724348	129725318	0.0	-	.	transcript_id "locus.00000433.12";nPaths "8";locus_id "locus.00000433";type "5p_exon"
chr10	sol	exon	129724348	129725318	0.0	-	.	transcript_id "locus.00000433.13";nPaths "8";locus_id "locus.00000433";type "5p_exon"
chr10	sol	exon	129724348	129725318	0.0	-	.	transcript_id "locus.00000433.14";nPaths "8";locus_id "locus.00000433";type "5p_exon"
chr10	sol	exon	129724348	129725318	0.0	-	.	transcript_id "locus.00000433.15";nPaths "8";locus_id "locus.00000433";type "5p_exon"
chr10	sol	exon	129724348	129725318	0.0	-	.	transcript_id "locus.00000433.8";nPaths "8";locus_id "locus.00000433";type "5p_exon"
chr10	sol	exon	129724348	129725318	0.0	-	.	transcript_id "locus.00000433.9";nPaths "8";locus_id "locus.00000433";type "5p_exon"
chr10	sol	exon	129724348	129725988	0.0	-	.	transcript_id "locus.00000433.0";nPaths "8";locus_id "locus.00000433";type "5p_exon"
chr10	sol	exon	129724348	129725988	0.0	-	.	transcript_id "locus.00000433.1";nPaths "8";locus_id "locus.00000433";type "5p_exon"
chr10	sol	exon	129724348	129725988	0.0	-	.	transcript_id "locus.00000433.2";nPaths "8";locus_id "locus.00000433";type "5p_exon"
chr10	sol	exon	129724348	129725988	0.0	-	.	transcript_id "locus.00000433.3";nPaths "8";locus_id "locus.00000433";type "5p_exon"
chr10	sol	exon	129724348	129725988	0.0	-	.	transcript_id "locus.00000433.4";nPaths "8";locus_id "locus.00000433";type "5p_exon"
chr10	sol	exon	129724348	129725988	0.0	-	.	transcript_id "locus.00000433.5";nPaths "8";locus_id "locus.00000433";type "5p_exon"
chr10	sol	exon	129724348	129725988	0.0	-	.	transcript_id "locus.00000433.6";nPaths "8";locus_id "locus.00000433";type "5p_exon"
chr10	sol	exon	129724348	129725988	0.0	-	.	transcript_id "locus.00000433.7";nPaths "8";locus_id "locus.00000433";type "5p_exon"
chr10	sol	exon	129727043	129727171	0.0	-	.	transcript_id "locus.00000433.100";nPaths "8";locus_id "locus.00000433";type "internal_exon"
chr10	sol	exon	129727043	129727171	0.0	-	.	transcript_id "locus.00000433.101";nPaths "8";locus_id "locus.00000433";type "internal_exon"
chr10	sol	exon	129727043	129727171	0.0	-	.	transcript_id "locus.00000433.102";nPaths "8";locus_id "locus.00000433";type "internal_exon"
chr10	sol	exon	129727043	129727171	0.0	-	.	transcript_id "locus.00000433.103";nPaths "8";locus_id "locus.00000433";type "internal_exon"
chr10	sol	exon	129727043	129727171	0.0	-	.	transcript_id "locus.00000433.104";nPaths "8";locus_id "locus.00000433";type "internal_exon"
chr10	sol	exon	129727043	129727171	0.0	-	.	transcript_id "locus.00000433.105";nPaths "8";locus_id "locus.00000433";type "internal_exon"
chr10	sol	exon	129727043	129727171	0.0	-	.	transcript_id "locus.00000433.106";nPaths "8";locus_id "locus.00000433";type "internal_exon"
chr10	sol	exon	129727043	129727171	0.0	-	.	transcript_id "locus.00000433.107";nPaths "8";locus_id "locus.00000433";type "internal_exon"
chr10	sol	exon	129727043	129727171	0.0	-	.	transcript_id "locus.00000433.108";nPaths "8";locus_id "locus.00000433";type "internal_exon"
chr10	sol	exon	129727043	129727171	0.0	-	.	transcript_id "locus.00000433.109";nPaths "8";locus_id "locus.00000433";type "internal_exon"
chr10	sol	exon	129727043	129727171	0.0	-	.	transcript_id "locus.00000433.110";nPaths "8";locus_id "locus.00000433";type "internal_exon"
chr10	sol	exon	129727043	129727171	0.0	-	.	transcript_id "locus.00000433.111";nPaths "8";locus_id "locus.00000433";type "internal_exon"
chr10	sol	exon	129727043	129727171	0.0	-	.	transcript_id "locus.00000433.16";nPaths "8";locus_id "locus.00000433";type "internal_exon"
chr10	sol	exon	129727043	129727171	0.0	-	.	transcript_id "locus.00000433.17";nPaths "8";locus_id "locus.00000433";type "internal_exon"
chr10	sol	exon	129727043	129727171	0.0	-	.	transcript_id "locus.00000433.18";nPaths "8";locus_id "locus.00000433";type "internal_exon"
chr10	sol	exon	129727043	129727171	0.0	-	.	transcript_id "locus.00000433.19";nPaths "8";locus_id "locus.00000433";type "internal_exon"
chr10	sol	exon	129727043	129727171	0.0	-	.	transcript_id "locus.00000433.20";nPaths "8";locus_id "locus.00000433";type "internal_exon"
chr10	sol	exon	129727043	129727171	0.0	-	.	transcript_id "locus.00000433.21";nPaths "8";locus_id "locus.00000433";type "internal_exon"
chr10	sol	exon	129727043	129727171	0.0	-	.	transcript_id "locus.00000433.22";nPaths "8";locus_id "locus.00000433";type "internal_exon"
chr10	sol	exon	129727043	129727171	0.0	-	.	transcript_id "locus.00000433.23";nPaths "8";locus_id "locus.00000433";type "internal_exon"
chr10	sol	exon	129727043	129727171	0.0	-	.	transcript_id "locus.00000433.24";nPaths "8";locus_id "locus.00000433";type "internal_exon"
chr10	sol	exon	129727043	129727171	0.0	-	.	transcript_id "locus.00000433.25";nPaths "8";locus_id "locus.00000433";type "internal_exon"
chr10	sol	exon	129727043	129727171	0.0	-	.	transcript_id "locus.00000433.26";nPaths "8";locus_id "locus.00000433";type "internal_exon"
chr10	sol	exon	129727043	129727171	0.0	-	.	transcript_id "locus.00000433.27";nPaths "8";locus_id "locus.00000433";type "internal_exon"
chr10	sol	exon	129727043	129727171	0.0	-	.	transcript_id "locus.00000433.28";nPaths "8";locus_id "locus.00000433";type "internal_exon"
chr10	sol	exon	129727043	129727171	0.0	-	.	transcript_id "locus.00000433.29";nPaths "8";locus_id "locus.00000433";type "internal_exon"
chr10	sol	exon	129727043	129727171	0.0	-	.	transcript_id "locus.00000433.30";nPaths "8";locus_id "locus.00000433";type "internal_exon"
chr10	sol	exon	129727043	129727171	0.0	-	.	transcript_id "locus.00000433.31";nPaths "8";locus_id "locus.00000433";type "internal_exon"
chr10	sol	exon	129727043	129727171	0.0	-	.	transcript_id "locus.00000433.32";nPaths "8";locus_id "locus.00000433";type "internal_exon"
chr10	sol	exon	129727043	129727171	0.0	-	.	transcript_id "locus.00000433.33";nPaths "8";locus_id "locus.00000433";type "internal_exon"
chr10	sol	exon	129727043	129727171	0.0	-	.	transcript_id "locus.00000433.34";nPaths "8";locus_id "locus.00000433";type "internal_exon"
chr10	sol	exon	129727043	129727171	0.0	-	.	transcript_id "locus.00000433.35";nPaths "8";locus_id "locus.00000433";type "internal_exon"
chr10	sol	exon	129727043	129727171	0.0	-	.	transcript_id "locus.00000433.36";nPaths "8";locus_id "locus.00000433";type "internal_exon"
chr10	sol	exon	129727043	129727171	0.0	-	.	transcript_id "locus.00000433.37";nPaths "8";locus_id "locus.00000433";type "internal_exon"
chr10	sol	exon	129727043	129727171	0.0	-	.	transcript_id "locus.00000433.38";nPaths "8";locus_id "locus.00000433";type "internal_exon"
chr10	sol	exon	129727043	129727171	0.0	-	.	transcript_id "locus.00000433.39";nPaths "8";locus_id "locus.00000433";type "internal_exon"
chr10	sol	exon	129727043	129727171	0.0	-	.	transcript_id "locus.00000433.40";nPaths "8";locus_id "locus.00000433";type "internal_exon"
chr10	sol	exon	129727043	129727171	0.0	-	.	transcript_id "locus.00000433.41";nPaths "8";locus_id "locus.00000433";type "internal_exon"
chr10	sol	exon	129727043	129727171	0.0	-	.	transcript_id "locus.00000433.42";nPaths "8";locus_id "locus.00000433";type "internal_exon"
chr10	sol	exon	129727043	129727171	0.0	-	.	transcript_id "locus.00000433.43";nPaths "8";locus_id "locus.00000433";type "internal_exon"
chr10	sol	exon	129727043	129727171	0.0	-	.	transcript_id "locus.00000433.44";nPaths "8";locus_id "locus.00000433";type "internal_exon"
chr10	sol	exon	129727043	129727171	0.0	-	.	transcript_id "locus.00000433.45";nPaths "8";locus_id "locus.00000433";type "internal_exon"
chr10	sol	exon	129727043	129727171	0.0	-	.	transcript_id "locus.00000433.46";nPaths "8";locus_id "locus.00000433";type "internal_exon"
chr10	sol	exon	129727043	129727171	0.0	-	.	transcript_id "locus.00000433.47";nPaths "8";locus_id "locus.00000433";type "internal_exon"
chr10	sol	exon	129727043	129727171	0.0	-	.	transcript_id "locus.00000433.48";nPaths "8";locus_id "locus.00000433";type "internal_exon"
chr10	sol	exon	129727043	129727171	0.0	-	.	transcript_id "locus.00000433.49";nPaths "8";locus_id "locus.00000433";type "internal_exon"
chr10	sol	exon	129727043	129727171	0.0	-	.	transcript_id "locus.00000433.50";nPaths "8";locus_id "locus.00000433";type "internal_exon"
chr10	sol	exon	129727043	129727171	0.0	-	.	transcript_id "locus.00000433.51";nPaths "8";locus_id "locus.00000433";type "internal_exon"
chr10	sol	exon	129727043	129727171	0.0	-	.	transcript_id "locus.00000433.52";nPaths "8";locus_id "locus.00000433";type "internal_exon"
chr10	sol	exon	129727043	129727171	0.0	-	.	transcript_id "locus.00000433.53";nPaths "8";locus_id "locus.00000433";type "internal_exon"
chr10	sol	exon	129727043	129727171	0.0	-	.	transcript_id "locus.00000433.54";nPaths "8";locus_id "locus.00000433";type "internal_exon"
chr10	sol	exon	129727043	129727171	0.0	-	.	transcript_id "locus.00000433.55";nPaths "8";locus_id "locus.00000433";type "internal_exon"
chr10	sol	exon	129727043	129727171	0.0	-	.	transcript_id "locus.00000433.56";nPaths "8";locus_id "locus.00000433";type "internal_exon"
chr10	sol	exon	129727043	129727171	0.0	-	.	transcript_id "locus.00000433.57";nPaths "8";locus_id "locus.00000433";type "internal_exon"
chr10	sol	exon	129727043	129727171	0.0	-	.	transcript_id "locus.00000433.58";nPaths "8";locus_id "locus.00000433";type "internal_exon"
chr10	sol	exon	129727043	129727171	0.0	-	.	transcript_id "locus.00000433.59";nPaths "8";locus_id "locus.00000433";type "internal_exon"
chr10	sol	exon	129727043	129727171	0.0	-	.	transcript_id "locus.00000433.60";nPaths "8";locus_id "locus.00000433";type "internal_exon"
chr10	sol	exon	129727043	129727171	0.0	-	.	transcript_id "locus.00000433.61";nPaths "8";locus_id "locus.00000433";type "internal_exon"
chr10	sol	exon	129727043	129727171	0.0	-	.	transcript_id "locus.00000433.62";nPaths "8";locus_id "locus.00000433";type "internal_exon"
chr10	sol	exon	129727043	129727171	0.0	-	.	transcript_id "locus.00000433.63";nPaths "8";locus_id "locus.00000433";type "internal_exon"
chr10	sol	exon	129727043	129727171	0.0	-	.	transcript_id "locus.00000433.64";nPaths "8";locus_id "locus.00000433";type "internal_exon"
chr10	sol	exon	129727043	129727171	0.0	-	.	transcript_id "locus.00000433.65";nPaths "8";locus_id "locus.00000433";type "internal_exon"
chr10	sol	exon	129727043	129727171	0.0	-	.	transcript_id "locus.00000433.66";nPaths "8";locus_id "locus.00000433";type "internal_exon"
chr10	sol	exon	129727043	129727171	0.0	-	.	transcript_id "locus.00000433.67";nPaths "8";locus_id "locus.00000433";type "internal_exon"
chr10	sol	exon	129727043	129727171	0.0	-	.	transcript_id "locus.00000433.68";nPaths "8";locus_id "locus.00000433";type "internal_exon"
chr10	sol	exon	129727043	129727171	0.0	-	.	transcript_id "locus.00000433.69";nPaths "8";locus_id "locus.00000433";type "internal_exon"
chr10	sol	exon	129727043	129727171	0.0	-	.	transcript_id "locus.00000433.70";nPaths "8";locus_id "locus.00000433";type "internal_exon"
chr10	sol	exon	129727043	129727171	0.0	-	.	transcript_id "locus.00000433.71";nPaths "8";locus_id "locus.00000433";type "internal_exon"
chr10	sol	exon	129727043	129727171	0.0	-	.	transcript_id "locus.00000433.72";nPaths "8";locus_id "locus.00000433";type "internal_exon"
chr10	sol	exon	129727043	129727171	0.0	-	.	transcript_id "locus.00000433.73";nPaths "8";locus_id "locus.00000433";type "internal_exon"
chr10	sol	exon	129727043	129727171	0.0	-	.	transcript_id "locus.00000433.74";nPaths "8";locus_id "locus.00000433";type "internal_exon"
chr10	sol	exon	129727043	129727171	0.0	-	.	transcript_id "locus.00000433.75";nPaths "8";locus_id "locus.00000433";type "internal_exon"
chr10	sol	exon	129727043	129727171	0.0	-	.	transcript_id "locus.00000433.76";nPaths "8";locus_id "locus.00000433";type "internal_exon"
chr10	sol	exon	129727043	129727171	0.0	-	.	transcript_id "locus.00000433.77";nPaths "8";locus_id "locus.00000433";type "internal_exon"
chr10	sol	exon	129727043	129727171	0.0	-	.	transcript_id "locus.00000433.78";nPaths "8";locus_id "locus.00000433";type "internal_exon"
chr10	sol	exon	129727043	129727171	0.0	-	.	transcript_id "locus.00000433.79";nPaths "8";locus_id "locus.00000433";type "internal_exon"
chr10	sol	exon	129727043	129727171	0.0	-	.	transcript_id "locus.00000433.80";nPaths "8";locus_id "locus.00000433";type "internal_exon"
chr10	sol	exon	129727043	129727171	0.0	-	.	transcript_id "locus.00000433.81";nPaths "8";locus_id "locus.00000433";type "internal_exon"
chr10	sol	exon	129727043	129727171	0.0	-	.	transcript_id "locus.00000433.82";nPaths "8";locus_id "locus.00000433";type "internal_exon"
chr10	sol	exon	129727043	129727171	0.0	-	.	transcript_id "locus.00000433.83";nPaths "8";locus_id "locus.00000433";type "internal_exon"
chr10	sol	exon	129727043	129727171	0.0	-	.	transcript_id "locus.00000433.84";nPaths "8";locus_id "locus.00000433";type "internal_exon"
chr10	sol	exon	129727043	129727171	0.0	-	.	transcript_id "locus.00000433.85";nPaths "8";locus_id "locus.00000433";type "internal_exon"
chr10	sol	exon	129727043	129727171	0.0	-	.	transcript_id "locus.00000433.86";nPaths "8";locus_id "locus.00000433";type "internal_exon"
chr10	sol	exon	129727043	129727171	0.0	-	.	transcript_id "locus.00000433.87";nPaths "8";locus_id "locus.00000433";type "internal_exon"
chr10	sol	exon	129727043	129727171	0.0	-	.	transcript_id "locus.00000433.88";nPaths "8";locus_id "locus.00000433";type "internal_exon"
chr10	sol	exon	129727043	129727171	0.0	-	.	transcript_id "locus.00000433.89";nPaths "8";locus_id "locus.00000433";type "internal_exon"
chr10	sol	exon	129727043	129727171	0.0	-	.	transcript_id "locus.00000433.90";nPaths "8";locus_id "locus.00000433";type "internal_exon"
chr10	sol	exon	129727043	129727171	0.0	-	.	transcript_id "locus.00000433.91";nPaths "8";locus_id "locus.00000433";type "internal_exon"
chr10	sol	exon	129727043	129727171	0.0	-	.	transcript_id "locus.00000433.92";nPaths "8";locus_id "locus.00000433";type "internal_exon"
chr10	sol	exon	129727043	129727171	0.0	-	.	transcript_id "locus.00000433.93";nPaths "8";locus_id "locus.00000433";type "internal_exon"
chr10	sol	exon	129727043	129727171	0.0	-	.	transcript_id "locus.00000433.94";nPaths "8";locus_id "locus.00000433";type "internal_exon"
chr10	sol	exon	129727043	129727171	0.0	-	.	transcript_id "locus.00000433.95";nPaths "8";locus_id "locus.00000433";type "internal_exon"
chr10	sol	exon	129727043	129727171	0.0	-	.	transcript_id "locus.00000433.96";nPaths "8";locus_id "locus.00000433";type "internal_exon"
chr10	sol	exon	129727043	129727171	0.0	-	.	transcript_id "locus.00000433.97";nPaths "8";locus_id "locus.00000433";type "internal_exon"
chr10	sol	exon	129727043	129727171	0.0	-	.	transcript_id "locus.00000433.98";nPaths "8";locus_id "locus.00000433";type "internal_exon"
chr10	sol	exon	129727043	129727171	0.0	-	.	transcript_id "locus.00000433.99";nPaths "8";locus_id "locus.00000433";type "internal_exon"
chr10	sol	exon	129727288	129727482	0.0	-	.	transcript_id "locus.00000433.100";nPaths "8";locus_id "locus.00000433";type "internal_exon"
chr10	sol	exon	129727288	129727482	0.0	-	.	transcript_id "locus.00000433.101";nPaths "8";locus_id "locus.00000433";type "internal_exon"
chr10	sol	exon	129727288	129727482	0.0	-	.	transcript_id "locus.00000433.102";nPaths "8";locus_id "locus.00000433";type "internal_exon"
chr10	sol	exon	129727288	129727482	0.0	-	.	transcript_id "locus.00000433.103";nPaths "8";locus_id "locus.00000433";type "internal_exon"
chr10	sol	exon	129727288	129727482	0.0	-	.	transcript_id "locus.00000433.16";nPaths "8";locus_id "locus.00000433";type "internal_exon"
chr10	sol	exon	129727288	129727482	0.0	-	.	transcript_id "locus.00000433.17";nPaths "8";locus_id "locus.00000433";type "internal_exon"
chr10	sol	exon	129727288	129727482	0.0	-	.	transcript_id "locus.00000433.18";nPaths "8";locus_id "locus.00000433";type "internal_exon"
chr10	sol	exon	129727288	129727482	0.0	-	.	transcript_id "locus.00000433.19";nPaths "8";locus_id "locus.00000433";type "internal_exon"
chr10	sol	exon	129727288	129727482	0.0	-	.	transcript_id "locus.00000433.20";nPaths "8";locus_id "locus.00000433";type "internal_exon"
chr10	sol	exon	129727288	129727482	0.0	-	.	transcript_id "locus.00000433.21";nPaths "8";locus_id "locus.00000433";type "internal_exon"
chr10	sol	exon	129727288	129727482	0.0	-	.	transcript_id "locus.00000433.22";nPaths "8";locus_id "locus.00000433";type "internal_exon"
chr10	sol	exon	129727288	129727482	0.0	-	.	transcript_id "locus.00000433.23";nPaths "8";locus_id "locus.00000433";type "internal_exon"
chr10	sol	exon	129727288	129727482	0.0	-	.	transcript_id "locus.00000433.32";nPaths "8";locus_id "locus.00000433";type "internal_exon"
chr10	sol	exon	129727288	129727482	0.0	-	.	transcript_id "locus.00000433.33";nPaths "8";locus_id "locus.00000433";type "internal_exon"
chr10	sol	exon	129727288	129727482	0.0	-	.	transcript_id "locus.00000433.34";nPaths "8";locus_id "locus.00000433";type "internal_exon"
chr10	sol	exon	129727288	129727482	0.0	-	.	transcript_id "locus.00000433.35";nPaths "8";locus_id "locus.00000433";type "internal_exon"
chr10	sol	exon	129727288	129727482	0.0	-	.	transcript_id "locus.00000433.36";nPaths "8";locus_id "locus.00000433";type "internal_exon"
chr10	sol	exon	129727288	129727482	0.0	-	.	transcript_id "locus.00000433.37";nPaths "8";locus_id "locus.00000433";type "internal_exon"
chr10	sol	exon	129727288	129727482	0.0	-	.	transcript_id "locus.00000433.38";nPaths "8";locus_id "locus.00000433";type "internal_exon"
chr10	sol	exon	129727288	129727482	0.0	-	.	transcript_id "locus.00000433.39";nPaths "8";locus_id "locus.00000433";type "internal_exon"
chr10	sol	exon	129727288	129727482	0.0	-	.	transcript_id "locus.00000433.48";nPaths "8";locus_id "locus.00000433";type "internal_exon"
chr10	sol	exon	129727288	129727482	0.0	-	.	transcript_id "locus.00000433.49";nPaths "8";locus_id "locus.00000433";type "internal_exon"
chr10	sol	exon	129727288	129727482	0.0	-	.	transcript_id "locus.00000433.50";nPaths "8";locus_id "locus.00000433";type "internal_exon"
chr10	sol	exon	129727288	129727482	0.0	-	.	transcript_id "locus.00000433.51";nPaths "8";locus_id "locus.00000433";type "internal_exon"
chr10	sol	exon	129727288	129727482	0.0	-	.	transcript_id "locus.00000433.52";nPaths "8";locus_id "locus.00000433";type "internal_exon"
chr10	sol	exon	129727288	129727482	0.0	-	.	transcript_id "locus.00000433.53";nPaths "8";locus_id "locus.00000433";type "internal_exon"
chr10	sol	exon	129727288	129727482	0.0	-	.	transcript_id "locus.00000433.54";nPaths "8";locus_id "locus.00000433";type "internal_exon"
chr10	sol	exon	129727288	129727482	0.0	-	.	transcript_id "locus.00000433.55";nPaths "8";locus_id "locus.00000433";type "internal_exon"
chr10	sol	exon	129727288	129727482	0.0	-	.	transcript_id "locus.00000433.64";nPaths "8";locus_id "locus.00000433";type "internal_exon"
chr10	sol	exon	129727288	129727482	0.0	-	.	transcript_id "locus.00000433.65";nPaths "8";locus_id "locus.00000433";type "internal_exon"
chr10	sol	exon	129727288	129727482	0.0	-	.	transcript_id "locus.00000433.66";nPaths "8";locus_id "locus.00000433";type "internal_exon"
chr10	sol	exon	129727288	129727482	0.0	-	.	transcript_id "locus.00000433.67";nPaths "8";locus_id "locus.00000433";type "internal_exon"
chr10	sol	exon	129727288	129727482	0.0	-	.	transcript_id "locus.00000433.68";nPaths "8";locus_id "locus.00000433";type "internal_exon"
chr10	sol	exon	129727288	129727482	0.0	-	.	transcript_id "locus.00000433.69";nPaths "8";locus_id "locus.00000433";type "internal_exon"
chr10	sol	exon	129727288	129727482	0.0	-	.	transcript_id "locus.00000433.70";nPaths "8";locus_id "locus.00000433";type "internal_exon"
chr10	sol	exon	129727288	129727482	0.0	-	.	transcript_id "locus.00000433.71";nPaths "8";locus_id "locus.00000433";type "internal_exon"
chr10	sol	exon	129727288	129727482	0.0	-	.	transcript_id "locus.00000433.80";nPaths "8";locus_id "locus.00000433";type "internal_exon"
chr10	sol	exon	129727288	129727482	0.0	-	.	transcript_id "locus.00000433.81";nPaths "8";locus_id "locus.00000433";type "internal_exon"
chr10	sol	exon	129727288	129727482	0.0	-	.	transcript_id "locus.00000433.82";nPaths "8";locus_id "locus.00000433";type "internal_exon"
chr10	sol	exon	129727288	129727482	0.0	-	.	transcript_id "locus.00000433.83";nPaths "8";locus_id "locus.00000433";type "internal_exon"
chr10	sol	exon	129727288	129727482	0.0	-	.	transcript_id "locus.00000433.84";nPaths "8";locus_id "locus.00000433";type "internal_exon"
chr10	sol	exon	129727288	129727482	0.0	-	.	transcript_id "locus.00000433.85";nPaths "8";locus_id "locus.00000433";type "internal_exon"
chr10	sol	exon	129727288	129727482	0.0	-	.	transcript_id "locus.00000433.86";nPaths "8";locus_id "locus.00000433";type "internal_exon"
chr10	sol	exon	129727288	129727482	0.0	-	.	transcript_id "locus.00000433.87";nPaths "8";locus_id "locus.00000433";type "internal_exon"
chr10	sol	exon	129727288	129727482	0.0	-	.	transcript_id "locus.00000433.96";nPaths "8";locus_id "locus.00000433";type "internal_exon"
chr10	sol	exon	129727288	129727482	0.0	-	.	transcript_id "locus.00000433.97";nPaths "8";locus_id "locus.00000433";type "internal_exon"
chr10	sol	exon	129727288	129727482	0.0	-	.	transcript_id "locus.00000433.98";nPaths "8";locus_id "locus.00000433";type "internal_exon"
chr10	sol	exon	129727288	129727482	0.0	-	.	transcript_id "locus.00000433.99";nPaths "8";locus_id "locus.00000433";type "internal_exon"
chr10	sol	exon	129728830	129729440	0.0	-	.	transcript_id "locus.00000433.16";nPaths "16";locus_id "locus.00000433";type "5p_exon"
chr10	sol	exon	129728830	129729440	0.0	-	.	transcript_id "locus.00000433.17";nPaths "16";locus_id "locus.00000433";type "5p_exon"
chr10	sol	exon	129728830	129729440	0.0	-	.	transcript_id "locus.00000433.18";nPaths "16";locus_id "locus.00000433";type "5p_exon"
chr10	sol	exon	129728830	129729440	0.0	-	.	transcript_id "locus.00000433.19";nPaths "16";locus_id "locus.00000433";type "5p_exon"
chr10	sol	exon	129728830	129729440	0.0	-	.	transcript_id "locus.00000433.20";nPaths "16";locus_id "locus.00000433";type "5p_exon"
chr10	sol	exon	129728830	129729440	0.0	-	.	transcript_id "locus.00000433.21";nPaths "16";locus_id "locus.00000433";type "5p_exon"
chr10	sol	exon	129728830	129729440	0.0	-	.	transcript_id "locus.00000433.22";nPaths "16";locus_id "locus.00000433";type "5p_exon"
chr10	sol	exon	129728830	129729440	0.0	-	.	transcript_id "locus.00000433.23";nPaths "16";locus_id "locus.00000433";type "5p_exon"
chr10	sol	exon	129728830	129729440	0.0	-	.	transcript_id "locus.00000433.24";nPaths "16";locus_id "locus.00000433";type "5p_exon"
chr10	sol	exon	129728830	129729440	0.0	-	.	transcript_id "locus.00000433.25";nPaths "16";locus_id "locus.00000433";type "5p_exon"
chr10	sol	exon	129728830	129729440	0.0	-	.	transcript_id "locus.00000433.26";nPaths "16";locus_id "locus.00000433";type "5p_exon"
chr10	sol	exon	129728830	129729440	0.0	-	.	transcript_id "locus.00000433.27";nPaths "16";locus_id "locus.00000433";type "5p_exon"
chr10	sol	exon	129728830	129729440	0.0	-	.	transcript_id "locus.00000433.28";nPaths "16";locus_id "locus.00000433";type "5p_exon"
chr10	sol	exon	129728830	129729440	0.0	-	.	transcript_id "locus.00000433.29";nPaths "16";locus_id "locus.00000433";type "5p_exon"
chr10	sol	exon	129728830	129729440	0.0	-	.	transcript_id "locus.00000433.30";nPaths "16";locus_id "locus.00000433";type "5p_exon"
chr10	sol	exon	129728830	129729440	0.0	-	.	transcript_id "locus.00000433.31";nPaths "16";locus_id "locus.00000433";type "5p_exon"
chr10	sol	exon	129728830	129729441	0.0	-	.	transcript_id "locus.00000433.48";nPaths "16";locus_id "locus.00000433";type "5p_exon"
chr10	sol	exon	129728830	129729441	0.0	-	.	transcript_id "locus.00000433.49";nPaths "16";locus_id "locus.00000433";type "5p_exon"
chr10	sol	exon	129728830	129729441	0.0	-	.	transcript_id "locus.00000433.50";nPaths "16";locus_id "locus.00000433";type "5p_exon"
chr10	sol	exon	129728830	129729441	0.0	-	.	transcript_id "locus.00000433.51";nPaths "16";locus_id "locus.00000433";type "5p_exon"
chr10	sol	exon	129728830	129729441	0.0	-	.	transcript_id "locus.00000433.52";nPaths "16";locus_id "locus.00000433";type "5p_exon"
chr10	sol	exon	129728830	129729441	0.0	-	.	transcript_id "locus.00000433.53";nPaths "16";locus_id "locus.00000433";type "5p_exon"
chr10	sol	exon	129728830	129729441	0.0	-	.	transcript_id "locus.00000433.54";nPaths "16";locus_id "locus.00000433";type "5p_exon"
chr10	sol	exon	129728830	129729441	0.0	-	.	transcript_id "locus.00000433.55";nPaths "16";locus_id "locus.00000433";type "5p_exon"
chr10	sol	exon	129728830	129729441	0.0	-	.	transcript_id "locus.00000433.56";nPaths "16";locus_id "locus.00000433";type "5p_exon"
chr10	sol	exon	129728830	129729441	0.0	-	.	transcript_id "locus.00000433.57";nPaths "16";locus_id "locus.00000433";type "5p_exon"
chr10	sol	exon	129728830	129729441	0.0	-	.	transcript_id "locus.00000433.58";nPaths "16";locus_id "locus.00000433";type "5p_exon"
chr10	sol	exon	129728830	129729441	0.0	-	.	transcript_id "locus.00000433.59";nPaths "16";locus_id "locus.00000433";type "5p_exon"
chr10	sol	exon	129728830	129729441	0.0	-	.	transcript_id "locus.00000433.60";nPaths "16";locus_id "locus.00000433";type "5p_exon"
chr10	sol	exon	129728830	129729441	0.0	-	.	transcript_id "locus.00000433.61";nPaths "16";locus_id "locus.00000433";type "5p_exon"
chr10	sol	exon	129728830	129729441	0.0	-	.	transcript_id "locus.00000433.62";nPaths "16";locus_id "locus.00000433";type "5p_exon"
chr10	sol	exon	129728830	129729441	0.0	-	.	transcript_id "locus.00000433.63";nPaths "16";locus_id "locus.00000433";type "5p_exon"
chr10	sol	exon	129728830	129729486	0.0	-	.	transcript_id "locus.00000433.32";nPaths "16";locus_id "locus.00000433";type "5p_exon"
chr10	sol	exon	129728830	129729486	0.0	-	.	transcript_id "locus.00000433.33";nPaths "16";locus_id "locus.00000433";type "5p_exon"
chr10	sol	exon	129728830	129729486	0.0	-	.	transcript_id "locus.00000433.34";nPaths "16";locus_id "locus.00000433";type "5p_exon"
chr10	sol	exon	129728830	129729486	0.0	-	.	transcript_id "locus.00000433.35";nPaths "16";locus_id "locus.00000433";type "5p_exon"
chr10	sol	exon	129728830	129729486	0.0	-	.	transcript_id "locus.00000433.36";nPaths "16";locus_id "locus.00000433";type "5p_exon"
chr10	sol	exon	129728830	129729486	0.0	-	.	transcript_id "locus.00000433.37";nPaths "16";locus_id "locus.00000433";type "5p_exon"
chr10	sol	exon	129728830	129729486	0.0	-	.	transcript_id "locus.00000433.38";nPaths "16";locus_id "locus.00000433";type "5p_exon"
chr10	sol	exon	129728830	129729486	0.0	-	.	transcript_id "locus.00000433.39";nPaths "16";locus_id "locus.00000433";type "5p_exon"
chr10	sol	exon	129728830	129729486	0.0	-	.	transcript_id "locus.00000433.40";nPaths "16";locus_id "locus.00000433";type "5p_exon"
chr10	sol	exon	129728830	129729486	0.0	-	.	transcript_id "locus.00000433.41";nPaths "16";locus_id "locus.00000433";type "5p_exon"
chr10	sol	exon	129728830	129729486	0.0	-	.	transcript_id "locus.00000433.42";nPaths "16";locus_id "locus.00000433";type "5p_exon"
chr10	sol	exon	129728830	129729486	0.0	-	.	transcript_id "locus.00000433.43";nPaths "16";locus_id "locus.00000433";type "5p_exon"
chr10	sol	exon	129728830	129729486	0.0	-	.	transcript_id "locus.00000433.44";nPaths "16";locus_id "locus.00000433";type "5p_exon"
chr10	sol	exon	129728830	129729486	0.0	-	.	transcript_id "locus.00000433.45";nPaths "16";locus_id "locus.00000433";type "5p_exon"
chr10	sol	exon	129728830	129729486	0.0	-	.	transcript_id "locus.00000433.46";nPaths "16";locus_id "locus.00000433";type "5p_exon"
chr10	sol	exon	129728830	129729486	0.0	-	.	transcript_id "locus.00000433.47";nPaths "16";locus_id "locus.00000433";type "5p_exon"
chr10	sol	exon	129729391	129729440	0.0	-	.	transcript_id "locus.00000433.80";nPaths "16";locus_id "locus.00000433";type "5p_exon"
chr10	sol	exon	129729391	129729440	0.0	-	.	transcript_id "locus.00000433.81";nPaths "16";locus_id "locus.00000433";type "5p_exon"
chr10	sol	exon	129729391	129729440	0.0	-	.	transcript_id "locus.00000433.82";nPaths "16";locus_id "locus.00000433";type "5p_exon"
chr10	sol	exon	129729391	129729440	0.0	-	.	transcript_id "locus.00000433.83";nPaths "16";locus_id "locus.00000433";type "5p_exon"
chr10	sol	exon	129729391	129729440	0.0	-	.	transcript_id "locus.00000433.84";nPaths "16";locus_id "locus.00000433";type "5p_exon"
chr10	sol	exon	129729391	129729440	0.0	-	.	transcript_id "locus.00000433.85";nPaths "16";locus_id "locus.00000433";type "5p_exon"
chr10	sol	exon	129729391	129729440	0.0	-	.	transcript_id "locus.00000433.86";nPaths "16";locus_id "locus.00000433";type "5p_exon"
chr10	sol	exon	129729391	129729440	0.0	-	.	transcript_id "locus.00000433.87";nPaths "16";locus_id "locus.00000433";type "5p_exon"
chr10	sol	exon	129729391	129729440	0.0	-	.	transcript_id "locus.00000433.88";nPaths "16";locus_id "locus.00000433";type "5p_exon"
chr10	sol	exon	129729391	129729440	0.0	-	.	transcript_id "locus.00000433.89";nPaths "16";locus_id "locus.00000433";type "5p_exon"
chr10	sol	exon	129729391	129729440	0.0	-	.	transcript_id "locus.00000433.90";nPaths "16";locus_id "locus.00000433";type "5p_exon"
chr10	sol	exon	129729391	129729440	0.0	-	.	transcript_id "locus.00000433.91";nPaths "16";locus_id "locus.00000433";type "5p_exon"
chr10	sol	exon	129729391	129729440	0.0	-	.	transcript_id "locus.00000433.92";nPaths "16";locus_id "locus.00000433";type "5p_exon"
chr10	sol	exon	129729391	129729440	0.0	-	.	transcript_id "locus.00000433.93";nPaths "16";locus_id "locus.00000433";type "5p_exon"
chr10	sol	exon	129729391	129729440	0.0	-	.	transcript_id "locus.00000433.94";nPaths "16";locus_id "locus.00000433";type "5p_exon"
chr10	sol	exon	129729391	129729440	0.0	-	.	transcript_id "locus.00000433.95";nPaths "16";locus_id "locus.00000433";type "5p_exon"
chr10	sol	exon	129729391	129729441	0.0	-	.	transcript_id "locus.00000433.100";nPaths "16";locus_id "locus.00000433";type "5p_exon"
chr10	sol	exon	129729391	129729441	0.0	-	.	transcript_id "locus.00000433.101";nPaths "16";locus_id "locus.00000433";type "5p_exon"
chr10	sol	exon	129729391	129729441	0.0	-	.	transcript_id "locus.00000433.102";nPaths "16";locus_id "locus.00000433";type "5p_exon"
chr10	sol	exon	129729391	129729441	0.0	-	.	transcript_id "locus.00000433.103";nPaths "16";locus_id "locus.00000433";type "5p_exon"
chr10	sol	exon	129729391	129729441	0.0	-	.	transcript_id "locus.00000433.104";nPaths "16";locus_id "locus.00000433";type "5p_exon"
chr10	sol	exon	129729391	129729441	0.0	-	.	transcript_id "locus.00000433.105";nPaths "16";locus_id "locus.00000433";type "5p_exon"
chr10	sol	exon	129729391	129729441	0.0	-	.	transcript_id "locus.00000433.106";nPaths "16";locus_id "locus.00000433";type "5p_exon"
chr10	sol	exon	129729391	129729441	0.0	-	.	transcript_id "locus.00000433.107";nPaths "16";locus_id "locus.00000433";type "5p_exon"
chr10	sol	exon	129729391	129729441	0.0	-	.	transcript_id "locus.00000433.108";nPaths "16";locus_id "locus.00000433";type "5p_exon"
chr10	sol	exon	129729391	129729441	0.0	-	.	transcript_id "locus.00000433.109";nPaths "16";locus_id "locus.00000433";type "5p_exon"
chr10	sol	exon	129729391	129729441	0.0	-	.	transcript_id "locus.00000433.110";nPaths "16";locus_id "locus.00000433";type "5p_exon"
chr10	sol	exon	129729391	129729441	0.0	-	.	transcript_id "locus.00000433.111";nPaths "16";locus_id "locus.00000433";type "5p_exon"
chr10	sol	exon	129729391	129729441	0.0	-	.	transcript_id "locus.00000433.96";nPaths "16";locus_id "locus.00000433";type "5p_exon"
chr10	sol	exon	129729391	129729441	0.0	-	.	transcript_id "locus.00000433.97";nPaths "16";locus_id "locus.00000433";type "5p_exon"
chr10	sol	exon	129729391	129729441	0.0	-	.	transcript_id "locus.00000433.98";nPaths "16";locus_id "locus.00000433";type "5p_exon"
chr10	sol	exon	129729391	129729441	0.0	-	.	transcript_id "locus.00000433.99";nPaths "16";locus_id "locus.00000433";type "5p_exon"
chr10	sol	exon	129729391	129729486	0.0	-	.	transcript_id "locus.00000433.64";nPaths "16";locus_id "locus.00000433";type "5p_exon"
chr10	sol	exon	129729391	129729486	0.0	-	.	transcript_id "locus.00000433.65";nPaths "16";locus_id "locus.00000433";type "5p_exon"
chr10	sol	exon	129729391	129729486	0.0	-	.	transcript_id "locus.00000433.66";nPaths "16";locus_id "locus.00000433";type "5p_exon"
chr10	sol	exon	129729391	129729486	0.0	-	.	transcript_id "locus.00000433.67";nPaths "16";locus_id "locus.00000433";type "5p_exon"
chr10	sol	exon	129729391	129729486	0.0	-	.	transcript_id "locus.00000433.68";nPaths "16";locus_id "locus.00000433";type "5p_exon"
chr10	sol	exon	129729391	129729486	0.0	-	.	transcript_id "locus.00000433.69";nPaths "16";locus_id "locus.00000433";type "5p_exon"
chr10	sol	exon	129729391	129729486	0.0	-	.	transcript_id "locus.00000433.70";nPaths "16";locus_id "locus.00000433";type "5p_exon"
chr10	sol	exon	129729391	129729486	0.0	-	.	transcript_id "locus.00000433.71";nPaths "16";locus_id "locus.00000433";type "5p_exon"
chr10	sol	exon	129729391	129729486	0.0	-	.	transcript_id "locus.00000433.72";nPaths "16";locus_id "locus.00000433";type "5p_exon"
chr10	sol	exon	129729391	129729486	0.0	-	.	transcript_id "locus.00000433.73";nPaths "16";locus_id "locus.00000433";type "5p_exon"
chr10	sol	exon	129729391	129729486	0.0	-	.	transcript_id "locus.00000433.74";nPaths "16";locus_id "locus.00000433";type "5p_exon"
chr10	sol	exon	129729391	129729486	0.0	-	.	transcript_id "locus.00000433.75";nPaths "16";locus_id "locus.00000433";type "5p_exon"
chr10	sol	exon	129729391	129729486	0.0	-	.	transcript_id "locus.00000433.76";nPaths "16";locus_id "locus.00000433";type "5p_exon"
chr10	sol	exon	129729391	129729486	0.0	-	.	transcript_id "locus.00000433.77";nPaths "16";locus_id "locus.00000433";type "5p_exon"
chr10	sol	exon	129729391	129729486	0.0	-	.	transcript_id "locus.00000433.78";nPaths "16";locus_id "locus.00000433";type "5p_exon"
chr10	sol	exon	129729391	129729486	0.0	-	.	transcript_id "locus.00000433.79";nPaths "16";locus_id "locus.00000433";type "5p_exon"
chr10	sol	exon	129734860	129738937	0.0	-	.	transcript_id "locus.00000434.0";nPaths "1";locus_id "locus.00000434";type "3p_exon"
chr10	sol	exon	129734860	129738937	0.0	-	.	transcript_id "locus.00000434.3";nPaths "1";locus_id "locus.00000434";type "3p_exon"
chr10	sol	exon	129736690	129738937	0.0	-	.	transcript_id "locus.00000434.2";nPaths "1";locus_id "locus.00000434";type "3p_exon"
chr10	sol	exon	129736690	129738937	0.0	-	.	transcript_id "locus.00000434.5";nPaths "1";locus_id "locus.00000434";type "3p_exon"
chr10	sol	exon	129737530	129738937	0.0	-	.	transcript_id "locus.00000434.1";nPaths "1";locus_id "locus.00000434";type "3p_exon"
chr10	sol	exon	129737530	129738937	0.0	-	.	transcript_id "locus.00000434.4";nPaths "1";locus_id "locus.00000434";type "3p_exon"
chr10	sol	exon	129741565	129741915	0.0	-	.	transcript_id "locus.00000434.3";nPaths "3";locus_id "locus.00000434";type "5p_exon"
chr10	sol	exon	129741565	129741915	0.0	-	.	transcript_id "locus.00000434.4";nPaths "3";locus_id "locus.00000434";type "5p_exon"
chr10	sol	exon	129741565	129741915	0.0	-	.	transcript_id "locus.00000434.5";nPaths "3";locus_id "locus.00000434";type "5p_exon"
chr10	sol	exon	129741565	129741921	0.0	-	.	transcript_id "locus.00000434.0";nPaths "3";locus_id "locus.00000434";type "5p_exon"
chr10	sol	exon	129741565	129741921	0.0	-	.	transcript_id "locus.00000434.1";nPaths "3";locus_id "locus.00000434";type "5p_exon"
chr10	sol	exon	129741565	129741921	0.0	-	.	transcript_id "locus.00000434.2";nPaths "3";locus_id "locus.00000434";type "5p_exon"
chr10	sol	exon	129754263	129755538	0.0	-	.	transcript_id "locus.00000435.1";nPaths "1";locus_id "locus.00000435";type "3p_exon"
chr10	sol	exon	129754413	129755538	0.0	-	.	transcript_id "locus.00000435.0";nPaths "1";locus_id "locus.00000435";type "3p_exon"
chr10	sol	exon	129757325	129757792	0.0	-	.	transcript_id "locus.00000435.0";nPaths "2";locus_id "locus.00000435";type "5p_exon"
chr10	sol	exon	129757325	129757792	0.0	-	.	transcript_id "locus.00000435.1";nPaths "2";locus_id "locus.00000435";type "5p_exon"
chr10	sol	exon	129765425	129765763	0.0	+	.	transcript_id "locus.00000023.0";nPaths "3";locus_id "locus.00000023";type "5p_exon"
chr10	sol	exon	129765425	129765763	0.0	+	.	transcript_id "locus.00000023.1";nPaths "3";locus_id "locus.00000023";type "5p_exon"
chr10	sol	exon	129765425	129765763	0.0	+	.	transcript_id "locus.00000023.2";nPaths "3";locus_id "locus.00000023";type "5p_exon"
chr10	sol	exon	129765475	129765763	0.0	+	.	transcript_id "locus.00000023.3";nPaths "3";locus_id "locus.00000023";type "5p_exon"
chr10	sol	exon	129765475	129765763	0.0	+	.	transcript_id "locus.00000023.4";nPaths "3";locus_id "locus.00000023";type "5p_exon"
chr10	sol	exon	129765475	129765763	0.0	+	.	transcript_id "locus.00000023.5";nPaths "3";locus_id "locus.00000023";type "5p_exon"
chr10	sol	exon	129767473	129768803	0.0	+	.	transcript_id "locus.00000023.1";nPaths "1";locus_id "locus.00000023";type "3p_exon"
chr10	sol	exon	129767473	129768803	0.0	+	.	transcript_id "locus.00000023.4";nPaths "1";locus_id "locus.00000023";type "3p_exon"
chr10	sol	exon	129767473	129771723	0.0	+	.	transcript_id "locus.00000023.2";nPaths "1";locus_id "locus.00000023";type "3p_exon"
chr10	sol	exon	129767473	129771723	0.0	+	.	transcript_id "locus.00000023.5";nPaths "1";locus_id "locus.00000023";type "3p_exon"
chr10	sol	exon	129767473	129772022	0.0	+	.	transcript_id "locus.00000023.0";nPaths "1";locus_id "locus.00000023";type "3p_exon"
chr10	sol	exon	129767473	129772022	0.0	+	.	transcript_id "locus.00000023.3";nPaths "1";locus_id "locus.00000023";type "3p_exon"
chr10	sol	exon	129774613	129774846	0.0	+	.	transcript_id "locus.00000024.0";nPaths "2";locus_id "locus.00000024";type "5p_exon"
chr10	sol	exon	129774613	129774846	0.0	+	.	transcript_id "locus.00000024.1";nPaths "2";locus_id "locus.00000024";type "5p_exon"
chr10	sol	exon	129774623	129774846	0.0	+	.	transcript_id "locus.00000024.2";nPaths "2";locus_id "locus.00000024";type "5p_exon"
chr10	sol	exon	129774623	129774846	0.0	+	.	transcript_id "locus.00000024.3";nPaths "2";locus_id "locus.00000024";type "5p_exon"
chr10	sol	exon	129775887	129778297	0.0	+	.	transcript_id "locus.00000024.0";nPaths "1";locus_id "locus.00000024";type "3p_exon"
chr10	sol	exon	129775887	129778297	0.0	+	.	transcript_id "locus.00000024.2";nPaths "1";locus_id "locus.00000024";type "3p_exon"
chr10	sol	exon	129775887	129779177	0.0	+	.	transcript_id "locus.00000024.1";nPaths "1";locus_id "locus.00000024";type "3p_exon"
chr10	sol	exon	129775887	129779177	0.0	+	.	transcript_id "locus.00000024.3";nPaths "1";locus_id "locus.00000024";type "3p_exon"
chr10	sol	exon	129786434	129791612	0.0	-	.	transcript_id "locus.00000436.1";nPaths "1";locus_id "locus.00000436";type "3p_exon"
chr10	sol	exon	129786434	129791612	0.0	-	.	transcript_id "locus.00000436.3";nPaths "1";locus_id "locus.00000436";type "3p_exon"
chr10	sol	exon	129787704	129791612	0.0	-	.	transcript_id "locus.00000436.0";nPaths "1";locus_id "locus.00000436";type "3p_exon"
chr10	sol	exon	129787704	129791612	0.0	-	.	transcript_id "locus.00000436.2";nPaths "1";locus_id "locus.00000436";type "3p_exon"
chr10	sol	exon	129792958	129793088	0.0	-	.	transcript_id "locus.00000436.2";nPaths "2";locus_id "locus.00000436";type "internal_exon"
chr10	sol	exon	129792958	129793088	0.0	-	.	transcript_id "locus.00000436.3";nPaths "2";locus_id "locus.00000436";type "internal_exon"
chr10	sol	exon	129793434	129793544	0.0	-	.	transcript_id "locus.00000436.0";nPaths "4";locus_id "locus.00000436";type "internal_exon"
chr10	sol	exon	129793434	129793544	0.0	-	.	transcript_id "locus.00000436.1";nPaths "4";locus_id "locus.00000436";type "internal_exon"
chr10	sol	exon	129793434	129793544	0.0	-	.	transcript_id "locus.00000436.2";nPaths "4";locus_id "locus.00000436";type "internal_exon"
chr10	sol	exon	129793434	129793544	0.0	-	.	transcript_id "locus.00000436.3";nPaths "4";locus_id "locus.00000436";type "internal_exon"
chr10	sol	exon	129794675	129794844	0.0	-	.	transcript_id "locus.00000436.0";nPaths "4";locus_id "locus.00000436";type "5p_exon"
chr10	sol	exon	129794675	129794844	0.0	-	.	transcript_id "locus.00000436.1";nPaths "4";locus_id "locus.00000436";type "5p_exon"
chr10	sol	exon	129794675	129794844	0.0	-	.	transcript_id "locus.00000436.2";nPaths "4";locus_id "locus.00000436";type "5p_exon"
chr10	sol	exon	129794675	129794844	0.0	-	.	transcript_id "locus.00000436.3";nPaths "4";locus_id "locus.00000436";type "5p_exon"
chr10	sol	exon	129800430	129802207	0.0	-	.	transcript_id "locus.00000437.1";nPaths "1";locus_id "locus.00000437";type "3p_exon"
chr10	sol	exon	129800920	129802207	0.0	-	.	transcript_id "locus.00000437.0";nPaths "1";locus_id "locus.00000437";type "3p_exon"
chr10	sol	exon	129804131	129804380	0.0	-	.	transcript_id "locus.00000437.0";nPaths "2";locus_id "locus.00000437";type "5p_exon"
chr10	sol	exon	129804131	129804380	0.0	-	.	transcript_id "locus.00000437.1";nPaths "2";locus_id "locus.00000437";type "5p_exon"
chr10	sol	exon	129841433	129843061	0.0	-	.	transcript_id "locus.00000438.1";nPaths "1";locus_id "locus.00000438";type "3p_exon"
chr10	sol	exon	129841433	129843061	0.0	-	.	transcript_id "locus.00000438.3";nPaths "1";locus_id "locus.00000438";type "3p_exon"
chr10	sol	exon	129841443	129843061	0.0	-	.	transcript_id "locus.00000438.0";nPaths "1";locus_id "locus.00000438";type "3p_exon"
chr10	sol	exon	129841443	129843061	0.0	-	.	transcript_id "locus.00000438.2";nPaths "1";locus_id "locus.00000438";type "3p_exon"
chr10	sol	exon	129845636	129846046	0.0	-	.	transcript_id "locus.00000438.2";nPaths "2";locus_id "locus.00000438";type "5p_exon"
chr10	sol	exon	129845636	129846046	0.0	-	.	transcript_id "locus.00000438.3";nPaths "2";locus_id "locus.00000438";type "5p_exon"
chr10	sol	exon	129845636	129846106	0.0	-	.	transcript_id "locus.00000438.0";nPaths "2";locus_id "locus.00000438";type "5p_exon"
chr10	sol	exon	129845636	129846106	0.0	-	.	transcript_id "locus.00000438.1";nPaths "2";locus_id "locus.00000438";type "5p_exon"
chr10	sol	exon	129855406	129855559	0.0	+	.	transcript_id "locus.00000025.0";nPaths "2";locus_id "locus.00000025";type "5p_exon"
chr10	sol	exon	129855406	129855559	0.0	+	.	transcript_id "locus.00000025.1";nPaths "2";locus_id "locus.00000025";type "5p_exon"
chr10	sol	exon	129855436	129855559	0.0	+	.	transcript_id "locus.00000025.2";nPaths "2";locus_id "locus.00000025";type "5p_exon"
chr10	sol	exon	129855436	129855559	0.0	+	.	transcript_id "locus.00000025.3";nPaths "2";locus_id "locus.00000025";type "5p_exon"
chr10	sol	exon	129856506	129858416	0.0	+	.	transcript_id "locus.00000025.0";nPaths "1";locus_id "locus.00000025";type "3p_exon"
chr10	sol	exon	129856506	129858416	0.0	+	.	transcript_id "locus.00000025.2";nPaths "1";locus_id "locus.00000025";type "3p_exon"
chr10	sol	exon	129856506	129858550	0.0	+	.	transcript_id "locus.00000025.1";nPaths "1";locus_id "locus.00000025";type "3p_exon"
chr10	sol	exon	129856506	129858550	0.0	+	.	transcript_id "locus.00000025.3";nPaths "1";locus_id "locus.00000025";type "3p_exon"
chr10	sol	exon	129868113	129874780	0.0	-	.	transcript_id "locus.00000439.2";nPaths "1";locus_id "locus.00000439";type "3p_exon"
chr10	sol	exon	129868113	129874780	0.0	-	.	transcript_id "locus.00000439.6";nPaths "1";locus_id "locus.00000439";type "3p_exon"
chr10	sol	exon	129868203	129874780	0.0	-	.	transcript_id "locus.00000439.1";nPaths "1";locus_id "locus.00000439";type "3p_exon"
chr10	sol	exon	129868203	129874780	0.0	-	.	transcript_id "locus.00000439.5";nPaths "1";locus_id "locus.00000439";type "3p_exon"
chr10	sol	exon	129871563	129874780	0.0	-	.	transcript_id "locus.00000439.3";nPaths "1";locus_id "locus.00000439";type "3p_exon"
chr10	sol	exon	129871563	129874780	0.0	-	.	transcript_id "locus.00000439.7";nPaths "1";locus_id "locus.00000439";type "3p_exon"
chr10	sol	exon	129874363	129874780	0.0	-	.	transcript_id "locus.00000439.0";nPaths "1";locus_id "locus.00000439";type "3p_exon"
chr10	sol	exon	129874363	129874780	0.0	-	.	transcript_id "locus.00000439.4";nPaths "1";locus_id "locus.00000439";type "3p_exon"
chr10	sol	exon	129876455	129876560	0.0	-	.	transcript_id "locus.00000439.0";nPaths "4";locus_id "locus.00000439";type "internal_exon"
chr10	sol	exon	129876455	129876560	0.0	-	.	transcript_id "locus.00000439.1";nPaths "4";locus_id "locus.00000439";type "internal_exon"
chr10	sol	exon	129876455	129876560	0.0	-	.	transcript_id "locus.00000439.2";nPaths "4";locus_id "locus.00000439";type "internal_exon"
chr10	sol	exon	129876455	129876560	0.0	-	.	transcript_id "locus.00000439.3";nPaths "4";locus_id "locus.00000439";type "internal_exon"
chr10	sol	exon	129876455	129876560	0.0	-	.	transcript_id "locus.00000439.4";nPaths "4";locus_id "locus.00000439";type "internal_exon"
chr10	sol	exon	129876455	129876560	0.0	-	.	transcript_id "locus.00000439.5";nPaths "4";locus_id "locus.00000439";type "internal_exon"
chr10	sol	exon	129876455	129876560	0.0	-	.	transcript_id "locus.00000439.6";nPaths "4";locus_id "locus.00000439";type "internal_exon"
chr10	sol	exon	129876455	129876560	0.0	-	.	transcript_id "locus.00000439.7";nPaths "4";locus_id "locus.00000439";type "internal_exon"
chr10	sol	exon	129879447	129879897	0.0	-	.	transcript_id "locus.00000439.4";nPaths "4";locus_id "locus.00000439";type "5p_exon"
chr10	sol	exon	129879447	129879897	0.0	-	.	transcript_id "locus.00000439.5";nPaths "4";locus_id "locus.00000439";type "5p_exon"
chr10	sol	exon	129879447	129879897	0.0	-	.	transcript_id "locus.00000439.6";nPaths "4";locus_id "locus.00000439";type "5p_exon"
chr10	sol	exon	129879447	129879897	0.0	-	.	transcript_id "locus.00000439.7";nPaths "4";locus_id "locus.00000439";type "5p_exon"
chr10	sol	exon	129879447	129879900	0.0	-	.	transcript_id "locus.00000439.0";nPaths "4";locus_id "locus.00000439";type "5p_exon"
chr10	sol	exon	129879447	129879900	0.0	-	.	transcript_id "locus.00000439.1";nPaths "4";locus_id "locus.00000439";type "5p_exon"
chr10	sol	exon	129879447	129879900	0.0	-	.	transcript_id "locus.00000439.2";nPaths "4";locus_id "locus.00000439";type "5p_exon"
chr10	sol	exon	129879447	129879900	0.0	-	.	transcript_id "locus.00000439.3";nPaths "4";locus_id "locus.00000439";type "5p_exon"
chr10	sol	exon	129906995	129912301	0.0	-	.	transcript_id "locus.00000440.0";nPaths "1";locus_id "locus.00000440";type "3p_exon"
chr10	sol	exon	129906995	129912301	0.0	-	.	transcript_id "locus.00000440.2";nPaths "1";locus_id "locus.00000440";type "3p_exon"
chr10	sol	exon	129909565	129912301	0.0	-	.	transcript_id "locus.00000440.1";nPaths "1";locus_id "locus.00000440";type "3p_exon"
chr10	sol	exon	129909565	129912301	0.0	-	.	transcript_id "locus.00000440.3";nPaths "1";locus_id "locus.00000440";type "3p_exon"
chr10	sol	exon	129913521	129913651	0.0	-	.	transcript_id "locus.00000440.2";nPaths "2";locus_id "locus.00000440";type "5p_exon"
chr10	sol	exon	129913521	129913651	0.0	-	.	transcript_id "locus.00000440.3";nPaths "2";locus_id "locus.00000440";type "5p_exon"
chr10	sol	exon	129913521	129913653	0.0	-	.	transcript_id "locus.00000440.0";nPaths "2";locus_id "locus.00000440";type "5p_exon"
chr10	sol	exon	129913521	129913653	0.0	-	.	transcript_id "locus.00000440.1";nPaths "2";locus_id "locus.00000440";type "5p_exon"
chr10	sol	exon	129944440	129946081	0.0	-	.	transcript_id "locus.00000441.0";nPaths "1";locus_id "locus.00000441";type "3p_exon"
chr10	sol	exon	129944550	129946081	0.0	-	.	transcript_id "locus.00000441.1";nPaths "1";locus_id "locus.00000441";type "3p_exon"
chr10	sol	exon	129947698	129947788	0.0	-	.	transcript_id "locus.00000441.0";nPaths "2";locus_id "locus.00000441";type "5p_exon"
chr10	sol	exon	129947698	129947788	0.0	-	.	transcript_id "locus.00000441.1";nPaths "2";locus_id "locus.00000441";type "5p_exon"
chr10	sol	exon	129962944	129966698	0.0	-	.	transcript_id "locus.00000442.0";nPaths "1";locus_id "locus.00000442";type "3p_exon"
chr10	sol	exon	129962944	129966698	0.0	-	.	transcript_id "locus.00000442.2";nPaths "1";locus_id "locus.00000442";type "3p_exon"
chr10	sol	exon	129962944	129966698	0.0	-	.	transcript_id "locus.00000442.4";nPaths "1";locus_id "locus.00000442";type "3p_exon"
chr10	sol	exon	129965074	129966698	0.0	-	.	transcript_id "locus.00000442.1";nPaths "1";locus_id "locus.00000442";type "3p_exon"
chr10	sol	exon	129965074	129966698	0.0	-	.	transcript_id "locus.00000442.3";nPaths "1";locus_id "locus.00000442";type "3p_exon"
chr10	sol	exon	129965074	129966698	0.0	-	.	transcript_id "locus.00000442.5";nPaths "1";locus_id "locus.00000442";type "3p_exon"
chr10	sol	exon	129967025	129967275	0.0	-	.	transcript_id "locus.00000442.2";nPaths "2";locus_id "locus.00000442";type "5p_exon"
chr10	sol	exon	129967025	129967275	0.0	-	.	transcript_id "locus.00000442.3";nPaths "2";locus_id "locus.00000442";type "5p_exon"
chr10	sol	exon	129967025	129967278	0.0	-	.	transcript_id "locus.00000442.0";nPaths "2";locus_id "locus.00000442";type "5p_exon"
chr10	sol	exon	129967025	129967278	0.0	-	.	transcript_id "locus.00000442.1";nPaths "2";locus_id "locus.00000442";type "5p_exon"
chr10	sol	exon	129970657	129975567	0.0	-	.	transcript_id "locus.00000442.6";nPaths "1";locus_id "locus.00000442";type "3p_exon"
chr10	sol	exon	129970657	129975567	0.0	-	.	transcript_id "locus.00000442.8";nPaths "1";locus_id "locus.00000442";type "3p_exon"
chr10	sol	exon	129974667	129975567	0.0	-	.	transcript_id "locus.00000442.7";nPaths "1";locus_id "locus.00000442";type "3p_exon"
chr10	sol	exon	129974667	129975567	0.0	-	.	transcript_id "locus.00000442.9";nPaths "1";locus_id "locus.00000442";type "3p_exon"
chr10	sol	exon	129975895	129976157	0.0	-	.	transcript_id "locus.00000442.4";nPaths "4";locus_id "locus.00000442";type "5p_exon"
chr10	sol	exon	129975895	129976157	0.0	-	.	transcript_id "locus.00000442.5";nPaths "4";locus_id "locus.00000442";type "5p_exon"
chr10	sol	exon	129975895	129976157	0.0	-	.	transcript_id "locus.00000442.6";nPaths "4";locus_id "locus.00000442";type "5p_exon"
chr10	sol	exon	129975895	129976157	0.0	-	.	transcript_id "locus.00000442.7";nPaths "4";locus_id "locus.00000442";type "5p_exon"
chr10	sol	exon	129979532	129984442	0.0	-	.	transcript_id "locus.00000442.10";nPaths "1";locus_id "locus.00000442";type "3p_exon"
chr10	sol	exon	129984770	129985032	0.0	-	.	transcript_id "locus.00000442.10";nPaths "3";locus_id "locus.00000442";type "5p_exon"
chr10	sol	exon	129984770	129985032	0.0	-	.	transcript_id "locus.00000442.8";nPaths "3";locus_id "locus.00000442";type "5p_exon"
chr10	sol	exon	129984770	129985032	0.0	-	.	transcript_id "locus.00000442.9";nPaths "3";locus_id "locus.00000442";type "5p_exon"
chr10	sol	exon	130012605	130012693	0.0	+	.	transcript_id "locus.00000026.0";nPaths "3";locus_id "locus.00000026";type "5p_exon"
chr10	sol	exon	130012605	130012693	0.0	+	.	transcript_id "locus.00000026.1";nPaths "3";locus_id "locus.00000026";type "5p_exon"
chr10	sol	exon	130012605	130012693	0.0	+	.	transcript_id "locus.00000026.2";nPaths "3";locus_id "locus.00000026";type "5p_exon"
chr10	sol	exon	130012615	130012693	0.0	+	.	transcript_id "locus.00000026.3";nPaths "3";locus_id "locus.00000026";type "5p_exon"
chr10	sol	exon	130012615	130012693	0.0	+	.	transcript_id "locus.00000026.4";nPaths "3";locus_id "locus.00000026";type "5p_exon"
chr10	sol	exon	130012615	130012693	0.0	+	.	transcript_id "locus.00000026.5";nPaths "3";locus_id "locus.00000026";type "5p_exon"
chr10	sol	exon	130016659	130019229	0.0	+	.	transcript_id "locus.00000026.2";nPaths "1";locus_id "locus.00000026";type "3p_exon"
chr10	sol	exon	130016659	130019229	0.0	+	.	transcript_id "locus.00000026.5";nPaths "1";locus_id "locus.00000026";type "3p_exon"
chr10	sol	exon	130016659	130021009	0.0	+	.	transcript_id "locus.00000026.0";nPaths "1";locus_id "locus.00000026";type "3p_exon"
chr10	sol	exon	130016659	130021009	0.0	+	.	transcript_id "locus.00000026.3";nPaths "1";locus_id "locus.00000026";type "3p_exon"
chr10	sol	exon	130016659	130021102	0.0	+	.	transcript_id "locus.00000026.1";nPaths "1";locus_id "locus.00000026";type "3p_exon"
chr10	sol	exon	130016659	130021102	0.0	+	.	transcript_id "locus.00000026.4";nPaths "1";locus_id "locus.00000026";type "3p_exon"
chr10	sol	exon	130030356	130030815	0.0	+	.	transcript_id "locus.00000027.0";nPaths "4";locus_id "locus.00000027";type "5p_exon"
chr10	sol	exon	130030356	130030815	0.0	+	.	transcript_id "locus.00000027.1";nPaths "4";locus_id "locus.00000027";type "5p_exon"
chr10	sol	exon	130030356	130030815	0.0	+	.	transcript_id "locus.00000027.2";nPaths "4";locus_id "locus.00000027";type "5p_exon"
chr10	sol	exon	130030356	130030815	0.0	+	.	transcript_id "locus.00000027.3";nPaths "4";locus_id "locus.00000027";type "5p_exon"
chr10	sol	exon	130030366	130030815	0.0	+	.	transcript_id "locus.00000027.4";nPaths "4";locus_id "locus.00000027";type "5p_exon"
chr10	sol	exon	130030366	130030815	0.0	+	.	transcript_id "locus.00000027.5";nPaths "4";locus_id "locus.00000027";type "5p_exon"
chr10	sol	exon	130030366	130030815	0.0	+	.	transcript_id "locus.00000027.6";nPaths "4";locus_id "locus.00000027";type "5p_exon"
chr10	sol	exon	130030366	130030815	0.0	+	.	transcript_id "locus.00000027.7";nPaths "4";locus_id "locus.00000027";type "5p_exon"
chr10	sol	exon	130031536	130031599	0.0	+	.	transcript_id "locus.00000027.0";nPaths "2";locus_id "locus.00000027";type "internal_exon"
chr10	sol	exon	130031536	130031599	0.0	+	.	transcript_id "locus.00000027.1";nPaths "2";locus_id "locus.00000027";type "internal_exon"
chr10	sol	exon	130031536	130031599	0.0	+	.	transcript_id "locus.00000027.4";nPaths "2";locus_id "locus.00000027";type "internal_exon"
chr10	sol	exon	130031536	130031599	0.0	+	.	transcript_id "locus.00000027.5";nPaths "2";locus_id "locus.00000027";type "internal_exon"
chr10	sol	exon	130033611	130034861	0.0	+	.	transcript_id "locus.00000027.0";nPaths "1";locus_id "locus.00000027";type "3p_exon"
chr10	sol	exon	130033611	130034861	0.0	+	.	transcript_id "locus.00000027.2";nPaths "1";locus_id "locus.00000027";type "3p_exon"
chr10	sol	exon	130033611	130034861	0.0	+	.	transcript_id "locus.00000027.4";nPaths "1";locus_id "locus.00000027";type "3p_exon"
chr10	sol	exon	130033611	130034861	0.0	+	.	transcript_id "locus.00000027.6";nPaths "1";locus_id "locus.00000027";type "3p_exon"
chr10	sol	exon	130033611	130034978	0.0	+	.	transcript_id "locus.00000027.1";nPaths "1";locus_id "locus.00000027";type "3p_exon"
chr10	sol	exon	130033611	130034978	0.0	+	.	transcript_id "locus.00000027.3";nPaths "1";locus_id "locus.00000027";type "3p_exon"
chr10	sol	exon	130033611	130034978	0.0	+	.	transcript_id "locus.00000027.5";nPaths "1";locus_id "locus.00000027";type "3p_exon"
chr10	sol	exon	130033611	130034978	0.0	+	.	transcript_id "locus.00000027.7";nPaths "1";locus_id "locus.00000027";type "3p_exon"
chr10	sol	exon	130071210	130071349	0.0	+	.	transcript_id "locus.00000028.0";nPaths "2";locus_id "locus.00000028";type "5p_exon"
chr10	sol	exon	130071210	130071349	0.0	+	.	transcript_id "locus.00000028.1";nPaths "2";locus_id "locus.00000028";type "5p_exon"
chr10	sol	exon	130071220	130071349	0.0	+	.	transcript_id "locus.00000028.2";nPaths "2";locus_id "locus.00000028";type "5p_exon"
chr10	sol	exon	130071220	130071349	0.0	+	.	transcript_id "locus.00000028.3";nPaths "2";locus_id "locus.00000028";type "5p_exon"
chr10	sol	exon	130074387	130075317	0.0	+	.	transcript_id "locus.00000028.1";nPaths "1";locus_id "locus.00000028";type "3p_exon"
chr10	sol	exon	130074387	130075317	0.0	+	.	transcript_id "locus.00000028.3";nPaths "1";locus_id "locus.00000028";type "3p_exon"
chr10	sol	exon	130074387	130076907	0.0	+	.	transcript_id "locus.00000028.0";nPaths "1";locus_id "locus.00000028";type "3p_exon"
chr10	sol	exon	130074387	130076907	0.0	+	.	transcript_id "locus.00000028.2";nPaths "1";locus_id "locus.00000028";type "3p_exon"
chr10	sol	exon	130111527	130112801	0.0	-	.	transcript_id "locus.00000443.1";nPaths "1";locus_id "locus.00000443";type "3p_exon"
chr10	sol	exon	130111527	130112801	0.0	-	.	transcript_id "locus.00000443.3";nPaths "1";locus_id "locus.00000443";type "3p_exon"
chr10	sol	exon	130111527	130112801	0.0	-	.	transcript_id "locus.00000443.8";nPaths "1";locus_id "locus.00000443";type "3p_exon"
chr10	sol	exon	130111677	130112801	0.0	-	.	transcript_id "locus.00000443.0";nPaths "1";locus_id "locus.00000443";type "3p_exon"
chr10	sol	exon	130111677	130112801	0.0	-	.	transcript_id "locus.00000443.2";nPaths "1";locus_id "locus.00000443";type "3p_exon"
chr10	sol	exon	130111677	130112801	0.0	-	.	transcript_id "locus.00000443.7";nPaths "1";locus_id "locus.00000443";type "3p_exon"
chr10	sol	exon	130115228	130115398	0.0	-	.	transcript_id "locus.00000443.2";nPaths "2";locus_id "locus.00000443";type "5p_exon"
chr10	sol	exon	130115228	130115398	0.0	-	.	transcript_id "locus.00000443.3";nPaths "2";locus_id "locus.00000443";type "5p_exon"
chr10	sol	exon	130115228	130115401	0.0	-	.	transcript_id "locus.00000443.0";nPaths "2";locus_id "locus.00000443";type "5p_exon"
chr10	sol	exon	130115228	130115401	0.0	-	.	transcript_id "locus.00000443.1";nPaths "2";locus_id "locus.00000443";type "5p_exon"
chr10	sol	exon	130123569	130127068	0.0	-	.	transcript_id "locus.00000443.5";nPaths "1";locus_id "locus.00000443";type "3p_exon"
chr10	sol	exon	130123579	130127068	0.0	-	.	transcript_id "locus.00000443.4";nPaths "1";locus_id "locus.00000443";type "3p_exon"
chr10	sol	exon	130126639	130127068	0.0	-	.	transcript_id "locus.00000443.6";nPaths "1";locus_id "locus.00000443";type "3p_exon"
chr10	sol	exon	130129738	130129905	0.0	-	.	transcript_id "locus.00000443.4";nPaths "5";locus_id "locus.00000443";type "5p_exon"
chr10	sol	exon	130129738	130129905	0.0	-	.	transcript_id "locus.00000443.5";nPaths "5";locus_id "locus.00000443";type "5p_exon"
chr10	sol	exon	130129738	130129905	0.0	-	.	transcript_id "locus.00000443.6";nPaths "5";locus_id "locus.00000443";type "5p_exon"
chr10	sol	exon	130129738	130129905	0.0	-	.	transcript_id "locus.00000443.7";nPaths "5";locus_id "locus.00000443";type "5p_exon"
chr10	sol	exon	130129738	130129905	0.0	-	.	transcript_id "locus.00000443.8";nPaths "5";locus_id "locus.00000443";type "5p_exon"
chr10	sol	exon	130159427	130163333	0.0	-	.	transcript_id "locus.00000444.0";nPaths "1";locus_id "locus.00000444";type "3p_exon"
chr10	sol	exon	130159427	130163333	0.0	-	.	transcript_id "locus.00000444.3";nPaths "1";locus_id "locus.00000444";type "3p_exon"
chr10	sol	exon	130159427	130163333	0.0	-	.	transcript_id "locus.00000444.6";nPaths "1";locus_id "locus.00000444";type "3p_exon"
chr10	sol	exon	130159757	130163333	0.0	-	.	transcript_id "locus.00000444.2";nPaths "1";locus_id "locus.00000444";type "3p_exon"
chr10	sol	exon	130159757	130163333	0.0	-	.	transcript_id "locus.00000444.5";nPaths "1";locus_id "locus.00000444";type "3p_exon"
chr10	sol	exon	130159757	130163333	0.0	-	.	transcript_id "locus.00000444.8";nPaths "1";locus_id "locus.00000444";type "3p_exon"
chr10	sol	exon	130162297	130163333	0.0	-	.	transcript_id "locus.00000444.1";nPaths "1";locus_id "locus.00000444";type "3p_exon"
chr10	sol	exon	130162297	130163333	0.0	-	.	transcript_id "locus.00000444.4";nPaths "1";locus_id "locus.00000444";type "3p_exon"
chr10	sol	exon	130162297	130163333	0.0	-	.	transcript_id "locus.00000444.7";nPaths "1";locus_id "locus.00000444";type "3p_exon"
chr10	sol	exon	130166251	130166781	0.0	-	.	transcript_id "locus.00000444.3";nPaths "3";locus_id "locus.00000444";type "5p_exon"
chr10	sol	exon	130166251	130166781	0.0	-	.	transcript_id "locus.00000444.4";nPaths "3";locus_id "locus.00000444";type "5p_exon"
chr10	sol	exon	130166251	130166781	0.0	-	.	transcript_id "locus.00000444.5";nPaths "3";locus_id "locus.00000444";type "5p_exon"
chr10	sol	exon	130166251	130166789	0.0	-	.	transcript_id "locus.00000444.0";nPaths "3";locus_id "locus.00000444";type "5p_exon"
chr10	sol	exon	130166251	130166789	0.0	-	.	transcript_id "locus.00000444.1";nPaths "3";locus_id "locus.00000444";type "5p_exon"
chr10	sol	exon	130166251	130166789	0.0	-	.	transcript_id "locus.00000444.2";nPaths "3";locus_id "locus.00000444";type "5p_exon"
chr10	sol	exon	130178508	130180887	0.0	-	.	transcript_id "locus.00000444.10";nPaths "1";locus_id "locus.00000444";type "3p_exon"
chr10	sol	exon	130178518	130180887	0.0	-	.	transcript_id "locus.00000444.9";nPaths "1";locus_id "locus.00000444";type "3p_exon"
chr10	sol	exon	130179718	130180887	0.0	-	.	transcript_id "locus.00000444.11";nPaths "1";locus_id "locus.00000444";type "3p_exon"
chr10	sol	exon	130183733	130184174	0.0	-	.	transcript_id "locus.00000444.10";nPaths "6";locus_id "locus.00000444";type "5p_exon"
chr10	sol	exon	130183733	130184174	0.0	-	.	transcript_id "locus.00000444.11";nPaths "6";locus_id "locus.00000444";type "5p_exon"
chr10	sol	exon	130183733	130184174	0.0	-	.	transcript_id "locus.00000444.6";nPaths "6";locus_id "locus.00000444";type "5p_exon"
chr10	sol	exon	130183733	130184174	0.0	-	.	transcript_id "locus.00000444.7";nPaths "6";locus_id "locus.00000444";type "5p_exon"
chr10	sol	exon	130183733	130184174	0.0	-	.	transcript_id "locus.00000444.8";nPaths "6";locus_id "locus.00000444";type "5p_exon"
chr10	sol	exon	130183733	130184174	0.0	-	.	transcript_id "locus.00000444.9";nPaths "6";locus_id "locus.00000444";type "5p_exon"
chr10	sol	exon	130203095	130210902	0.0	-	.	transcript_id "locus.00000445.0";nPaths "1";locus_id "locus.00000445";type "3p_exon"
chr10	sol	exon	130203095	130210902	0.0	-	.	transcript_id "locus.00000445.3";nPaths "1";locus_id "locus.00000445";type "3p_exon"
chr10	sol	exon	130203105	130210902	0.0	-	.	transcript_id "locus.00000445.2";nPaths "1";locus_id "locus.00000445";type "3p_exon"
chr10	sol	exon	130203105	130210902	0.0	-	.	transcript_id "locus.00000445.5";nPaths "1";locus_id "locus.00000445";type "3p_exon"
chr10	sol	exon	130209465	130210902	0.0	-	.	transcript_id "locus.00000445.1";nPaths "1";locus_id "locus.00000445";type "3p_exon"
chr10	sol	exon	130209465	130210902	0.0	-	.	transcript_id "locus.00000445.4";nPaths "1";locus_id "locus.00000445";type "3p_exon"
chr10	sol	exon	130213878	130213959	0.0	-	.	transcript_id "locus.00000445.0";nPaths "3";locus_id "locus.00000445";type "internal_exon"
chr10	sol	exon	130213878	130213959	0.0	-	.	transcript_id "locus.00000445.1";nPaths "3";locus_id "locus.00000445";type "internal_exon"
chr10	sol	exon	130213878	130213959	0.0	-	.	transcript_id "locus.00000445.2";nPaths "3";locus_id "locus.00000445";type "internal_exon"
chr10	sol	exon	130213878	130213959	0.0	-	.	transcript_id "locus.00000445.3";nPaths "3";locus_id "locus.00000445";type "internal_exon"
chr10	sol	exon	130213878	130213959	0.0	-	.	transcript_id "locus.00000445.4";nPaths "3";locus_id "locus.00000445";type "internal_exon"
chr10	sol	exon	130213878	130213959	0.0	-	.	transcript_id "locus.00000445.5";nPaths "3";locus_id "locus.00000445";type "internal_exon"
chr10	sol	exon	130214121	130214331	0.0	-	.	transcript_id "locus.00000445.3";nPaths "3";locus_id "locus.00000445";type "5p_exon"
chr10	sol	exon	130214121	130214331	0.0	-	.	transcript_id "locus.00000445.4";nPaths "3";locus_id "locus.00000445";type "5p_exon"
chr10	sol	exon	130214121	130214331	0.0	-	.	transcript_id "locus.00000445.5";nPaths "3";locus_id "locus.00000445";type "5p_exon"
chr10	sol	exon	130214121	130214460	0.0	-	.	transcript_id "locus.00000445.0";nPaths "3";locus_id "locus.00000445";type "5p_exon"
chr10	sol	exon	130214121	130214460	0.0	-	.	transcript_id "locus.00000445.1";nPaths "3";locus_id "locus.00000445";type "5p_exon"
chr10	sol	exon	130214121	130214460	0.0	-	.	transcript_id "locus.00000445.2";nPaths "3";locus_id "locus.00000445";type "5p_exon"
chr10	sol	exon	78591802	78591932	0.0	-	.	transcript_id "locus.00000417.1";nPaths "1";locus_id "locus.00000417";type "5p_exon"
chr10	sol	exon	78591802	78591940	0.0	-	.	transcript_id "locus.00000417.0";nPaths "1";locus_id "locus.00000417";type "5p_exon"
chr10	sol	exon	78611033	78612653	0.0	-	.	transcript_id "locus.00000418.1";nPaths "1";locus_id "locus.00000418";type "3p_exon"
chr10	sol	exon	78611033	78612653	0.0	-	.	transcript_id "locus.00000418.7";nPaths "1";locus_id "locus.00000418";type "3p_exon"
chr10	sol	exon	78611033	78613875	0.0	-	.	transcript_id "locus.00000418.3";nPaths "1";locus_id "locus.00000418";type "3p_exon"
chr10	sol	exon	78611033	78613875	0.0	-	.	transcript_id "locus.00000418.9";nPaths "1";locus_id "locus.00000418";type "3p_exon"
chr10	sol	exon	78611043	78612653	0.0	-	.	transcript_id "locus.00000418.0";nPaths "1";locus_id "locus.00000418";type "3p_exon"
chr10	sol	exon	78611043	78612653	0.0	-	.	transcript_id "locus.00000418.6";nPaths "1";locus_id "locus.00000418";type "3p_exon"
chr10	sol	exon	78611043	78613875	0.0	-	.	transcript_id "locus.00000418.11";nPaths "1";locus_id "locus.00000418";type "3p_exon"
chr10	sol	exon	78611043	78613875	0.0	-	.	transcript_id "locus.00000418.5";nPaths "1";locus_id "locus.00000418";type "3p_exon"
chr10	sol	exon	78611583	78612653	0.0	-	.	transcript_id "locus.00000418.2";nPaths "1";locus_id "locus.00000418";type "3p_exon"
chr10	sol	exon	78611583	78612653	0.0	-	.	transcript_id "locus.00000418.8";nPaths "1";locus_id "locus.00000418";type "3p_exon"
chr10	sol	exon	78611583	78613875	0.0	-	.	transcript_id "locus.00000418.10";nPaths "1";locus_id "locus.00000418";type "3p_exon"
chr10	sol	exon	78611583	78613875	0.0	-	.	transcript_id "locus.00000418.4";nPaths "1";locus_id "locus.00000418";type "3p_exon"
chr10	sol	exon	78617900	78618050	0.0	-	.	transcript_id "locus.00000418.10";nPaths "6";locus_id "locus.00000418";type "5p_exon"
chr10	sol	exon	78617900	78618050	0.0	-	.	transcript_id "locus.00000418.11";nPaths "6";locus_id "locus.00000418";type "5p_exon"
chr10	sol	exon	78617900	78618050	0.0	-	.	transcript_id "locus.00000418.6";nPaths "6";locus_id "locus.00000418";type "5p_exon"
chr10	sol	exon	78617900	78618050	0.0	-	.	transcript_id "locus.00000418.7";nPaths "6";locus_id "locus.00000418";type "5p_exon"
chr10	sol	exon	78617900	78618050	0.0	-	.	transcript_id "locus.00000418.8";nPaths "6";locus_id "locus.00000418";type "5p_exon"
chr10	sol	exon	78617900	78618050	0.0	-	.	transcript_id "locus.00000418.9";nPaths "6";locus_id "locus.00000418";type "5p_exon"
chr10	sol	exon	78617900	78618059	0.0	-	.	transcript_id "locus.00000418.0";nPaths "6";locus_id "locus.00000418";type "5p_exon"
chr10	sol	exon	78617900	78618059	0.0	-	.	transcript_id "locus.00000418.1";nPaths "6";locus_id "locus.00000418";type "5p_exon"
chr10	sol	exon	78617900	78618059	0.0	-	.	transcript_id "locus.00000418.2";nPaths "6";locus_id "locus.00000418";type "5p_exon"
chr10	sol	exon	78617900	78618059	0.0	-	.	transcript_id "locus.00000418.3";nPaths "6";locus_id "locus.00000418";type "5p_exon"
chr10	sol	exon	78617900	78618059	0.0	-	.	transcript_id "locus.00000418.4";nPaths "6";locus_id "locus.00000418";type "5p_exon"
chr10	sol	exon	78617900	78618059	0.0	-	.	transcript_id "locus.00000418.5";nPaths "6";locus_id "locus.00000418";type "5p_exon"
chr10	sol	exon	78845049	78847917	0.0	-	.	transcript_id "locus.00000419.0";nPaths "1";locus_id "locus.00000419";type "3p_exon"
chr10	sol	exon	78845049	78847917	0.0	-	.	transcript_id "locus.00000419.3";nPaths "1";locus_id "locus.00000419";type "3p_exon"
chr10	sol	exon	78845059	78847917	0.0	-	.	transcript_id "locus.00000419.2";nPaths "1";locus_id "locus.00000419";type "3p_exon"
chr10	sol	exon	78845059	78847917	0.0	-	.	transcript_id "locus.00000419.5";nPaths "1";locus_id "locus.00000419";type "3p_exon"
chr10	sol	exon	78846899	78847917	0.0	-	.	transcript_id "locus.00000419.1";nPaths "1";locus_id "locus.00000419";type "3p_exon"
chr10	sol	exon	78846899	78847917	0.0	-	.	transcript_id "locus.00000419.4";nPaths "1";locus_id "locus.00000419";type "3p_exon"
chr10	sol	exon	78852010	78852140	0.0	-	.	transcript_id "locus.00000419.3";nPaths "3";locus_id "locus.00000419";type "5p_exon"
chr10	sol	exon	78852010	78852140	0.0	-	.	transcript_id "locus.00000419.4";nPaths "3";locus_id "locus.00000419";type "5p_exon"
chr10	sol	exon	78852010	78852140	0.0	-	.	transcript_id "locus.00000419.5";nPaths "3";locus_id "locus.00000419";type "5p_exon"
chr10	sol	exon	78852010	78852148	0.0	-	.	transcript_id "locus.00000419.0";nPaths "3";locus_id "locus.00000419";type "5p_exon"
chr10	sol	exon	78852010	78852148	0.0	-	.	transcript_id "locus.00000419.1";nPaths "3";locus_id "locus.00000419";type "5p_exon"
chr10	sol	exon	78852010	78852148	0.0	-	.	transcript_id "locus.00000419.2";nPaths "3";locus_id "locus.00000419";type "5p_exon"
chr10	sol	exon	78875540	78875746	0.0	+	.	transcript_id "locus.00000000.0";nPaths "3";locus_id "locus.00000000";type "5p_exon"
chr10	sol	exon	78875540	78875746	0.0	+	.	transcript_id "locus.00000000.1";nPaths "3";locus_id "locus.00000000";type "5p_exon"
chr10	sol	exon	78875540	78875746	0.0	+	.	transcript_id "locus.00000000.2";nPaths "3";locus_id "locus.00000000";type "5p_exon"
chr10	sol	exon	78875550	78875746	0.0	+	.	transcript_id "locus.00000000.3";nPaths "3";locus_id "locus.00000000";type "5p_exon"
chr10	sol	exon	78875550	78875746	0.0	+	.	transcript_id "locus.00000000.4";nPaths "3";locus_id "locus.00000000";type "5p_exon"
chr10	sol	exon	78875550	78875746	0.0	+	.	transcript_id "locus.00000000.5";nPaths "3";locus_id "locus.00000000";type "5p_exon"
chr10	sol	exon	78879157	78880187	0.0	+	.	transcript_id "locus.00000000.2";nPaths "1";locus_id "locus.00000000";type "3p_exon"
chr10	sol	exon	78879157	78880187	0.0	+	.	transcript_id "locus.00000000.5";nPaths "1";locus_id "locus.00000000";type "3p_exon"
chr10	sol	exon	78879157	78882167	0.0	+	.	transcript_id "locus.00000000.0";nPaths "1";locus_id "locus.00000000";type "3p_exon"
chr10	sol	exon	78879157	78882167	0.0	+	.	transcript_id "locus.00000000.3";nPaths "1";locus_id "locus.00000000";type "3p_exon"
chr10	sol	exon	78879157	78882266	0.0	+	.	transcript_id "locus.00000000.1";nPaths "1";locus_id "locus.00000000";type "3p_exon"
chr10	sol	exon	78879157	78882266	0.0	+	.	transcript_id "locus.00000000.4";nPaths "1";locus_id "locus.00000000";type "3p_exon"
chr10	sol	exon	78913307	78913513	0.0	+	.	transcript_id "locus.00000001.0";nPaths "3";locus_id "locus.00000001";type "5p_exon"
chr10	sol	exon	78913307	78913513	0.0	+	.	transcript_id "locus.00000001.1";nPaths "3";locus_id "locus.00000001";type "5p_exon"
chr10	sol	exon	78913307	78913513	0.0	+	.	transcript_id "locus.00000001.2";nPaths "3";locus_id "locus.00000001";type "5p_exon"
chr10	sol	exon	78913317	78913513	0.0	+	.	transcript_id "locus.00000001.3";nPaths "3";locus_id "locus.00000001";type "5p_exon"
chr10	sol	exon	78913317	78913513	0.0	+	.	transcript_id "locus.00000001.4";nPaths "3";locus_id "locus.00000001";type "5p_exon"
chr10	sol	exon	78913317	78913513	0.0	+	.	transcript_id "locus.00000001.5";nPaths "3";locus_id "locus.00000001";type "5p_exon"
chr10	sol	exon	78916829	78918159	0.0	+	.	transcript_id "locus.00000001.1";nPaths "1";locus_id "locus.00000001";type "3p_exon"
chr10	sol	exon	78916829	78918159	0.0	+	.	transcript_id "locus.00000001.4";nPaths "1";locus_id "locus.00000001";type "3p_exon"
chr10	sol	exon	78916829	78919739	0.0	+	.	transcript_id "locus.00000001.2";nPaths "1";locus_id "locus.00000001";type "3p_exon"
chr10	sol	exon	78916829	78919739	0.0	+	.	transcript_id "locus.00000001.5";nPaths "1";locus_id "locus.00000001";type "3p_exon"
chr10	sol	exon	78916829	78921326	0.0	+	.	transcript_id "locus.00000001.0";nPaths "1";locus_id "locus.00000001";type "3p_exon"
chr10	sol	exon	78916829	78921326	0.0	+	.	transcript_id "locus.00000001.3";nPaths "1";locus_id "locus.00000001";type "3p_exon"
chr10	sol	exon	78950650	78950857	0.0	+	.	transcript_id "locus.00000002.0";nPaths "2";locus_id "locus.00000002";type "5p_exon"
chr10	sol	exon	78950650	78950857	0.0	+	.	transcript_id "locus.00000002.1";nPaths "2";locus_id "locus.00000002";type "5p_exon"
chr10	sol	exon	78950660	78950857	0.0	+	.	transcript_id "locus.00000002.2";nPaths "2";locus_id "locus.00000002";type "5p_exon"
chr10	sol	exon	78950660	78950857	0.0	+	.	transcript_id "locus.00000002.3";nPaths "2";locus_id "locus.00000002";type "5p_exon"
chr10	sol	exon	78955194	78958244	0.0	+	.	transcript_id "locus.00000002.0";nPaths "1";locus_id "locus.00000002";type "3p_exon"
chr10	sol	exon	78955194	78958244	0.0	+	.	transcript_id "locus.00000002.2";nPaths "1";locus_id "locus.00000002";type "3p_exon"
chr10	sol	exon	78955194	78958451	0.0	+	.	transcript_id "locus.00000002.1";nPaths "1";locus_id "locus.00000002";type "3p_exon"
chr10	sol	exon	78955194	78958451	0.0	+	.	transcript_id "locus.00000002.3";nPaths "1";locus_id "locus.00000002";type "3p_exon"
chr10	sol	exon	78963309	78963531	0.0	+	.	transcript_id "locus.00000003.0";nPaths "4";locus_id "locus.00000003";type "5p_exon"
chr10	sol	exon	78963309	78963531	0.0	+	.	transcript_id "locus.00000003.1";nPaths "4";locus_id "locus.00000003";type "5p_exon"
chr10	sol	exon	78963309	78963531	0.0	+	.	transcript_id "locus.00000003.2";nPaths "4";locus_id "locus.00000003";type "5p_exon"
chr10	sol	exon	78963309	78963531	0.0	+	.	transcript_id "locus.00000003.3";nPaths "4";locus_id "locus.00000003";type "5p_exon"
chr10	sol	exon	78963319	78963531	0.0	+	.	transcript_id "locus.00000003.4";nPaths "4";locus_id "locus.00000003";type "5p_exon"
chr10	sol	exon	78963319	78963531	0.0	+	.	transcript_id "locus.00000003.5";nPaths "4";locus_id "locus.00000003";type "5p_exon"
chr10	sol	exon	78963319	78963531	0.0	+	.	transcript_id "locus.00000003.6";nPaths "4";locus_id "locus.00000003";type "5p_exon"
chr10	sol	exon	78963319	78963531	0.0	+	.	transcript_id "locus.00000003.7";nPaths "4";locus_id "locus.00000003";type "5p_exon"
chr10	sol	exon	78966256	78966323	0.0	+	.	transcript_id "locus.00000003.2";nPaths "2";locus_id "locus.00000003";type "internal_exon"
chr10	sol	exon	78966256	78966323	0.0	+	.	transcript_id "locus.00000003.3";nPaths "2";locus_id "locus.00000003";type "internal_exon"
chr10	sol	exon	78966256	78966323	0.0	+	.	transcript_id "locus.00000003.6";nPaths "2";locus_id "locus.00000003";type "internal_exon"
chr10	sol	exon	78966256	78966323	0.0	+	.	transcript_id "locus.00000003.7";nPaths "2";locus_id "locus.00000003";type "internal_exon"
chr10	sol	exon	78969638	78971208	0.0	+	.	transcript_id "locus.00000003.1";nPaths "1";locus_id "locus.00000003";type "3p_exon"
chr10	sol	exon	78969638	78971208	0.0	+	.	transcript_id "locus.00000003.3";nPaths "1";locus_id "locus.00000003";type "3p_exon"
chr10	sol	exon	78969638	78971208	0.0	+	.	transcript_id "locus.00000003.5";nPaths "1";locus_id "locus.00000003";type "3p_exon"
chr10	sol	exon	78969638	78971208	0.0	+	.	transcript_id "locus.00000003.7";nPaths "1";locus_id "locus.00000003";type "3p_exon"
chr10	sol	exon	78969638	78971286	0.0	+	.	transcript_id "locus.00000003.0";nPaths "1";locus_id "locus.00000003";type "3p_exon"
chr10	sol	exon	78969638	78971286	0.0	+	.	transcript_id "locus.00000003.2";nPaths "1";locus_id "locus.00000003";type "3p_exon"
chr10	sol	exon	78969638	78971286	0.0	+	.	transcript_id "locus.00000003.4";nPaths "1";locus_id "locus.00000003";type "3p_exon"
chr10	sol	exon	78969638	78971286	0.0	+	.	transcript_id "locus.00000003.6";nPaths "1";locus_id "locus.00000003";type "3p_exon"
chr10	sol	exon	78981082	78981280	0.0	+	.	transcript_id "locus.00000004.0";nPaths "2";locus_id "locus.00000004";type "5p_exon"
chr10	sol	exon	78981082	78981280	0.0	+	.	transcript_id "locus.00000004.1";nPaths "2";locus_id "locus.00000004";type "5p_exon"
chr10	sol	exon	78981092	78981280	0.0	+	.	transcript_id "locus.00000004.2";nPaths "2";locus_id "locus.00000004";type "5p_exon"
chr10	sol	exon	78981092	78981280	0.0	+	.	transcript_id "locus.00000004.3";nPaths "2";locus_id "locus.00000004";type "5p_exon"
chr10	sol	exon	78983779	78986769	0.0	+	.	transcript_id "locus.00000004.1";nPaths "1";locus_id "locus.00000004";type "3p_exon"
chr10	sol	exon	78983779	78986769	0.0	+	.	transcript_id "locus.00000004.3";nPaths "1";locus_id "locus.00000004";type "3p_exon"
chr10	sol	exon	78983779	78987904	0.0	+	.	transcript_id "locus.00000004.0";nPaths "1";locus_id "locus.00000004";type "3p_exon"
chr10	sol	exon	78983779	78987904	0.0	+	.	transcript_id "locus.00000004.2";nPaths "1";locus_id "locus.00000004";type "3p_exon"
chr10	sol	exon	79028743	79028897	0.0	+	.	transcript_id "locus.00000005.0";nPaths "1";locus_id "locus.00000005";type "5p_exon"
chr10	sol	exon	79028753	79028897	0.0	+	.	transcript_id "locus.00000005.1";nPaths "1";locus_id "locus.00000005";type "5p_exon"
chr10	sol	exon	79031353	79031479	0.0	+	.	transcript_id "locus.00000005.0";nPaths "1";locus_id "locus.00000005";type "internal_exon"
chr10	sol	exon	79031353	79031479	0.0	+	.	transcript_id "locus.00000005.1";nPaths "1";locus_id "locus.00000005";type "internal_exon"
chr10	sol	exon	79034785	79036167	0.0	+	.	transcript_id "locus.00000005.0";nPaths "1";locus_id "locus.00000005";type "3p_exon"
chr10	sol	exon	79034785	79036167	0.0	+	.	transcript_id "locus.00000005.1";nPaths "1";locus_id "locus.00000005";type "3p_exon"
chr10	sol	exon	79055820	79060072	0.0	-	.	transcript_id "locus.00000420.1";nPaths "1";locus_id "locus.00000420";type "3p_exon"
chr10	sol	exon	79057270	79060072	0.0	-	.	transcript_id "locus.00000420.0";nPaths "1";locus_id "locus.00000420";type "3p_exon"
chr10	sol	exon	79062306	79062409	0.0	-	.	transcript_id "locus.00000420.0";nPaths "2";locus_id "locus.00000420";type "internal_exon"
chr10	sol	exon	79062306	79062409	0.0	-	.	transcript_id "locus.00000420.1";nPaths "2";locus_id "locus.00000420";type "internal_exon"
chr10	sol	exon	79063145	79066573	0.0	-	.	transcript_id "locus.00000420.0";nPaths "2";locus_id "locus.00000420";type "5p_exon"
chr10	sol	exon	79063145	79066573	0.0	-	.	transcript_id "locus.00000420.1";nPaths "2";locus_id "locus.00000420";type "5p_exon"
chr11	sol	exon	48979039	48979187	0.0	-	.	transcript_id "locus.00000446.0";nPaths "2";locus_id "locus.00000446";type "internal_exon"
chr11	sol	exon	48979039	48979187	0.0	-	.	transcript_id "locus.00000446.1";nPaths "2";locus_id "locus.00000446";type "internal_exon"
chr11	sol	exon	48979300	48979360	0.0	-	.	transcript_id "locus.00000446.0";nPaths "2";locus_id "locus.00000446";type "5p_exon"
chr11	sol	exon	48979300	48979360	0.0	-	.	transcript_id "locus.00000446.1";nPaths "2";locus_id "locus.00000446";type "5p_exon"
chr11	sol	exon	49109608	49113747	0.0	-	.	transcript_id "locus.00000447.0";nPaths "1";locus_id "locus.00000447";type "3p_exon"
chr11	sol	exon	49109608	49113747	0.0	-	.	transcript_id "locus.00000447.3";nPaths "1";locus_id "locus.00000447";type "3p_exon"
chr11	sol	exon	49109978	49113747	0.0	-	.	transcript_id "locus.00000447.2";nPaths "1";locus_id "locus.00000447";type "3p_exon"
chr11	sol	exon	49109978	49113747	0.0	-	.	transcript_id "locus.00000447.5";nPaths "1";locus_id "locus.00000447";type "3p_exon"
chr11	sol	exon	49111798	49113747	0.0	-	.	transcript_id "locus.00000447.1";nPaths "1";locus_id "locus.00000447";type "3p_exon"
chr11	sol	exon	49111798	49113747	0.0	-	.	transcript_id "locus.00000447.4";nPaths "1";locus_id "locus.00000447";type "3p_exon"
chr11	sol	exon	49114308	49114322	0.0	-	.	transcript_id "locus.00000447.3";nPaths "3";locus_id "locus.00000447";type "internal_exon"
chr11	sol	exon	49114308	49114322	0.0	-	.	transcript_id "locus.00000447.4";nPaths "3";locus_id "locus.00000447";type "internal_exon"
chr11	sol	exon	49114308	49114322	0.0	-	.	transcript_id "locus.00000447.5";nPaths "3";locus_id "locus.00000447";type "internal_exon"
chr11	sol	exon	49114419	49114549	0.0	-	.	transcript_id "locus.00000447.0";nPaths "6";locus_id "locus.00000447";type "internal_exon"
chr11	sol	exon	49114419	49114549	0.0	-	.	transcript_id "locus.00000447.1";nPaths "6";locus_id "locus.00000447";type "internal_exon"
chr11	sol	exon	49114419	49114549	0.0	-	.	transcript_id "locus.00000447.2";nPaths "6";locus_id "locus.00000447";type "internal_exon"
chr11	sol	exon	49114419	49114549	0.0	-	.	transcript_id "locus.00000447.3";nPaths "6";locus_id "locus.00000447";type "internal_exon"
chr11	sol	exon	49114419	49114549	0.0	-	.	transcript_id "locus.00000447.4";nPaths "6";locus_id "locus.00000447";type "internal_exon"
chr11	sol	exon	49114419	49114549	0.0	-	.	transcript_id "locus.00000447.5";nPaths "6";locus_id "locus.00000447";type "internal_exon"
chr11	sol	exon	49114822	49114845	0.0	-	.	transcript_id "locus.00000447.0";nPaths "6";locus_id "locus.00000447";type "5p_exon"
chr11	sol	exon	49114822	49114845	0.0	-	.	transcript_id "locus.00000447.1";nPaths "6";locus_id "locus.00000447";type "5p_exon"
chr11	sol	exon	49114822	49114845	0.0	-	.	transcript_id "locus.00000447.2";nPaths "6";locus_id "locus.00000447";type "5p_exon"
chr11	sol	exon	49114822	49114845	0.0	-	.	transcript_id "locus.00000447.3";nPaths "6";locus_id "locus.00000447";type "5p_exon"
chr11	sol	exon	49114822	49114845	0.0	-	.	transcript_id "locus.00000447.4";nPaths "6";locus_id "locus.00000447";type "5p_exon"
chr11	sol	exon	49114822	49114845	0.0	-	.	transcript_id "locus.00000447.5";nPaths "6";locus_id "locus.00000447";type "5p_exon"
chr11	sol	exon	49130138	49130546	0.0	+	.	transcript_id "locus.00000029.0";nPaths "2";locus_id "locus.00000029";type "5p_exon"
chr11	sol	exon	49130138	49130546	0.0	+	.	transcript_id "locus.00000029.1";nPaths "2";locus_id "locus.00000029";type "5p_exon"
chr11	sol	exon	49130148	49130546	0.0	+	.	transcript_id "locus.00000029.2";nPaths "2";locus_id "locus.00000029";type "5p_exon"
chr11	sol	exon	49130148	49130546	0.0	+	.	transcript_id "locus.00000029.3";nPaths "2";locus_id "locus.00000029";type "5p_exon"
chr11	sol	exon	49134173	49135383	0.0	+	.	transcript_id "locus.00000029.0";nPaths "1";locus_id "locus.00000029";type "3p_exon"
chr11	sol	exon	49134173	49135383	0.0	+	.	transcript_id "locus.00000029.2";nPaths "1";locus_id "locus.00000029";type "3p_exon"
chr11	sol	exon	49134173	49136720	0.0	+	.	transcript_id "locus.00000029.1";nPaths "1";locus_id "locus.00000029";type "3p_exon"
chr11	sol	exon	49134173	49136720	0.0	+	.	transcript_id "locus.00000029.3";nPaths "1";locus_id "locus.00000029";type "3p_exon"
chr11	sol	exon	49142310	49142942	0.0	+	.	transcript_id "locus.00000030.0";nPaths "2";locus_id "locus.00000030";type "5p_exon"
chr11	sol	exon	49142310	49142942	0.0	+	.	transcript_id "locus.00000030.1";nPaths "2";locus_id "locus.00000030";type "5p_exon"
chr11	sol	exon	49142400	49142942	0.0	+	.	transcript_id "locus.00000030.2";nPaths "2";locus_id "locus.00000030";type "5p_exon"
chr11	sol	exon	49142400	49142942	0.0	+	.	transcript_id "locus.00000030.3";nPaths "2";locus_id "locus.00000030";type "5p_exon"
chr11	sol	exon	49147609	49147709	0.0	+	.	transcript_id "locus.00000030.1";nPaths "1";locus_id "locus.00000030";type "internal_exon"
chr11	sol	exon	49147609	49147709	0.0	+	.	transcript_id "locus.00000030.3";nPaths "1";locus_id "locus.00000030";type "internal_exon"
chr11	sol	exon	49148240	49150446	0.0	+	.	transcript_id "locus.00000030.0";nPaths "1";locus_id "locus.00000030";type "3p_exon"
chr11	sol	exon	49148240	49150446	0.0	+	.	transcript_id "locus.00000030.1";nPaths "1";locus_id "locus.00000030";type "3p_exon"
chr11	sol	exon	49148240	49150446	0.0	+	.	transcript_id "locus.00000030.2";nPaths "1";locus_id "locus.00000030";type "3p_exon"
chr11	sol	exon	49148240	49150446	0.0	+	.	transcript_id "locus.00000030.3";nPaths "1";locus_id "locus.00000030";type "3p_exon"
chr11	sol	exon	49154377	49154557	0.0	+	.	transcript_id "locus.00000031.0";nPaths "3";locus_id "locus.00000031";type "5p_exon"
chr11	sol	exon	49154377	49154557	0.0	+	.	transcript_id "locus.00000031.1";nPaths "3";locus_id "locus.00000031";type "5p_exon"
chr11	sol	exon	49154377	49154557	0.0	+	.	transcript_id "locus.00000031.2";nPaths "3";locus_id "locus.00000031";type "5p_exon"
chr11	sol	exon	49154387	49154557	0.0	+	.	transcript_id "locus.00000031.3";nPaths "3";locus_id "locus.00000031";type "5p_exon"
chr11	sol	exon	49154387	49154557	0.0	+	.	transcript_id "locus.00000031.4";nPaths "3";locus_id "locus.00000031";type "5p_exon"
chr11	sol	exon	49154387	49154557	0.0	+	.	transcript_id "locus.00000031.5";nPaths "3";locus_id "locus.00000031";type "5p_exon"
chr11	sol	exon	49160012	49161942	0.0	+	.	transcript_id "locus.00000031.0";nPaths "1";locus_id "locus.00000031";type "3p_exon"
chr11	sol	exon	49160012	49161942	0.0	+	.	transcript_id "locus.00000031.3";nPaths "1";locus_id "locus.00000031";type "3p_exon"
chr11	sol	exon	49160012	49163642	0.0	+	.	transcript_id "locus.00000031.2";nPaths "1";locus_id "locus.00000031";type "3p_exon"
chr11	sol	exon	49160012	49163642	0.0	+	.	transcript_id "locus.00000031.5";nPaths "1";locus_id "locus.00000031";type "3p_exon"
chr11	sol	exon	49160012	49165085	0.0	+	.	transcript_id "locus.00000031.1";nPaths "1";locus_id "locus.00000031";type "3p_exon"
chr11	sol	exon	49160012	49165085	0.0	+	.	transcript_id "locus.00000031.4";nPaths "1";locus_id "locus.00000031";type "3p_exon"
chr11	sol	exon	49278324	49278558	0.0	+	.	transcript_id "locus.00000032.0";nPaths "2";locus_id "locus.00000032";type "5p_exon"
chr11	sol	exon	49278324	49278558	0.0	+	.	transcript_id "locus.00000032.1";nPaths "2";locus_id "locus.00000032";type "5p_exon"
chr11	sol	exon	49278374	49278558	0.0	+	.	transcript_id "locus.00000032.2";nPaths "2";locus_id "locus.00000032";type "5p_exon"
chr11	sol	exon	49278374	49278558	0.0	+	.	transcript_id "locus.00000032.3";nPaths "2";locus_id "locus.00000032";type "5p_exon"
chr11	sol	exon	49279329	49279420	0.0	+	.	transcript_id "locus.00000032.0";nPaths "2";locus_id "locus.00000032";type "internal_exon"
chr11	sol	exon	49279329	49279420	0.0	+	.	transcript_id "locus.00000032.1";nPaths "2";locus_id "locus.00000032";type "internal_exon"
chr11	sol	exon	49279329	49279420	0.0	+	.	transcript_id "locus.00000032.2";nPaths "2";locus_id "locus.00000032";type "internal_exon"
chr11	sol	exon	49279329	49279420	0.0	+	.	transcript_id "locus.00000032.3";nPaths "2";locus_id "locus.00000032";type "internal_exon"
chr11	sol	exon	49280107	49282597	0.0	+	.	transcript_id "locus.00000032.0";nPaths "1";locus_id "locus.00000032";type "3p_exon"
chr11	sol	exon	49280107	49282597	0.0	+	.	transcript_id "locus.00000032.2";nPaths "1";locus_id "locus.00000032";type "3p_exon"
chr11	sol	exon	49280107	49282617	0.0	+	.	transcript_id "locus.00000032.1";nPaths "1";locus_id "locus.00000032";type "3p_exon"
chr11	sol	exon	49280107	49282617	0.0	+	.	transcript_id "locus.00000032.3";nPaths "1";locus_id "locus.00000032";type "3p_exon"
chr11	sol	exon	49285282	49285836	0.0	+	.	transcript_id "locus.00000033.0";nPaths "4";locus_id "locus.00000033";type "5p_exon"
chr11	sol	exon	49285282	49285836	0.0	+	.	transcript_id "locus.00000033.1";nPaths "4";locus_id "locus.00000033";type "5p_exon"
chr11	sol	exon	49285282	49285836	0.0	+	.	transcript_id "locus.00000033.2";nPaths "4";locus_id "locus.00000033";type "5p_exon"
chr11	sol	exon	49285282	49285836	0.0	+	.	transcript_id "locus.00000033.3";nPaths "4";locus_id "locus.00000033";type "5p_exon"
chr11	sol	exon	49285372	49285836	0.0	+	.	transcript_id "locus.00000033.4";nPaths "4";locus_id "locus.00000033";type "5p_exon"
chr11	sol	exon	49285372	49285836	0.0	+	.	transcript_id "locus.00000033.5";nPaths "4";locus_id "locus.00000033";type "5p_exon"
chr11	sol	exon	49285372	49285836	0.0	+	.	transcript_id "locus.00000033.6";nPaths "4";locus_id "locus.00000033";type "5p_exon"
chr11	sol	exon	49285372	49285836	0.0	+	.	transcript_id "locus.00000033.7";nPaths "4";locus_id "locus.00000033";type "5p_exon"
chr11	sol	exon	49291922	49292052	0.0	+	.	transcript_id "locus.00000033.0";nPaths "1";locus_id "locus.00000033";type "3p_exon"
chr11	sol	exon	49291922	49292052	0.0	+	.	transcript_id "locus.00000033.4";nPaths "1";locus_id "locus.00000033";type "3p_exon"
chr11	sol	exon	49291922	49292089	0.0	+	.	transcript_id "locus.00000033.1";nPaths "1";locus_id "locus.00000033";type "3p_exon"
chr11	sol	exon	49291922	49292089	0.0	+	.	transcript_id "locus.00000033.5";nPaths "1";locus_id "locus.00000033";type "3p_exon"
chr11	sol	exon	49292341	49292495	0.0	+	.	transcript_id "locus.00000033.2";nPaths "2";locus_id "locus.00000033";type "internal_exon"
chr11	sol	exon	49292341	49292495	0.0	+	.	transcript_id "locus.00000033.3";nPaths "2";locus_id "locus.00000033";type "internal_exon"
chr11	sol	exon	49292341	49292495	0.0	+	.	transcript_id "locus.00000033.6";nPaths "2";locus_id "locus.00000033";type "internal_exon"
chr11	sol	exon	49292341	49292495	0.0	+	.	transcript_id "locus.00000033.7";nPaths "2";locus_id "locus.00000033";type "internal_exon"
chr11	sol	exon	49292893	49295803	0.0	+	.	transcript_id "locus.00000033.3";nPaths "1";locus_id "locus.00000033";type "3p_exon"
chr11	sol	exon	49292893	49295803	0.0	+	.	transcript_id "locus.00000033.7";nPaths "1";locus_id "locus.00000033";type "3p_exon"
chr11	sol	exon	49292893	49295893	0.0	+	.	transcript_id "locus.00000033.2";nPaths "1";locus_id "locus.00000033";type "3p_exon"
chr11	sol	exon	49292893	49295893	0.0	+	.	transcript_id "locus.00000033.6";nPaths "1";locus_id "locus.00000033";type "3p_exon"
chr11	sol	exon	49322511	49323074	0.0	+	.	transcript_id "locus.00000034.0";nPaths "2";locus_id "locus.00000034";type "5p_exon"
chr11	sol	exon	49322511	49323074	0.0	+	.	transcript_id "locus.00000034.1";nPaths "2";locus_id "locus.00000034";type "5p_exon"
chr11	sol	exon	49322781	49323074	0.0	+	.	transcript_id "locus.00000034.2";nPaths "2";locus_id "locus.00000034";type "5p_exon"
chr11	sol	exon	49322781	49323074	0.0	+	.	transcript_id "locus.00000034.3";nPaths "2";locus_id "locus.00000034";type "5p_exon"
chr11	sol	exon	49326909	49329659	0.0	+	.	transcript_id "locus.00000034.1";nPaths "1";locus_id "locus.00000034";type "3p_exon"
chr11	sol	exon	49326909	49329659	0.0	+	.	transcript_id "locus.00000034.3";nPaths "1";locus_id "locus.00000034";type "3p_exon"
chr11	sol	exon	49326909	49329845	0.0	+	.	transcript_id "locus.00000034.0";nPaths "1";locus_id "locus.00000034";type "3p_exon"
chr11	sol	exon	49326909	49329845	0.0	+	.	transcript_id "locus.00000034.2";nPaths "1";locus_id "locus.00000034";type "3p_exon"
chr11	sol	exon	49423080	49423253	0.0	+	.	transcript_id "locus.00000035.0";nPaths "2";locus_id "locus.00000035";type "5p_exon"
chr11	sol	exon	49423080	49423253	0.0	+	.	transcript_id "locus.00000035.1";nPaths "2";locus_id "locus.00000035";type "5p_exon"
chr11	sol	exon	49423090	49423253	0.0	+	.	transcript_id "locus.00000035.2";nPaths "2";locus_id "locus.00000035";type "5p_exon"
chr11	sol	exon	49423090	49423253	0.0	+	.	transcript_id "locus.00000035.3";nPaths "2";locus_id "locus.00000035";type "5p_exon"
chr11	sol	exon	49427977	49428117	0.0	+	.	transcript_id "locus.00000035.0";nPaths "2";locus_id "locus.00000035";type "internal_exon"
chr11	sol	exon	49427977	49428117	0.0	+	.	transcript_id "locus.00000035.1";nPaths "2";locus_id "locus.00000035";type "internal_exon"
chr11	sol	exon	49427977	49428117	0.0	+	.	transcript_id "locus.00000035.2";nPaths "2";locus_id "locus.00000035";type "internal_exon"
chr11	sol	exon	49427977	49428117	0.0	+	.	transcript_id "locus.00000035.3";nPaths "2";locus_id "locus.00000035";type "internal_exon"
chr11	sol	exon	49429097	49429221	0.0	+	.	transcript_id "locus.00000035.0";nPaths "2";locus_id "locus.00000035";type "internal_exon"
chr11	sol	exon	49429097	49429221	0.0	+	.	transcript_id "locus.00000035.1";nPaths "2";locus_id "locus.00000035";type "internal_exon"
chr11	sol	exon	49429097	49429221	0.0	+	.	transcript_id "locus.00000035.2";nPaths "2";locus_id "locus.00000035";type "internal_exon"
chr11	sol	exon	49429097	49429221	0.0	+	.	transcript_id "locus.00000035.3";nPaths "2";locus_id "locus.00000035";type "internal_exon"
chr11	sol	exon	49429805	49432835	0.0	+	.	transcript_id "locus.00000035.1";nPaths "1";locus_id "locus.00000035";type "3p_exon"
chr11	sol	exon	49429805	49432835	0.0	+	.	transcript_id "locus.00000035.3";nPaths "1";locus_id "locus.00000035";type "3p_exon"
chr11	sol	exon	49429805	49432844	0.0	+	.	transcript_id "locus.00000035.0";nPaths "1";locus_id "locus.00000035";type "3p_exon"
chr11	sol	exon	49429805	49432844	0.0	+	.	transcript_id "locus.00000035.2";nPaths "1";locus_id "locus.00000035";type "3p_exon"
chr11	sol	exon	49436709	49436965	0.0	+	.	transcript_id "locus.00000036.0";nPaths "2";locus_id "locus.00000036";type "5p_exon"
chr11	sol	exon	49436709	49436965	0.0	+	.	transcript_id "locus.00000036.1";nPaths "2";locus_id "locus.00000036";type "5p_exon"
chr11	sol	exon	49436799	49436965	0.0	+	.	transcript_id "locus.00000036.2";nPaths "2";locus_id "locus.00000036";type "5p_exon"
chr11	sol	exon	49436799	49436965	0.0	+	.	transcript_id "locus.00000036.3";nPaths "2";locus_id "locus.00000036";type "5p_exon"
chr11	sol	exon	49441590	49441660	0.0	+	.	transcript_id "locus.00000036.0";nPaths "1";locus_id "locus.00000036";type "3p_exon"
chr11	sol	exon	49441590	49441660	0.0	+	.	transcript_id "locus.00000036.1";nPaths "1";locus_id "locus.00000036";type "3p_exon"
chr11	sol	exon	49441590	49441660	0.0	+	.	transcript_id "locus.00000036.2";nPaths "1";locus_id "locus.00000036";type "3p_exon"
chr11	sol	exon	49441590	49441660	0.0	+	.	transcript_id "locus.00000036.3";nPaths "1";locus_id "locus.00000036";type "3p_exon"
chr11	sol	exon	49442063	49442194	0.0	+	.	transcript_id "locus.00000037.0";nPaths "2";locus_id "locus.00000037";type "5p_exon"
chr11	sol	exon	49442063	49442194	0.0	+	.	transcript_id "locus.00000037.1";nPaths "2";locus_id "locus.00000037";type "5p_exon"
chr11	sol	exon	49442073	49442194	0.0	+	.	transcript_id "locus.00000037.2";nPaths "2";locus_id "locus.00000037";type "5p_exon"
chr11	sol	exon	49442073	49442194	0.0	+	.	transcript_id "locus.00000037.3";nPaths "2";locus_id "locus.00000037";type "5p_exon"
chr11	sol	exon	49443595	49445345	0.0	+	.	transcript_id "locus.00000037.1";nPaths "1";locus_id "locus.00000037";type "3p_exon"
chr11	sol	exon	49443595	49445345	0.0	+	.	transcript_id "locus.00000037.3";nPaths "1";locus_id "locus.00000037";type "3p_exon"
chr11	sol	exon	49443595	49449144	0.0	+	.	transcript_id "locus.00000037.0";nPaths "1";locus_id "locus.00000037";type "3p_exon"
chr11	sol	exon	49443595	49449144	0.0	+	.	transcript_id "locus.00000037.2";nPaths "1";locus_id "locus.00000037";type "3p_exon"
chr11	sol	exon	49455343	49455554	0.0	+	.	transcript_id "locus.00000038.0";nPaths "3";locus_id "locus.00000038";type "5p_exon"
chr11	sol	exon	49455343	49455554	0.0	+	.	transcript_id "locus.00000038.1";nPaths "3";locus_id "locus.00000038";type "5p_exon"
chr11	sol	exon	49455343	49455554	0.0	+	.	transcript_id "locus.00000038.2";nPaths "3";locus_id "locus.00000038";type "5p_exon"
chr11	sol	exon	49455353	49455554	0.0	+	.	transcript_id "locus.00000038.3";nPaths "3";locus_id "locus.00000038";type "5p_exon"
chr11	sol	exon	49455353	49455554	0.0	+	.	transcript_id "locus.00000038.4";nPaths "3";locus_id "locus.00000038";type "5p_exon"
chr11	sol	exon	49455353	49455554	0.0	+	.	transcript_id "locus.00000038.5";nPaths "3";locus_id "locus.00000038";type "5p_exon"
chr11	sol	exon	49459307	49462477	0.0	+	.	transcript_id "locus.00000038.0";nPaths "1";locus_id "locus.00000038";type "3p_exon"
chr11	sol	exon	49459307	49462477	0.0	+	.	transcript_id "locus.00000038.3";nPaths "1";locus_id "locus.00000038";type "3p_exon"
chr11	sol	exon	49459307	49463917	0.0	+	.	transcript_id "locus.00000038.2";nPaths "1";locus_id "locus.00000038";type "3p_exon"
chr11	sol	exon	49459307	49463917	0.0	+	.	transcript_id "locus.00000038.5";nPaths "1";locus_id "locus.00000038";type "3p_exon"
chr11	sol	exon	49459307	49464061	0.0	+	.	transcript_id "locus.00000038.1";nPaths "1";locus_id "locus.00000038";type "3p_exon"
chr11	sol	exon	49459307	49464061	0.0	+	.	transcript_id "locus.00000038.4";nPaths "1";locus_id "locus.00000038";type "3p_exon"
chr11	sol	exon	49465002	49465301	0.0	+	.	transcript_id "locus.00000039.0";nPaths "4";locus_id "locus.00000039";type "5p_exon"
chr11	sol	exon	49465002	49465301	0.0	+	.	transcript_id "locus.00000039.1";nPaths "4";locus_id "locus.00000039";type "5p_exon"
chr11	sol	exon	49465002	49465301	0.0	+	.	transcript_id "locus.00000039.2";nPaths "4";locus_id "locus.00000039";type "5p_exon"
chr11	sol	exon	49465002	49465301	0.0	+	.	transcript_id "locus.00000039.3";nPaths "4";locus_id "locus.00000039";type "5p_exon"
chr11	sol	exon	49465052	49465301	0.0	+	.	transcript_id "locus.00000039.4";nPaths "4";locus_id "locus.00000039";type "5p_exon"
chr11	sol	exon	49465052	49465301	0.0	+	.	transcript_id "locus.00000039.5";nPaths "4";locus_id "locus.00000039";type "5p_exon"
chr11	sol	exon	49465052	49465301	0.0	+	.	transcript_id "locus.00000039.6";nPaths "4";locus_id "locus.00000039";type "5p_exon"
chr11	sol	exon	49465052	49465301	0.0	+	.	transcript_id "locus.00000039.7";nPaths "4";locus_id "locus.00000039";type "5p_exon"
chr11	sol	exon	49466993	49467076	0.0	+	.	transcript_id "locus.00000039.0";nPaths "2";locus_id "locus.00000039";type "internal_exon"
chr11	sol	exon	49466993	49467076	0.0	+	.	transcript_id "locus.00000039.1";nPaths "2";locus_id "locus.00000039";type "internal_exon"
chr11	sol	exon	49466993	49467076	0.0	+	.	transcript_id "locus.00000039.4";nPaths "2";locus_id "locus.00000039";type "internal_exon"
chr11	sol	exon	49466993	49467076	0.0	+	.	transcript_id "locus.00000039.5";nPaths "2";locus_id "locus.00000039";type "internal_exon"
chr11	sol	exon	49469497	49471707	0.0	+	.	transcript_id "locus.00000039.1";nPaths "1";locus_id "locus.00000039";type "3p_exon"
chr11	sol	exon	49469497	49471707	0.0	+	.	transcript_id "locus.00000039.3";nPaths "1";locus_id "locus.00000039";type "3p_exon"
chr11	sol	exon	49469497	49471707	0.0	+	.	transcript_id "locus.00000039.5";nPaths "1";locus_id "locus.00000039";type "3p_exon"
chr11	sol	exon	49469497	49471707	0.0	+	.	transcript_id "locus.00000039.7";nPaths "1";locus_id "locus.00000039";type "3p_exon"
chr11	sol	exon	49469497	49471948	0.0	+	.	transcript_id "locus.00000039.0";nPaths "1";locus_id "locus.00000039";type "3p_exon"
chr11	sol	exon	49469497	49471948	0.0	+	.	transcript_id "locus.00000039.2";nPaths "1";locus_id "locus.00000039";type "3p_exon"
chr11	sol	exon	49469497	49471948	0.0	+	.	transcript_id "locus.00000039.4";nPaths "1";locus_id "locus.00000039";type "3p_exon"
chr11	sol	exon	49469497	49471948	0.0	+	.	transcript_id "locus.00000039.6";nPaths "1";locus_id "locus.00000039";type "3p_exon"
chr11	sol	exon	49489063	49489362	0.0	+	.	transcript_id "locus.00000040.0";nPaths "6";locus_id "locus.00000040";type "5p_exon"
chr11	sol	exon	49489063	49489362	0.0	+	.	transcript_id "locus.00000040.1";nPaths "6";locus_id "locus.00000040";type "5p_exon"
chr11	sol	exon	49489063	49489362	0.0	+	.	transcript_id "locus.00000040.2";nPaths "6";locus_id "locus.00000040";type "5p_exon"
chr11	sol	exon	49489063	49489362	0.0	+	.	transcript_id "locus.00000040.3";nPaths "6";locus_id "locus.00000040";type "5p_exon"
chr11	sol	exon	49489063	49489362	0.0	+	.	transcript_id "locus.00000040.4";nPaths "6";locus_id "locus.00000040";type "5p_exon"
chr11	sol	exon	49489063	49489362	0.0	+	.	transcript_id "locus.00000040.5";nPaths "6";locus_id "locus.00000040";type "5p_exon"
chr11	sol	exon	49489133	49489362	0.0	+	.	transcript_id "locus.00000040.10";nPaths "6";locus_id "locus.00000040";type "5p_exon"
chr11	sol	exon	49489133	49489362	0.0	+	.	transcript_id "locus.00000040.11";nPaths "6";locus_id "locus.00000040";type "5p_exon"
chr11	sol	exon	49489133	49489362	0.0	+	.	transcript_id "locus.00000040.6";nPaths "6";locus_id "locus.00000040";type "5p_exon"
chr11	sol	exon	49489133	49489362	0.0	+	.	transcript_id "locus.00000040.7";nPaths "6";locus_id "locus.00000040";type "5p_exon"
chr11	sol	exon	49489133	49489362	0.0	+	.	transcript_id "locus.00000040.8";nPaths "6";locus_id "locus.00000040";type "5p_exon"
chr11	sol	exon	49489133	49489362	0.0	+	.	transcript_id "locus.00000040.9";nPaths "6";locus_id "locus.00000040";type "5p_exon"
chr11	sol	exon	49491055	49491138	0.0	+	.	transcript_id "locus.00000040.0";nPaths "3";locus_id "locus.00000040";type "internal_exon"
chr11	sol	exon	49491055	49491138	0.0	+	.	transcript_id "locus.00000040.1";nPaths "3";locus_id "locus.00000040";type "internal_exon"
chr11	sol	exon	49491055	49491138	0.0	+	.	transcript_id "locus.00000040.2";nPaths "3";locus_id "locus.00000040";type "internal_exon"
chr11	sol	exon	49491055	49491138	0.0	+	.	transcript_id "locus.00000040.6";nPaths "3";locus_id "locus.00000040";type "internal_exon"
chr11	sol	exon	49491055	49491138	0.0	+	.	transcript_id "locus.00000040.7";nPaths "3";locus_id "locus.00000040";type "internal_exon"
chr11	sol	exon	49491055	49491138	0.0	+	.	transcript_id "locus.00000040.8";nPaths "3";locus_id "locus.00000040";type "internal_exon"
chr11	sol	exon	49494762	49496332	0.0	+	.	transcript_id "locus.00000040.11";nPaths "1";locus_id "locus.00000040";type "3p_exon"
chr11	sol	exon	49494762	49496332	0.0	+	.	transcript_id "locus.00000040.2";nPaths "1";locus_id "locus.00000040";type "3p_exon"
chr11	sol	exon	49494762	49496332	0.0	+	.	transcript_id "locus.00000040.5";nPaths "1";locus_id "locus.00000040";type "3p_exon"
chr11	sol	exon	49494762	49496332	0.0	+	.	transcript_id "locus.00000040.8";nPaths "1";locus_id "locus.00000040";type "3p_exon"
chr11	sol	exon	49494762	49497452	0.0	+	.	transcript_id "locus.00000040.0";nPaths "1";locus_id "locus.00000040";type "3p_exon"
chr11	sol	exon	49494762	49497452	0.0	+	.	transcript_id "locus.00000040.3";nPaths "1";locus_id "locus.00000040";type "3p_exon"
chr11	sol	exon	49494762	49497452	0.0	+	.	transcript_id "locus.00000040.6";nPaths "1";locus_id "locus.00000040";type "3p_exon"
chr11	sol	exon	49494762	49497452	0.0	+	.	transcript_id "locus.00000040.9";nPaths "1";locus_id "locus.00000040";type "3p_exon"
chr11	sol	exon	49494762	49497644	0.0	+	.	transcript_id "locus.00000040.10";nPaths "1";locus_id "locus.00000040";type "3p_exon"
chr11	sol	exon	49494762	49497644	0.0	+	.	transcript_id "locus.00000040.1";nPaths "1";locus_id "locus.00000040";type "3p_exon"
chr11	sol	exon	49494762	49497644	0.0	+	.	transcript_id "locus.00000040.4";nPaths "1";locus_id "locus.00000040";type "3p_exon"
chr11	sol	exon	49494762	49497644	0.0	+	.	transcript_id "locus.00000040.7";nPaths "1";locus_id "locus.00000040";type "3p_exon"
chr11	sol	exon	49506804	49507190	0.0	+	.	transcript_id "locus.00000041.0";nPaths "8";locus_id "locus.00000041";type "5p_exon"
chr11	sol	exon	49506804	49507190	0.0	+	.	transcript_id "locus.00000041.1";nPaths "8";locus_id "locus.00000041";type "5p_exon"
chr11	sol	exon	49506804	49507190	0.0	+	.	transcript_id "locus.00000041.2";nPaths "8";locus_id "locus.00000041";type "5p_exon"
chr11	sol	exon	49506804	49507190	0.0	+	.	transcript_id "locus.00000041.3";nPaths "8";locus_id "locus.00000041";type "5p_exon"
chr11	sol	exon	49506804	49507190	0.0	+	.	transcript_id "locus.00000041.4";nPaths "8";locus_id "locus.00000041";type "5p_exon"
chr11	sol	exon	49506804	49507190	0.0	+	.	transcript_id "locus.00000041.5";nPaths "8";locus_id "locus.00000041";type "5p_exon"
chr11	sol	exon	49506804	49507190	0.0	+	.	transcript_id "locus.00000041.6";nPaths "8";locus_id "locus.00000041";type "5p_exon"
chr11	sol	exon	49506804	49507190	0.0	+	.	transcript_id "locus.00000041.7";nPaths "8";locus_id "locus.00000041";type "5p_exon"
chr11	sol	exon	49506874	49507190	0.0	+	.	transcript_id "locus.00000041.10";nPaths "8";locus_id "locus.00000041";type "5p_exon"
chr11	sol	exon	49506874	49507190	0.0	+	.	transcript_id "locus.00000041.11";nPaths "8";locus_id "locus.00000041";type "5p_exon"
chr11	sol	exon	49506874	49507190	0.0	+	.	transcript_id "locus.00000041.12";nPaths "8";locus_id "locus.00000041";type "5p_exon"
chr11	sol	exon	49506874	49507190	0.0	+	.	transcript_id "locus.00000041.13";nPaths "8";locus_id "locus.00000041";type "5p_exon"
chr11	sol	exon	49506874	49507190	0.0	+	.	transcript_id "locus.00000041.14";nPaths "8";locus_id "locus.00000041";type "5p_exon"
chr11	sol	exon	49506874	49507190	0.0	+	.	transcript_id "locus.00000041.15";nPaths "8";locus_id "locus.00000041";type "5p_exon"
chr11	sol	exon	49506874	49507190	0.0	+	.	transcript_id "locus.00000041.8";nPaths "8";locus_id "locus.00000041";type "5p_exon"
chr11	sol	exon	49506874	49507190	0.0	+	.	transcript_id "locus.00000041.9";nPaths "8";locus_id "locus.00000041";type "5p_exon"
chr11	sol	exon	49508655	49508880	0.0	+	.	transcript_id "locus.00000041.0";nPaths "4";locus_id "locus.00000041";type "internal_exon"
chr11	sol	exon	49508655	49508880	0.0	+	.	transcript_id "locus.00000041.10";nPaths "4";locus_id "locus.00000041";type "internal_exon"
chr11	sol	exon	49508655	49508880	0.0	+	.	transcript_id "locus.00000041.11";nPaths "4";locus_id "locus.00000041";type "internal_exon"
chr11	sol	exon	49508655	49508880	0.0	+	.	transcript_id "locus.00000041.1";nPaths "4";locus_id "locus.00000041";type "internal_exon"
chr11	sol	exon	49508655	49508880	0.0	+	.	transcript_id "locus.00000041.2";nPaths "4";locus_id "locus.00000041";type "internal_exon"
chr11	sol	exon	49508655	49508880	0.0	+	.	transcript_id "locus.00000041.3";nPaths "4";locus_id "locus.00000041";type "internal_exon"
chr11	sol	exon	49508655	49508880	0.0	+	.	transcript_id "locus.00000041.8";nPaths "4";locus_id "locus.00000041";type "internal_exon"
chr11	sol	exon	49508655	49508880	0.0	+	.	transcript_id "locus.00000041.9";nPaths "4";locus_id "locus.00000041";type "internal_exon"
chr11	sol	exon	49513376	49514866	0.0	+	.	transcript_id "locus.00000041.10";nPaths "1";locus_id "locus.00000041";type "3p_exon"
chr11	sol	exon	49513376	49514866	0.0	+	.	transcript_id "locus.00000041.14";nPaths "1";locus_id "locus.00000041";type "3p_exon"
chr11	sol	exon	49513376	49514866	0.0	+	.	transcript_id "locus.00000041.2";nPaths "1";locus_id "locus.00000041";type "3p_exon"
chr11	sol	exon	49513376	49514866	0.0	+	.	transcript_id "locus.00000041.6";nPaths "1";locus_id "locus.00000041";type "3p_exon"
chr11	sol	exon	49513376	49516266	0.0	+	.	transcript_id "locus.00000041.11";nPaths "1";locus_id "locus.00000041";type "3p_exon"
chr11	sol	exon	49513376	49516266	0.0	+	.	transcript_id "locus.00000041.15";nPaths "1";locus_id "locus.00000041";type "3p_exon"
chr11	sol	exon	49513376	49516266	0.0	+	.	transcript_id "locus.00000041.3";nPaths "1";locus_id "locus.00000041";type "3p_exon"
chr11	sol	exon	49513376	49516266	0.0	+	.	transcript_id "locus.00000041.7";nPaths "1";locus_id "locus.00000041";type "3p_exon"
chr11	sol	exon	49513376	49518646	0.0	+	.	transcript_id "locus.00000041.0";nPaths "1";locus_id "locus.00000041";type "3p_exon"
chr11	sol	exon	49513376	49518646	0.0	+	.	transcript_id "locus.00000041.12";nPaths "1";locus_id "locus.00000041";type "3p_exon"
chr11	sol	exon	49513376	49518646	0.0	+	.	transcript_id "locus.00000041.4";nPaths "1";locus_id "locus.00000041";type "3p_exon"
chr11	sol	exon	49513376	49518646	0.0	+	.	transcript_id "locus.00000041.8";nPaths "1";locus_id "locus.00000041";type "3p_exon"
chr11	sol	exon	49513376	49518650	0.0	+	.	transcript_id "locus.00000041.13";nPaths "1";locus_id "locus.00000041";type "3p_exon"
chr11	sol	exon	49513376	49518650	0.0	+	.	transcript_id "locus.00000041.1";nPaths "1";locus_id "locus.00000041";type "3p_exon"
chr11	sol	exon	49513376	49518650	0.0	+	.	transcript_id "locus.00000041.5";nPaths "1";locus_id "locus.00000041";type "3p_exon"
chr11	sol	exon	49513376	49518650	0.0	+	.	transcript_id "locus.00000041.9";nPaths "1";locus_id "locus.00000041";type "3p_exon"
chr11	sol	exon	49519648	49520112	0.0	+	.	transcript_id "locus.00000042.0";nPaths "4";locus_id "locus.00000042";type "5p_exon"
chr11	sol	exon	49519648	49520112	0.0	+	.	transcript_id "locus.00000042.1";nPaths "4";locus_id "locus.00000042";type "5p_exon"
chr11	sol	exon	49519648	49520112	0.0	+	.	transcript_id "locus.00000042.2";nPaths "4";locus_id "locus.00000042";type "5p_exon"
chr11	sol	exon	49519648	49520112	0.0	+	.	transcript_id "locus.00000042.3";nPaths "4";locus_id "locus.00000042";type "5p_exon"
chr11	sol	exon	49519838	49520112	0.0	+	.	transcript_id "locus.00000042.4";nPaths "4";locus_id "locus.00000042";type "5p_exon"
chr11	sol	exon	49519838	49520112	0.0	+	.	transcript_id "locus.00000042.5";nPaths "4";locus_id "locus.00000042";type "5p_exon"
chr11	sol	exon	49519838	49520112	0.0	+	.	transcript_id "locus.00000042.6";nPaths "4";locus_id "locus.00000042";type "5p_exon"
chr11	sol	exon	49519838	49520112	0.0	+	.	transcript_id "locus.00000042.7";nPaths "4";locus_id "locus.00000042";type "5p_exon"
chr11	sol	exon	49523497	49524767	0.0	+	.	transcript_id "locus.00000042.3";nPaths "1";locus_id "locus.00000042";type "3p_exon"
chr11	sol	exon	49523497	49524767	0.0	+	.	transcript_id "locus.00000042.7";nPaths "1";locus_id "locus.00000042";type "3p_exon"
chr11	sol	exon	49523497	49525907	0.0	+	.	transcript_id "locus.00000042.2";nPaths "1";locus_id "locus.00000042";type "3p_exon"
chr11	sol	exon	49523497	49525907	0.0	+	.	transcript_id "locus.00000042.6";nPaths "1";locus_id "locus.00000042";type "3p_exon"
chr11	sol	exon	49523497	49527227	0.0	+	.	transcript_id "locus.00000042.0";nPaths "1";locus_id "locus.00000042";type "3p_exon"
chr11	sol	exon	49523497	49527227	0.0	+	.	transcript_id "locus.00000042.4";nPaths "1";locus_id "locus.00000042";type "3p_exon"
chr11	sol	exon	49523497	49527533	0.0	+	.	transcript_id "locus.00000042.1";nPaths "1";locus_id "locus.00000042";type "3p_exon"
chr11	sol	exon	49523497	49527533	0.0	+	.	transcript_id "locus.00000042.5";nPaths "1";locus_id "locus.00000042";type "3p_exon"
chr11	sol	exon	49528120	49528740	0.0	+	.	transcript_id "locus.00000043.0";nPaths "9";locus_id "locus.00000043";type "5p_exon"
chr11	sol	exon	49528120	49528740	0.0	+	.	transcript_id "locus.00000043.1";nPaths "9";locus_id "locus.00000043";type "5p_exon"
chr11	sol	exon	49528120	49528740	0.0	+	.	transcript_id "locus.00000043.2";nPaths "9";locus_id "locus.00000043";type "5p_exon"
chr11	sol	exon	49528120	49528740	0.0	+	.	transcript_id "locus.00000043.3";nPaths "9";locus_id "locus.00000043";type "5p_exon"
chr11	sol	exon	49528120	49528740	0.0	+	.	transcript_id "locus.00000043.4";nPaths "9";locus_id "locus.00000043";type "5p_exon"
chr11	sol	exon	49528120	49528740	0.0	+	.	transcript_id "locus.00000043.5";nPaths "9";locus_id "locus.00000043";type "5p_exon"
chr11	sol	exon	49528120	49528740	0.0	+	.	transcript_id "locus.00000043.6";nPaths "9";locus_id "locus.00000043";type "5p_exon"
chr11	sol	exon	49528120	49528740	0.0	+	.	transcript_id "locus.00000043.7";nPaths "9";locus_id "locus.00000043";type "5p_exon"
chr11	sol	exon	49528120	49528740	0.0	+	.	transcript_id "locus.00000043.8";nPaths "9";locus_id "locus.00000043";type "5p_exon"
chr11	sol	exon	49528330	49528740	0.0	+	.	transcript_id "locus.00000043.10";nPaths "9";locus_id "locus.00000043";type "5p_exon"
chr11	sol	exon	49528330	49528740	0.0	+	.	transcript_id "locus.00000043.11";nPaths "9";locus_id "locus.00000043";type "5p_exon"
chr11	sol	exon	49528330	49528740	0.0	+	.	transcript_id "locus.00000043.12";nPaths "9";locus_id "locus.00000043";type "5p_exon"
chr11	sol	exon	49528330	49528740	0.0	+	.	transcript_id "locus.00000043.13";nPaths "9";locus_id "locus.00000043";type "5p_exon"
chr11	sol	exon	49528330	49528740	0.0	+	.	transcript_id "locus.00000043.14";nPaths "9";locus_id "locus.00000043";type "5p_exon"
chr11	sol	exon	49528330	49528740	0.0	+	.	transcript_id "locus.00000043.15";nPaths "9";locus_id "locus.00000043";type "5p_exon"
chr11	sol	exon	49528330	49528740	0.0	+	.	transcript_id "locus.00000043.16";nPaths "9";locus_id "locus.00000043";type "5p_exon"
chr11	sol	exon	49528330	49528740	0.0	+	.	transcript_id "locus.00000043.17";nPaths "9";locus_id "locus.00000043";type "5p_exon"
chr11	sol	exon	49528330	49528740	0.0	+	.	transcript_id "locus.00000043.9";nPaths "9";locus_id "locus.00000043";type "5p_exon"
chr11	sol	exon	49532400	49532580	0.0	+	.	transcript_id "locus.00000043.0";nPaths "6";locus_id "locus.00000043";type "internal_exon"
chr11	sol	exon	49532400	49532580	0.0	+	.	transcript_id "locus.00000043.10";nPaths "6";locus_id "locus.00000043";type "internal_exon"
chr11	sol	exon	49532400	49532580	0.0	+	.	transcript_id "locus.00000043.11";nPaths "6";locus_id "locus.00000043";type "internal_exon"
chr11	sol	exon	49532400	49532580	0.0	+	.	transcript_id "locus.00000043.12";nPaths "6";locus_id "locus.00000043";type "internal_exon"
chr11	sol	exon	49532400	49532580	0.0	+	.	transcript_id "locus.00000043.13";nPaths "6";locus_id "locus.00000043";type "internal_exon"
chr11	sol	exon	49532400	49532580	0.0	+	.	transcript_id "locus.00000043.14";nPaths "6";locus_id "locus.00000043";type "internal_exon"
chr11	sol	exon	49532400	49532580	0.0	+	.	transcript_id "locus.00000043.1";nPaths "6";locus_id "locus.00000043";type "internal_exon"
chr11	sol	exon	49532400	49532580	0.0	+	.	transcript_id "locus.00000043.2";nPaths "6";locus_id "locus.00000043";type "internal_exon"
chr11	sol	exon	49532400	49532580	0.0	+	.	transcript_id "locus.00000043.3";nPaths "6";locus_id "locus.00000043";type "internal_exon"
chr11	sol	exon	49532400	49532580	0.0	+	.	transcript_id "locus.00000043.4";nPaths "6";locus_id "locus.00000043";type "internal_exon"
chr11	sol	exon	49532400	49532580	0.0	+	.	transcript_id "locus.00000043.5";nPaths "6";locus_id "locus.00000043";type "internal_exon"
chr11	sol	exon	49532400	49532580	0.0	+	.	transcript_id "locus.00000043.9";nPaths "6";locus_id "locus.00000043";type "internal_exon"
chr11	sol	exon	49532703	49533184	0.0	+	.	transcript_id "locus.00000043.12";nPaths "3";locus_id "locus.00000043";type "internal_exon"
chr11	sol	exon	49532703	49533184	0.0	+	.	transcript_id "locus.00000043.13";nPaths "3";locus_id "locus.00000043";type "internal_exon"
chr11	sol	exon	49532703	49533184	0.0	+	.	transcript_id "locus.00000043.14";nPaths "3";locus_id "locus.00000043";type "internal_exon"
chr11	sol	exon	49532703	49533184	0.0	+	.	transcript_id "locus.00000043.15";nPaths "3";locus_id "locus.00000043";type "internal_exon"
chr11	sol	exon	49532703	49533184	0.0	+	.	transcript_id "locus.00000043.16";nPaths "3";locus_id "locus.00000043";type "internal_exon"
chr11	sol	exon	49532703	49533184	0.0	+	.	transcript_id "locus.00000043.17";nPaths "3";locus_id "locus.00000043";type "internal_exon"
chr11	sol	exon	49532703	49533184	0.0	+	.	transcript_id "locus.00000043.3";nPaths "3";locus_id "locus.00000043";type "internal_exon"
chr11	sol	exon	49532703	49533184	0.0	+	.	transcript_id "locus.00000043.4";nPaths "3";locus_id "locus.00000043";type "internal_exon"
chr11	sol	exon	49532703	49533184	0.0	+	.	transcript_id "locus.00000043.5";nPaths "3";locus_id "locus.00000043";type "internal_exon"
chr11	sol	exon	49532703	49533184	0.0	+	.	transcript_id "locus.00000043.6";nPaths "3";locus_id "locus.00000043";type "internal_exon"
chr11	sol	exon	49532703	49533184	0.0	+	.	transcript_id "locus.00000043.7";nPaths "3";locus_id "locus.00000043";type "internal_exon"
chr11	sol	exon	49532703	49533184	0.0	+	.	transcript_id "locus.00000043.8";nPaths "3";locus_id "locus.00000043";type "internal_exon"
chr11	sol	exon	49533081	49533184	0.0	+	.	transcript_id "locus.00000043.0";nPaths "3";locus_id "locus.00000043";type "internal_exon"
chr11	sol	exon	49533081	49533184	0.0	+	.	transcript_id "locus.00000043.10";nPaths "3";locus_id "locus.00000043";type "internal_exon"
chr11	sol	exon	49533081	49533184	0.0	+	.	transcript_id "locus.00000043.11";nPaths "3";locus_id "locus.00000043";type "internal_exon"
chr11	sol	exon	49533081	49533184	0.0	+	.	transcript_id "locus.00000043.1";nPaths "3";locus_id "locus.00000043";type "internal_exon"
chr11	sol	exon	49533081	49533184	0.0	+	.	transcript_id "locus.00000043.2";nPaths "3";locus_id "locus.00000043";type "internal_exon"
chr11	sol	exon	49533081	49533184	0.0	+	.	transcript_id "locus.00000043.9";nPaths "3";locus_id "locus.00000043";type "internal_exon"
chr11	sol	exon	49535177	49538347	0.0	+	.	transcript_id "locus.00000043.10";nPaths "1";locus_id "locus.00000043";type "3p_exon"
chr11	sol	exon	49535177	49538347	0.0	+	.	transcript_id "locus.00000043.13";nPaths "1";locus_id "locus.00000043";type "3p_exon"
chr11	sol	exon	49535177	49538347	0.0	+	.	transcript_id "locus.00000043.16";nPaths "1";locus_id "locus.00000043";type "3p_exon"
chr11	sol	exon	49535177	49538347	0.0	+	.	transcript_id "locus.00000043.1";nPaths "1";locus_id "locus.00000043";type "3p_exon"
chr11	sol	exon	49535177	49538347	0.0	+	.	transcript_id "locus.00000043.4";nPaths "1";locus_id "locus.00000043";type "3p_exon"
chr11	sol	exon	49535177	49538347	0.0	+	.	transcript_id "locus.00000043.7";nPaths "1";locus_id "locus.00000043";type "3p_exon"
chr11	sol	exon	49535177	49538587	0.0	+	.	transcript_id "locus.00000043.0";nPaths "1";locus_id "locus.00000043";type "3p_exon"
chr11	sol	exon	49535177	49538587	0.0	+	.	transcript_id "locus.00000043.12";nPaths "1";locus_id "locus.00000043";type "3p_exon"
chr11	sol	exon	49535177	49538587	0.0	+	.	transcript_id "locus.00000043.15";nPaths "1";locus_id "locus.00000043";type "3p_exon"
chr11	sol	exon	49535177	49538587	0.0	+	.	transcript_id "locus.00000043.3";nPaths "1";locus_id "locus.00000043";type "3p_exon"
chr11	sol	exon	49535177	49538587	0.0	+	.	transcript_id "locus.00000043.6";nPaths "1";locus_id "locus.00000043";type "3p_exon"
chr11	sol	exon	49535177	49538587	0.0	+	.	transcript_id "locus.00000043.9";nPaths "1";locus_id "locus.00000043";type "3p_exon"
chr11	sol	exon	49535177	49538683	0.0	+	.	transcript_id "locus.00000043.11";nPaths "1";locus_id "locus.00000043";type "3p_exon"
chr11	sol	exon	49535177	49538683	0.0	+	.	transcript_id "locus.00000043.14";nPaths "1";locus_id "locus.00000043";type "3p_exon"
chr11	sol	exon	49535177	49538683	0.0	+	.	transcript_id "locus.00000043.17";nPaths "1";locus_id "locus.00000043";type "3p_exon"
chr11	sol	exon	49535177	49538683	0.0	+	.	transcript_id "locus.00000043.2";nPaths "1";locus_id "locus.00000043";type "3p_exon"
chr11	sol	exon	49535177	49538683	0.0	+	.	transcript_id "locus.00000043.5";nPaths "1";locus_id "locus.00000043";type "3p_exon"
chr11	sol	exon	49535177	49538683	0.0	+	.	transcript_id "locus.00000043.8";nPaths "1";locus_id "locus.00000043";type "3p_exon"
chr11	sol	exon	49543576	49544013	0.0	+	.	transcript_id "locus.00000044.0";nPaths "3";locus_id "locus.00000044";type "5p_exon"
chr11	sol	exon	49543576	49544013	0.0	+	.	transcript_id "locus.00000044.1";nPaths "3";locus_id "locus.00000044";type "5p_exon"
chr11	sol	exon	49543576	49544013	0.0	+	.	transcript_id "locus.00000044.2";nPaths "3";locus_id "locus.00000044";type "5p_exon"
chr11	sol	exon	49543586	49544013	0.0	+	.	transcript_id "locus.00000044.3";nPaths "3";locus_id "locus.00000044";type "5p_exon"
chr11	sol	exon	49543586	49544013	0.0	+	.	transcript_id "locus.00000044.4";nPaths "3";locus_id "locus.00000044";type "5p_exon"
chr11	sol	exon	49543586	49544013	0.0	+	.	transcript_id "locus.00000044.5";nPaths "3";locus_id "locus.00000044";type "5p_exon"
chr11	sol	exon	49551739	49554449	0.0	+	.	transcript_id "locus.00000044.2";nPaths "1";locus_id "locus.00000044";type "3p_exon"
chr11	sol	exon	49551739	49554449	0.0	+	.	transcript_id "locus.00000044.5";nPaths "1";locus_id "locus.00000044";type "3p_exon"
chr11	sol	exon	49551739	49556029	0.0	+	.	transcript_id "locus.00000044.0";nPaths "1";locus_id "locus.00000044";type "3p_exon"
chr11	sol	exon	49551739	49556029	0.0	+	.	transcript_id "locus.00000044.3";nPaths "1";locus_id "locus.00000044";type "3p_exon"
chr11	sol	exon	49551739	49556127	0.0	+	.	transcript_id "locus.00000044.1";nPaths "1";locus_id "locus.00000044";type "3p_exon"
chr11	sol	exon	49551739	49556127	0.0	+	.	transcript_id "locus.00000044.4";nPaths "1";locus_id "locus.00000044";type "3p_exon"
chr11	sol	exon	49556541	49557428	0.0	+	.	transcript_id "locus.00000045.0";nPaths "2";locus_id "locus.00000045";type "5p_exon"
chr11	sol	exon	49556541	49557428	0.0	+	.	transcript_id "locus.00000045.1";nPaths "2";locus_id "locus.00000045";type "5p_exon"
chr11	sol	exon	49556971	49557428	0.0	+	.	transcript_id "locus.00000045.2";nPaths "2";locus_id "locus.00000045";type "5p_exon"
chr11	sol	exon	49556971	49557428	0.0	+	.	transcript_id "locus.00000045.3";nPaths "2";locus_id "locus.00000045";type "5p_exon"
chr11	sol	exon	49563913	49565583	0.0	+	.	transcript_id "locus.00000045.1";nPaths "1";locus_id "locus.00000045";type "3p_exon"
chr11	sol	exon	49563913	49565583	0.0	+	.	transcript_id "locus.00000045.3";nPaths "1";locus_id "locus.00000045";type "3p_exon"
chr11	sol	exon	49563913	49566674	0.0	+	.	transcript_id "locus.00000045.0";nPaths "1";locus_id "locus.00000045";type "3p_exon"
chr11	sol	exon	49563913	49566674	0.0	+	.	transcript_id "locus.00000045.2";nPaths "1";locus_id "locus.00000045";type "3p_exon"
chr11	sol	exon	49609698	49609827	0.0	+	.	transcript_id "locus.00000046.0";nPaths "1";locus_id "locus.00000046";type "5p_exon"
chr11	sol	exon	49609708	49609827	0.0	+	.	transcript_id "locus.00000046.1";nPaths "1";locus_id "locus.00000046";type "5p_exon"
chr11	sol	exon	50981981	50982621	0.0	+	.	transcript_id "locus.00000047.0";nPaths "2";locus_id "locus.00000047";type "5p_exon"
chr11	sol	exon	50981981	50982621	0.0	+	.	transcript_id "locus.00000047.1";nPaths "2";locus_id "locus.00000047";type "5p_exon"
chr11	sol	exon	50981991	50982621	0.0	+	.	transcript_id "locus.00000047.2";nPaths "2";locus_id "locus.00000047";type "5p_exon"
chr11	sol	exon	50981991	50982621	0.0	+	.	transcript_id "locus.00000047.3";nPaths "2";locus_id "locus.00000047";type "5p_exon"
chr11	sol	exon	50984701	50986471	0.0	+	.	transcript_id "locus.00000047.0";nPaths "1";locus_id "locus.00000047";type "3p_exon"
chr11	sol	exon	50984701	50986471	0.0	+	.	transcript_id "locus.00000047.2";nPaths "1";locus_id "locus.00000047";type "3p_exon"
chr11	sol	exon	50984701	50987079	0.0	+	.	transcript_id "locus.00000047.1";nPaths "1";locus_id "locus.00000047";type "3p_exon"
chr11	sol	exon	50984701	50987079	0.0	+	.	transcript_id "locus.00000047.3";nPaths "1";locus_id "locus.00000047";type "3p_exon"
chr11	sol	exon	51014518	51014689	0.0	+	.	transcript_id "locus.00000048.0";nPaths "3";locus_id "locus.00000048";type "5p_exon"
chr11	sol	exon	51014518	51014689	0.0	+	.	transcript_id "locus.00000048.1";nPaths "3";locus_id "locus.00000048";type "5p_exon"
chr11	sol	exon	51014518	51014689	0.0	+	.	transcript_id "locus.00000048.2";nPaths "3";locus_id "locus.00000048";type "5p_exon"
chr11	sol	exon	51014528	51014689	0.0	+	.	transcript_id "locus.00000048.3";nPaths "3";locus_id "locus.00000048";type "5p_exon"
chr11	sol	exon	51014528	51014689	0.0	+	.	transcript_id "locus.00000048.4";nPaths "3";locus_id "locus.00000048";type "5p_exon"
chr11	sol	exon	51014528	51014689	0.0	+	.	transcript_id "locus.00000048.5";nPaths "3";locus_id "locus.00000048";type "5p_exon"
chr11	sol	exon	51026985	51029055	0.0	+	.	transcript_id "locus.00000048.2";nPaths "1";locus_id "locus.00000048";type "3p_exon"
chr11	sol	exon	51026985	51029055	0.0	+	.	transcript_id "locus.00000048.5";nPaths "1";locus_id "locus.00000048";type "3p_exon"
chr11	sol	exon	51026985	51030875	0.0	+	.	transcript_id "locus.00000048.0";nPaths "1";locus_id "locus.00000048";type "3p_exon"
chr11	sol	exon	51026985	51030875	0.0	+	.	transcript_id "locus.00000048.3";nPaths "1";locus_id "locus.00000048";type "3p_exon"
chr11	sol	exon	51026985	51031140	0.0	+	.	transcript_id "locus.00000048.1";nPaths "1";locus_id "locus.00000048";type "3p_exon"
chr11	sol	exon	51026985	51031140	0.0	+	.	transcript_id "locus.00000048.4";nPaths "1";locus_id "locus.00000048";type "3p_exon"
chr11	sol	exon	51059274	51059402	0.0	+	.	transcript_id "locus.00000049.0";nPaths "2";locus_id "locus.00000049";type "5p_exon"
chr11	sol	exon	51059274	51059402	0.0	+	.	transcript_id "locus.00000049.1";nPaths "2";locus_id "locus.00000049";type "5p_exon"
chr11	sol	exon	51059284	51059402	0.0	+	.	transcript_id "locus.00000049.2";nPaths "2";locus_id "locus.00000049";type "5p_exon"
chr11	sol	exon	51059284	51059402	0.0	+	.	transcript_id "locus.00000049.3";nPaths "2";locus_id "locus.00000049";type "5p_exon"
chr11	sol	exon	52121023	52121051	0.0	+	.	transcript_id "locus.00000050.0";nPaths "5";locus_id "locus.00000050";type "5p_exon"
chr11	sol	exon	52121023	52121051	0.0	+	.	transcript_id "locus.00000050.1";nPaths "5";locus_id "locus.00000050";type "5p_exon"
chr11	sol	exon	52121023	52121051	0.0	+	.	transcript_id "locus.00000050.2";nPaths "5";locus_id "locus.00000050";type "5p_exon"
chr11	sol	exon	52121023	52121051	0.0	+	.	transcript_id "locus.00000050.3";nPaths "5";locus_id "locus.00000050";type "5p_exon"
chr11	sol	exon	52121023	52121051	0.0	+	.	transcript_id "locus.00000050.4";nPaths "5";locus_id "locus.00000050";type "5p_exon"
chr11	sol	exon	52121033	52121051	0.0	+	.	transcript_id "locus.00000050.5";nPaths "5";locus_id "locus.00000050";type "5p_exon"
chr11	sol	exon	52121033	52121051	0.0	+	.	transcript_id "locus.00000050.6";nPaths "5";locus_id "locus.00000050";type "5p_exon"
chr11	sol	exon	52121033	52121051	0.0	+	.	transcript_id "locus.00000050.7";nPaths "5";locus_id "locus.00000050";type "5p_exon"
chr11	sol	exon	52121033	52121051	0.0	+	.	transcript_id "locus.00000050.8";nPaths "5";locus_id "locus.00000050";type "5p_exon"
chr11	sol	exon	52121033	52121051	0.0	+	.	transcript_id "locus.00000050.9";nPaths "5";locus_id "locus.00000050";type "5p_exon"
chr11	sol	exon	52153790	52156512	0.0	-	.	transcript_id "locus.00000448.1";nPaths "1";locus_id "locus.00000448";type "3p_exon"
chr11	sol	exon	52153790	52156512	0.0	-	.	transcript_id "locus.00000448.4";nPaths "1";locus_id "locus.00000448";type "3p_exon"
chr11	sol	exon	52153790	52156512	0.0	-	.	transcript_id "locus.00000448.7";nPaths "1";locus_id "locus.00000448";type "3p_exon"
chr11	sol	exon	52154000	52156512	0.0	-	.	transcript_id "locus.00000448.0";nPaths "1";locus_id "locus.00000448";type "3p_exon"
chr11	sol	exon	52154000	52156512	0.0	-	.	transcript_id "locus.00000448.3";nPaths "1";locus_id "locus.00000448";type "3p_exon"
chr11	sol	exon	52154000	52156512	0.0	-	.	transcript_id "locus.00000448.6";nPaths "1";locus_id "locus.00000448";type "3p_exon"
chr11	sol	exon	52154900	52156512	0.0	-	.	transcript_id "locus.00000448.2";nPaths "1";locus_id "locus.00000448";type "3p_exon"
chr11	sol	exon	52154900	52156512	0.0	-	.	transcript_id "locus.00000448.5";nPaths "1";locus_id "locus.00000448";type "3p_exon"
chr11	sol	exon	52154900	52156512	0.0	-	.	transcript_id "locus.00000448.8";nPaths "1";locus_id "locus.00000448";type "3p_exon"
chr11	sol	exon	52157777	52159861	0.0	-	.	transcript_id "locus.00000448.0";nPaths "3";locus_id "locus.00000448";type "internal_exon"
chr11	sol	exon	52157777	52159861	0.0	-	.	transcript_id "locus.00000448.1";nPaths "3";locus_id "locus.00000448";type "internal_exon"
chr11	sol	exon	52157777	52159861	0.0	-	.	transcript_id "locus.00000448.2";nPaths "3";locus_id "locus.00000448";type "internal_exon"
chr11	sol	exon	52157777	52159861	0.0	-	.	transcript_id "locus.00000448.3";nPaths "3";locus_id "locus.00000448";type "internal_exon"
chr11	sol	exon	52157777	52159861	0.0	-	.	transcript_id "locus.00000448.4";nPaths "3";locus_id "locus.00000448";type "internal_exon"
chr11	sol	exon	52157777	52159861	0.0	-	.	transcript_id "locus.00000448.5";nPaths "3";locus_id "locus.00000448";type "internal_exon"
chr11	sol	exon	52157777	52159861	0.0	-	.	transcript_id "locus.00000448.6";nPaths "3";locus_id "locus.00000448";type "internal_exon"
chr11	sol	exon	52157777	52159861	0.0	-	.	transcript_id "locus.00000448.7";nPaths "3";locus_id "locus.00000448";type "internal_exon"
chr11	sol	exon	52157777	52159861	0.0	-	.	transcript_id "locus.00000448.8";nPaths "3";locus_id "locus.00000448";type "internal_exon"
chr11	sol	exon	52162224	52165014	0.0	-	.	transcript_id "locus.00000448.3";nPaths "3";locus_id "locus.00000448";type "5p_exon"
chr11	sol	exon	52162224	52165014	0.0	-	.	transcript_id "locus.00000448.4";nPaths "3";locus_id "locus.00000448";type "5p_exon"
chr11	sol	exon	52162224	52165014	0.0	-	.	transcript_id "locus.00000448.5";nPaths "3";locus_id "locus.00000448";type "5p_exon"
chr11	sol	exon	52162224	52168154	0.0	-	.	transcript_id "locus.00000448.6";nPaths "3";locus_id "locus.00000448";type "5p_exon"
chr11	sol	exon	52162224	52168154	0.0	-	.	transcript_id "locus.00000448.7";nPaths "3";locus_id "locus.00000448";type "5p_exon"
chr11	sol	exon	52162224	52168154	0.0	-	.	transcript_id "locus.00000448.8";nPaths "3";locus_id "locus.00000448";type "5p_exon"
chr11	sol	exon	52162224	52168159	0.0	-	.	transcript_id "locus.00000448.0";nPaths "3";locus_id "locus.00000448";type "5p_exon"
chr11	sol	exon	52162224	52168159	0.0	-	.	transcript_id "locus.00000448.1";nPaths "3";locus_id "locus.00000448";type "5p_exon"
chr11	sol	exon	52162224	52168159	0.0	-	.	transcript_id "locus.00000448.2";nPaths "3";locus_id "locus.00000448";type "5p_exon"
chr11	sol	exon	52230858	52231105	0.0	+	.	transcript_id "locus.00000051.0";nPaths "5";locus_id "locus.00000051";type "5p_exon"
chr11	sol	exon	52230858	52231105	0.0	+	.	transcript_id "locus.00000051.1";nPaths "5";locus_id "locus.00000051";type "5p_exon"
chr11	sol	exon	52230858	52231105	0.0	+	.	transcript_id "locus.00000051.2";nPaths "5";locus_id "locus.00000051";type "5p_exon"
chr11	sol	exon	52230858	52231105	0.0	+	.	transcript_id "locus.00000051.3";nPaths "5";locus_id "locus.00000051";type "5p_exon"
chr11	sol	exon	52230858	52231105	0.0	+	.	transcript_id "locus.00000051.4";nPaths "5";locus_id "locus.00000051";type "5p_exon"
chr11	sol	exon	52230868	52231105	0.0	+	.	transcript_id "locus.00000051.5";nPaths "5";locus_id "locus.00000051";type "5p_exon"
chr11	sol	exon	52230868	52231105	0.0	+	.	transcript_id "locus.00000051.6";nPaths "5";locus_id "locus.00000051";type "5p_exon"
chr11	sol	exon	52230868	52231105	0.0	+	.	transcript_id "locus.00000051.7";nPaths "5";locus_id "locus.00000051";type "5p_exon"
chr11	sol	exon	52230868	52231105	0.0	+	.	transcript_id "locus.00000051.8";nPaths "5";locus_id "locus.00000051";type "5p_exon"
chr11	sol	exon	52230868	52231105	0.0	+	.	transcript_id "locus.00000051.9";nPaths "5";locus_id "locus.00000051";type "5p_exon"
chr11	sol	exon	52231683	52232118	0.0	+	.	transcript_id "locus.00000051.0";nPaths "3";locus_id "locus.00000051";type "internal_exon"
chr11	sol	exon	52231683	52232118	0.0	+	.	transcript_id "locus.00000051.1";nPaths "3";locus_id "locus.00000051";type "internal_exon"
chr11	sol	exon	52231683	52232118	0.0	+	.	transcript_id "locus.00000051.2";nPaths "3";locus_id "locus.00000051";type "internal_exon"
chr11	sol	exon	52231683	52232118	0.0	+	.	transcript_id "locus.00000051.5";nPaths "3";locus_id "locus.00000051";type "internal_exon"
chr11	sol	exon	52231683	52232118	0.0	+	.	transcript_id "locus.00000051.6";nPaths "3";locus_id "locus.00000051";type "internal_exon"
chr11	sol	exon	52231683	52232118	0.0	+	.	transcript_id "locus.00000051.7";nPaths "3";locus_id "locus.00000051";type "internal_exon"
chr11	sol	exon	52231683	52232612	0.0	+	.	transcript_id "locus.00000051.3";nPaths "2";locus_id "locus.00000051";type "internal_exon"
chr11	sol	exon	52231683	52232612	0.0	+	.	transcript_id "locus.00000051.4";nPaths "2";locus_id "locus.00000051";type "internal_exon"
chr11	sol	exon	52231683	52232612	0.0	+	.	transcript_id "locus.00000051.8";nPaths "2";locus_id "locus.00000051";type "internal_exon"
chr11	sol	exon	52231683	52232612	0.0	+	.	transcript_id "locus.00000051.9";nPaths "2";locus_id "locus.00000051";type "internal_exon"
chr11	sol	exon	52242587	52242660	0.0	+	.	transcript_id "locus.00000051.2";nPaths "1";locus_id "locus.00000051";type "internal_exon"
chr11	sol	exon	52242587	52242660	0.0	+	.	transcript_id "locus.00000051.7";nPaths "1";locus_id "locus.00000051";type "internal_exon"
chr11	sol	exon	58454094	58455963	0.0	-	.	transcript_id "locus.00000449.1";nPaths "1";locus_id "locus.00000449";type "3p_exon"
chr11	sol	exon	58454094	58455963	0.0	-	.	transcript_id "locus.00000449.3";nPaths "1";locus_id "locus.00000449";type "3p_exon"
chr11	sol	exon	58454144	58455963	0.0	-	.	transcript_id "locus.00000449.0";nPaths "1";locus_id "locus.00000449";type "3p_exon"
chr11	sol	exon	58454144	58455963	0.0	-	.	transcript_id "locus.00000449.2";nPaths "1";locus_id "locus.00000449";type "3p_exon"
chr11	sol	exon	58459214	58459340	0.0	-	.	transcript_id "locus.00000449.0";nPaths "2";locus_id "locus.00000449";type "internal_exon"
chr11	sol	exon	58459214	58459340	0.0	-	.	transcript_id "locus.00000449.1";nPaths "2";locus_id "locus.00000449";type "internal_exon"
chr11	sol	exon	58459214	58459340	0.0	-	.	transcript_id "locus.00000449.2";nPaths "2";locus_id "locus.00000449";type "internal_exon"
chr11	sol	exon	58459214	58459340	0.0	-	.	transcript_id "locus.00000449.3";nPaths "2";locus_id "locus.00000449";type "internal_exon"
chr11	sol	exon	58461853	58462243	0.0	-	.	transcript_id "locus.00000449.2";nPaths "2";locus_id "locus.00000449";type "5p_exon"
chr11	sol	exon	58461853	58462243	0.0	-	.	transcript_id "locus.00000449.3";nPaths "2";locus_id "locus.00000449";type "5p_exon"
chr11	sol	exon	58461853	58462249	0.0	-	.	transcript_id "locus.00000449.0";nPaths "2";locus_id "locus.00000449";type "5p_exon"
chr11	sol	exon	58461853	58462249	0.0	-	.	transcript_id "locus.00000449.1";nPaths "2";locus_id "locus.00000449";type "5p_exon"
chr11	sol	exon	58476582	58478156	0.0	-	.	transcript_id "locus.00000450.0";nPaths "1";locus_id "locus.00000450";type "3p_exon"
chr11	sol	exon	58476592	58478156	0.0	-	.	transcript_id "locus.00000450.1";nPaths "1";locus_id "locus.00000450";type "3p_exon"
chr11	sol	exon	58480381	58480785	0.0	-	.	transcript_id "locus.00000450.0";nPaths "2";locus_id "locus.00000450";type "5p_exon"
chr11	sol	exon	58480381	58480785	0.0	-	.	transcript_id "locus.00000450.1";nPaths "2";locus_id "locus.00000450";type "5p_exon"
chr11	sol	exon	58487934	58490929	0.0	-	.	transcript_id "locus.00000451.0";nPaths "1";locus_id "locus.00000451";type "3p_exon"
chr11	sol	exon	58487934	58490929	0.0	-	.	transcript_id "locus.00000451.2";nPaths "1";locus_id "locus.00000451";type "3p_exon"
chr11	sol	exon	58487944	58490929	0.0	-	.	transcript_id "locus.00000451.1";nPaths "1";locus_id "locus.00000451";type "3p_exon"
chr11	sol	exon	58487944	58490929	0.0	-	.	transcript_id "locus.00000451.3";nPaths "1";locus_id "locus.00000451";type "3p_exon"
chr11	sol	exon	58492110	58492520	0.0	-	.	transcript_id "locus.00000451.2";nPaths "2";locus_id "locus.00000451";type "5p_exon"
chr11	sol	exon	58492110	58492520	0.0	-	.	transcript_id "locus.00000451.3";nPaths "2";locus_id "locus.00000451";type "5p_exon"
chr11	sol	exon	58492110	58492524	0.0	-	.	transcript_id "locus.00000451.0";nPaths "2";locus_id "locus.00000451";type "5p_exon"
chr11	sol	exon	58492110	58492524	0.0	-	.	transcript_id "locus.00000451.1";nPaths "2";locus_id "locus.00000451";type "5p_exon"
chr11	sol	exon	58527269	58529993	0.0	-	.	transcript_id "locus.00000452.0";nPaths "1";locus_id "locus.00000452";type "3p_exon"
chr11	sol	exon	58527269	58529993	0.0	-	.	transcript_id "locus.00000452.3";nPaths "1";locus_id "locus.00000452";type "3p_exon"
chr11	sol	exon	58527269	58529993	0.0	-	.	transcript_id "locus.00000452.6";nPaths "1";locus_id "locus.00000452";type "3p_exon"
chr11	sol	exon	58527479	58529993	0.0	-	.	transcript_id "locus.00000452.2";nPaths "1";locus_id "locus.00000452";type "3p_exon"
chr11	sol	exon	58527479	58529993	0.0	-	.	transcript_id "locus.00000452.5";nPaths "1";locus_id "locus.00000452";type "3p_exon"
chr11	sol	exon	58527479	58529993	0.0	-	.	transcript_id "locus.00000452.8";nPaths "1";locus_id "locus.00000452";type "3p_exon"
chr11	sol	exon	58528839	58529993	0.0	-	.	transcript_id "locus.00000452.1";nPaths "1";locus_id "locus.00000452";type "3p_exon"
chr11	sol	exon	58528839	58529993	0.0	-	.	transcript_id "locus.00000452.4";nPaths "1";locus_id "locus.00000452";type "3p_exon"
chr11	sol	exon	58528839	58529993	0.0	-	.	transcript_id "locus.00000452.7";nPaths "1";locus_id "locus.00000452";type "3p_exon"
chr11	sol	exon	58533849	58534079	0.0	-	.	transcript_id "locus.00000452.3";nPaths "3";locus_id "locus.00000452";type "5p_exon"
chr11	sol	exon	58533849	58534079	0.0	-	.	transcript_id "locus.00000452.4";nPaths "3";locus_id "locus.00000452";type "5p_exon"
chr11	sol	exon	58533849	58534079	0.0	-	.	transcript_id "locus.00000452.5";nPaths "3";locus_id "locus.00000452";type "5p_exon"
chr11	sol	exon	58533849	58534082	0.0	-	.	transcript_id "locus.00000452.0";nPaths "3";locus_id "locus.00000452";type "5p_exon"
chr11	sol	exon	58533849	58534082	0.0	-	.	transcript_id "locus.00000452.1";nPaths "3";locus_id "locus.00000452";type "5p_exon"
chr11	sol	exon	58533849	58534082	0.0	-	.	transcript_id "locus.00000452.2";nPaths "3";locus_id "locus.00000452";type "5p_exon"
chr11	sol	exon	58534809	58534891	0.0	-	.	transcript_id "locus.00000452.6";nPaths "3";locus_id "locus.00000452";type "5p_exon"
chr11	sol	exon	58534809	58534891	0.0	-	.	transcript_id "locus.00000452.7";nPaths "3";locus_id "locus.00000452";type "5p_exon"
chr11	sol	exon	58534809	58534891	0.0	-	.	transcript_id "locus.00000452.8";nPaths "3";locus_id "locus.00000452";type "5p_exon"
chr11	sol	exon	58539842	58543483	0.0	-	.	transcript_id "locus.00000453.13";nPaths "1";locus_id "locus.00000453";type "3p_exon"
chr11	sol	exon	58539842	58543483	0.0	-	.	transcript_id "locus.00000453.17";nPaths "1";locus_id "locus.00000453";type "3p_exon"
chr11	sol	exon	58539842	58543483	0.0	-	.	transcript_id "locus.00000453.1";nPaths "1";locus_id "locus.00000453";type "3p_exon"
chr11	sol	exon	58539842	58543483	0.0	-	.	transcript_id "locus.00000453.21";nPaths "1";locus_id "locus.00000453";type "3p_exon"
chr11	sol	exon	58539842	58543483	0.0	-	.	transcript_id "locus.00000453.5";nPaths "1";locus_id "locus.00000453";type "3p_exon"
chr11	sol	exon	58539842	58543483	0.0	-	.	transcript_id "locus.00000453.9";nPaths "1";locus_id "locus.00000453";type "3p_exon"
chr11	sol	exon	58539852	58543483	0.0	-	.	transcript_id "locus.00000453.0";nPaths "1";locus_id "locus.00000453";type "3p_exon"
chr11	sol	exon	58539852	58543483	0.0	-	.	transcript_id "locus.00000453.12";nPaths "1";locus_id "locus.00000453";type "3p_exon"
chr11	sol	exon	58539852	58543483	0.0	-	.	transcript_id "locus.00000453.16";nPaths "1";locus_id "locus.00000453";type "3p_exon"
chr11	sol	exon	58539852	58543483	0.0	-	.	transcript_id "locus.00000453.20";nPaths "1";locus_id "locus.00000453";type "3p_exon"
chr11	sol	exon	58539852	58543483	0.0	-	.	transcript_id "locus.00000453.4";nPaths "1";locus_id "locus.00000453";type "3p_exon"
chr11	sol	exon	58539852	58543483	0.0	-	.	transcript_id "locus.00000453.8";nPaths "1";locus_id "locus.00000453";type "3p_exon"
chr11	sol	exon	58541632	58543483	0.0	-	.	transcript_id "locus.00000453.11";nPaths "1";locus_id "locus.00000453";type "3p_exon"
chr11	sol	exon	58541632	58543483	0.0	-	.	transcript_id "locus.00000453.15";nPaths "1";locus_id "locus.00000453";type "3p_exon"
chr11	sol	exon	58541632	58543483	0.0	-	.	transcript_id "locus.00000453.19";nPaths "1";locus_id "locus.00000453";type "3p_exon"
chr11	sol	exon	58541632	58543483	0.0	-	.	transcript_id "locus.00000453.23";nPaths "1";locus_id "locus.00000453";type "3p_exon"
chr11	sol	exon	58541632	58543483	0.0	-	.	transcript_id "locus.00000453.3";nPaths "1";locus_id "locus.00000453";type "3p_exon"
chr11	sol	exon	58541632	58543483	0.0	-	.	transcript_id "locus.00000453.7";nPaths "1";locus_id "locus.00000453";type "3p_exon"
chr11	sol	exon	58542332	58543483	0.0	-	.	transcript_id "locus.00000453.10";nPaths "1";locus_id "locus.00000453";type "3p_exon"
chr11	sol	exon	58542332	58543483	0.0	-	.	transcript_id "locus.00000453.14";nPaths "1";locus_id "locus.00000453";type "3p_exon"
chr11	sol	exon	58542332	58543483	0.0	-	.	transcript_id "locus.00000453.18";nPaths "1";locus_id "locus.00000453";type "3p_exon"
chr11	sol	exon	58542332	58543483	0.0	-	.	transcript_id "locus.00000453.22";nPaths "1";locus_id "locus.00000453";type "3p_exon"
chr11	sol	exon	58542332	58543483	0.0	-	.	transcript_id "locus.00000453.2";nPaths "1";locus_id "locus.00000453";type "3p_exon"
chr11	sol	exon	58542332	58543483	0.0	-	.	transcript_id "locus.00000453.6";nPaths "1";locus_id "locus.00000453";type "3p_exon"
chr11	sol	exon	58544189	58544345	0.0	-	.	transcript_id "locus.00000453.0";nPaths "4";locus_id "locus.00000453";type "internal_exon"
chr11	sol	exon	58544189	58544345	0.0	-	.	transcript_id "locus.00000453.12";nPaths "4";locus_id "locus.00000453";type "internal_exon"
chr11	sol	exon	58544189	58544345	0.0	-	.	transcript_id "locus.00000453.13";nPaths "4";locus_id "locus.00000453";type "internal_exon"
chr11	sol	exon	58544189	58544345	0.0	-	.	transcript_id "locus.00000453.14";nPaths "4";locus_id "locus.00000453";type "internal_exon"
chr11	sol	exon	58544189	58544345	0.0	-	.	transcript_id "locus.00000453.15";nPaths "4";locus_id "locus.00000453";type "internal_exon"
chr11	sol	exon	58544189	58544345	0.0	-	.	transcript_id "locus.00000453.1";nPaths "4";locus_id "locus.00000453";type "internal_exon"
chr11	sol	exon	58544189	58544345	0.0	-	.	transcript_id "locus.00000453.20";nPaths "4";locus_id "locus.00000453";type "internal_exon"
chr11	sol	exon	58544189	58544345	0.0	-	.	transcript_id "locus.00000453.21";nPaths "4";locus_id "locus.00000453";type "internal_exon"
chr11	sol	exon	58544189	58544345	0.0	-	.	transcript_id "locus.00000453.22";nPaths "4";locus_id "locus.00000453";type "internal_exon"
chr11	sol	exon	58544189	58544345	0.0	-	.	transcript_id "locus.00000453.23";nPaths "4";locus_id "locus.00000453";type "internal_exon"
chr11	sol	exon	58544189	58544345	0.0	-	.	transcript_id "locus.00000453.2";nPaths "4";locus_id "locus.00000453";type "internal_exon"
chr11	sol	exon	58544189	58544345	0.0	-	.	transcript_id "locus.00000453.3";nPaths "4";locus_id "locus.00000453";type "internal_exon"
chr11	sol	exon	58544189	58544345	0.0	-	.	transcript_id "locus.00000453.4";nPaths "4";locus_id "locus.00000453";type "internal_exon"
chr11	sol	exon	58544189	58544345	0.0	-	.	transcript_id "locus.00000453.5";nPaths "4";locus_id "locus.00000453";type "internal_exon"
chr11	sol	exon	58544189	58544345	0.0	-	.	transcript_id "locus.00000453.6";nPaths "4";locus_id "locus.00000453";type "internal_exon"
chr11	sol	exon	58544189	58544345	0.0	-	.	transcript_id "locus.00000453.7";nPaths "4";locus_id "locus.00000453";type "internal_exon"
chr11	sol	exon	58544833	58544940	0.0	-	.	transcript_id "locus.00000453.0";nPaths "4";locus_id "locus.00000453";type "internal_exon"
chr11	sol	exon	58544833	58544940	0.0	-	.	transcript_id "locus.00000453.12";nPaths "4";locus_id "locus.00000453";type "internal_exon"
chr11	sol	exon	58544833	58544940	0.0	-	.	transcript_id "locus.00000453.13";nPaths "4";locus_id "locus.00000453";type "internal_exon"
chr11	sol	exon	58544833	58544940	0.0	-	.	transcript_id "locus.00000453.14";nPaths "4";locus_id "locus.00000453";type "internal_exon"
chr11	sol	exon	58544833	58544940	0.0	-	.	transcript_id "locus.00000453.15";nPaths "4";locus_id "locus.00000453";type "internal_exon"
chr11	sol	exon	58544833	58544940	0.0	-	.	transcript_id "locus.00000453.1";nPaths "4";locus_id "locus.00000453";type "internal_exon"
chr11	sol	exon	58544833	58544940	0.0	-	.	transcript_id "locus.00000453.20";nPaths "4";locus_id "locus.00000453";type "internal_exon"
chr11	sol	exon	58544833	58544940	0.0	-	.	transcript_id "locus.00000453.21";nPaths "4";locus_id "locus.00000453";type "internal_exon"
chr11	sol	exon	58544833	58544940	0.0	-	.	transcript_id "locus.00000453.22";nPaths "4";locus_id "locus.00000453";type "internal_exon"
chr11	sol	exon	58544833	58544940	0.0	-	.	transcript_id "locus.00000453.23";nPaths "4";locus_id "locus.00000453";type "internal_exon"
chr11	sol	exon	58544833	58544940	0.0	-	.	transcript_id "locus.00000453.2";nPaths "4";locus_id "locus.00000453";type "internal_exon"
chr11	sol	exon	58544833	58544940	0.0	-	.	transcript_id "locus.00000453.3";nPaths "4";locus_id "locus.00000453";type "internal_exon"
chr11	sol	exon	58544833	58544940	0.0	-	.	transcript_id "locus.00000453.4";nPaths "4";locus_id "locus.00000453";type "internal_exon"
chr11	sol	exon	58544833	58544940	0.0	-	.	transcript_id "locus.00000453.5";nPaths "4";locus_id "locus.00000453";type "internal_exon"
chr11	sol	exon	58544833	58544940	0.0	-	.	transcript_id "locus.00000453.6";nPaths "4";locus_id "locus.00000453";type "internal_exon"
chr11	sol	exon	58544833	58544940	0.0	-	.	transcript_id "locus.00000453.7";nPaths "4";locus_id "locus.00000453";type "internal_exon"
chr11	sol	exon	58545290	58546429	0.0	-	.	transcript_id "locus.00000453.0";nPaths "4";locus_id "locus.00000453";type "5p_exon"
chr11	sol	exon	58545290	58546429	0.0	-	.	transcript_id "locus.00000453.1";nPaths "4";locus_id "locus.00000453";type "5p_exon"
chr11	sol	exon	58545290	58546429	0.0	-	.	transcript_id "locus.00000453.2";nPaths "4";locus_id "locus.00000453";type "5p_exon"
chr11	sol	exon	58545290	58546429	0.0	-	.	transcript_id "locus.00000453.3";nPaths "4";locus_id "locus.00000453";type "5p_exon"
chr11	sol	exon	58545290	58546429	0.0	-	.	transcript_id "locus.00000453.4";nPaths "4";locus_id "locus.00000453";type "5p_exon"
chr11	sol	exon	58545290	58546429	0.0	-	.	transcript_id "locus.00000453.5";nPaths "4";locus_id "locus.00000453";type "5p_exon"
chr11	sol	exon	58545290	58546429	0.0	-	.	transcript_id "locus.00000453.6";nPaths "4";locus_id "locus.00000453";type "5p_exon"
chr11	sol	exon	58545290	58546429	0.0	-	.	transcript_id "locus.00000453.7";nPaths "4";locus_id "locus.00000453";type "5p_exon"
chr11	sol	exon	58546319	58546429	0.0	-	.	transcript_id "locus.00000453.10";nPaths "8";locus_id "locus.00000453";type "5p_exon"
chr11	sol	exon	58546319	58546429	0.0	-	.	transcript_id "locus.00000453.11";nPaths "8";locus_id "locus.00000453";type "5p_exon"
chr11	sol	exon	58546319	58546429	0.0	-	.	transcript_id "locus.00000453.12";nPaths "8";locus_id "locus.00000453";type "5p_exon"
chr11	sol	exon	58546319	58546429	0.0	-	.	transcript_id "locus.00000453.13";nPaths "8";locus_id "locus.00000453";type "5p_exon"
chr11	sol	exon	58546319	58546429	0.0	-	.	transcript_id "locus.00000453.14";nPaths "8";locus_id "locus.00000453";type "5p_exon"
chr11	sol	exon	58546319	58546429	0.0	-	.	transcript_id "locus.00000453.15";nPaths "8";locus_id "locus.00000453";type "5p_exon"
chr11	sol	exon	58546319	58546429	0.0	-	.	transcript_id "locus.00000453.16";nPaths "8";locus_id "locus.00000453";type "5p_exon"
chr11	sol	exon	58546319	58546429	0.0	-	.	transcript_id "locus.00000453.17";nPaths "8";locus_id "locus.00000453";type "5p_exon"
chr11	sol	exon	58546319	58546429	0.0	-	.	transcript_id "locus.00000453.18";nPaths "8";locus_id "locus.00000453";type "5p_exon"
chr11	sol	exon	58546319	58546429	0.0	-	.	transcript_id "locus.00000453.19";nPaths "8";locus_id "locus.00000453";type "5p_exon"
chr11	sol	exon	58546319	58546429	0.0	-	.	transcript_id "locus.00000453.20";nPaths "8";locus_id "locus.00000453";type "5p_exon"
chr11	sol	exon	58546319	58546429	0.0	-	.	transcript_id "locus.00000453.21";nPaths "8";locus_id "locus.00000453";type "5p_exon"
chr11	sol	exon	58546319	58546429	0.0	-	.	transcript_id "locus.00000453.22";nPaths "8";locus_id "locus.00000453";type "5p_exon"
chr11	sol	exon	58546319	58546429	0.0	-	.	transcript_id "locus.00000453.23";nPaths "8";locus_id "locus.00000453";type "5p_exon"
chr11	sol	exon	58546319	58546429	0.0	-	.	transcript_id "locus.00000453.8";nPaths "8";locus_id "locus.00000453";type "5p_exon"
chr11	sol	exon	58546319	58546429	0.0	-	.	transcript_id "locus.00000453.9";nPaths "8";locus_id "locus.00000453";type "5p_exon"
chr11	sol	exon	58550263	58552264	0.0	-	.	transcript_id "locus.00000454.11";nPaths "1";locus_id "locus.00000454";type "3p_exon"
chr11	sol	exon	58550263	58552264	0.0	-	.	transcript_id "locus.00000454.17";nPaths "1";locus_id "locus.00000454";type "3p_exon"
chr11	sol	exon	58550263	58552264	0.0	-	.	transcript_id "locus.00000454.19";nPaths "1";locus_id "locus.00000454";type "3p_exon"
chr11	sol	exon	58550263	58552264	0.0	-	.	transcript_id "locus.00000454.1";nPaths "1";locus_id "locus.00000454";type "3p_exon"
chr11	sol	exon	58550263	58552264	0.0	-	.	transcript_id "locus.00000454.3";nPaths "1";locus_id "locus.00000454";type "3p_exon"
chr11	sol	exon	58550263	58552264	0.0	-	.	transcript_id "locus.00000454.5";nPaths "1";locus_id "locus.00000454";type "3p_exon"
chr11	sol	exon	58550263	58552264	0.0	-	.	transcript_id "locus.00000454.7";nPaths "1";locus_id "locus.00000454";type "3p_exon"
chr11	sol	exon	58550263	58552264	0.0	-	.	transcript_id "locus.00000454.9";nPaths "1";locus_id "locus.00000454";type "3p_exon"
chr11	sol	exon	58550873	58552264	0.0	-	.	transcript_id "locus.00000454.0";nPaths "1";locus_id "locus.00000454";type "3p_exon"
chr11	sol	exon	58550873	58552264	0.0	-	.	transcript_id "locus.00000454.10";nPaths "1";locus_id "locus.00000454";type "3p_exon"
chr11	sol	exon	58550873	58552264	0.0	-	.	transcript_id "locus.00000454.16";nPaths "1";locus_id "locus.00000454";type "3p_exon"
chr11	sol	exon	58550873	58552264	0.0	-	.	transcript_id "locus.00000454.18";nPaths "1";locus_id "locus.00000454";type "3p_exon"
chr11	sol	exon	58550873	58552264	0.0	-	.	transcript_id "locus.00000454.2";nPaths "1";locus_id "locus.00000454";type "3p_exon"
chr11	sol	exon	58550873	58552264	0.0	-	.	transcript_id "locus.00000454.4";nPaths "1";locus_id "locus.00000454";type "3p_exon"
chr11	sol	exon	58550873	58552264	0.0	-	.	transcript_id "locus.00000454.6";nPaths "1";locus_id "locus.00000454";type "3p_exon"
chr11	sol	exon	58550873	58552264	0.0	-	.	transcript_id "locus.00000454.8";nPaths "1";locus_id "locus.00000454";type "3p_exon"
chr11	sol	exon	58553427	58553584	0.0	-	.	transcript_id "locus.00000454.0";nPaths "2";locus_id "locus.00000454";type "internal_exon"
chr11	sol	exon	58553427	58553584	0.0	-	.	transcript_id "locus.00000454.10";nPaths "2";locus_id "locus.00000454";type "internal_exon"
chr11	sol	exon	58553427	58553584	0.0	-	.	transcript_id "locus.00000454.11";nPaths "2";locus_id "locus.00000454";type "internal_exon"
chr11	sol	exon	58553427	58553584	0.0	-	.	transcript_id "locus.00000454.16";nPaths "2";locus_id "locus.00000454";type "internal_exon"
chr11	sol	exon	58553427	58553584	0.0	-	.	transcript_id "locus.00000454.17";nPaths "2";locus_id "locus.00000454";type "internal_exon"
chr11	sol	exon	58553427	58553584	0.0	-	.	transcript_id "locus.00000454.18";nPaths "2";locus_id "locus.00000454";type "internal_exon"
chr11	sol	exon	58553427	58553584	0.0	-	.	transcript_id "locus.00000454.19";nPaths "2";locus_id "locus.00000454";type "internal_exon"
chr11	sol	exon	58553427	58553584	0.0	-	.	transcript_id "locus.00000454.1";nPaths "2";locus_id "locus.00000454";type "internal_exon"
chr11	sol	exon	58553427	58553584	0.0	-	.	transcript_id "locus.00000454.2";nPaths "2";locus_id "locus.00000454";type "internal_exon"
chr11	sol	exon	58553427	58553584	0.0	-	.	transcript_id "locus.00000454.3";nPaths "2";locus_id "locus.00000454";type "internal_exon"
chr11	sol	exon	58553427	58553584	0.0	-	.	transcript_id "locus.00000454.4";nPaths "2";locus_id "locus.00000454";type "internal_exon"
chr11	sol	exon	58553427	58553584	0.0	-	.	transcript_id "locus.00000454.5";nPaths "2";locus_id "locus.00000454";type "internal_exon"
chr11	sol	exon	58553427	58553584	0.0	-	.	transcript_id "locus.00000454.6";nPaths "2";locus_id "locus.00000454";type "internal_exon"
chr11	sol	exon	58553427	58553584	0.0	-	.	transcript_id "locus.00000454.7";nPaths "2";locus_id "locus.00000454";type "internal_exon"
chr11	sol	exon	58553427	58553584	0.0	-	.	transcript_id "locus.00000454.8";nPaths "2";locus_id "locus.00000454";type "internal_exon"
chr11	sol	exon	58553427	58553584	0.0	-	.	transcript_id "locus.00000454.9";nPaths "2";locus_id "locus.00000454";type "internal_exon"
chr11	sol	exon	58554074	58554642	0.0	-	.	transcript_id "locus.00000454.0";nPaths "2";locus_id "locus.00000454";type "internal_exon"
chr11	sol	exon	58554074	58554642	0.0	-	.	transcript_id "locus.00000454.16";nPaths "2";locus_id "locus.00000454";type "internal_exon"
chr11	sol	exon	58554074	58554642	0.0	-	.	transcript_id "locus.00000454.17";nPaths "2";locus_id "locus.00000454";type "internal_exon"
chr11	sol	exon	58554074	58554642	0.0	-	.	transcript_id "locus.00000454.1";nPaths "2";locus_id "locus.00000454";type "internal_exon"
chr11	sol	exon	58554074	58554642	0.0	-	.	transcript_id "locus.00000454.4";nPaths "2";locus_id "locus.00000454";type "internal_exon"
chr11	sol	exon	58554074	58554642	0.0	-	.	transcript_id "locus.00000454.5";nPaths "2";locus_id "locus.00000454";type "internal_exon"
chr11	sol	exon	58554074	58554642	0.0	-	.	transcript_id "locus.00000454.8";nPaths "2";locus_id "locus.00000454";type "internal_exon"
chr11	sol	exon	58554074	58554642	0.0	-	.	transcript_id "locus.00000454.9";nPaths "2";locus_id "locus.00000454";type "internal_exon"
chr11	sol	exon	58554594	58554642	0.0	-	.	transcript_id "locus.00000454.10";nPaths "2";locus_id "locus.00000454";type "internal_exon"
chr11	sol	exon	58554594	58554642	0.0	-	.	transcript_id "locus.00000454.11";nPaths "2";locus_id "locus.00000454";type "internal_exon"
chr11	sol	exon	58554594	58554642	0.0	-	.	transcript_id "locus.00000454.18";nPaths "2";locus_id "locus.00000454";type "internal_exon"
chr11	sol	exon	58554594	58554642	0.0	-	.	transcript_id "locus.00000454.19";nPaths "2";locus_id "locus.00000454";type "internal_exon"
[truncated: 12,118 more rows]
